# Supplementary material for: Tackling the Biological Meaning of the Human Olfactory Bulb Dyshomeostatic Proteome across Neurological Disorders: An Integrative Bioinformatic Approach
Source: Int J Mol Sci. 2021 Oct 20;22(21):11340. doi: 10.3390/ijms222111340 (PMC8583219; doi:10.3390/ijms222111340)
Supplement: Supplementary file 1 [file ijms-22-11340-s001.zip]

Archive with 20 entries (19 files):
- SUPPLEMENTARY FILES /
- __MACOSX/._SUPPLEMENTARY FILES 
- SUPPLEMENTARY FILES /Supplementary Table S6. Wikipathways R1.xls
- __MACOSX/SUPPLEMENTARY FILES /._Supplementary Table S6. Wikipathways R1.xls
- SUPPLEMENTARY FILES /Supplementary Table S7. Reactome R1.xls
- __MACOSX/SUPPLEMENTARY FILES /._Supplementary Table S7. Reactome R1.xls
- SUPPLEMENTARY FILES /Supplementary Table S1. Protein lists. Common and unique OB deregulated proteins across NDs R1.xlsx
- __MACOSX/SUPPLEMENTARY FILES /._Supplementary Table S1. Protein lists. Common and unique OB deregulated proteins across NDs R1.xlsx
- SUPPLEMENTARY FILES /Supplementary Table S8. hallmark Gene Sets R1.xls
- __MACOSX/SUPPLEMENTARY FILES /._Supplementary Table S8. hallmark Gene Sets R1.xls
- SUPPLEMENTARY FILES /Supplementary Table S9. KEGG R1.xls
- __MACOSX/SUPPLEMENTARY FILES /._Supplementary Table S9. KEGG R1.xls
- SUPPLEMENTARY FILES /Supplementary Table S5. Canonical pathways R1.xls
- __MACOSX/SUPPLEMENTARY FILES /._Supplementary Table S5. Canonical pathways R1.xls
- SUPPLEMENTARY FILES /Supplementary Table S2. Functional annotation of OB DEPs R1.xlsx
- __MACOSX/SUPPLEMENTARY FILES /._Supplementary Table S2. Functional annotation of OB DEPs R1.xlsx
- SUPPLEMENTARY FILES /Supplementary Table S3. TRRUST R1.xlsx
- __MACOSX/SUPPLEMENTARY FILES /._Supplementary Table S3. TRRUST R1.xlsx
- SUPPLEMENTARY FILES /Supplementary Table S4. Transcription factors MSIGDB R1.xlsx
- __MACOSX/SUPPLEMENTARY FILES /._Supplementary Table S4. Transcription factors MSIGDB R1.xlsx
