# Supplementary material for: Tackling the Biological Meaning of the Human Olfactory Bulb Dyshomeostatic Proteome across Neurological Disorders: An Integrative Bioinformatic Approach
Source: Int J Mol Sci. 2021 Oct 20;22(21):11340. doi: 10.3390/ijms222111340 (PMC8583219; doi:10.3390/ijms222111340)
Supplement: Supplementary file 1 [file ijms-22-11340-s001.zip › SUPPLEMENTARY FILES /Supplementary Table S6. Wikipathways R1.xls]

## Sheet: Sheet1
_MEMBER_C vs AD	_MEMBER_C vs ALS	_MEMBER_C vs DLB	_MEMBER_C vs FTLD-TDP43	_MEMBER_C vs PD	_MEMBER_C vs V. Dem	_LogP_C vs AD	_LogP_C vs ALS	_LogP_C vs DLB	_LogP_C vs FTLD-TDP43	_LogP_C vs PD	_LogP_C vs V. Dem	GO	_PATTERN_	_RANK_	GiniIndex	Category	CategoryID	Description	PARENT_GO	LogP	Enrichment	Z-score	#TotalGeneInLibrary	#GeneInGO	#GeneInHitList	#GeneInGOAndHitList	%InGO	STDV %InGO	GeneID	Hits	Log(q-value)	EvidenceCutoff	GROUP_ID	FirstInGroupByEnrichment	FirstInGroupByLogP	BestLogPInGroup	BestEnrichmentInGroup	URL
0	0	1	1	0	0	0	0	-20.7242	-4.01063	0	0	WP477	M001100	2	0	WikiPathways	27	Cytoplasmic Ribosomal Proteins		-20.7242	47.4108	26.1926	28162	90	99	15	15.1515	3.60357	6134|6138|6146|6147|6160|6164|6167|6169|6187|6189|6205|6230|6232|9349|25873	RPL10|RPL15|RPL22|RPL23A|RPL31|RPL34|RPL37|RPL38|RPS2|RPS3A|RPS11|RPS25|RPS27|RPL23|RPL36	-17.9047	0	1	1	1	-20.7242	47.4108
1	0	0	1	1	1	-5.07585	0	0	-4.18194	-8.03606	-8.07256	WP3888	M100111	4	0	WikiPathways	27	VEGFA-VEGFR2 Signaling Pathway		-15.846	3.95014	10.7344	28162	439	812	50	6.15764	0.843584	102|389|781|811|813|824|1175|1192|1213|1465|1495|1500|1666|1981|2152|2185|2244|2317|2817|2876|3146|4627|4629|4646|4860|5530|5579|5605|5710|5879|5954|6181|6205|6714|6772|7111|7170|7430|8027|8402|8411|8575|8826|9114|9588|10399|10525|23521|83442|84790	ADAM10|RHOC|CACNA2D1|CALR|CALU|CAPN2|AP2S1|CLIC1|CLTC|CSRP1|CTNNA1|CTNND1|DECR1|EIF4G1|F3|PTK2B|FGB|FLNB|GPC1|GPX1|HMGB1|MYH9|MYH11|MYO6|PNP|PPP3CA|PRKCB|MAP2K2|PSMD4|RAC1|RCN1|RPLP2|RPS11|SRC|STAT1|TMOD1|TPM3|EZR|STAM|SLC25A11|EEA1|PRKRA|IQGAP1|ATP6V0D1|PRDX6|RACK1|HYOU1|RPL13A|SH3BGRL3|TUBA1C	-13.0264	0	2	1	1	-15.846	3.95014
1	0	1	0	0	1	-2.76671	0	-14.5969	0	0	-4.32794	WP2267	M101001	3	0	WikiPathways	27	Synaptic Vesicle Pathway		-14.5969	54.7047	23.0228	28162	52	99	10	10.101	3.0286	1213|1759|4905|5864|6804|6812|6855|57030|112755|140679	CLTC|DNM1|NSF|RAB3A|STX1A|STXBP1|SYP|SLC17A7|STX1B|SLC32A1	-12.0784	0	3	1	1	-14.5969	54.7047
1	0	0	0	1	0	-10.2109	0	0	0	-7.21053	0	WP411	M100010	2	0	WikiPathways	27	mRNA Processing		-14.0021	6.77999	11.5126	28162	133	812	26	3.20197	0.617823	1653|1660|1665|2521|3178|3181|3183|3187|3188|3192|4670|4809|4841|4904|5094|5725|6733|9343|10236|10594|10992|11051|23450|23451|27316|57819	DDX1|DHX9|DHX15|FUS|HNRNPA1|HNRNPA2B1|HNRNPC|HNRNPH1|HNRNPH2|HNRNPU|HNRNPM|SNU13|NONO|YBX1|PCBP2|PTBP1|SRPK2|EFTUD2|HNRNPR|PRPF8|SF3B2|NUDT21|SF3B3|SF3B1|RBMX|LSM2	-11.4836	0	4	1	1	-14.0021	6.77999
0	0	0	0	1	0	0	0	0	0	-12.274	0	WP143	M000010	1	0	WikiPathways	27	Fatty Acid Beta Oxidation		-12.274	31.0223	17.1368	28162	34	267	10	3.74532	1.16198	34|35|788|1376|1384|1632|1666|2710|3033|23305	ACADM|ACADS|SLC25A20|CPT2|CRAT|ECI1|DECR1|GK|HADH|ACSL6	-9.93161	0	5	1	1	-12.274	37.2267
0	0	0	0	1	0	0	0	0	0	-8.10875	0	WP368	M000010	1	0	WikiPathways	27	Mitochondrial LC-Fatty Acid Beta-Oxidation		-8.10875	37.2267	14.6174	28162	17	267	6	2.24719	0.907045	34|35|788|1376|1632|3033	ACADM|ACADS|SLC25A20|CPT2|ECI1|HADH	-6.17076	0	5	0	0	-12.274	37.2267
0	0	0	0	1	0	0	0	0	0	-4.29659	0	WP357	M000010	1	0	WikiPathways	27	Fatty Acid Biosynthesis		-4.29659	19.1774	8.34444	28162	22	267	4	1.49813	0.743432	1666|3033|5091|23305	DECR1|HADH|PC|ACSL6	-2.89202	0	5	0	0	-12.274	37.2267
1	0	0	0	1	1	-6.35546	0	0	0	-3.2674	-2.69708	WP2359	M100011	3	0	WikiPathways	27	Parkin-Ubiquitin Proteasomal System pathway		-9.94156	7.92738	9.99884	28162	70	812	16	1.97044	0.487733	5700|5701|5705|5710|5711|5716|5718|7277|7280|7332|10382|10383|51807|84617|84790|203068	PSMC1|PSMC2|PSMC5|PSMD4|PSMD5|PSMD10|PSMD12|TUBA4A|TUBB2A|UBE2L3|TUBB4A|TUBB4B|TUBA8|TUBB6|TUBA1C|TUBB	-7.82098	0	6	1	1	-9.94156	7.92738
1	0	0	0	1	1	-4.77997	0	0	0	-4.87019	-2.07104	WP2272	M100011	3	0	WikiPathways	27	Pathogenic Escherichia coli infection		-7.36855	7.56704	8.39976	28162	55	812	12	1.47783	0.423449	2017|7277|7280|7430|10092|10095|10382|10383|51807|84617|84790|203068	CTTN|TUBA4A|TUBB2A|EZR|ARPC5|ARPC1B|TUBB4A|TUBB4B|TUBA8|TUBB6|TUBA1C|TUBB	-5.69513	0	6	0	0	-9.94156	7.92738
1	0	0	0	0	1	-3.28434	0	0	0	0	-3.70904	WP2447	M100001	2	0	WikiPathways	27	Amyotrophic lateral sclerosis (ALS)		-9.38284	10.9523	10.5779	28162	38	812	12	1.47783	0.423449	637|836|2876|4741|4747|4842|5530|5533|5605|5630|5879|6647	BID|CASP3|GPX1|NEFM|NEFL|NOS1|PPP3CA|PPP3CC|MAP2K2|PRPH|RAC1|SOD1	-7.34145	0	7	1	1	-9.38284	10.9523
1	0	0	0	0	1	-3.90348	0	0	0	0	-3.80757	WP2059	M100001	2	0	WikiPathways	27	Alzheimers Disease		-4.51372	3.46823	5.22254	28162	150	812	15	1.84729	0.472542	102|348|637|805|824|836|1020|3028|4035|4137|4842|5530|5533|8883|84833	ADAM10|APOE|BID|CALM2|CAPN2|CASP3|CDK5|HSD17B10|LRP1|MAPT|NOS1|PPP3CA|PPP3CC|NAE1|ATP5MK	-3.07439	0	7	0	0	-9.38284	10.9523
1	0	0	0	1	0	-3.54657	0	0	0	-5.59647	0	WP3925	M100010	2	0	WikiPathways	27	Amino Acid metabolism		-9.05976	6.4791	9.02038	28162	91	812	17	2.0936	0.502428	34|47|216|445|586|2184|2744|2752|3033|3176|3417|4594|4942|5091|8802|23395|84532	ACADM|ACLY|ALDH1A1|ASS1|BCAT1|FAH|GLS|GLUL|HADH|HNMT|IDH1|MMUT|OAT|PC|SUCLG1|LARS2|ACSS1	-7.08532	0	8	1	1	-9.05976	6.4791
0	0	1	0	0	1	0	0	-8.69677	0	0	-2.66229	WP4875	M001001	2	0	WikiPathways	27	Disruption of postsynaptic signalling by CNV		-8.69677	50.1996	17.0493	28162	34	99	6	6.06061	2.39808	815|816|2911|6804|8831|9378	CAMK2A|CAMK2B|GRM1|STX1A|SYNGAP1|NRXN1	-6.57619	0	9	1	1	-8.69677	50.1996
0	0	1	0	0	0	0	0	-3.10991	0	0	0	WP4539	M001000	1	0	WikiPathways	27	Synaptic signaling pathways associated with autism spectrum disorder		-3.10991	16.7332	6.67942	28162	51	99	3	3.0303	1.72283	816|2911|8831	CAMK2B|GRM1|SYNGAP1	-2.03856	0	9	0	0	-8.69677	50.1996
0	0	1	0	1	0	0	0	-7.88873	0	-2.9368	0	WP4549	M001010	2	0	WikiPathways	27	Fragile X Syndrome		-8.58788	5.35742	8.34496	28162	123	812	19	2.3399	0.530493	815|816|1175|1211|1212|1213|1759|1915|1981|2561|2571|2891|2911|5530|5605|5909|6714|8831|9456	CAMK2A|CAMK2B|AP2S1|CLTA|CLTB|CLTC|DNM1|EEF1A1|EIF4G1|GABRB2|GAD1|GRIA2|GRM1|PPP3CA|MAP2K2|RAP1GAP|SRC|SYNGAP1|HOMER1	-6.67142	0	10	1	1	-8.58788	5.35742
1	0	0	0	0	1	-2.39644	0	0	0	0	-8.05659	WP111	M100001	2	0	WikiPathways	27	Electron Transport Chain (OXPHOS system in mitochondria)		-8.05659	12.4149	10.3031	28162	106	214	10	4.6729	1.44276	291|293|513|521|1329|4724|7381|9551|10632|29796	SLC25A4|SLC25A6|ATP5F1D|ATP5ME|COX5B|NDUFS4|UQCRB|ATP5MF|ATP5MG|UQCR10	-6.17076	0	11	1	1	-8.05659	12.4149
0	0	0	0	0	1	0	0	0	0	0	-3.9585	WP623	M000001	1	0	WikiPathways	27	Oxidative phosphorylation		-3.9585	10.6128	6.6305	28162	62	214	5	2.33645	1.03261	513|521|4724|9551|10632	ATP5F1D|ATP5ME|NDUFS4|ATP5MF|ATP5MG	-2.65747	0	11	0	0	-8.05659	12.4149
0	0	0	0	1	0	0	0	0	0	-7.44338	0	WP107	M000010	1	0	WikiPathways	27	Translation Factors		-7.56163	7.85259	8.60386	28162	53	812	12	1.47783	0.423449	1915|1917|1933|1936|1938|1968|1974|1981|1983|1984|5610|8662	EEF1A1|EEF1A2|EEF1B2|EEF1D|EEF2|EIF2S3|EIF4A2|EIF4G1|EIF5|EIF5A|EIF2AK2|EIF3B	-5.82795	0	12	1	1	-7.56163	7.85259
1	0	0	0	0	1	-5.49787	0	0	0	0	-2.841	WP183	M100001	2	0	WikiPathways	27	Proteasome Degradation		-7.53355	7.04484	8.34181	28162	64	812	13	1.60099	0.440465	5683|5684|5692|5693|5700|5701|5705|5710|5711|5716|5718|7314|7347	PSMA2|PSMA3|PSMB4|PSMB5|PSMC1|PSMC2|PSMC5|PSMD4|PSMD5|PSMD10|PSMD12|UBB|UCHL3	-5.82795	0	13	1	1	-7.53355	7.04484
1	0	1	0	0	0	-3.86368	0	-3.69054	0	0	0	WP536	M101000	2	0	WikiPathways	27	Calcium Regulation in the Cardiac Cell		-7.05402	4.33528	7.1043	28162	152	812	19	2.3399	0.530493	408|481|482|491|492|777|805|811|815|816|2775|2781|2786|5575|5577|5579|5582|10681|59345	ARRB1|ATP1B1|ATP1B2|ATP2B2|ATP2B3|CACNA1E|CALM2|CALR|CAMK2A|CAMK2B|GNAO1|GNAZ|GNG4|PRKAR1B|PRKAR2B|PRKCB|PRKCG|GNB5|GNB4	-5.41056	0	14	1	1	-7.05402	4.64814
1	0	0	0	0	1	-3.39687	0	0	0	0	-2.18858	WP35	M100001	2	0	WikiPathways	27	G Protein Signaling Pathways		-5.36319	4.64814	6.20152	28162	97	812	13	1.60099	0.440465	805|2775|2781|2786|5530|5533|5575|5577|5579|5582|6237|9590|10681	CALM2|GNAO1|GNAZ|GNG4|PPP3CA|PPP3CC|PRKAR1B|PRKAR2B|PRKCB|PRKCG|RRAS|AKAP12|GNB5	-3.8224	0	14	0	0	-7.05402	4.64814
1	0	0	0	0	0	-3.49542	0	0	0	0	0	WP2355	M100000	1	0	WikiPathways	27	Corticotropin-releasing hormone signaling pathway		-4.11926	4.1022	5.16323	28162	93	812	11	1.35468	0.405675	142|408|815|836|2775|2781|3728|3861|5579|10155|10681	PARP1|ARRB1|CAMK2A|CASP3|GNAO1|GNAZ|JUP|KRT14|PRKCB|TRIM28|GNB5	-2.71469	0	14	0	0	-7.05402	4.64814
1	0	0	0	0	0	-3.00135	0	0	0	0	0	WP289	M100000	1	0	WikiPathways	27	Myometrial Relaxation and Contraction Pathways		-3.68965	3.07311	4.50261	28162	158	812	14	1.72414	0.456806	408|800|805|815|816|2786|4842|5333|5575|5577|5579|5582|10681|59345	ARRB1|CALD1|CALM2|CAMK2A|CAMK2B|GNG4|NOS1|PLCD1|PRKAR1B|PRKAR2B|PRKCB|PRKCG|GNB5|GNB4	-2.37526	0	14	0	0	-7.05402	4.64814
1	0	0	0	0	1	-4.17051	0	0	0	0	-2.82799	WP4352	M100001	2	0	WikiPathways	27	Ciliary landscape		-6.97087	3.64243	6.76414	28162	219	812	23	2.83251	0.582195	805|815|1778|2040|3020|4637|4741|4747|5718|5879|6990|7431|8826|9343|9859|10128|10987|11020|30845|51138|55207|55212|65125	CALM2|CAMK2A|DYNC1H1|STOM|H3-3A|MYL6|NEFM|NEFL|PSMD12|RAC1|DYNLT3|VIM|IQGAP1|EFTUD2|CEP170|LRPPRC|COPS5|IFT27|EHD3|COPS4|ARL8B|BBS7|WNK1	-5.35545	0	15	1	1	-6.97087	3.64243
0	0	0	0	1	0	0	0	0	0	-5.17628	0	WP2572	M000010	1	0	WikiPathways	27	Primary Focal Segmental Glomerulosclerosis FSGS		-6.7475	6.09283	7.55854	28162	74	812	13	1.60099	0.440465	816|1000|1759|3691|3911|3913|3987|4627|7094|7402|7431|64423|375790	CAMK2B|CDH2|DNM1|ITGB4|LAMA5|LAMB2|LIMS1|MYH9|TLN1|UTRN|VIM|INF2|AGRN	-5.15841	0	16	1	1	-6.7475	7.03171
0	0	0	0	1	0	0	0	0	0	-2.04983	0	WP4758	M000010	1	0	WikiPathways	27	Nephrotic syndrome		-2.04983	7.03171	3.96167	28162	45	267	3	1.1236	0.645053	3913|4627|64423	LAMB2|MYH9|INF2	-1.25586	0	16	0	0	-6.7475	7.03171
1	0	1	0	0	1	-2.51068	0	-2.771	0	0	-3.07678	WP2380	M101001	3	0	WikiPathways	27	Brain-Derived Neurotrophic Factor (BDNF) signaling pathway		-6.71674	4.33528	6.91383	28162	144	812	18	2.21675	0.516669	815|836|1000|1020|1938|2185|2891|4082|4137|4904|4905|5605|5864|5879|6714|6772|10399|140885	CAMK2A|CASP3|CDH2|CDK5|EEF2|PTK2B|GRIA2|MARCKS|MAPT|YBX1|NSF|MAP2K2|RAB3A|RAC1|SRC|STAT1|RACK1|SIRPA	-5.15247	0	17	1	1	-6.71674	4.33528
1	0	0	0	0	0	-2.90742	0	0	0	0	0	WP437	M100000	1	0	WikiPathways	27	EGF/EGFR Signaling Pathway		-3.52195	2.96068	4.33899	28162	164	812	14	1.72414	0.456806	815|1175|1759|2185|3925|5579|5605|5879|5898|6714|6772|6812|8027|8826	CAMK2A|AP2S1|DNM1|PTK2B|STMN1|PRKCB|MAP2K2|RAC1|RALA|SRC|STAT1|STXBP1|STAM|IQGAP1	-2.24648	0	17	0	0	-6.71674	4.33528
1	0	0	0	0	1	-2.388	0	0	0	0	-2.79139	WP2324	M100001	2	0	WikiPathways	27	AGE/RAGE pathway		-3.21792	4.20391	4.49007	28162	66	812	8	0.985222	0.346608	836|4478|5579|5879|6647|6714|6772|7430	CASP3|MSN|PRKCB|RAC1|SOD1|SRC|STAT1|EZR	-1.98944	0	17	0	0	-6.71674	4.33528
0	0	0	0	0	1	0	0	0	0	0	-2.56653	WP2037	M000001	1	0	WikiPathways	27	Prolactin Signaling Pathway		-2.81091	3.65076	3.98709	28162	76	812	8	0.985222	0.346608	836|2316|5478|5605|5879|6714|6772|140885	CASP3|FLNA|PPIA|MAP2K2|RAC1|SRC|STAT1|SIRPA	-1.66346	0	17	0	0	-6.71674	4.33528
0	0	0	0	0	1	0	0	0	0	0	-2.13832	WP4747	M000001	1	0	WikiPathways	27	Netrin-UNC5B signaling Pathway		-2.42999	4.0018	3.73316	28162	52	812	6	0.738916	0.300545	836|2185|3691|5605|5879|6714	CASP3|PTK2B|ITGB4|MAP2K2|RAC1|SRC	-1.32645	0	17	0	0	-6.71674	4.33528
1	0	0	0	0	0	-5.57333	0	0	0	0	0	WP51	M100000	1	0	WikiPathways	27	Regulation of Actin Cytoskeleton		-5.57333	6.73297	7.04016	28162	151	277	10	3.61011	1.12082	2934|4478|5605|5879|5962|7430|8396|8826|8874|10787	GSN|MSN|MAP2K2|RAC1|RDX|EZR|PIP4K2B|IQGAP1|ARHGEF7|NCKAP1	-3.92988	0	18	1	1	-5.57333	6.73297
1	0	0	0	0	1	-3.23542	0	0	0	0	-2.08346	WP185	M100001	2	0	WikiPathways	27	Integrin-mediated Cell Adhesion		-3.23542	5.86545	4.95439	28162	104	277	6	2.16606	0.874663	726|824|3691|5605|5879|8874	CAPN5|CAPN2|ITGB4|MAP2K2|RAC1|ARHGEF7	-2.14015	0	18	0	0	-5.57333	6.73297
0	0	0	0	0	1	0	0	0	0	0	-4.58587	WP306	M000001	1	0	WikiPathways	27	Focal Adhesion		-5.16141	3.26219	5.55981	28162	202	812	19	2.3399	0.530493	824|1278|1284|1292|2316|2317|2318|3371|3691|3696|3911|3913|5579|5582|5879|6714|7094|7143|7450	CAPN2|COL1A2|COL4A2|COL6A2|FLNA|FLNB|FLNC|TNC|ITGB4|ITGB8|LAMA5|LAMB2|PRKCB|PRKCG|RAC1|SRC|TLN1|TNR|VWF	-3.66515	0	19	1	1	-5.16141	3.26219
0	1	0	0	0	0	0	-2.17559	0	0	0	0	WP3932	M010000	1	0	WikiPathways	27	Focal Adhesion-PI3K-Akt-mTOR-signaling pathway		-2.3978	2.02033	3.10746	28162	309	812	18	2.21675	0.516669	1278|1284|1292|1994|2246|2786|3371|3691|3696|3911|3913|4842|5208|5516|5605|7143|7450|59345	COL1A2|COL4A2|COL6A2|ELAVL1|FGF1|GNG4|TNC|ITGB4|ITGB8|LAMA5|LAMB2|NOS1|PFKFB2|PPP2CB|MAP2K2|TNR|VWF|GNB4	-1.30253	0	19	0	0	-5.16141	3.26219
0	1	0	0	0	0	0	-2.33056	0	0	0	0	WP4754	M010000	1	0	WikiPathways	27	IL-18 signaling pathway		-5.14227	2.85911	5.37726	28162	279	812	23	2.83251	0.582195	16|35|142|637|836|975|1278|1938|1994|2023|3033|3925|4666|5579|6205|6641|7052|7913|8125|10418|23395|56886|84823	AARS1|ACADS|PARP1|BID|CASP3|CD81|COL1A2|EEF2|ELAVL1|ENO1|HADH|STMN1|NACA|PRKCB|RPS11|SNTB1|TGM2|DEK|ANP32A|SPON1|LARS2|UGGT1|LMNB2	-3.66515	0	20	1	1	-5.14227	2.85911
1	0	0	0	0	1	-3.71967	0	0	0	0	-3.49591	WP2431	M100001	2	0	WikiPathways	27	Spinal Cord Injury		-5.0111	4.04626	5.76205	28162	120	812	14	1.72414	0.456806	176|358|389|836|961|2596|2670|4282|4842|4974|5530|5786|5879|7431	ACAN|AQP1|RHOC|CASP3|CD47|GAP43|GFAP|MIF|NOS1|OMG|PPP3CA|PTPRA|RAC1|VIM	-3.55329	0	21	1	1	-5.0111	4.04626
0	0	0	1	1	0	0	0	0	-4.97567	-4.27652	0	WP2911	M000110	2	0	WikiPathways	27	miRNA targets in ECM and membrane receptors		-4.97567	70.1711	14.3201	28162	43	28	3	10.7143	5.84512	1291|1292|1293	COL6A1|COL6A2|COL6A3	-3.43488	0	22	1	1	-4.97567	70.1711
0	0	0	1	0	0	0	0	0	-2.32257	0	0	WP4172	M000100	1	0	WikiPathways	27	PI3K-Akt Signaling Pathway		-2.32257	8.74596	4.56685	28162	345	28	3	10.7143	5.84512	1291|1292|1293	COL6A1|COL6A2|COL6A3	-1.44254	0	22	0	0	-4.97567	70.1711
0	0	0	0	0	1	0	0	0	0	0	-4.78621	WP4148	M000001	1	0	WikiPathways	27	Splicing factor NOVA regulated synaptic proteins		-4.78621	15.6664	8.32334	28162	42	214	5	2.33645	1.03261	4134|10752|23705|57863|375790	MAP4|CHL1|CADM1|CADM3|AGRN	-3.30285	0	23	1	1	-4.78621	15.6664
0	1	0	0	0	0	0	-4.43374	0	0	0	0	WP4656	M010000	1	0	WikiPathways	27	Joubert Syndrome		-4.43374	21.5141	8.86815	28162	77	68	4	5.88235	2.85336	2316|5147|6102|55212	FLNA|PDE6D|RP2|BBS7	-2.9944	0	24	1	1	-4.43374	21.5141
0	1	0	0	0	0	0	-4.0746	0	0	0	0	WP4803	M010000	1	0	WikiPathways	27	Ciliopathies		-4.0746	11.254	6.86539	28162	184	68	5	7.35294	3.16513	5147|6102|8239|22954|55212	PDE6D|RP2|USP9X|TRIM32|BBS7	-2.74642	0	24	0	0	-4.43374	21.5141
0	0	0	0	1	0	0	0	0	0	-4.21686	0	WP100	M000010	1	0	WikiPathways	27	Glutathione metabolism		-4.21686	18.3436	8.14076	28162	23	267	4	1.49813	0.743432	2687|2876|2879|3417	GGT5|GPX1|GPX4|IDH1	-2.84447	0	25	1	1	-4.21686	18.3436
1	0	0	0	0	1	-2.86316	0	0	0	0	-3.27944	WP2038	M100001	2	0	WikiPathways	27	Regulation of Microtubule Cytoskeleton		-4.13622	5.66241	5.62831	28162	49	812	8	0.985222	0.346608	3925|4137|5786|5879|6714|7204|11076|22919	STMN1|MAPT|PTPRA|RAC1|SRC|TRIO|TPPP|MAPRE1	-2.71469	0	26	1	1	-4.13622	5.66241
1	0	0	0	1	0	-3.28434	0	0	0	-2.2546	0	WP383	M100010	2	0	WikiPathways	27	Striated Muscle Contraction Pathway		-4.02968	6.38884	5.72759	28162	38	812	7	0.862069	0.324424	88|1756|7111|7168|7170|7171|7431	ACTN2|DMD|TMOD1|TPM1|TPM3|TPM4|VIM	-2.6415	0	27	1	1	-4.02968	6.38884
1	0	0	0	0	1	-2.0141	0	0	0	0	-2.47906	WP4217	M100001	2	0	WikiPathways	27	Ebola Virus Pathway on Host		-3.95775	3.44175	4.8266	28162	131	812	13	1.60099	0.440465	389|1211|1212|1213|2316|2317|2318|2934|5610|5879|6772|8575|8826	RHOC|CLTA|CLTB|CLTC|FLNA|FLNB|FLNC|GSN|EIF2AK2|RAC1|STAT1|PRKRA|IQGAP1	-2.58536	0	28	1	1	-3.95775	3.44175
0	0	1	0	0	0	0	0	-3.93583	0	0	0	WP4856	M001000	1	0	WikiPathways	27	Intracellular trafficking proteins involved in CMT neuropathy		-3.93583	31.6072	9.45053	28162	27	99	3	3.0303	1.72283	4747|5864|5865	NEFL|RAB3A|RAB3B	-2.64776	0	29	1	1	-3.93583	31.6072
0	0	1	0	0	1	0	0	-3.90992	0	0	-2.65219	WP3584	M001001	2	0	WikiPathways	27	MECP2 and Associated Rett Syndrome		-3.90992	15.8036	7.4702	28162	72	99	4	4.0404	1.97897	815|1465|1660|11168	CAMK2A|CSRP1|DHX9|PSIP1	-2.64024	0	30	1	1	-3.90992	15.8036
0	0	1	0	0	0	0	0	-3.35861	0	0	0	WP2636	M001000	1	0	WikiPathways	27	Common Pathways Underlying Drug Addiction		-3.74316	5.78038	5.34198	28162	42	812	7	0.862069	0.324424	805|815|2891|2911|5579|5582|5605	CALM2|CAMK2A|GRIA2|GRM1|PRKCB|PRKCG|MAP2K2	-2.41498	0	31	1	1	-3.74316	5.78038
0	0	0	0	1	0	0	0	0	0	-2.6492	0	WP4917	M000010	1	0	WikiPathways	27	Proximal tubule transport		-3.6068	4.78376	4.97024	28162	58	812	8	0.985222	0.346608	358|481|523|5243|6520|8671|51382|51606	AQP1|ATP1B1|ATP6V1A|ABCB1|SLC3A2|SLC4A4|ATP6V1D|ATP6V1H	-2.31874	0	32	1	1	-3.6068	4.78376
0	0	0	0	1	0	0	0	0	0	-3.58446	0	WP4159	M000010	1	0	WikiPathways	27	GABA receptor Signaling		-3.58446	12.7849	6.6271	28162	33	267	4	1.49813	0.743432	1175|2571|6538|140679	AP2S1|GAD1|SLC6A11|SLC32A1	-2.38817	0	33	1	1	-3.58446	12.7849
1	0	0	0	0	0	-3.37564	0	0	0	0	0	WP4874	M100000	1	0	WikiPathways	27	CAMKK2 Pathway		-3.37564	11.2964	6.16116	28162	36	277	4	1.44404	0.71679	805|4842|5879|8874	CALM2|NOS1|RAC1|ARHGEF7	-2.22819	0	34	1	1	-3.37564	11.2964
1	0	0	0	0	0	-2.60993	0	0	0	0	0	WP4223	M100000	1	0	WikiPathways	27	Ras Signaling		-2.60993	3.84689	3.872	28162	185	277	7	2.52708	0.942999	805|2786|5605|5879|5898|10681|59345	CALM2|GNG4|MAP2K2|RAC1|RALA|GNB5|GNB4	-1.68248	0	34	0	0	-3.37564	11.2964
1	0	0	0	0	1	-2.11829	0	0	0	0	-2.42845	WP524	M100001	2	0	WikiPathways	27	G13 Signaling Pathway		-2.42845	9.62913	4.83837	28162	41	214	3	1.40187	0.803676	805|5879|8826	CALM2|RAC1|IQGAP1	-1.52799	0	34	0	0	-3.37564	11.2964
0	0	1	0	0	1	0	0	-3.18724	0	0	-2.23514	WP4008	M001001	2	0	WikiPathways	27	NO/cGMP/PKG mediated Neuroprotection		-3.37211	5.05783	4.84816	28162	48	812	7	0.862069	0.324424	88|805|815|816|4747|4842|5138	ACTN2|CALM2|CAMK2A|CAMK2B|NEFL|NOS1|PDE2A	-2.12686	0	35	1	1	-3.37211	5.05783
1	0	0	0	0	0	-3.16209	0	0	0	0	0	WP3859	M100000	1	0	WikiPathways	27	TGF-B Signaling in Thyroid Cells for Epithelial-Mesenchymal Transition		-3.16209	16.9446	6.7443	28162	18	277	3	1.08303	0.621894	1000|3371|7431	CDH2|TNC|VIM	-2.08291	0	36	1	1	-3.16209	16.9446
0	0	0	0	0	1	0	0	0	0	0	-2.841	WP4396	M000001	1	0	WikiPathways	27	Nonalcoholic fatty liver disease		-3.10897	2.81793	3.97344	28162	160	812	13	1.60099	0.440465	637|836|1329|1340|1347|2931|4724|4729|5879|7381|9167|9377|29796	BID|CASP3|COX5B|COX6B1|COX7A2|GSK3A|NDUFS4|NDUFV2|RAC1|UQCRB|COX7A2L|COX5A|UQCR10	-1.89148	0	37	1	1	-3.10897	8.47232
1	0	0	0	0	0	-2.27671	0	0	0	0	0	WP4922	M100000	1	0	WikiPathways	27	Mitochondrial CIV Assembly		-2.27671	8.47232	4.47128	28162	36	277	3	1.08303	0.621894	1340|1347|9377	COX6B1|COX7A2|COX5A	-1.40655	0	37	0	0	-3.10897	8.47232
1	0	0	0	0	0	-3.05	0	0	0	0	0	WP4673	M100000	1	0	WikiPathways	27	Genes involved in male infertility		-3.05	4.59145	4.4687	28162	155	277	7	2.52708	0.942999	2775|3983|4842|5445|7520|8359|29968	GNAO1|ABLIM1|NOS1|PON2|XRCC5|H4C1|PSAT1	-1.99388	0	38	1	1	-3.05	4.59145
0	0	0	0	1	0	0	0	0	0	-2.02184	0	WP4298	M000010	1	0	WikiPathways	27	Viral Acute Myocarditis		-3.04156	3.58782	4.16541	28162	87	812	9	1.10837	0.367405	142|637|836|1604|1756|1981|4842|6714|6772	PARP1|BID|CASP3|CD55|DMD|EIF4G1|NOS1|SRC|STAT1	-1.84527	0	39	1	1	-3.04156	3.58782
1	0	0	0	1	0	-3.03233	0	0	0	-2.22614	0	WP2118	M100010	2	0	WikiPathways	27	Arrhythmogenic Right Ventricular Cardiomyopathy		-3.03233	6.68868	4.94939	28162	76	277	5	1.80505	0.799926	781|1000|1756|3691|3728	CACNA2D1|CDH2|DMD|ITGB4|JUP	-1.98451	0	40	1	1	-3.03233	6.68868
1	0	0	0	0	0	-3.0259	0	0	0	0	0	WP4659	M100000	1	0	WikiPathways	27	Gastrin Signaling Pathway		-3.0259	5.35094	4.63941	28162	114	277	6	2.16606	0.874663	408|960|1994|5879|7082|7525	ARRB1|CD44|ELAVL1|RAC1|TJP1|YES1	-1.98451	0	41	1	1	-3.0259	5.35094
0	0	0	0	0	1	0	0	0	0	0	-2.51501	WP382	M000001	1	0	WikiPathways	27	MAPK Signaling Pathway		-3.01223	2.36787	3.73562	28162	249	812	17	2.0936	0.502428	408|777|781|836|2246|2316|2317|2318|3925|4137|5530|5533|5582|5605|5879|6237|9693	ARRB1|CACNA1E|CACNA2D1|CASP3|FGF1|FLNA|FLNB|FLNC|STMN1|MAPT|PPP3CA|PPP3CC|PRKCG|MAP2K2|RAC1|RRAS|RAPGEF2	-1.82777	0	42	1	1	-3.01223	2.36787
0	0	1	0	0	1	0	0	-2.2036	0	0	-2.88078	WP4932	M001001	2	0	WikiPathways	27	7q11.23 copy number variation syndrome		-3.00386	3.27191	4.03789	28162	106	812	10	1.23153	0.387038	513|515|1213|6616|6804|7913|10013|23122|23451|64756	ATP5F1D|ATP5PB|CLTC|SNAP25|STX1A|DEK|HDAC6|CLASP2|SF3B1|ATPAF1	-1.82777	0	43	1	1	-3.00386	3.27191
1	0	0	0	0	0	-2.76927	0	0	0	0	0	WP4018	M100000	1	0	WikiPathways	27	Pathways in clear cell renal cell carcinoma		-2.76927	5.84298	4.50911	28162	87	277	5	1.80505	0.799926	47|4199|26227|29968|55276	ACLY|ME1|PHGDH|PSAT1|PGM2	-1.8045	0	44	1	1	-2.76927	5.84298
0	1	0	0	0	0	0	-2.74727	0	0	0	0	WP2806	M010000	1	0	WikiPathways	27	Human Complement System		-2.74727	12.5499	5.66371	28162	99	68	3	4.41176	2.49031	1604|3911|6223	CD55|LAMA5|RPS19	-1.79105	0	45	1	1	-2.74727	12.5499
0	0	0	0	0	1	0	0	0	0	0	-2.31388	WP534	M000001	1	0	WikiPathways	27	Glycolysis and Gluconeogenesis		-2.31388	8.77321	4.56644	28162	45	214	3	1.40187	0.803676	2023|5224|25874	ENO1|PGAM2|MPC2	-1.43882	0	46	1	1	-2.31388	8.77321
0	0	0	0	1	0	0	0	0	0	-2.19201	0	WP500	M000010	1	0	WikiPathways	27	Glycogen Synthesis and Degradation		-2.25048	4.33528	3.63716	28162	40	812	5	0.615764	0.274529	805|2931|2992|5236|5516	CALM2|GSK3A|GYG1|PGM1|PPP2CB	-1.1713	0	47	1	1	-2.25048	4.33528
0	0	0	0	0	1	0	0	0	0	0	-2.18333	WP4666	M000001	1	0	WikiPathways	27	Hepatitis B infection		-2.18333	4.27267	3.5635	28162	154	214	5	2.33645	1.03261	637|2185|5582|6714|57506	BID|PTK2B|PRKCG|SRC|MAVS	-1.34606	0	48	1	1	-2.18333	4.27267
0	0	0	0	1	0	0	0	0	0	-2.13285	0	WP465	M000010	1	0	WikiPathways	27	Tryptophan metabolism		-2.1594	4.12884	3.49642	28162	42	812	5	0.615764	0.274529	216|3028|3033|4129|23498	ALDH1A1|HSD17B10|HADH|MAOB|HAAO	-1.09573	0	49	1	1	-2.1594	4.12884
0	1	0	0	0	0	0	-2.1473	0	0	0	0	WP706	M010000	1	0	WikiPathways	27	Sudden Infant Death Syndrome (SIDS) Susceptibility Pathways		-2.1473	7.66939	4.18829	28162	162	68	3	4.41176	2.49031	836|4133|6711	CASP3|MAP2|SPTBN1	-1.31898	0	50	1	1	-2.1473	7.66939
0	0	0	0	0	1	0	0	0	0	0	-2.093	WP3286	M000001	1	0	WikiPathways	27	Copper homeostasis		-2.093	7.31101	4.06196	28162	54	214	3	1.40187	0.803676	102|4137|6647	ADAM10|MAPT|SOD1	-1.28206	0	51	1	1	-2.093	7.31101
1	0	0	0	0	0	-2.0743	0	0	0	0	0	WP4016	M100000	1	0	WikiPathways	27	DNA IR-damage and cellular response via ATR		-2.0743	5.02064	3.61168	28162	81	277	4	1.44404	0.71679	6601|7520|10111|10155	SMARCC2|XRCC5|RAD50|TRIM28	-1.27269	0	52	1	1	-2.0743	5.02064
0	0	1	0	0	0	0	0	-2.04602	0	0	0	WP4946	M001000	1	0	WikiPathways	27	DNA Repair Pathways Full Network		-2.04602	7.05284	3.96305	28162	121	99	3	3.0303	1.72283	142|2547|5591	PARP1|XRCC6|PRKDC	-1.25586	0	53	1	1	-2.04602	7.05284
