# Supplementary material for: Tackling the Biological Meaning of the Human Olfactory Bulb Dyshomeostatic Proteome across Neurological Disorders: An Integrative Bioinformatic Approach
Source: Int J Mol Sci. 2021 Oct 20;22(21):11340. doi: 10.3390/ijms222111340 (PMC8583219; doi:10.3390/ijms222111340)
Supplement: Supplementary file 1 [file ijms-22-11340-s001.zip › SUPPLEMENTARY FILES /Supplementary Table S7. Reactome R1.xls]

## Sheet: Sheet1
_MEMBER_C vs AD	_MEMBER_C vs ALS	_MEMBER_C vs DLB	_MEMBER_C vs FTLD-TDP43	_MEMBER_C vs PD	_MEMBER_C vs PSP	_MEMBER_C vs V. Dem	_LogP_C vs AD	_LogP_C vs ALS	_LogP_C vs DLB	_LogP_C vs FTLD-TDP43	_LogP_C vs PD	_LogP_C vs PSP	_LogP_C vs V. Dem	GO	_PATTERN_	_RANK_	GiniIndex	Category	CategoryID	Description	PARENT_GO	LogP	Enrichment	Z-score	#TotalGeneInLibrary	#GeneInGO	#GeneInHitList	#GeneInGOAndHitList	%InGO	STDV %InGO	GeneID	Hits	Log(q-value)	EvidenceCutoff	GROUP_ID	FirstInGroupByEnrichment	FirstInGroupByLogP	BestLogPInGroup	BestEnrichmentInGroup	URL
1	0	1	1	1	0	1	-17.9162	0	-13.9318	-5.92417	-12.5009	0	-9.17334	R-HSA-9675108	M1011101	5	0	Reactome Gene Sets	6	Nervous system development		-46.0329	5.89058	20.452	28162	577	812	98	12.069	1.14322	102|214|286|389|1020|1175|1211|1212|1213|1284|1291|1292|1293|1460|1759|1981|2596|2817|3897|3983|4478|4627|4629|4637|5217|5361|5365|5605|5683|5684|5692|5693|5700|5701|5705|5710|5711|5716|5718|5786|5879|5909|5962|6133|6134|6138|6146|6147|6160|6164|6167|6169|6181|6187|6189|6193|6201|6205|6223|6230|6232|6237|6710|6711|6714|6923|7094|7204|7277|7280|7314|7402|7430|7525|8506|8874|9349|9491|9775|10092|10…	ADAM10|ALCAM|ANK1|RHOC|CDK5|AP2S1|CLTA|CLTB|CLTC|COL4A2|COL6A1|COL6A2|COL6A3|CSNK2B|DNM1|EIF4G1|GAP43|GPC1|L1CAM|ABLIM1|MSN|MYH9|MYH11|MYL6|PFN2|PLXNA1|PLXNB3|MAP2K2|PSMA2|PSMA3|PSMB4|PSMB5|PSMC1|PSMC2|PSMC5|PSMD4|PSMD5|PSMD10|PSMD12|PTPRA|RAC1|RAP1GAP|RDX|RPL9|RPL10|RPL15|RPL22|RPL23A|RPL31|RPL34|RPL37|RPL38|RPLP2|RPS2|RPS3A|RPS5|RPS7|RPS11|RPS19|RPS25|RPS27|RRAS|SPTB|SPTBN1|SRC|ELOB|TLN1|TRIO|T…	-42.9173	0	1	1	1	-46.0329	48.9402
1	0	1	1	1	0	1	-18.5389	0	-13.1805	-6.05238	-12.1777	0	-8.75866	R-HSA-422475	M1011101	5	0	Reactome Gene Sets	6	Axon guidance		-46.0076	6.0317	20.5719	28162	552	812	96	11.8227	1.13307	102|214|286|389|1020|1175|1211|1212|1213|1284|1291|1292|1293|1460|1759|1981|2596|2817|3897|3983|4478|4627|4629|4637|5217|5361|5365|5605|5683|5684|5692|5693|5700|5701|5705|5710|5711|5716|5718|5786|5879|5909|5962|6133|6134|6138|6146|6147|6160|6164|6167|6169|6181|6187|6189|6193|6201|6205|6223|6230|6232|6237|6710|6711|6714|6923|7094|7204|7277|7280|7314|7430|7525|8506|8874|9349|9491|9775|10092|10095|1…	ADAM10|ALCAM|ANK1|RHOC|CDK5|AP2S1|CLTA|CLTB|CLTC|COL4A2|COL6A1|COL6A2|COL6A3|CSNK2B|DNM1|EIF4G1|GAP43|GPC1|L1CAM|ABLIM1|MSN|MYH9|MYH11|MYL6|PFN2|PLXNA1|PLXNB3|MAP2K2|PSMA2|PSMA3|PSMB4|PSMB5|PSMC1|PSMC2|PSMC5|PSMD4|PSMD5|PSMD10|PSMD12|PTPRA|RAC1|RAP1GAP|RDX|RPL9|RPL10|RPL15|RPL22|RPL23A|RPL31|RPL34|RPL37|RPL38|RPLP2|RPS2|RPS3A|RPS5|RPS7|RPS11|RPS19|RPS25|RPS27|RRAS|SPTB|SPTBN1|SRC|ELOB|TLN1|TRIO|T…	-42.9173	0	1	0	0	-46.0329	48.9402
1	0	1	1	1	0	1	-11.6358	0	-16.7968	-2.33891	-3.93335	0	-4.07911	R-HSA-8953897	M1011101	5	0	Reactome Gene Sets	6	Cellular responses to external stimuli		-25.7002	4.02113	13.8443	28162	690	812	80	9.85222	1.04584	318|523|534|815|816|829|830|1329|1340|1460|1465|1778|1780|1783|1915|1968|2876|2950|3020|4493|5683|5684|5692|5693|5700|5701|5705|5710|5711|5716|5718|5931|6133|6134|6138|6146|6147|6160|6164|6167|6169|6181|6187|6189|6193|6201|6205|6223|6230|6232|6396|6647|6923|7277|7280|7314|8359|8452|9114|9167|9349|9377|9491|9588|10013|10111|10128|10382|10383|11258|23043|23521|25828|25873|51382|51606|51807|84617|84…	NUDT2|ATP6V1A|ATP6V1G2|CAMK2A|CAMK2B|CAPZA1|CAPZA2|COX5B|COX6B1|CSNK2B|CSRP1|DYNC1H1|DYNC1I1|DYNC1LI2|EEF1A1|EIF2S3|GPX1|GSTP1|H3-3A|MT1E|PSMA2|PSMA3|PSMB4|PSMB5|PSMC1|PSMC2|PSMC5|PSMD4|PSMD5|PSMD10|PSMD12|RBBP7|RPL9|RPL10|RPL15|RPL22|RPL23A|RPL31|RPL34|RPL37|RPL38|RPLP2|RPS2|RPS3A|RPS5|RPS7|RPS11|RPS19|RPS25|RPS27|SEC13|SOD1|ELOB|TUBA4A|TUBB2A|UBB|H4C1|CUL3|ATP6V0D1|COX7A2L|RPL23|COX5A|PSMF1|PRD…	-22.786	0	1	0	0	-46.0329	48.9402
1	0	1	1	1	0	1	-8.94495	0	-12.5488	-2.22545	-4.81525	0	-2.62656	R-HSA-71291	M1011101	5	0	Reactome Gene Sets	6	Metabolism of amino acids and derivatives		-25.0609	5.37853	14.6879	28162	374	812	58	7.14286	0.903786	445|586|883|1629|2184|2744|2752|2875|3028|3176|4942|5625|5683|5684|5692|5693|5700|5701|5705|5710|5711|5716|5718|6133|6134|6138|6146|6147|6160|6164|6167|6169|6181|6187|6189|6193|6201|6205|6223|6230|6232|6520|6538|7263|8424|8604|9349|9491|23446|23498|23521|25828|25873|26227|29968|51520|56267|80150	ASS1|BCAT1|KYAT1|DBT|FAH|GLS|GLUL|GPT|HSD17B10|HNMT|OAT|PRODH|PSMA2|PSMA3|PSMB4|PSMB5|PSMC1|PSMC2|PSMC5|PSMD4|PSMD5|PSMD10|PSMD12|RPL9|RPL10|RPL15|RPL22|RPL23A|RPL31|RPL34|RPL37|RPL38|RPLP2|RPS2|RPS3A|RPS5|RPS7|RPS11|RPS19|RPS25|RPS27|SLC3A2|SLC6A11|TST|BBOX1|SLC25A12|RPL23|PSMF1|SLC44A1|HAAO|RPL13A|TXN2|RPL36|PHGDH|PSAT1|LARS1|KYAT3|ASRGL1	-22.2716	0	1	0	0	-46.0329	48.9402
1	0	1	1	1	0	1	-11.8655	0	-14.7744	-2.37045	-4.0444	0	-3.65057	R-HSA-2262752	M1011101	5	0	Reactome Gene Sets	6	Cellular responses to stress		-24.9201	4.0018	13.612	28162	676	812	78	9.60591	1.0341	318|523|534|815|816|829|830|1329|1340|1460|1778|1780|1783|1915|1968|2876|2950|3020|5683|5684|5692|5693|5700|5701|5705|5710|5711|5716|5718|5931|6133|6134|6138|6146|6147|6160|6164|6167|6169|6181|6187|6189|6193|6201|6205|6223|6230|6232|6396|6647|6923|7277|7280|7314|8359|8452|9114|9167|9349|9377|9491|9588|10013|10111|10128|10382|10383|11258|23043|23521|25828|25873|51382|51606|51807|84617|84790|259217	NUDT2|ATP6V1A|ATP6V1G2|CAMK2A|CAMK2B|CAPZA1|CAPZA2|COX5B|COX6B1|CSNK2B|DYNC1H1|DYNC1I1|DYNC1LI2|EEF1A1|EIF2S3|GPX1|GSTP1|H3-3A|PSMA2|PSMA3|PSMB4|PSMB5|PSMC1|PSMC2|PSMC5|PSMD4|PSMD5|PSMD10|PSMD12|RBBP7|RPL9|RPL10|RPL15|RPL22|RPL23A|RPL31|RPL34|RPL37|RPL38|RPLP2|RPS2|RPS3A|RPS5|RPS7|RPS11|RPS19|RPS25|RPS27|SEC13|SOD1|ELOB|TUBA4A|TUBB2A|UBB|H4C1|CUL3|ATP6V0D1|COX7A2L|RPL23|COX5A|PSMF1|PRDX6|HDAC6|RA…	-22.2277	0	1	0	0	-46.0329	48.9402
1	0	1	1	1	0	1	-6.54664	0	-14.7949	-2.88631	-2.92743	0	-4.32738	R-HSA-376176	M1011101	5	0	Reactome Gene Sets	6	Signaling by ROBO receptors		-23.8713	7.00009	15.3238	28162	218	812	44	5.41872	0.794462	1981|2817|5217|5683|5684|5692|5693|5700|5701|5705|5710|5711|5716|5718|5879|6133|6134|6138|6146|6147|6160|6164|6167|6169|6181|6187|6189|6193|6201|6205|6223|6230|6232|6714|6923|7314|9349|9491|9775|10486|23122|23521|25873|55740	EIF4G1|GPC1|PFN2|PSMA2|PSMA3|PSMB4|PSMB5|PSMC1|PSMC2|PSMC5|PSMD4|PSMD5|PSMD10|PSMD12|RAC1|RPL9|RPL10|RPL15|RPL22|RPL23A|RPL31|RPL34|RPL37|RPL38|RPLP2|RPS2|RPS3A|RPS5|RPS7|RPS11|RPS19|RPS25|RPS27|SRC|ELOB|UBB|RPL23|PSMF1|EIF4A3|CAP2|CLASP2|RPL13A|RPL36|ENAH	-21.4342	0	1	0	0	-46.0329	48.9402
1	0	1	0	1	0	0	-9.77731	0	-10.6697	0	-6.85413	0	0	R-HSA-8953854	M1010100	3	0	Reactome Gene Sets	6	Metabolism of RNA		-23.0268	3.86504	12.9623	28162	673	812	75	9.23645	1.01609	103|1653|1656|1660|1665|1974|1981|1994|2521|3028|3178|3181|3183|3187|3188|3192|3842|4670|4809|4904|5094|5683|5684|5692|5693|5700|5701|5705|5710|5711|5716|5718|5725|6133|6134|6138|6146|6147|6160|6164|6167|6169|6181|6187|6189|6193|6201|6205|6223|6230|6232|6396|7314|7919|8125|8570|9343|9349|9491|9775|10189|10236|10594|10949|10992|11051|23020|23450|23451|23521|25873|27316|57819|80349|220988	ADAR|DDX1|DDX6|DHX9|DHX15|EIF4A2|EIF4G1|ELAVL1|FUS|HSD17B10|HNRNPA1|HNRNPA2B1|HNRNPC|HNRNPH1|HNRNPH2|HNRNPU|TNPO1|HNRNPM|SNU13|YBX1|PCBP2|PSMA2|PSMA3|PSMB4|PSMB5|PSMC1|PSMC2|PSMC5|PSMD4|PSMD5|PSMD10|PSMD12|PTBP1|RPL9|RPL10|RPL15|RPL22|RPL23A|RPL31|RPL34|RPL37|RPL38|RPLP2|RPS2|RPS3A|RPS5|RPS7|RPS11|RPS19|RPS25|RPS27|SEC13|UBB|DDX39B|ANP32A|KHSRP|EFTUD2|RPL23|PSMF1|EIF4A3|ALYREF|HNRNPR|PRPF8|HNRNPA…	-20.6769	0	1	0	0	-46.0329	48.9402
0	0	1	1	0	0	0	0	0	-22.3312	-3.9683	0	0	0	R-HSA-156842	M0011000	2	0	Reactome Gene Sets	6	Eukaryotic Translation Elongation		-22.3312	48.9402	27.5044	28162	93	99	16	16.1616	3.69953	1917|6134|6138|6146|6147|6160|6164|6167|6169|6187|6189|6205|6230|6232|9349|25873	EEF1A2|RPL10|RPL15|RPL22|RPL23A|RPL31|RPL34|RPL37|RPL38|RPS2|RPS3A|RPS11|RPS25|RPS27|RPL23|RPL36	-18.9399	0	1	0	0	-46.0329	48.9402
1	0	1	1	1	0	0	-5.94926	0	-16.38	-3.1908	-2.22562	0	0	R-HSA-9010553	M1011100	4	0	Reactome Gene Sets	6	Regulation of expression of SLITs and ROBOs		-21.2641	7.50435	14.7	28162	171	812	37	4.55665	0.731843	1981|5683|5684|5692|5693|5700|5701|5705|5710|5711|5716|5718|6133|6134|6138|6146|6147|6160|6164|6167|6169|6181|6187|6189|6193|6201|6205|6223|6230|6232|6923|7314|9349|9491|9775|23521|25873	EIF4G1|PSMA2|PSMA3|PSMB4|PSMB5|PSMC1|PSMC2|PSMC5|PSMD4|PSMD5|PSMD10|PSMD12|RPL9|RPL10|RPL15|RPL22|RPL23A|RPL31|RPL34|RPL37|RPL38|RPLP2|RPS2|RPS3A|RPS5|RPS7|RPS11|RPS19|RPS25|RPS27|ELOB|UBB|RPL23|PSMF1|EIF4A3|RPL13A|RPL36	-19.0189	0	1	0	0	-46.0329	48.9402
0	0	1	1	0	0	0	0	0	-20.8022	-4.02507	0	0	0	R-HSA-156902	M0011000	2	0	Reactome Gene Sets	6	Peptide chain elongation		-20.8022	47.9435	26.3451	28162	89	99	15	15.1515	3.60357	6134|6138|6146|6147|6160|6164|6167|6169|6187|6189|6205|6230|6232|9349|25873	RPL10|RPL15|RPL22|RPL23A|RPL31|RPL34|RPL37|RPL38|RPS2|RPS3A|RPS11|RPS25|RPS27|RPL23|RPL36	-17.888	0	1	0	0	-46.0329	48.9402
0	0	1	1	0	0	0	0	0	-20.8022	-4.02507	0	0	0	R-HSA-192823	M0011000	2	0	Reactome Gene Sets	6	Viral mRNA Translation		-20.8022	47.9435	26.3451	28162	89	99	15	15.1515	3.60357	6134|6138|6146|6147|6160|6164|6167|6169|6187|6189|6205|6230|6232|9349|25873	RPL10|RPL15|RPL22|RPL23A|RPL31|RPL34|RPL37|RPL38|RPS2|RPS3A|RPS11|RPS25|RPS27|RPL23|RPL36	-17.888	0	1	0	0	-46.0329	48.9402
0	0	1	1	0	0	0	0	0	-20.496	-3.9683	0	0	0	R-HSA-2408557	M0011000	2	0	Reactome Gene Sets	6	Selenocysteine synthesis		-20.496	45.8814	25.7495	28162	93	99	15	15.1515	3.60357	6134|6138|6146|6147|6160|6164|6167|6169|6187|6189|6205|6230|6232|9349|25873	RPL10|RPL15|RPL22|RPL23A|RPL31|RPL34|RPL37|RPL38|RPS2|RPS3A|RPS11|RPS25|RPS27|RPL23|RPL36	-17.8036	0	1	0	0	-46.0329	48.9402
0	0	1	1	0	0	0	0	0	-20.496	-3.9683	0	0	0	R-HSA-72764	M0011000	2	0	Reactome Gene Sets	6	Eukaryotic Translation Termination		-20.496	45.8814	25.7495	28162	93	99	15	15.1515	3.60357	6134|6138|6146|6147|6160|6164|6167|6169|6187|6189|6205|6230|6232|9349|25873	RPL10|RPL15|RPL22|RPL23A|RPL31|RPL34|RPL37|RPL38|RPS2|RPS3A|RPS11|RPS25|RPS27|RPL23|RPL36	-17.8036	0	1	0	0	-46.0329	48.9402
0	0	1	1	0	0	0	0	0	-20.3483	-3.94086	0	0	0	R-HSA-975956	M0011000	2	0	Reactome Gene Sets	6	Nonsense Mediated Decay (NMD) independent of the Exon Junction Complex (EJC)		-20.3483	44.9155	25.4657	28162	95	99	15	15.1515	3.60357	6134|6138|6146|6147|6160|6164|6167|6169|6187|6189|6205|6230|6232|9349|25873	RPL10|RPL15|RPL22|RPL23A|RPL31|RPL34|RPL37|RPL38|RPS2|RPS3A|RPS11|RPS25|RPS27|RPL23|RPL36	-17.7351	0	1	0	0	-46.0329	48.9402
0	0	1	1	0	0	0	0	0	-20.1765	-3.30683	0	0	0	R-HSA-168255	M0011000	2	0	Reactome Gene Sets	6	Influenza Infection		-20.1765	30.9994	22.3164	28162	156	99	17	17.1717	3.79034	142|1213|6134|6138|6146|6147|6160|6164|6167|6169|6187|6189|6205|6230|6232|9349|25873	PARP1|CLTC|RPL10|RPL15|RPL22|RPL23A|RPL31|RPL34|RPL37|RPL38|RPS2|RPS3A|RPS11|RPS25|RPS27|RPL23|RPL36	-17.6883	0	1	0	0	-46.0329	48.9402
0	0	1	1	0	0	0	0	0	-20.1765	-3.30683	0	0	0	R-HSA-9711097	M0011000	2	0	Reactome Gene Sets	6	Cellular response to starvation		-20.1765	30.9994	22.3164	28162	156	99	17	17.1717	3.79034	523|6134|6138|6146|6147|6160|6164|6167|6169|6187|6189|6205|6230|6232|9114|9349|25873	ATP6V1A|RPL10|RPL15|RPL22|RPL23A|RPL31|RPL34|RPL37|RPL38|RPS2|RPS3A|RPS11|RPS25|RPS27|ATP6V0D1|RPL23|RPL36	-17.6883	0	1	0	0	-46.0329	48.9402
0	0	1	1	0	0	0	0	0	-19.9249	-3.86197	0	0	0	R-HSA-72689	M0011000	2	0	Reactome Gene Sets	6	Formation of a pool of free 40S subunits		-19.9249	42.2472	24.6648	28162	101	99	15	15.1515	3.60357	6134|6138|6146|6147|6160|6164|6167|6169|6187|6189|6205|6230|6232|9349|25873	RPL10|RPL15|RPL22|RPL23A|RPL31|RPL34|RPL37|RPL38|RPS2|RPS3A|RPS11|RPS25|RPS27|RPL23|RPL36	-17.5336	0	1	0	0	-46.0329	48.9402
0	0	1	1	0	0	0	0	0	-19.9249	-3.86197	0	0	0	R-HSA-9633012	M0011000	2	0	Reactome Gene Sets	6	Response of EIF2AK4 (GCN2) to amino acid deficiency		-19.9249	42.2472	24.6648	28162	101	99	15	15.1515	3.60357	6134|6138|6146|6147|6160|6164|6167|6169|6187|6189|6205|6230|6232|9349|25873	RPL10|RPL15|RPL22|RPL23A|RPL31|RPL34|RPL37|RPL38|RPS2|RPS3A|RPS11|RPS25|RPS27|RPL23|RPL36	-17.5336	0	1	0	0	-46.0329	48.9402
0	0	1	1	0	0	0	0	0	-19.5997	-3.49045	0	0	0	R-HSA-168273	M0011000	2	0	Reactome Gene Sets	6	Influenza Viral RNA Transcription and Replication		-19.5997	33.7143	22.6303	28162	135	99	16	16.1616	3.69953	142|6134|6138|6146|6147|6160|6164|6167|6169|6187|6189|6205|6230|6232|9349|25873	PARP1|RPL10|RPL15|RPL22|RPL23A|RPL31|RPL34|RPL37|RPL38|RPS2|RPS3A|RPS11|RPS25|RPS27|RPL23|RPL36	-17.2498	0	1	0	0	-46.0329	48.9402
0	0	1	1	0	0	0	0	0	-19.2773	-3.74067	0	0	0	R-HSA-156827	M0011000	2	0	Reactome Gene Sets	6	L13a-mediated translational silencing of Ceruloplasmin expression		-19.2773	38.4412	23.4753	28162	111	99	15	15.1515	3.60357	6134|6138|6146|6147|6160|6164|6167|6169|6187|6189|6205|6230|6232|9349|25873	RPL10|RPL15|RPL22|RPL23A|RPL31|RPL34|RPL37|RPL38|RPS2|RPS3A|RPS11|RPS25|RPS27|RPL23|RPL36	-16.9709	0	1	0	0	-46.0329	48.9402
0	0	1	1	0	0	0	0	0	-19.2161	-3.72917	0	0	0	R-HSA-1799339	M0011000	2	0	Reactome Gene Sets	6	SRP-dependent cotranslational protein targeting to membrane		-19.2161	38.0979	23.3651	28162	112	99	15	15.1515	3.60357	6134|6138|6146|6147|6160|6164|6167|6169|6187|6189|6205|6230|6232|9349|25873	RPL10|RPL15|RPL22|RPL23A|RPL31|RPL34|RPL37|RPL38|RPS2|RPS3A|RPS11|RPS25|RPS27|RPL23|RPL36	-16.9709	0	1	0	0	-46.0329	48.9402
0	0	1	1	0	0	0	0	0	-19.2161	-3.72917	0	0	0	R-HSA-72706	M0011000	2	0	Reactome Gene Sets	6	GTP hydrolysis and joining of the 60S ribosomal subunit		-19.2161	38.0979	23.3651	28162	112	99	15	15.1515	3.60357	6134|6138|6146|6147|6160|6164|6167|6169|6187|6189|6205|6230|6232|9349|25873	RPL10|RPL15|RPL22|RPL23A|RPL31|RPL34|RPL37|RPL38|RPS2|RPS3A|RPS11|RPS25|RPS27|RPL23|RPL36	-16.9709	0	1	0	0	-46.0329	48.9402
0	0	1	1	0	0	0	0	0	-19.0359	-3.69529	0	0	0	R-HSA-927802	M0011000	2	0	Reactome Gene Sets	6	Nonsense-Mediated Decay (NMD)		-19.0359	37.1041	23.0429	28162	115	99	15	15.1515	3.60357	6134|6138|6146|6147|6160|6164|6167|6169|6187|6189|6205|6230|6232|9349|25873	RPL10|RPL15|RPL22|RPL23A|RPL31|RPL34|RPL37|RPL38|RPS2|RPS3A|RPS11|RPS25|RPS27|RPL23|RPL36	-16.8487	0	1	0	0	-46.0329	48.9402
0	0	1	1	0	0	0	0	0	-19.0359	-3.69529	0	0	0	R-HSA-975957	M0011000	2	0	Reactome Gene Sets	6	Nonsense Mediated Decay (NMD) enhanced by the Exon Junction Complex (EJC)		-19.0359	37.1041	23.0429	28162	115	99	15	15.1515	3.60357	6134|6138|6146|6147|6160|6164|6167|6169|6187|6189|6205|6230|6232|9349|25873	RPL10|RPL15|RPL22|RPL23A|RPL31|RPL34|RPL37|RPL38|RPS2|RPS3A|RPS11|RPS25|RPS27|RPL23|RPL36	-16.8487	0	1	0	0	-46.0329	48.9402
0	0	1	1	0	0	0	0	0	-18.8608	-3.66231	0	0	0	R-HSA-2408522	M0011000	2	0	Reactome Gene Sets	6	Selenoamino acid metabolism		-18.8608	36.1608	22.7328	28162	118	99	15	15.1515	3.60357	6134|6138|6146|6147|6160|6164|6167|6169|6187|6189|6205|6230|6232|9349|25873	RPL10|RPL15|RPL22|RPL23A|RPL31|RPL34|RPL37|RPL38|RPS2|RPS3A|RPS11|RPS25|RPS27|RPL23|RPL36	-16.6999	0	1	0	0	-46.0329	48.9402
0	0	1	1	0	0	0	0	0	-18.8035	-3.65151	0	0	0	R-HSA-72613	M0011000	2	0	Reactome Gene Sets	6	Eukaryotic Translation Initiation		-18.8035	35.8569	22.6321	28162	119	99	15	15.1515	3.60357	6134|6138|6146|6147|6160|6164|6167|6169|6187|6189|6205|6230|6232|9349|25873	RPL10|RPL15|RPL22|RPL23A|RPL31|RPL34|RPL37|RPL38|RPS2|RPS3A|RPS11|RPS25|RPS27|RPL23|RPL36	-16.691	0	1	0	0	-46.0329	48.9402
0	0	1	1	0	0	0	0	0	-18.8035	-3.65151	0	0	0	R-HSA-72737	M0011000	2	0	Reactome Gene Sets	6	Cap-dependent Translation Initiation		-18.8035	35.8569	22.6321	28162	119	99	15	15.1515	3.60357	6134|6138|6146|6147|6160|6164|6167|6169|6187|6189|6205|6230|6232|9349|25873	RPL10|RPL15|RPL22|RPL23A|RPL31|RPL34|RPL37|RPL38|RPS2|RPS3A|RPS11|RPS25|RPS27|RPL23|RPL36	-16.691	0	1	0	0	-46.0329	48.9402
0	0	1	1	0	0	0	0	0	-15.8986	-3.09854	0	0	0	R-HSA-6791226	M0011000	2	0	Reactome Gene Sets	6	Major pathway of rRNA processing in the nucleolus and cytosol		-15.8986	23.1901	17.9363	28162	184	99	15	15.1515	3.60357	6134|6138|6146|6147|6160|6164|6167|6169|6187|6189|6205|6230|6232|9349|25873	RPL10|RPL15|RPL22|RPL23A|RPL31|RPL34|RPL37|RPL38|RPS2|RPS3A|RPS11|RPS25|RPS27|RPL23|RPL36	-13.9223	0	1	0	0	-46.0329	48.9402
0	0	1	1	0	0	0	0	0	-15.5526	-3.0321	0	0	0	R-HSA-8868773	M0011000	2	0	Reactome Gene Sets	6	rRNA processing in the nucleus and cytosol		-15.5526	21.9947	17.4283	28162	194	99	15	15.1515	3.60357	6134|6138|6146|6147|6160|6164|6167|6169|6187|6189|6205|6230|6232|9349|25873	RPL10|RPL15|RPL22|RPL23A|RPL31|RPL34|RPL37|RPL38|RPS2|RPS3A|RPS11|RPS25|RPS27|RPL23|RPL36	-13.6211	0	1	0	0	-46.0329	48.9402
0	0	1	1	1	0	0	0	0	-15.55	-2.52952	-3.93905	0	0	R-HSA-72766	M0011100	3	0	Reactome Gene Sets	6	Translation		-15.55	16.6182	15.9066	28162	291	99	17	17.1717	3.79034	1917|6134|6138|6146|6147|6160|6164|6167|6169|6187|6189|6205|6230|6232|9349|23395|25873	EEF1A2|RPL10|RPL15|RPL22|RPL23A|RPL31|RPL34|RPL37|RPL38|RPS2|RPS3A|RPS11|RPS25|RPS27|RPL23|LARS2|RPL36	-13.6211	0	1	0	0	-46.0329	48.9402
0	0	1	1	0	0	0	0	0	-15.2252	-2.96917	0	0	0	R-HSA-72312	M0011000	2	0	Reactome Gene Sets	6	rRNA processing		-15.2252	20.9165	16.957	28162	204	99	15	15.1515	3.60357	6134|6138|6146|6147|6160|6164|6167|6169|6187|6189|6205|6230|6232|9349|25873	RPL10|RPL15|RPL22|RPL23A|RPL31|RPL34|RPL37|RPL38|RPS2|RPS3A|RPS11|RPS25|RPS27|RPL23|RPL36	-13.3111	0	1	0	0	-46.0329	48.9402
1	0	1	0	1	0	0	-2.59157	0	-5.71751	0	-2.6492	0	0	R-HSA-72702	M1010100	3	0	Reactome Gene Sets	6	Ribosomal scanning and start codon recognition		-8.08375	7.77361	8.89761	28162	58	812	13	1.60099	0.440465	1968|1974|1981|1983|6187|6189|6193|6201|6205|6223|6230|6232|8662	EIF2S3|EIF4A2|EIF4G1|EIF5|RPS2|RPS3A|RPS5|RPS7|RPS11|RPS19|RPS25|RPS27|EIF3B	-6.78589	0	1	0	0	-46.0329	48.9402
1	0	1	0	0	0	0	-2.59157	0	-5.71751	0	0	0	0	R-HSA-72649	M1010000	2	0	Reactome Gene Sets	6	Translation initiation complex formation		-7.0949	7.17564	8.11214	28162	58	812	12	1.47783	0.423449	1968|1974|1981|6187|6189|6193|6201|6205|6223|6230|6232|8662	EIF2S3|EIF4A2|EIF4G1|RPS2|RPS3A|RPS5|RPS7|RPS11|RPS19|RPS25|RPS27|EIF3B	-5.94665	0	1	0	0	-46.0329	48.9402
1	0	1	0	0	0	0	-2.5644	0	-5.68026	0	0	0	0	R-HSA-72662	M1010000	2	0	Reactome Gene Sets	6	Activation of the mRNA upon binding of the cap-binding complex and eIFs, and subsequent binding to 43S		-7.00761	7.05402	8.02079	28162	59	812	12	1.47783	0.423449	1968|1974|1981|6187|6189|6193|6201|6205|6223|6230|6232|8662	EIF2S3|EIF4A2|EIF4G1|RPS2|RPS3A|RPS5|RPS7|RPS11|RPS19|RPS25|RPS27|EIF3B	-5.8716	0	1	0	0	-46.0329	48.9402
0	0	1	0	0	0	0	0	0	-5.99923	0	0	0	0	R-HSA-72695	M0010000	1	0	Reactome Gene Sets	6	Formation of the ternary complex, and subsequently, the 43S complex		-5.99923	27.8887	11.4154	28162	51	99	5	5.05051	2.20088	6187|6189|6205|6230|6232	RPS2|RPS3A|RPS11|RPS25|RPS27	-4.8935	0	1	0	0	-46.0329	48.9402
1	1	0	0	1	0	1	-16.4961	-2.76277	0	0	-10.1815	0	-4.40639	R-HSA-9716542	M1100101	4	0	Reactome Gene Sets	6	Signaling by Rho GTPases, Miro GTPases and RHOBTB3		-24.5178	3.85894	13.3807	28162	719	812	80	9.85222	1.04584	389|392|397|805|1213|1495|1627|1629|1778|1780|1783|2017|2040|2316|2631|2873|3020|3183|3336|3728|3796|3799|3954|4162|4627|4629|4637|4646|5217|5300|5361|5516|5579|5879|6232|6396|6711|6714|7170|7171|7204|7277|7280|7431|7919|8027|8239|8359|8452|8826|8874|9352|9590|10092|10095|10096|10134|10160|10211|10226|10382|10383|10409|10787|10979|22919|23092|23122|23513|23580|25813|27316|51138|51807|54443|55914|…	RHOC|ARHGAP1|ARHGDIB|CALM2|CLTC|CTNNA1|DBN1|DBT|DYNC1H1|DYNC1I1|DYNC1LI2|CTTN|STOM|FLNA|NIPSNAP2|GPS1|H3-3A|HNRNPC|HSPE1|JUP|KIF2A|KIF5B|LETM1|MCAM|MYH9|MYH11|MYL6|MYO6|PFN2|PIN1|PLXNA1|PPP2CB|PRKCB|RAC1|RPS27|SEC13|SPTBN1|SRC|TPM3|TPM4|TRIO|TUBA4A|TUBB2A|VIM|DDX39B|STAM|USP9X|H4C1|CUL3|IQGAP1|ARHGEF7|TXNL1|AKAP12|ARPC5|ARPC1B|ACTR3|BCAP31|FARP1|FLOT1|PLIN3|TUBB4A|TUBB4B|BASP1|NCKAP1|FERMT2|MAPRE…	-21.9442	0	2	1	1	-24.5178	4.03036
1	1	0	0	1	0	1	-16.8186	-2.81832	0	0	-10.4127	0	-3.98557	R-HSA-194315	M1100101	4	0	Reactome Gene Sets	6	Signaling by Rho GTPases		-24.4903	3.89744	13.4052	28162	703	812	79	9.72906	1.04	389|392|397|805|1213|1495|1627|1629|1778|1780|1783|2017|2040|2316|2631|2873|3020|3183|3336|3728|3796|3799|3954|4162|4627|4629|4637|4646|5217|5300|5361|5516|5579|5879|6232|6396|6711|6714|7170|7171|7204|7277|7280|7431|7919|8027|8239|8359|8452|8826|8874|9352|9590|10092|10095|10096|10134|10160|10211|10382|10383|10409|10787|10979|22919|23092|23122|23513|23580|25813|27316|51138|51807|54443|55914|79180|…	RHOC|ARHGAP1|ARHGDIB|CALM2|CLTC|CTNNA1|DBN1|DBT|DYNC1H1|DYNC1I1|DYNC1LI2|CTTN|STOM|FLNA|NIPSNAP2|GPS1|H3-3A|HNRNPC|HSPE1|JUP|KIF2A|KIF5B|LETM1|MCAM|MYH9|MYH11|MYL6|MYO6|PFN2|PIN1|PLXNA1|PPP2CB|PRKCB|RAC1|RPS27|SEC13|SPTBN1|SRC|TPM3|TPM4|TRIO|TUBA4A|TUBB2A|VIM|DDX39B|STAM|USP9X|H4C1|CUL3|IQGAP1|ARHGEF7|TXNL1|AKAP12|ARPC5|ARPC1B|ACTR3|BCAP31|FARP1|FLOT1|TUBB4A|TUBB4B|BASP1|NCKAP1|FERMT2|MAPRE1|ARHG…	-21.9442	0	2	0	0	-24.5178	4.03036
1	1	0	0	1	0	0	-9.95724	-3.15254	0	0	-5.87443	0	0	R-HSA-9012999	M1100100	3	0	Reactome Gene Sets	6	RHO GTPase cycle		-12.517	3.52303	9.22271	28162	443	812	45	5.54187	0.802916	389|392|397|1213|1627|1629|2040|2631|2873|3183|3336|3728|3954|4162|4646|5361|5879|6711|7170|7171|7204|7431|7919|8027|8239|8452|8826|8874|9352|9590|10134|10160|10211|10409|10787|10979|23092|23513|23580|25813|27316|51138|54443|55914|79180	RHOC|ARHGAP1|ARHGDIB|CLTC|DBN1|DBT|STOM|NIPSNAP2|GPS1|HNRNPC|HSPE1|JUP|LETM1|MCAM|MYO6|PLXNA1|RAC1|SPTBN1|TPM3|TPM4|TRIO|VIM|DDX39B|STAM|USP9X|CUL3|IQGAP1|ARHGEF7|TXNL1|AKAP12|BCAP31|FARP1|FLOT1|BASP1|NCKAP1|FERMT2|ARHGAP26|SCRIB|CDC42EP4|SAMM50|RBMX|COPS4|ANLN|ERBIN|EFHD2	-10.8581	0	2	0	0	-24.5178	4.03036
1	0	0	0	1	0	1	-8.2998	0	0	0	-4.78335	0	-5.06845	R-HSA-195258	M1000101	3	0	Reactome Gene Sets	6	RHO GTPase Effectors		-12.4508	4.03036	9.49719	28162	327	812	38	4.6798	0.741188	389|805|1495|1778|1780|1783|2017|2316|3020|3796|3799|4627|4629|4637|5217|5300|5516|5579|5879|6232|6396|6714|7277|7280|8359|8826|10092|10095|10096|10382|10383|10787|22919|23122|51807|79784|84617|84790	RHOC|CALM2|CTNNA1|DYNC1H1|DYNC1I1|DYNC1LI2|CTTN|FLNA|H3-3A|KIF2A|KIF5B|MYH9|MYH11|MYL6|PFN2|PIN1|PPP2CB|PRKCB|RAC1|RPS27|SEC13|SRC|TUBA4A|TUBB2A|H4C1|IQGAP1|ARPC5|ARPC1B|ACTR3|TUBB4A|TUBB4B|NCKAP1|MAPRE1|CLASP2|TUBA8|MYH14|TUBB6|TUBA1C	-10.7999	0	2	0	0	-24.5178	4.03036
1	1	1	0	1	0	1	-9.09863	-5.32406	-2.0144	0	-9.45463	0	-5.96947	R-HSA-5653656	M1110101	5	0	Reactome Gene Sets	6	Vesicle-mediated transport		-24.3656	3.9681	13.4286	28162	673	812	77	9.48276	1.02815	286|348|381|400|408|805|811|829|830|966|1175|1211|1212|1213|1278|1284|1604|1759|1778|1780|1783|2017|2873|3250|3263|3796|3799|4035|4627|4644|4646|4905|5864|5869|5879|5898|6396|6643|6710|6711|6714|7082|7277|7280|7314|8027|8546|8774|9135|9829|10092|10096|10226|10382|10383|10484|10525|10987|11021|11258|25977|27342|29978|51138|51534|51807|54732|55275|55605|63908|64746|83452|84251|84617|84790|128866|20…	ANK1|APOE|ARF5|ARL1|ARRB1|CALM2|CALR|CAPZA1|CAPZA2|CD59|AP2S1|CLTA|CLTB|CLTC|COL1A2|COL4A2|CD55|DNM1|DYNC1H1|DYNC1I1|DYNC1LI2|CTTN|GPS1|HPR|HPX|KIF2A|KIF5B|LRP1|MYH9|MYO5A|MYO6|NSF|RAB3A|RAB5B|RAC1|RALA|SEC13|SNX2|SPTB|SPTBN1|SRC|TJP1|TUBA4A|TUBB2A|UBB|STAM|AP3B1|NAPG|RABEP1|DNAJC6|ARPC5|ACTR3|PLIN3|TUBB4A|TUBB4B|SEC23A|HYOU1|COPS5|RAB35|DCTN3|NECAP1|RABGEF1|UBQLN2|COPS4|VTA1|TUBA8|TMED9|VPS53|KI…	-21.8774	0	3	1	1	-24.3656	3.9681
1	1	1	0	1	0	1	-7.65694	-3.07707	-2.14899	0	-8.63428	0	-5.10052	R-HSA-199991	M1110101	5	0	Reactome Gene Sets	6	Membrane Trafficking		-20.6156	3.77457	12.1752	28162	634	812	69	8.49754	0.978554	286|381|400|408|805|829|830|966|1175|1211|1212|1213|1604|1759|1778|1780|1783|2017|2873|3796|3799|4627|4644|4646|4905|5864|5869|5879|5898|6396|6643|6710|6711|6714|7082|7277|7280|7314|8027|8546|8774|9135|9829|10092|10096|10226|10382|10383|10484|10987|11021|11258|25977|27342|29978|51138|51534|51807|54732|55275|55605|63908|64746|83452|84251|84617|84790|128866|201475	ANK1|ARF5|ARL1|ARRB1|CALM2|CAPZA1|CAPZA2|CD59|AP2S1|CLTA|CLTB|CLTC|CD55|DNM1|DYNC1H1|DYNC1I1|DYNC1LI2|CTTN|GPS1|KIF2A|KIF5B|MYH9|MYO5A|MYO6|NSF|RAB3A|RAB5B|RAC1|RALA|SEC13|SNX2|SPTB|SPTBN1|SRC|TJP1|TUBA4A|TUBB2A|UBB|STAM|AP3B1|NAPG|RABEP1|DNAJC6|ARPC5|ACTR3|PLIN3|TUBB4A|TUBB4B|SEC23A|COPS5|RAB35|DCTN3|NECAP1|RABGEF1|UBQLN2|COPS4|VTA1|TUBA8|TMED9|VPS53|KIF21A|NAPB|ACBD3|RAB33B|SGIP1|TUBB6|TUBA1C|C…	-18.4004	0	3	0	0	-24.3656	3.9681
1	0	1	0	1	0	1	-7.06187	0	-13.4229	0	-6.45913	0	-9.50501	R-HSA-112315	M1010101	4	0	Reactome Gene Sets	6	Transmission across Chemical Synapses		-23.4508	6.16574	14.6959	28162	270	812	48	5.91133	0.827624	88|777|781|805|815|816|1175|1312|1740|2561|2571|2744|2752|2786|2891|4137|4646|4747|4905|5575|5577|5579|5582|5864|5879|6538|6616|6714|6804|6812|7277|7280|8497|8499|8541|8874|9647|10382|10383|10681|26960|51807|57030|59345|80331|84617|84790|140679	ACTN2|CACNA1E|CACNA2D1|CALM2|CAMK2A|CAMK2B|AP2S1|COMT|DLG2|GABRB2|GAD1|GLS|GLUL|GNG4|GRIA2|MAPT|MYO6|NEFL|NSF|PRKAR1B|PRKAR2B|PRKCB|PRKCG|RAB3A|RAC1|SLC6A11|SNAP25|SRC|STX1A|STXBP1|TUBA4A|TUBB2A|PPFIA4|PPFIA2|PPFIA3|ARHGEF7|PPM1F|TUBB4A|TUBB4B|GNB5|NBEA|TUBA8|SLC17A7|GNB4|DNAJC5|TUBB6|TUBA1C|SLC32A1	-21.0595	0	4	1	1	-23.4508	13.4875
1	0	1	0	1	0	1	-6.11379	0	-13.1016	0	-5.65472	0	-9.37162	R-HSA-112316	M1010101	4	0	Reactome Gene Sets	6	Neuronal System		-22.2095	4.82168	13.4314	28162	410	812	57	7.0197	0.896555	88|777|781|805|815|816|1175|1312|1740|2561|2571|2744|2752|2786|2891|2911|4137|4646|4747|4905|5575|5577|5579|5582|5789|5864|5879|6538|6616|6714|6804|6812|7277|7280|8497|8499|8541|8874|9066|9369|9378|9456|9647|10211|10313|10382|10383|10681|26960|51807|57030|59345|80331|84617|84790|94030|140679	ACTN2|CACNA1E|CACNA2D1|CALM2|CAMK2A|CAMK2B|AP2S1|COMT|DLG2|GABRB2|GAD1|GLS|GLUL|GNG4|GRIA2|GRM1|MAPT|MYO6|NEFL|NSF|PRKAR1B|PRKAR2B|PRKCB|PRKCG|PTPRD|RAB3A|RAC1|SLC6A11|SNAP25|SRC|STX1A|STXBP1|TUBA4A|TUBB2A|PPFIA4|PPFIA2|PPFIA3|ARHGEF7|SYT7|NRXN3|NRXN1|HOMER1|PPM1F|FLOT1|RTN3|TUBB4A|TUBB4B|GNB5|NBEA|TUBA8|SLC17A7|GNB4|DNAJC5|TUBB6|TUBA1C|LRRC4B|SLC32A1	-19.8974	0	4	0	0	-23.4508	13.4875
1	0	1	0	1	0	1	-9.72609	0	-2.06573	0	-5.67591	0	-6.47467	R-HSA-373760	M1010101	4	0	Reactome Gene Sets	6	L1CAM interactions		-17.2685	8.16053	13.4875	28162	119	812	28	3.44828	0.640329	214|286|1175|1211|1213|1460|1759|2596|3897|4478|5605|5879|5962|6710|6711|6714|7277|7280|7430|8506|10382|10383|10752|11313|23114|51807|84617|84790	ALCAM|ANK1|AP2S1|CLTA|CLTC|CSNK2B|DNM1|GAP43|L1CAM|MSN|MAP2K2|RAC1|RDX|SPTB|SPTBN1|SRC|TUBA4A|TUBB2A|EZR|CNTNAP1|TUBB4A|TUBB4B|CHL1|LYPLA2|NFASC|TUBA8|TUBB6|TUBA1C	-15.1076	0	4	0	0	-23.4508	13.4875
1	1	1	0	1	0	1	-7.20049	-2.72244	-2.2617	0	-5.25568	0	-2.97453	R-HSA-6807878	M1110101	5	0	Reactome Gene Sets	6	COPI-mediated anterograde transport		-13.9694	7.89794	11.9661	28162	101	812	23	2.83251	0.582195	286|381|829|830|966|1604|1778|1780|1783|4905|6710|6711|7277|7280|8774|10382|10383|11258|51807|54732|63908|84617|84790	ANK1|ARF5|CAPZA1|CAPZA2|CD59|CD55|DYNC1H1|DYNC1I1|DYNC1LI2|NSF|SPTB|SPTBN1|TUBA4A|TUBB2A|NAPG|TUBB4A|TUBB4B|DCTN3|TUBA8|TMED9|NAPB|TUBB6|TUBA1C	-12.0695	0	4	0	0	-23.4508	13.4875
1	0	1	0	1	0	1	-3.49542	0	-6.01589	0	-4.52134	0	-7.40314	R-HSA-442755	M1010101	4	0	Reactome Gene Sets	6	Activation of NMDA receptors and postsynaptic events		-13.7593	8.20441	11.9908	28162	93	812	22	2.70936	0.569759	88|805|815|816|1740|2891|4137|4747|5575|5577|5879|6714|7277|7280|8874|9647|10382|10383|26960|51807|84617|84790	ACTN2|CALM2|CAMK2A|CAMK2B|DLG2|GRIA2|MAPT|NEFL|PRKAR1B|PRKAR2B|RAC1|SRC|TUBA4A|TUBB2A|ARHGEF7|PPM1F|TUBB4A|TUBB4B|NBEA|TUBA8|TUBB6|TUBA1C	-11.8732	0	4	0	0	-23.4508	13.4875
1	0	1	0	1	0	1	-5.18649	0	-6.17543	0	-3.79917	0	-5.38185	R-HSA-112314	M1010101	4	0	Reactome Gene Sets	6	Neurotransmitter receptors and postsynaptic signal transmission		-13.3377	5.24464	10.5098	28162	205	812	31	3.81773	0.672469	88|805|815|816|1175|1740|2561|2786|2891|4137|4646|4747|4905|5575|5577|5579|5582|5879|6714|7277|7280|8874|9647|10382|10383|10681|26960|51807|59345|84617|84790	ACTN2|CALM2|CAMK2A|CAMK2B|AP2S1|DLG2|GABRB2|GNG4|GRIA2|MAPT|MYO6|NEFL|NSF|PRKAR1B|PRKAR2B|PRKCB|PRKCG|RAC1|SRC|TUBA4A|TUBB2A|ARHGEF7|PPM1F|TUBB4A|TUBB4B|GNB5|NBEA|TUBA8|GNB4|TUBB6|TUBA1C	-11.5027	0	4	0	0	-23.4508	13.4875
1	0	1	0	1	0	1	-3.85348	0	-6.40417	0	-4.95046	0	-5.57956	R-HSA-438064	M1010101	4	0	Reactome Gene Sets	6	Post NMDA receptor activation events		-13.0605	8.67057	11.8381	28162	80	812	20	2.46305	0.543931	88|805|815|816|1740|2891|4137|4747|5575|5577|5879|6714|7277|7280|8874|10382|10383|51807|84617|84790	ACTN2|CALM2|CAMK2A|CAMK2B|DLG2|GRIA2|MAPT|NEFL|PRKAR1B|PRKAR2B|RAC1|SRC|TUBA4A|TUBB2A|ARHGEF7|TUBB4A|TUBB4B|TUBA8|TUBB6|TUBA1C	-11.286	0	4	0	0	-23.4508	13.4875
1	0	1	0	1	0	1	-6.43064	0	-3.21416	0	-5.27399	0	-4.54355	R-HSA-437239	M1010101	4	0	Reactome Gene Sets	6	Recycling pathway of L1		-12.8903	11.8067	12.7761	28162	47	812	16	1.97044	0.487733	1175|1211|1213|1759|3897|4478|5962|6714|7277|7280|7430|10382|10383|51807|84617|84790	AP2S1|CLTA|CLTC|DNM1|L1CAM|MSN|RDX|SRC|TUBA4A|TUBB2A|EZR|TUBB4A|TUBB4B|TUBA8|TUBB6|TUBA1C	-11.1522	0	4	0	0	-23.4508	13.4875
1	1	0	0	1	0	1	-6.40172	-2.20777	0	0	-4.76189	0	-2.18333	R-HSA-199977	M1100101	4	0	Reactome Gene Sets	6	ER to Golgi Anterograde Transport		-11.5839	5.63024	9.92764	28162	154	812	25	3.07882	0.60621	286|381|829|830|966|1604|1778|1780|1783|4905|6396|6710|6711|7277|7280|8774|10382|10383|10484|11258|51807|54732|63908|84617|84790	ANK1|ARF5|CAPZA1|CAPZA2|CD59|CD55|DYNC1H1|DYNC1I1|DYNC1LI2|NSF|SEC13|SPTB|SPTBN1|TUBA4A|TUBB2A|NAPG|TUBB4A|TUBB4B|SEC23A|DCTN3|TUBA8|TMED9|NAPB|TUBB6|TUBA1C	-9.97698	0	4	0	0	-23.4508	13.4875
1	0	0	0	1	0	1	-4.94889	0	0	0	-5.84512	0	-2.05193	R-HSA-446203	M1000101	3	0	Reactome Gene Sets	6	Asparagine N-linked glycosylation		-10.7417	3.87894	8.69596	28162	304	812	34	4.18719	0.702903	286|381|811|829|830|966|1604|1778|1780|1783|4905|5589|5700|5887|6396|6710|6711|7264|7277|7280|7314|8774|10382|10383|10484|11258|51807|54187|54732|55577|56886|63908|84617|84790	ANK1|ARF5|CALR|CAPZA1|CAPZA2|CD59|CD55|DYNC1H1|DYNC1I1|DYNC1LI2|NSF|PRKCSH|PSMC1|RAD23B|SEC13|SPTB|SPTBN1|GFUS|TUBA4A|TUBB2A|UBB|NAPG|TUBB4A|TUBB4B|SEC23A|DCTN3|TUBA8|NANS|TMED9|NAGK|UGGT1|NAPB|TUBB6|TUBA1C	-9.17649	0	4	0	0	-23.4508	13.4875
1	0	1	0	1	0	1	-4.51255	0	-2.02667	0	-5.55649	0	-2.59697	R-HSA-2132295	M1010101	4	0	Reactome Gene Sets	6	MHC class II antigen presentation		-10.2622	5.92136	9.42497	28162	123	812	21	2.58621	0.557011	829|830|1175|1211|1213|1759|1778|1780|1783|3796|3799|6396|7277|7280|10382|10383|10484|11258|51807|84617|84790	CAPZA1|CAPZA2|AP2S1|CLTA|CLTC|DNM1|DYNC1H1|DYNC1I1|DYNC1LI2|KIF2A|KIF5B|SEC13|TUBA4A|TUBB2A|TUBB4A|TUBB4B|SEC23A|DCTN3|TUBA8|TUBB6|TUBA1C	-8.71599	0	4	0	0	-23.4508	13.4875
0	0	1	0	1	0	1	0	0	-3.16091	0	-3.99975	0	-4.45439	R-HSA-157858	M0010101	3	0	Reactome Gene Sets	6	Gap junction trafficking and regulation		-10.1866	9.90922	10.7549	28162	49	812	14	1.72414	0.456806	1211|1212|1213|1759|4646|6714|7082|7277|7280|10382|10383|51807|84617|84790	CLTA|CLTB|CLTC|DNM1|MYO6|SRC|TJP1|TUBA4A|TUBB2A|TUBB4A|TUBB4B|TUBA8|TUBB6|TUBA1C	-8.65858	0	4	0	0	-23.4508	13.4875
0	0	1	0	1	0	1	0	0	-4.88054	0	-5.63136	0	-3.57944	R-HSA-9609736	M0010101	3	0	Reactome Gene Sets	6	Assembly and cell surface presentation of NMDA receptors		-10.1404	10.9968	11.0373	28162	41	812	13	1.60099	0.440465	88|815|816|1740|4747|7277|7280|10382|10383|26960|51807|84617|84790	ACTN2|CAMK2A|CAMK2B|DLG2|NEFL|TUBA4A|TUBB2A|TUBB4A|TUBB4B|NBEA|TUBA8|TUBB6|TUBA1C	-8.61839	0	4	0	0	-23.4508	13.4875
1	0	0	0	1	0	1	-3.82361	0	0	0	-3.91044	0	-5.5431	R-HSA-9663891	M1000101	3	0	Reactome Gene Sets	6	Selective autophagy		-9.89445	7.27899	9.75101	28162	81	812	17	2.0936	0.502428	1460|1778|1780|1783|6714|7277|7280|7314|7431|9868|10013|10226|10382|10383|51807|84617|84790	CSNK2B|DYNC1H1|DYNC1I1|DYNC1LI2|SRC|TUBA4A|TUBB2A|UBB|VIM|TOMM70|HDAC6|PLIN3|TUBB4A|TUBB4B|TUBA8|TUBB6|TUBA1C	-8.39526	0	4	0	0	-23.4508	13.4875
1	0	0	0	1	0	1	-4.20096	0	0	0	-4.27652	0	-4.7352	R-HSA-9646399	M1000101	3	0	Reactome Gene Sets	6	Aggrephagy		-9.84637	10.4853	10.7253	28162	43	812	13	1.60099	0.440465	1778|1780|1783|7277|7280|7314|7431|10013|10382|10383|51807|84617|84790	DYNC1H1|DYNC1I1|DYNC1LI2|TUBA4A|TUBB2A|UBB|VIM|HDAC6|TUBB4A|TUBB4B|TUBA8|TUBB6|TUBA1C	-8.35817	0	4	0	0	-23.4508	13.4875
1	0	0	0	1	0	0	-5.6149	0	0	0	-4.13782	0	0	R-HSA-948021	M1000100	2	0	Reactome Gene Sets	6	Transport to the Golgi and subsequent modification		-9.80172	4.68679	8.66877	28162	185	812	25	3.07882	0.60621	286|381|829|830|966|1604|1778|1780|1783|4905|6396|6710|6711|7277|7280|8774|10382|10383|10484|11258|51807|54732|63908|84617|84790	ANK1|ARF5|CAPZA1|CAPZA2|CD59|CD55|DYNC1H1|DYNC1I1|DYNC1LI2|NSF|SEC13|SPTB|SPTBN1|TUBA4A|TUBB2A|NAPG|TUBB4A|TUBB4B|SEC23A|DCTN3|TUBA8|TMED9|NAPB|TUBB6|TUBA1C	-8.31892	0	4	0	0	-23.4508	13.4875
1	0	0	0	1	0	1	-5.14801	0	0	0	-5.27669	0	-2.45093	R-HSA-8856688	M1000101	3	0	Reactome Gene Sets	6	Golgi-to-ER retrograde transport		-9.60449	5.47615	8.91558	28162	133	812	21	2.58621	0.557011	381|829|830|1778|1780|1783|3796|3799|4905|7277|7280|8774|10382|10383|11258|51807|54732|55605|63908|84617|84790	ARF5|CAPZA1|CAPZA2|DYNC1H1|DYNC1I1|DYNC1LI2|KIF2A|KIF5B|NSF|TUBA4A|TUBB2A|NAPG|TUBB4A|TUBB4B|DCTN3|TUBA8|TMED9|KIF21A|NAPB|TUBB6|TUBA1C	-8.13228	0	4	0	0	-23.4508	13.4875
1	0	0	0	1	0	1	-4.84204	0	0	0	-4.919	0	-5.38514	R-HSA-5626467	M1000101	3	0	Reactome Gene Sets	6	RHO GTPases activate IQGAPs		-9.09985	11.922	10.6516	28162	32	812	11	1.35468	0.405675	805|1495|5879|7277|7280|8826|10382|10383|51807|84617|84790	CALM2|CTNNA1|RAC1|TUBA4A|TUBB2A|IQGAP1|TUBB4A|TUBB4B|TUBA8|TUBB6|TUBA1C	-7.67705	0	4	0	0	-23.4508	13.4875
1	0	1	0	1	0	1	-3.72802	0	-2.24481	0	-4.60147	0	-3.0304	R-HSA-6811442	M1010101	4	0	Reactome Gene Sets	6	Intra-Golgi and retrograde Golgi-to-ER traffic		-8.98318	4.29236	8.09166	28162	202	812	25	3.07882	0.60621	381|400|829|830|1778|1780|1783|3796|3799|4905|7277|7280|8774|10226|10382|10383|11258|51807|54732|55275|55605|63908|83452|84617|84790	ARF5|ARL1|CAPZA1|CAPZA2|DYNC1H1|DYNC1I1|DYNC1LI2|KIF2A|KIF5B|NSF|TUBA4A|TUBB2A|NAPG|PLIN3|TUBB4A|TUBB4B|DCTN3|TUBA8|TMED9|VPS53|KIF21A|NAPB|RAB33B|TUBB6|TUBA1C	-7.56916	0	4	0	0	-23.4508	13.4875
1	0	0	0	1	0	1	-4.97242	0	0	0	-3.91589	0	-3.2129	R-HSA-6811436	M1000101	3	0	Reactome Gene Sets	6	COPI-independent Golgi-to-ER retrograde traffic		-8.82418	8.84058	9.65647	28162	51	812	13	1.60099	0.440465	829|830|1778|1780|1783|7277|7280|10382|10383|11258|51807|84617|84790	CAPZA1|CAPZA2|DYNC1H1|DYNC1I1|DYNC1LI2|TUBA4A|TUBB2A|TUBB4A|TUBB4B|DCTN3|TUBA8|TUBB6|TUBA1C	-7.42411	0	4	0	0	-23.4508	13.4875
1	0	0	0	1	1	1	-4.38559	0	0	0	-2.66125	-2.70436	-4.01566	R-HSA-1852241	M1000111	4	0	Reactome Gene Sets	6	Organelle biogenesis and maintenance		-8.52787	3.51509	7.49525	28162	296	812	30	3.69458	0.661957	513|515|521|805|1778|3842|5147|5577|6102|6742|7277|7280|9551|10013|10382|10383|10632|10651|11020|11258|22919|25813|51807|54927|55212|79135|84617|84790|139322|203068	ATP5F1D|ATP5PB|ATP5ME|CALM2|DYNC1H1|TNPO1|PDE6D|PRKAR2B|RP2|SSBP1|TUBA4A|TUBB2A|ATP5MF|HDAC6|TUBB4A|TUBB4B|ATP5MG|MTX2|IFT27|DCTN3|MAPRE1|SAMM50|TUBA8|CHCHD3|BBS7|APOO|TUBB6|TUBA1C|APOOL|TUBB	-7.16597	0	4	0	0	-23.4508	13.4875
1	0	0	0	1	0	1	-3.31194	0	0	0	-5.09505	0	-4.90875	R-HSA-5663220	M1000101	3	0	Reactome Gene Sets	6	RHO GTPases Activate Formins		-8.39695	4.95461	8.08242	28162	140	812	20	2.46305	0.543931	389|1778|1780|1783|3796|5217|5516|5879|6232|6396|6714|7277|7280|10382|10383|22919|23122|51807|84617|84790	RHOC|DYNC1H1|DYNC1I1|DYNC1LI2|KIF2A|PFN2|PPP2CB|RAC1|RPS27|SEC13|SRC|TUBA4A|TUBB2A|TUBB4A|TUBB4B|MAPRE1|CLASP2|TUBA8|TUBB6|TUBA1C	-7.0559	0	4	0	0	-23.4508	13.4875
1	0	0	0	1	0	1	-4.77997	0	0	0	-3.75875	0	-3.08812	R-HSA-3371497	M1000101	3	0	Reactome Gene Sets	6	HSP90 chaperone cycle for steroid hormone receptors (SHR)		-8.38649	8.19763	9.20634	28162	55	812	13	1.60099	0.440465	829|830|1778|1780|1783|7277|7280|10382|10383|11258|51807|84617|84790	CAPZA1|CAPZA2|DYNC1H1|DYNC1I1|DYNC1LI2|TUBA4A|TUBB2A|TUBB4A|TUBB4B|DCTN3|TUBA8|TUBB6|TUBA1C	-7.0559	0	4	0	0	-23.4508	13.4875
0	0	1	0	1	0	1	0	0	-3.21416	0	-4.08757	0	-3.34906	R-HSA-190828	M0010101	3	0	Reactome Gene Sets	6	Gap junction trafficking		-8.20078	8.85505	9.2865	28162	47	812	12	1.47783	0.423449	1211|1212|1213|1759|4646|7277|7280|10382|10383|51807|84617|84790	CLTA|CLTB|CLTC|DNM1|MYO6|TUBA4A|TUBB2A|TUBB4A|TUBB4B|TUBA8|TUBB6|TUBA1C	-6.88868	0	4	0	0	-23.4508	13.4875
1	0	0	0	1	0	1	-3.8835	0	0	0	-2.48731	0	-4.67033	R-HSA-9612973	M1000101	3	0	Reactome Gene Sets	6	Autophagy		-7.8219	4.59368	7.62933	28162	151	812	20	2.46305	0.543931	1460|1778|1780|1783|1915|2670|6714|7277|7280|7314|7431|9868|10013|10226|10382|10383|51807|84617|84790|128866	CSNK2B|DYNC1H1|DYNC1I1|DYNC1LI2|EEF1A1|GFAP|SRC|TUBA4A|TUBB2A|UBB|VIM|TOMM70|HDAC6|PLIN3|TUBB4A|TUBB4B|TUBA8|TUBB6|TUBA1C|CHMP4B	-6.57674	0	4	0	0	-23.4508	13.4875
1	0	0	0	1	0	1	-2.54567	0	0	0	-3.80779	0	-4.17827	R-HSA-9619483	M1000101	3	0	Reactome Gene Sets	6	Activation of AMPK downstream of NMDARs		-7.10444	10.7635	9.06396	28162	29	812	9	1.10837	0.367405	805|4137|7277|7280|10382|10383|51807|84617|84790	CALM2|MAPT|TUBA4A|TUBB2A|TUBB4A|TUBB4B|TUBA8|TUBB6|TUBA1C	-5.9512	0	4	0	0	-23.4508	13.4875
1	0	0	0	1	0	1	-2.63421	0	0	0	-2.71397	0	-4.07308	R-HSA-1632852	M1000101	3	0	Reactome Gene Sets	6	Macroautophagy		-7.09974	4.5903	7.23174	28162	136	812	18	2.21675	0.516669	1460|1778|1780|1783|6714|7277|7280|7314|7431|9868|10013|10226|10382|10383|51807|84617|84790|128866	CSNK2B|DYNC1H1|DYNC1I1|DYNC1LI2|SRC|TUBA4A|TUBB2A|UBB|VIM|TOMM70|HDAC6|PLIN3|TUBB4A|TUBB4B|TUBA8|TUBB6|TUBA1C|CHMP4B	-5.94901	0	4	0	0	-23.4508	13.4875
1	0	0	0	1	0	0	-3.56655	0	0	0	-5.30011	0	0	R-HSA-983231	M1000100	2	0	Reactome Gene Sets	6	Factors involved in megakaryocyte development and platelet production		-7.03441	4.12884	7.00856	28162	168	812	20	2.46305	0.543931	829|830|1020|3020|3705|3796|3799|5575|5577|5879|7277|7280|10382|10383|10938|30845|51807|55605|84617|84790	CAPZA1|CAPZA2|CDK5|H3-3A|ITPK1|KIF2A|KIF5B|PRKAR1B|PRKAR2B|RAC1|TUBA4A|TUBB2A|TUBB4A|TUBB4B|EHD1|EHD3|TUBA8|KIF21A|TUBB6|TUBA1C	-5.89354	0	4	0	0	-23.4508	13.4875
1	0	1	0	1	0	0	-2.52374	0	-2.28583	0	-5.32065	0	0	R-HSA-6811434	M1010100	3	0	Reactome Gene Sets	6	COPI-dependent Golgi-to-ER retrograde traffic		-6.80144	5.25489	7.30739	28162	99	812	15	1.84729	0.472542	381|3796|3799|4905|7277|7280|8774|10382|10383|51807|54732|55605|63908|84617|84790	ARF5|KIF2A|KIF5B|NSF|TUBA4A|TUBB2A|NAPG|TUBB4A|TUBB4B|TUBA8|TMED9|KIF21A|NAPB|TUBB6|TUBA1C	-5.67967	0	4	0	0	-23.4508	13.4875
1	0	0	0	1	0	1	-2.9673	0	0	0	-4.78409	0	-2.69156	R-HSA-9648025	M1000101	3	0	Reactome Gene Sets	6	EML4 and NUDC in mitotic spindle formation		-6.57971	4.74287	6.99027	28162	117	812	16	1.97044	0.487733	1778|1780|1783|3796|5516|6232|6396|7277|7280|10382|10383|22919|23122|51807|84617|84790	DYNC1H1|DYNC1I1|DYNC1LI2|KIF2A|PPP2CB|RPS27|SEC13|TUBA4A|TUBB2A|TUBB4A|TUBB4B|MAPRE1|CLASP2|TUBA8|TUBB6|TUBA1C	-5.48289	0	4	0	0	-23.4508	13.4875
0	0	0	0	1	0	0	0	0	0	0	-4.66211	0	0	R-HSA-190840	M0000100	1	0	Reactome Gene Sets	6	Microtubule-dependent trafficking of connexons from Golgi to the plasma membrane		-6.40974	13.4875	9.13154	28162	18	812	7	0.862069	0.324424	7277|7280|10382|10383|51807|84617|84790	TUBA4A|TUBB2A|TUBB4A|TUBB4B|TUBA8|TUBB6|TUBA1C	-5.3238	0	4	0	0	-23.4508	13.4875
0	0	0	0	1	0	0	0	0	0	0	-4.5627	0	0	R-HSA-190872	M0000100	1	0	Reactome Gene Sets	6	Transport of connexons to the plasma membrane		-6.22112	12.7777	8.8486	28162	19	812	7	0.862069	0.324424	7277|7280|10382|10383|51807|84617|84790	TUBA4A|TUBB2A|TUBB4A|TUBB4B|TUBA8|TUBB6|TUBA1C	-5.1458	0	4	0	0	-23.4508	13.4875
1	0	0	0	1	0	1	-2.80188	0	0	0	-4.55067	0	-2.55171	R-HSA-2500257	M1000101	3	0	Reactome Gene Sets	6	Resolution of Sister Chromatid Cohesion		-6.13452	4.4041	6.59861	28162	126	812	16	1.97044	0.487733	1778|1780|1783|3796|5516|6232|6396|7277|7280|10382|10383|22919|23122|51807|84617|84790	DYNC1H1|DYNC1I1|DYNC1LI2|KIF2A|PPP2CB|RPS27|SEC13|TUBA4A|TUBB2A|TUBB4A|TUBB4B|MAPRE1|CLASP2|TUBA8|TUBB6|TUBA1C	-5.07163	0	4	0	0	-23.4508	13.4875
1	0	0	0	1	0	1	-4.10906	0	0	0	-3.2111	0	-2.65219	R-HSA-1445148	M1000101	3	0	Reactome Gene Sets	6	Translocation of SLC2A4 (GLUT4) to the plasma membrane		-6.01908	5.78038	6.99803	28162	72	812	12	1.47783	0.423449	805|4627|4644|5879|5898|7277|7280|10382|10383|51807|84617|84790	CALM2|MYH9|MYO5A|RAC1|RALA|TUBA4A|TUBB2A|TUBB4A|TUBB4B|TUBA8|TUBB6|TUBA1C	-4.96625	0	4	0	0	-23.4508	13.4875
0	0	0	0	1	0	0	0	0	0	0	-5.84598	0	0	R-HSA-983189	M0000100	1	0	Reactome Gene Sets	6	Kinesins		-5.84598	12.5141	8.66153	28162	59	267	7	2.62172	0.977842	3796|3799|7277|7280|10382|51807|55605	KIF2A|KIF5B|TUBA4A|TUBB2A|TUBB4A|TUBA8|KIF21A	-4.76783	0	4	0	0	-23.4508	13.4875
1	0	0	0	1	0	0	-2.19083	0	0	0	-3.12994	0	0	R-HSA-2995410	M1000100	2	0	Reactome Gene Sets	6	Nuclear Envelope (NE) Reassembly		-5.82285	5.54916	6.79724	28162	75	812	12	1.47783	0.423449	3842|6396|7277|7280|8815|10382|10383|22933|51807|84617|84790|128866	TNPO1|SEC13|TUBA4A|TUBB2A|BANF1|TUBB4A|TUBB4B|SIRT2|TUBA8|TUBB6|TUBA1C|CHMP4B	-4.77791	0	4	0	0	-23.4508	13.4875
0	0	0	0	1	0	0	0	0	0	0	-4.29659	0	0	R-HSA-389977	M0000100	1	0	Reactome Gene Sets	6	Post-chaperonin tubulin folding pathway		-5.72445	11.0353	8.11338	28162	22	812	7	0.862069	0.324424	7277|7280|10382|10383|51807|84617|84790	TUBA4A|TUBB2A|TUBB4A|TUBB4B|TUBA8|TUBB6|TUBA1C	-4.693	0	4	0	0	-23.4508	13.4875
0	0	0	0	1	0	0	0	0	0	0	-3.69211	0	0	R-HSA-9668328	M0000100	1	0	Reactome Gene Sets	6	Sealing of the nuclear envelope (NE) by ESCRT-III		-5.6944	8.95026	7.6312	28162	31	812	8	0.985222	0.346608	7277|7280|10382|10383|51807|84617|84790|128866	TUBA4A|TUBB2A|TUBB4A|TUBB4B|TUBA8|TUBB6|TUBA1C|CHMP4B	-4.67418	0	4	0	0	-23.4508	13.4875
1	0	0	0	1	0	0	-3.6961	0	0	0	-3.81512	0	0	R-HSA-68877	M1000100	2	0	Reactome Gene Sets	6	Mitotic Prometaphase		-5.6763	3.40022	5.92839	28162	204	812	20	2.46305	0.543931	1460|1778|1780|1783|3796|5516|5577|6232|6396|7277|7280|10382|10383|11258|22919|23122|51807|84617|84790|203068	CSNK2B|DYNC1H1|DYNC1I1|DYNC1LI2|KIF2A|PPP2CB|PRKAR2B|RPS27|SEC13|TUBA4A|TUBB2A|TUBB4A|TUBB4B|DCTN3|MAPRE1|CLASP2|TUBA8|TUBB6|TUBA1C|TUBB	-4.65977	0	4	0	0	-23.4508	13.4875
0	0	0	0	1	0	1	0	0	0	0	-3.63735	0	-2.73896	R-HSA-389958	M0000101	2	0	Reactome Gene Sets	6	Cooperation of Prefoldin and TriC/CCT in actin and tubulin folding		-5.58055	8.67057	7.48068	28162	32	812	8	0.985222	0.346608	7277|7280|7411|10382|10383|51807|84617|84790	TUBA4A|TUBB2A|VBP1|TUBB4A|TUBB4B|TUBA8|TUBB6|TUBA1C	-4.57031	0	4	0	0	-23.4508	13.4875
0	0	0	0	1	0	0	0	0	0	0	-4.06843	0	0	R-HSA-389960	M0000100	1	0	Reactome Gene Sets	6	Formation of tubulin folding intermediates by CCT/TriC		-5.30722	9.71103	7.508	28162	25	812	7	0.862069	0.324424	7277|7280|10382|10383|51807|84617|84790	TUBA4A|TUBB2A|TUBB4A|TUBB4B|TUBA8|TUBB6|TUBA1C	-4.31905	0	4	0	0	-23.4508	13.4875
0	0	0	0	1	0	1	0	0	0	0	-2.63516	0	-2.9094	R-HSA-389957	M0000101	2	0	Reactome Gene Sets	6	Prefoldin mediated transfer of substrate to CCT/TriC		-4.94849	8.67057	6.99704	28162	28	812	7	0.862069	0.324424	7277|7280|7411|10382|10383|84617|84790	TUBA4A|TUBB2A|VBP1|TUBB4A|TUBB4B|TUBB6|TUBA1C	-3.98044	0	4	0	0	-23.4508	13.4875
1	0	0	0	1	0	0	-2.68317	0	0	0	-2.75268	0	0	R-HSA-390466	M1000100	2	0	Reactome Gene Sets	6	Chaperonin-mediated protein folding		-4.92364	4.57349	5.88311	28162	91	812	12	1.47783	0.423449	1460|2786|7277|7280|7411|10382|10383|10681|51807|59345|84617|84790	CSNK2B|GNG4|TUBA4A|TUBB2A|VBP1|TUBB4A|TUBB4B|GNB5|TUBA8|GNB4|TUBB6|TUBA1C	-3.96049	0	4	0	0	-23.4508	13.4875
1	0	0	0	1	0	1	-2.62149	0	0	0	-2.69063	0	-2.23641	R-HSA-380320	M1000101	3	0	Reactome Gene Sets	6	Recruitment of NuMA to mitotic centrosomes		-4.77784	4.42752	5.73538	28162	94	812	12	1.47783	0.423449	1778|5577|7277|7280|10382|10383|11258|22919|51807|84617|84790|203068	DYNC1H1|PRKAR2B|TUBA4A|TUBB2A|TUBB4A|TUBB4B|DCTN3|MAPRE1|TUBA8|TUBB6|TUBA1C|TUBB	-3.83371	0	4	0	0	-23.4508	13.4875
1	0	0	0	1	0	0	-2.56212	0	0	0	-2.63089	0	0	R-HSA-391251	M1000100	2	0	Reactome Gene Sets	6	Protein folding		-4.63804	4.29059	5.59372	28162	97	812	12	1.47783	0.423449	1460|2786|7277|7280|7411|10382|10383|10681|51807|59345|84617|84790	CSNK2B|GNG4|TUBA4A|TUBB2A|VBP1|TUBB4A|TUBB4B|GNB5|TUBA8|GNB4|TUBB6|TUBA1C	-3.70312	0	4	0	0	-23.4508	13.4875
0	0	0	0	1	0	0	0	0	0	0	-3.1548	0	0	R-HSA-5617833	M0000100	1	0	Reactome Gene Sets	6	Cilium Assembly		-4.63321	3.10587	5.16271	28162	201	812	18	2.21675	0.516669	1778|3842|5147|5577|6102|7277|7280|10013|10382|10383|11020|11258|22919|51807|55212|84617|84790|203068	DYNC1H1|TNPO1|PDE6D|PRKAR2B|RP2|TUBA4A|TUBB2A|HDAC6|TUBB4A|TUBB4B|IFT27|DCTN3|MAPRE1|TUBA8|BBS7|TUBB6|TUBA1C|TUBB	-3.6998	0	4	0	0	-23.4508	13.4875
1	0	0	0	1	0	1	-3.40698	0	0	0	-2.73017	0	-2.4233	R-HSA-9609690	M1000101	3	0	Reactome Gene Sets	6	HCMV Early Events		-4.42799	3.59668	5.21099	28162	135	812	14	1.72414	0.456806	1778|1780|1783|5931|6396|7277|7280|8359|10155|10382|10383|51807|84617|84790	DYNC1H1|DYNC1I1|DYNC1LI2|RBBP7|SEC13|TUBA4A|TUBB2A|H4C1|TRIM28|TUBB4A|TUBB4B|TUBA8|TUBB6|TUBA1C	-3.50653	0	4	0	0	-23.4508	13.4875
1	0	0	0	1	0	1	-2.96955	0	0	0	-2.36442	0	-2.11501	R-HSA-9609646	M1000101	3	0	Reactome Gene Sets	6	HCMV Infection		-4.1882	3.25146	4.921	28162	160	812	15	1.84729	0.472542	1778|1780|1783|5931|6396|7277|7280|8359|10155|10382|10383|51807|84617|84790|128866	DYNC1H1|DYNC1I1|DYNC1LI2|RBBP7|SEC13|TUBA4A|TUBB2A|H4C1|TRIM28|TUBB4A|TUBB4B|TUBA8|TUBB6|TUBA1C|CHMP4B	-3.28752	0	4	0	0	-23.4508	13.4875
0	0	0	0	1	0	0	0	0	0	0	-3.43593	0	0	R-HSA-190861	M0000100	1	0	Reactome Gene Sets	6	Gap junction assembly		-4.18744	6.74377	5.9418	28162	36	812	7	0.862069	0.324424	7277|7280|10382|10383|51807|84617|84790	TUBA4A|TUBB2A|TUBB4A|TUBB4B|TUBA8|TUBB6|TUBA1C	-3.28752	0	4	0	0	-23.4508	13.4875
0	0	0	0	1	0	0	0	0	0	0	-2.76398	0	0	R-HSA-5620924	M0000100	1	0	Reactome Gene Sets	6	Intraflagellar transport		-3.82819	5.13811	5.24454	28162	54	812	8	0.985222	0.346608	3842|7277|7280|10382|10383|11020|84617|84790	TNPO1|TUBA4A|TUBB2A|TUBB4A|TUBB4B|IFT27|TUBB6|TUBA1C	-2.9541	0	4	0	0	-23.4508	13.4875
0	0	0	0	1	0	0	0	0	0	0	-3.17648	0	0	R-HSA-8955332	M0000100	1	0	Reactome Gene Sets	6	Carboxyterminal post-translational modifications of tubulin		-3.74316	5.78038	5.34198	28162	42	812	7	0.862069	0.324424	7277|7280|10382|10383|51807|84617|84790	TUBA4A|TUBB2A|TUBB4A|TUBB4B|TUBA8|TUBB6|TUBA1C	-2.87821	0	4	0	0	-23.4508	13.4875
1	0	0	0	0	0	0	-2.29671	0	0	0	0	0	0	R-HSA-380259	M1000000	1	0	Reactome Gene Sets	6	Loss of Nlp from mitotic centrosomes		-3.04586	3.96369	4.27773	28162	70	812	8	0.985222	0.346608	1778|5577|7277|10382|10383|11258|22919|203068	DYNC1H1|PRKAR2B|TUBA4A|TUBB4A|TUBB4B|DCTN3|MAPRE1|TUBB	-2.2216	0	4	0	0	-23.4508	13.4875
1	0	0	0	0	0	0	-2.29671	0	0	0	0	0	0	R-HSA-380284	M1000000	1	0	Reactome Gene Sets	6	Loss of proteins required for interphase microtubule organization from the centrosome		-3.04586	3.96369	4.27773	28162	70	812	8	0.985222	0.346608	1778|5577|7277|10382|10383|11258|22919|203068	DYNC1H1|PRKAR2B|TUBA4A|TUBB4A|TUBB4B|DCTN3|MAPRE1|TUBB	-2.2216	0	4	0	0	-23.4508	13.4875
1	0	0	0	0	0	0	-2.23215	0	0	0	0	0	0	R-HSA-8854518	M1000000	1	0	Reactome Gene Sets	6	AURKA Activation by TPX2		-2.92515	3.8008	4.12856	28162	73	812	8	0.985222	0.346608	1778|5577|7277|10382|10383|11258|22919|203068	DYNC1H1|PRKAR2B|TUBA4A|TUBB4A|TUBB4B|DCTN3|MAPRE1|TUBB	-2.10905	0	4	0	0	-23.4508	13.4875
1	0	0	0	0	0	0	-2.05588	0	0	0	0	0	0	R-HSA-380270	M1000000	1	0	Reactome Gene Sets	6	Recruitment of mitotic centrosome proteins and complexes		-2.59973	3.38364	3.72453	28162	82	812	8	0.985222	0.346608	1778|5577|7277|10382|10383|11258|22919|203068	DYNC1H1|PRKAR2B|TUBA4A|TUBB4A|TUBB4B|DCTN3|MAPRE1|TUBB	-1.80723	0	4	0	0	-23.4508	13.4875
1	0	0	0	0	0	0	-2.05588	0	0	0	0	0	0	R-HSA-380287	M1000000	1	0	Reactome Gene Sets	6	Centrosome maturation		-2.59973	3.38364	3.72453	28162	82	812	8	0.985222	0.346608	1778|5577|7277|10382|10383|11258|22919|203068	DYNC1H1|PRKAR2B|TUBA4A|TUBB4A|TUBB4B|DCTN3|MAPRE1|TUBB	-1.80723	0	4	0	0	-23.4508	13.4875
1	0	1	0	1	0	1	-15.8679	0	-2.15334	0	-6.70716	0	-8.24578	R-HSA-6798695	M1010101	4	0	Reactome Gene Sets	6	Neutrophil degranulation		-21.6788	4.40754	12.9744	28162	480	812	61	7.51232	0.925019	47|102|210|353|535|960|961|966|1460|1604|1778|1915|1938|2040|2171|2547|2934|2950|2992|3146|3417|3608|3728|4282|4860|5036|5236|5269|5478|5683|5701|5718|5864|5869|5879|6616|7520|8826|8895|8904|9588|10075|10092|10383|10857|11240|23071|23114|23352|23406|23593|25801|25840|51382|54472|55276|57020|80331|93100|140885|203068	ACLY|ADAM10|ALAD|APRT|ATP6V0A1|CD44|CD47|CD59|CSNK2B|CD55|DYNC1H1|EEF1A1|EEF2|STOM|FABP5|XRCC6|GSN|GSTP1|GYG1|HMGB1|IDH1|ILF2|JUP|MIF|PNP|PA2G4|PGM1|SERPINB6|PPIA|PSMA2|PSMC2|PSMD12|RAB3A|RAB5B|RAC1|SNAP25|XRCC5|IQGAP1|CPNE3|CPNE1|PRDX6|HUWE1|ARPC5|TUBB4B|PGRMC1|PADI2|ERP44|NFASC|UBR4|COTL1|HEBP2|GCA|METTL7A|ATP6V1D|TOLLIP|PGM2|VPS35L|DNAJC5|NAPRT|SIRPA|TUBB	-19.4014	0	5	1	1	-21.6788	4.40754
1	0	0	0	1	0	1	-7.18718	0	0	0	-5.06273	0	-5.21785	R-HSA-109582	M1000101	3	0	Reactome Gene Sets	6	Hemostasis		-16.1023	3.40679	10.45	28162	621	812	61	7.51232	0.925019	88|408|481|482|491|492|493|805|813|829|830|928|960|961|1020|1278|2152|2244|2316|2786|2817|3020|3700|3705|3796|3799|3897|4282|4842|5138|5269|5270|5478|5516|5575|5577|5579|5582|5879|6520|6543|6647|6714|7094|7277|7280|7450|7525|10382|10383|10681|10938|30845|51706|51807|55605|59345|84617|84790|139322|140885	ACTN2|ARRB1|ATP1B1|ATP1B2|ATP2B2|ATP2B3|ATP2B4|CALM2|CALU|CAPZA1|CAPZA2|CD9|CD44|CD47|CDK5|COL1A2|F3|FGB|FLNA|GNG4|GPC1|H3-3A|ITIH4|ITPK1|KIF2A|KIF5B|L1CAM|MIF|NOS1|PDE2A|SERPINB6|SERPINE2|PPIA|PPP2CB|PRKAR1B|PRKAR2B|PRKCB|PRKCG|RAC1|SLC3A2|SLC8A2|SOD1|SRC|TLN1|TUBA4A|TUBB2A|VWF|YES1|TUBB4A|TUBB4B|GNB5|EHD1|EHD3|CYB5R1|TUBA8|KIF21A|GNB4|TUBB6|TUBA1C|APOOL|SIRPA	-13.9663	0	6	1	1	-16.1023	4.14117
0	1	0	0	1	0	1	0	-2.37544	0	0	-2.74652	0	-4.11361	R-HSA-76005	M0100101	3	0	Reactome Gene Sets	6	Response to elevated platelet cytosolic Ca2+		-5.7728	4.14117	6.28016	28162	134	812	16	1.97044	0.487733	88|805|813|928|2244|2316|3700|5478|5579|5582|6647|7094|7277|7450|51706|139322	ACTN2|CALM2|CALU|CD9|FGB|FLNA|ITIH4|PPIA|PRKCB|PRKCG|SOD1|TLN1|TUBA4A|VWF|CYB5R1|APOOL	-4.73562	0	6	0	0	-16.1023	4.14117
1	1	0	0	0	0	1	-2.9025	-2.42126	0	0	0	0	-4.44358	R-HSA-76002	M1100001	3	0	Reactome Gene Sets	6	Platelet activation, signaling and aggregation		-5.56975	3.03305	5.70762	28162	263	812	23	2.83251	0.582195	88|408|805|813|928|1278|2244|2316|2786|3700|5478|5579|5582|5879|6647|6714|7094|7277|7450|10681|51706|59345|139322	ACTN2|ARRB1|CALM2|CALU|CD9|COL1A2|FGB|FLNA|GNG4|ITIH4|PPIA|PRKCB|PRKCG|RAC1|SOD1|SRC|TLN1|TUBA4A|VWF|GNB5|CYB5R1|GNB4|APOOL	-4.56407	0	6	0	0	-16.1023	4.14117
0	1	0	0	1	0	1	0	-2.42165	0	0	-2.83056	0	-3.32806	R-HSA-114608	M0100101	3	0	Reactome Gene Sets	6	Platelet degranulation		-4.6501	3.76397	5.42146	28162	129	812	14	1.72414	0.456806	88|805|813|928|2244|2316|3700|5478|6647|7094|7277|7450|51706|139322	ACTN2|CALM2|CALU|CD9|FGB|FLNA|ITIH4|PPIA|SOD1|TLN1|TUBA4A|VWF|CYB5R1|APOOL	-3.71213	0	6	0	0	-16.1023	4.14117
1	0	0	0	1	0	1	-11.8611	0	0	0	-2.55964	0	-4.77612	R-HSA-3858494	M1000101	3	0	Reactome Gene Sets	6	Beta-catenin independent WNT signaling		-14.8041	6.65139	11.7965	28162	146	812	28	3.44828	0.640329	805|815|1175|1211|1212|1213|2775|2786|5530|5579|5582|5683|5684|5692|5693|5700|5701|5705|5710|5711|5716|5718|5879|7314|9491|10681|23513|59345	CALM2|CAMK2A|AP2S1|CLTA|CLTB|CLTC|GNAO1|GNG4|PPP3CA|PRKCB|PRKCG|PSMA2|PSMA3|PSMB4|PSMB5|PSMC1|PSMC2|PSMC5|PSMD4|PSMD5|PSMD10|PSMD12|RAC1|UBB|PSMF1|GNB5|SCRIB|GNB4	-12.8107	0	7	1	1	-14.8041	11.9609
1	0	0	0	1	0	1	-7.94061	0	0	0	-4.34048	0	-5.18094	R-HSA-1280218	M1000101	3	0	Reactome Gene Sets	6	Adaptive Immune System		-14.6418	3.00004	9.65065	28162	763	812	66	8.12808	0.958975	805|811|829|830|975|1175|1211|1213|1278|1759|1778|1780|1783|2244|3146|3796|3799|4345|5478|5516|5530|5579|5683|5684|5692|5693|5700|5701|5705|5710|5711|5716|5718|5879|5909|6271|6396|6714|6923|7087|7174|7277|7280|7314|7332|7525|8452|9491|10075|10134|10382|10383|10384|10484|11258|22954|23352|23376|51752|51807|55740|84617|84790|84861|90678|146330	CALM2|CALR|CAPZA1|CAPZA2|CD81|AP2S1|CLTA|CLTC|COL1A2|DNM1|DYNC1H1|DYNC1I1|DYNC1LI2|FGB|HMGB1|KIF2A|KIF5B|CD200|PPIA|PPP2CB|PPP3CA|PRKCB|PSMA2|PSMA3|PSMB4|PSMB5|PSMC1|PSMC2|PSMC5|PSMD4|PSMD5|PSMD10|PSMD12|RAC1|RAP1GAP|S100A1|SEC13|SRC|ELOB|ICAM5|TPP2|TUBA4A|TUBB2A|UBB|UBE2L3|YES1|CUL3|PSMF1|HUWE1|BCAP31|TUBB4A|TUBB4B|BTN3A3|SEC23A|DCTN3|TRIM32|UBR4|UFL1|ERAP1|TUBA8|ENAH|TUBB6|TUBA1C|KLHL22|LRSAM1|…	-12.6661	0	7	0	0	-14.8041	11.9609
1	1	0	0	1	0	1	-7.66565	-4.22349	0	0	-2.82512	0	-3.50796	R-HSA-5673001	M1100101	4	0	Reactome Gene Sets	6	RAF/MAP kinase cascade		-14.626	4.70688	10.7411	28162	280	812	38	4.6798	0.741188	88|408|805|815|816|1740|2244|2246|2339|2342|4747|5147|5516|5605|5683|5684|5692|5693|5700|5701|5705|5710|5711|5716|5718|5786|6710|6711|6714|7094|7314|7450|8452|8826|8831|9491|9693|10434	ACTN2|ARRB1|CALM2|CAMK2A|CAMK2B|DLG2|FGB|FGF1|FNTA|FNTB|NEFL|PDE6D|PPP2CB|MAP2K2|PSMA2|PSMA3|PSMB4|PSMB5|PSMC1|PSMC2|PSMC5|PSMD4|PSMD5|PSMD10|PSMD12|PTPRA|SPTB|SPTBN1|SRC|TLN1|UBB|VWF|CUL3|IQGAP1|SYNGAP1|PSMF1|RAPGEF2|LYPLA1	-12.6661	0	7	0	0	-14.8041	11.9609
1	0	0	0	1	0	1	-8.35393	0	0	0	-6.1531	0	-4.56619	R-HSA-8852276	M1000101	3	0	Reactome Gene Sets	6	The role of GTSE1 in G2/M progression after G2 checkpoint		-14.5116	9.4588	12.8068	28162	77	812	21	2.58621	0.557011	5683|5684|5692|5693|5700|5701|5705|5710|5711|5716|5718|7277|7280|7314|9491|10382|10383|22919|51807|84617|84790	PSMA2|PSMA3|PSMB4|PSMB5|PSMC1|PSMC2|PSMC5|PSMD4|PSMD5|PSMD10|PSMD12|TUBA4A|TUBB2A|UBB|PSMF1|TUBB4A|TUBB4B|MAPRE1|TUBA8|TUBB6|TUBA1C	-12.5674	0	7	0	0	-14.8041	11.9609
1	1	0	0	1	0	1	-7.5371	-4.17266	0	0	-2.76222	0	-3.44081	R-HSA-5684996	M1100101	4	0	Reactome Gene Sets	6	MAPK1/MAPK3 signaling		-14.322	4.60813	10.5675	28162	286	812	38	4.6798	0.741188	88|408|805|815|816|1740|2244|2246|2339|2342|4747|5147|5516|5605|5683|5684|5692|5693|5700|5701|5705|5710|5711|5716|5718|5786|6710|6711|6714|7094|7314|7450|8452|8826|8831|9491|9693|10434	ACTN2|ARRB1|CALM2|CAMK2A|CAMK2B|DLG2|FGB|FGF1|FNTA|FNTB|NEFL|PDE6D|PPP2CB|MAP2K2|PSMA2|PSMA3|PSMB4|PSMB5|PSMC1|PSMC2|PSMC5|PSMD4|PSMD5|PSMD10|PSMD12|PTPRA|SPTB|SPTBN1|SRC|TLN1|UBB|VWF|CUL3|IQGAP1|SYNGAP1|PSMF1|RAPGEF2|LYPLA1	-12.3931	0	7	0	0	-14.8041	11.9609
1	1	0	0	1	0	1	-7.54435	-3.86868	0	0	-2.39316	0	-3.68615	R-HSA-5683057	M1100101	4	0	Reactome Gene Sets	6	MAPK family signaling cascades		-13.2148	4.16187	9.87866	28162	325	812	39	4.80296	0.750392	88|408|805|815|816|1740|2244|2246|2339|2342|4747|5147|5516|5605|5683|5684|5692|5693|5700|5701|5705|5710|5711|5716|5718|5786|5879|6710|6711|6714|7094|7314|7450|8452|8826|8831|9491|9693|10434	ACTN2|ARRB1|CALM2|CAMK2A|CAMK2B|DLG2|FGB|FGF1|FNTA|FNTB|NEFL|PDE6D|PPP2CB|MAP2K2|PSMA2|PSMA3|PSMB4|PSMB5|PSMC1|PSMC2|PSMC5|PSMD4|PSMD5|PSMD10|PSMD12|PTPRA|RAC1|SPTB|SPTBN1|SRC|TLN1|UBB|VWF|CUL3|IQGAP1|SYNGAP1|PSMF1|RAPGEF2|LYPLA1	-11.3917	0	7	0	0	-14.8041	11.9609
1	0	0	0	1	0	1	-7.83471	0	0	0	-5.52947	0	-3.32723	R-HSA-68882	M1000101	3	0	Reactome Gene Sets	6	Mitotic Anaphase		-13.1579	4.84964	10.2328	28162	236	812	33	4.06404	0.692934	1778|1780|1783|3796|3842|5516|5683|5684|5692|5693|5700|5701|5705|5710|5711|5716|5718|6232|6396|7277|7280|7314|8815|9491|10382|10383|22919|22933|23122|51807|84617|84790|128866	DYNC1H1|DYNC1I1|DYNC1LI2|KIF2A|TNPO1|PPP2CB|PSMA2|PSMA3|PSMB4|PSMB5|PSMC1|PSMC2|PSMC5|PSMD4|PSMD5|PSMD10|PSMD12|RPS27|SEC13|TUBA4A|TUBB2A|UBB|BANF1|PSMF1|TUBB4A|TUBB4B|MAPRE1|SIRT2|CLASP2|TUBA8|TUBB6|TUBA1C|CHMP4B	-11.3464	0	7	0	0	-14.8041	11.9609
1	0	0	0	1	0	1	-7.81012	0	0	0	-5.51053	0	-3.31511	R-HSA-2555396	M1000101	3	0	Reactome Gene Sets	6	Mitotic Metaphase and Anaphase		-13.1046	4.82918	10.2001	28162	237	812	33	4.06404	0.692934	1778|1780|1783|3796|3842|5516|5683|5684|5692|5693|5700|5701|5705|5710|5711|5716|5718|6232|6396|7277|7280|7314|8815|9491|10382|10383|22919|22933|23122|51807|84617|84790|128866	DYNC1H1|DYNC1I1|DYNC1LI2|KIF2A|TNPO1|PPP2CB|PSMA2|PSMA3|PSMB4|PSMB5|PSMC1|PSMC2|PSMC5|PSMD4|PSMD5|PSMD10|PSMD12|RPS27|SEC13|TUBA4A|TUBB2A|UBB|BANF1|PSMF1|TUBB4A|TUBB4B|MAPRE1|SIRT2|CLASP2|TUBA8|TUBB6|TUBA1C|CHMP4B	-11.3154	0	7	0	0	-14.8041	11.9609
1	0	0	0	0	0	1	-8.74077	0	0	0	0	0	-5.17244	R-HSA-4086400	M1000001	2	0	Reactome Gene Sets	6	PCP/CE pathway		-12.8334	7.9166	11.4496	28162	92	812	21	2.58621	0.557011	1175|1211|1212|1213|5579|5582|5683|5684|5692|5693|5700|5701|5705|5710|5711|5716|5718|5879|7314|9491|23513	AP2S1|CLTA|CLTB|CLTC|PRKCB|PRKCG|PSMA2|PSMA3|PSMB4|PSMB5|PSMC1|PSMC2|PSMC5|PSMD4|PSMD5|PSMD10|PSMD12|RAC1|UBB|PSMF1|SCRIB	-11.1048	0	7	0	0	-14.8041	11.9609
1	0	0	0	1	0	1	-8.13491	0	0	0	-5.63427	0	-3.94877	R-HSA-2467813	M1000101	3	0	Reactome Gene Sets	6	Separation of Sister Chromatids		-12.5649	5.26589	10.1929	28162	191	812	29	3.57143	0.651247	1778|1780|1783|3796|5516|5683|5684|5692|5693|5700|5701|5705|5710|5711|5716|5718|6232|6396|7277|7280|7314|9491|10382|10383|22919|23122|51807|84617|84790	DYNC1H1|DYNC1I1|DYNC1LI2|KIF2A|PPP2CB|PSMA2|PSMA3|PSMB4|PSMB5|PSMC1|PSMC2|PSMC5|PSMD4|PSMD5|PSMD10|PSMD12|RPS27|SEC13|TUBA4A|TUBB2A|UBB|PSMF1|TUBB4A|TUBB4B|MAPRE1|CLASP2|TUBA8|TUBB6|TUBA1C	-10.8978	0	7	0	0	-14.8041	11.9609
1	0	0	0	1	0	1	-9.24282	0	0	0	-3.60293	0	-4.1968	R-HSA-162909	M1000101	3	0	Reactome Gene Sets	6	Host Interactions of HIV factors		-12.4024	6.40288	10.6388	28162	130	812	24	2.95567	0.59434	291|293|1175|4869|5478|5683|5684|5692|5693|5700|5701|5705|5710|5711|5716|5718|5879|6396|6923|7314|8815|9491|11168|51606	SLC25A4|SLC25A6|AP2S1|NPM1|PPIA|PSMA2|PSMA3|PSMB4|PSMB5|PSMC1|PSMC2|PSMC5|PSMD4|PSMD5|PSMD10|PSMD12|RAC1|SEC13|ELOB|UBB|BANF1|PSMF1|PSIP1|ATP6V1H	-10.7669	0	7	0	0	-14.8041	11.9609
1	0	0	0	1	0	1	-9.13625	0	0	0	-2.36442	0	-4.48979	R-HSA-9711123	M1000101	3	0	Reactome Gene Sets	6	Cellular response to chemical stress		-12.0313	5.63587	10.1326	28162	160	812	26	3.20197	0.617823	318|1329|1340|1460|2876|2950|5683|5684|5692|5693|5700|5701|5705|5710|5711|5716|5718|6647|7314|8452|9167|9377|9491|9588|10128|25828	NUDT2|COX5B|COX6B1|CSNK2B|GPX1|GSTP1|PSMA2|PSMA3|PSMB4|PSMB5|PSMC1|PSMC2|PSMC5|PSMD4|PSMD5|PSMD10|PSMD12|SOD1|UBB|CUL3|COX7A2L|COX5A|PSMF1|PRDX6|LRPPRC|TXN2	-10.4034	0	7	0	0	-14.8041	11.9609
1	0	0	0	1	0	1	-7.78582	0	0	0	-3.12854	0	-2.75786	R-HSA-5610787	M1000101	3	0	Reactome Gene Sets	6	Hedgehog 'off' state		-10.9922	6.44538	9.99383	28162	113	812	21	2.58621	0.557011	5575|5577|5683|5684|5692|5693|5700|5701|5705|5710|5711|5716|5718|7277|7280|7314|9491|10382|10383|84617|84790	PRKAR1B|PRKAR2B|PSMA2|PSMA3|PSMB4|PSMB5|PSMC1|PSMC2|PSMC5|PSMD4|PSMD5|PSMD10|PSMD12|TUBA4A|TUBB2A|UBB|PSMF1|TUBB4A|TUBB4B|TUBB6|TUBA1C	-9.40705	0	7	0	0	-14.8041	11.9609
1	0	0	0	1	0	1	-8.12242	0	0	0	-3.70417	0	-2.84316	R-HSA-68886	M1000101	3	0	Reactome Gene Sets	6	M Phase		-10.9703	3.40185	8.52457	28162	418	812	41	5.04926	0.768396	1460|1778|1780|1783|3020|3796|3842|5516|5577|5579|5683|5684|5692|5693|5700|5701|5705|5710|5711|5716|5718|6232|6396|7277|7280|7314|8359|8815|9491|10382|10383|11258|22919|22933|23122|26003|51807|84617|84790|128866|203068	CSNK2B|DYNC1H1|DYNC1I1|DYNC1LI2|H3-3A|KIF2A|TNPO1|PPP2CB|PRKAR2B|PRKCB|PSMA2|PSMA3|PSMB4|PSMB5|PSMC1|PSMC2|PSMC5|PSMD4|PSMD5|PSMD10|PSMD12|RPS27|SEC13|TUBA4A|TUBB2A|UBB|H4C1|BANF1|PSMF1|TUBB4A|TUBB4B|DCTN3|MAPRE1|SIRT2|CLASP2|GORASP2|TUBA8|TUBB6|TUBA1C|CHMP4B|TUBB	-9.39194	0	7	0	0	-14.8041	11.9609
1	0	0	0	1	0	1	-10.7109	0	0	0	-2.33342	0	-2.97964	R-HSA-195721	M1000101	3	0	Reactome Gene Sets	6	Signaling by WNT		-10.9446	3.76073	8.71885	28162	332	812	36	4.4335	0.722351	805|815|1175|1211|1212|1213|1460|1487|2775|2786|3020|5516|5530|5579|5582|5683|5684|5692|5693|5700|5701|5705|5710|5711|5716|5718|5879|7314|8359|8452|8607|9491|10681|23513|55737|59345	CALM2|CAMK2A|AP2S1|CLTA|CLTB|CLTC|CSNK2B|CTBP1|GNAO1|GNG4|H3-3A|PPP2CB|PPP3CA|PRKCB|PRKCG|PSMA2|PSMA3|PSMB4|PSMB5|PSMC1|PSMC2|PSMC5|PSMD4|PSMD5|PSMD10|PSMD12|RAC1|UBB|H4C1|CUL3|RUVBL1|PSMF1|GNB5|SCRIB|VPS35|GNB4	-9.3729	0	7	0	0	-14.8041	11.9609
1	0	0	0	1	0	1	-7.02384	0	0	0	-3.37518	0	-2.66511	R-HSA-162906	M1000101	3	0	Reactome Gene Sets	6	HIV Infection		-10.3299	4.29823	8.72956	28162	234	812	29	3.57143	0.651247	291|293|1175|2547|4869|5478|5683|5684|5692|5693|5700|5701|5705|5710|5711|5716|5718|5879|6396|6923|7314|7520|8815|9491|11168|11198|51534|51606|128866	SLC25A4|SLC25A6|AP2S1|XRCC6|NPM1|PPIA|PSMA2|PSMA3|PSMB4|PSMB5|PSMC1|PSMC2|PSMC5|PSMD4|PSMD5|PSMD10|PSMD12|RAC1|SEC13|ELOB|UBB|XRCC5|BANF1|PSMF1|PSIP1|SUPT16H|VTA1|ATP6V1H|CHMP4B	-8.77116	0	7	0	0	-14.8041	11.9609
1	0	0	0	1	0	1	-8.34618	0	0	0	-2.67702	0	-2.02845	R-HSA-8932339	M1000101	3	0	Reactome Gene Sets	6	ROS sensing by NFE2L2		-10.3029	9.12691	10.5827	28162	57	812	15	1.84729	0.472542	1460|5683|5684|5692|5693|5700|5701|5705|5710|5711|5716|5718|7314|8452|9491	CSNK2B|PSMA2|PSMA3|PSMB4|PSMB5|PSMC1|PSMC2|PSMC5|PSMD4|PSMD5|PSMD10|PSMD12|UBB|CUL3|PSMF1	-8.75044	0	7	0	0	-14.8041	11.9609
1	0	0	0	1	0	1	-8.50933	0	0	0	-3.24495	0	-2.24282	R-HSA-5358351	M1000101	3	0	Reactome Gene Sets	6	Signaling by Hedgehog		-10.2508	5.35364	9.18098	28162	149	812	23	2.83251	0.582195	408|5575|5577|5683|5684|5692|5693|5700|5701|5705|5710|5711|5716|5718|7277|7280|7314|8452|9491|10382|10383|84617|84790	ARRB1|PRKAR1B|PRKAR2B|PSMA2|PSMA3|PSMB4|PSMB5|PSMC1|PSMC2|PSMC5|PSMD4|PSMD5|PSMD10|PSMD12|TUBA4A|TUBB2A|UBB|CUL3|PSMF1|TUBB4A|TUBB4B|TUBB6|TUBA1C	-8.71073	0	7	0	0	-14.8041	11.9609
1	0	0	0	1	0	0	-8.95086	0	0	0	-2.8172	0	0	R-HSA-450531	M1000100	2	0	Reactome Gene Sets	6	Regulation of mRNA stability by proteins that bind AU-rich elements		-10.2407	7.0941	9.86557	28162	88	812	18	2.21675	0.516669	1981|1994|3842|5683|5684|5692|5693|5700|5701|5705|5710|5711|5716|5718|7314|8125|8570|9491	EIF4G1|ELAVL1|TNPO1|PSMA2|PSMA3|PSMB4|PSMB5|PSMC1|PSMC2|PSMC5|PSMD4|PSMD5|PSMD10|PSMD12|UBB|ANP32A|KHSRP|PSMF1	-8.7067	0	7	0	0	-14.8041	11.9609
1	0	0	0	0	0	1	-8.46708	0	0	0	0	0	-4.12801	R-HSA-109581	M1000001	2	0	Reactome Gene Sets	6	Apoptosis		-10.0616	4.81698	8.85198	28162	180	812	25	3.07882	0.60621	637|836|1687|2339|2934|3146|4137|5339|5533|5683|5684|5692|5693|5700|5701|5705|5710|5711|5716|5718|7082|7314|7431|9491|10134	BID|CASP3|GSDME|FNTA|GSN|HMGB1|MAPT|PLEC|PPP3CC|PSMA2|PSMA3|PSMB4|PSMB5|PSMC1|PSMC2|PSMC5|PSMD4|PSMD5|PSMD10|PSMD12|TJP1|UBB|VIM|PSMF1|BCAP31	-8.54542	0	7	0	0	-14.8041	11.9609
1	0	0	0	0	0	1	-8.52126	0	0	0	0	0	-3.66659	R-HSA-5357801	M1000001	2	0	Reactome Gene Sets	6	Programmed Cell Death		-10.0293	4.45915	8.66953	28162	210	812	27	3.32512	0.629191	637|836|1687|2339|2934|3146|4137|5339|5533|5683|5684|5692|5693|5700|5701|5705|5710|5711|5716|5718|7082|7314|7431|9491|10134|10211|128866	BID|CASP3|GSDME|FNTA|GSN|HMGB1|MAPT|PLEC|PPP3CC|PSMA2|PSMA3|PSMB4|PSMB5|PSMC1|PSMC2|PSMC5|PSMD4|PSMD5|PSMD10|PSMD12|TJP1|UBB|VIM|PSMF1|BCAP31|FLOT1|CHMP4B	-8.51883	0	7	0	0	-14.8041	11.9609
1	0	0	0	1	0	1	-7.08214	0	0	0	-3.94628	0	-3.10693	R-HSA-69275	M1000101	3	0	Reactome Gene Sets	6	G2/M Transition		-9.98583	4.60071	8.71614	28162	196	812	26	3.20197	0.617823	1778|5516|5577|5683|5684|5692|5693|5700|5701|5705|5710|5711|5716|5718|7277|7280|7314|9491|10382|10383|11258|22919|51807|84617|84790|203068	DYNC1H1|PPP2CB|PRKAR2B|PSMA2|PSMA3|PSMB4|PSMB5|PSMC1|PSMC2|PSMC5|PSMD4|PSMD5|PSMD10|PSMD12|TUBA4A|TUBB2A|UBB|PSMF1|TUBB4A|TUBB4B|DCTN3|MAPRE1|TUBA8|TUBB6|TUBA1C|TUBB	-8.48104	0	7	0	0	-14.8041	11.9609
1	0	0	0	1	0	1	-7.03057	0	0	0	-3.91287	0	-3.0811	R-HSA-453274	M1000101	3	0	Reactome Gene Sets	6	Mitotic G2-G2/M phases		-9.88687	4.55424	8.64774	28162	198	812	26	3.20197	0.617823	1778|5516|5577|5683|5684|5692|5693|5700|5701|5705|5710|5711|5716|5718|7277|7280|7314|9491|10382|10383|11258|22919|51807|84617|84790|203068	DYNC1H1|PPP2CB|PRKAR2B|PSMA2|PSMA3|PSMB4|PSMB5|PSMC1|PSMC2|PSMC5|PSMD4|PSMD5|PSMD10|PSMD12|TUBA4A|TUBB2A|UBB|PSMF1|TUBB4A|TUBB4B|DCTN3|MAPRE1|TUBA8|TUBB6|TUBA1C|TUBB	-8.39321	0	7	0	0	-14.8041	11.9609
1	0	0	0	1	0	1	-6.88027	0	0	0	-2.09238	0	-3.36256	R-HSA-1168372	M1000101	3	0	Reactome Gene Sets	6	Downstream signaling events of B Cell Receptor (BCR)		-9.71741	7.1036	9.59528	28162	83	812	17	2.0936	0.502428	805|5478|5530|5579|5683|5684|5692|5693|5700|5701|5705|5710|5711|5716|5718|7314|9491	CALM2|PPIA|PPP3CA|PRKCB|PSMA2|PSMA3|PSMB4|PSMB5|PSMC1|PSMC2|PSMC5|PSMD4|PSMD5|PSMD10|PSMD12|UBB|PSMF1	-8.23994	0	7	0	0	-14.8041	11.9609
1	0	0	0	0	0	1	-8.56333	0	0	0	0	0	-2.093	R-HSA-180585	M1000001	2	0	Reactome Gene Sets	6	Vif-mediated degradation of APOBEC3G		-9.56277	8.9917	10.1285	28162	54	812	14	1.72414	0.456806	5683|5684|5692|5693|5700|5701|5705|5710|5711|5716|5718|6923|7314|9491	PSMA2|PSMA3|PSMB4|PSMB5|PSMC1|PSMC2|PSMC5|PSMD4|PSMD5|PSMD10|PSMD12|ELOB|UBB|PSMF1	-8.09576	0	7	0	0	-14.8041	11.9609
1	0	0	0	0	0	1	-7.18963	0	0	0	0	0	-3.08812	R-HSA-8941858	M1000001	2	0	Reactome Gene Sets	6	Regulation of RUNX3 expression and activity		-9.44679	8.82821	10.0129	28162	55	812	14	1.72414	0.456806	5683|5684|5692|5693|5700|5701|5705|5710|5711|5716|5718|6714|7314|9491	PSMA2|PSMA3|PSMB4|PSMB5|PSMC1|PSMC2|PSMC5|PSMD4|PSMD5|PSMD10|PSMD12|SRC|UBB|PSMF1	-7.98493	0	7	0	0	-14.8041	11.9609
1	0	0	0	1	0	0	-7.82536	0	0	0	-2.46863	0	0	R-HSA-9707587	M1000100	2	0	Reactome Gene Sets	6	Regulation of HMOX1 expression and activity		-9.42281	8.0036	9.74028	28162	65	812	15	1.84729	0.472542	1460|5683|5684|5692|5693|5700|5701|5705|5710|5711|5716|5718|7314|8452|9491	CSNK2B|PSMA2|PSMA3|PSMB4|PSMB5|PSMC1|PSMC2|PSMC5|PSMD4|PSMD5|PSMD10|PSMD12|UBB|CUL3|PSMF1	-7.96602	0	7	0	0	-14.8041	11.9609
1	0	0	0	0	0	1	-7.77974	0	0	0	0	0	-3.02665	R-HSA-5663202	M1000001	2	0	Reactome Gene Sets	6	Diseases of signal transduction by growth factor receptors and second messengers		-9.39325	3.24872	7.75519	28162	395	812	37	4.55665	0.731843	102|408|805|815|816|1487|2244|2246|2931|5516|5605|5683|5684|5692|5693|5700|5701|5705|5710|5711|5716|5718|5879|6711|6714|6772|7094|7314|7450|7525|8546|8826|9491|10013|11160|55914|399687	ADAM10|ARRB1|CALM2|CAMK2A|CAMK2B|CTBP1|FGB|FGF1|GSK3A|PPP2CB|MAP2K2|PSMA2|PSMA3|PSMB4|PSMB5|PSMC1|PSMC2|PSMC5|PSMD4|PSMD5|PSMD10|PSMD12|RAC1|SPTBN1|SRC|STAT1|TLN1|UBB|VWF|YES1|AP3B1|IQGAP1|PSMF1|HDAC6|ERLIN2|ERBIN|MYO18A	-7.94148	0	7	0	0	-14.8041	11.9609
1	0	0	0	1	0	0	-8.41207	0	0	0	-2.17683	0	0	R-HSA-9707564	M1000100	2	0	Reactome Gene Sets	6	Cytoprotection by HMOX1		-9.34763	5.59391	8.83372	28162	124	812	20	2.46305	0.543931	1329|1340|1460|5683|5684|5692|5693|5700|5701|5705|5710|5711|5716|5718|7314|8452|9167|9377|9491|10128	COX5B|COX6B1|CSNK2B|PSMA2|PSMA3|PSMB4|PSMB5|PSMC1|PSMC2|PSMC5|PSMD4|PSMD5|PSMD10|PSMD12|UBB|CUL3|COX7A2L|COX5A|PSMF1|LRPPRC	-7.90082	0	7	0	0	-14.8041	11.9609
1	0	0	0	1	0	1	-7.12638	0	0	0	-2.70542	0	-2.04953	R-HSA-450408	M1000101	3	0	Reactome Gene Sets	6	AUF1 (hnRNP D0) binds and destabilizes mRNA		-9.33346	8.67057	9.90023	28162	56	812	14	1.72414	0.456806	1981|5683|5684|5692|5693|5700|5701|5705|5710|5711|5716|5718|7314|9491	EIF4G1|PSMA2|PSMA3|PSMB4|PSMB5|PSMC1|PSMC2|PSMC5|PSMD4|PSMD5|PSMD10|PSMD12|UBB|PSMF1	-7.89156	0	7	0	0	-14.8041	11.9609
1	0	0	0	0	0	1	-8.34618	0	0	0	0	0	-2.02845	R-HSA-4641258	M1000001	2	0	Reactome Gene Sets	6	Degradation of DVL		-9.22265	8.51845	9.79033	28162	57	812	14	1.72414	0.456806	5683|5684|5692|5693|5700|5701|5705|5710|5711|5716|5718|7314|8452|9491	PSMA2|PSMA3|PSMB4|PSMB5|PSMC1|PSMC2|PSMC5|PSMD4|PSMD5|PSMD10|PSMD12|UBB|CUL3|PSMF1	-7.7856	0	7	0	0	-14.8041	11.9609
1	0	0	0	0	0	1	-6.57414	0	0	0	0	0	-3.20114	R-HSA-1236974	M1000001	2	0	Reactome Gene Sets	6	ER-Phagosome pathway		-9.13788	6.55109	9.08838	28162	90	812	17	2.0936	0.502428	811|2244|3146|5683|5684|5692|5693|5700|5701|5705|5710|5711|5716|5718|6271|7314|9491	CALR|FGB|HMGB1|PSMA2|PSMA3|PSMB4|PSMB5|PSMC1|PSMC2|PSMC5|PSMD4|PSMD5|PSMD10|PSMD12|S100A1|UBB|PSMF1	-7.70563	0	7	0	0	-14.8041	11.9609
1	0	0	0	0	0	0	-7.64856	0	0	0	0	0	0	R-HSA-5658442	M1000000	1	0	Reactome Gene Sets	6	Regulation of RAS by GAPs		-9.12744	7.6505	9.46075	28162	68	812	15	1.84729	0.472542	5683|5684|5692|5693|5700|5701|5705|5710|5711|5716|5718|7314|8452|8831|9491	PSMA2|PSMA3|PSMB4|PSMB5|PSMC1|PSMC2|PSMC5|PSMD4|PSMD5|PSMD10|PSMD12|UBB|CUL3|SYNGAP1|PSMF1	-7.69994	0	7	0	0	-14.8041	11.9609
1	0	0	0	0	0	1	-7.52679	0	0	0	0	0	-2.18565	R-HSA-211733	M1000001	2	0	Reactome Gene Sets	6	Regulation of activated PAK-2p34 by proteasome mediated degradation		-8.94041	9.01739	9.77677	28162	50	812	13	1.60099	0.440465	5683|5684|5692|5693|5700|5701|5705|5710|5711|5716|5718|7314|9491	PSMA2|PSMA3|PSMB4|PSMB5|PSMC1|PSMC2|PSMC5|PSMD4|PSMD5|PSMD10|PSMD12|UBB|PSMF1	-7.53139	0	7	0	0	-14.8041	11.9609
1	0	0	0	0	0	0	-8.07607	0	0	0	0	0	0	R-HSA-5678895	M1000000	1	0	Reactome Gene Sets	6	Defective CFTR causes cystic fibrosis		-8.80279	7.95986	9.37623	28162	61	812	14	1.72414	0.456806	5683|5684|5692|5693|5700|5701|5705|5710|5711|5716|5718|7314|9491|11160	PSMA2|PSMA3|PSMB4|PSMB5|PSMC1|PSMC2|PSMC5|PSMD4|PSMD5|PSMD10|PSMD12|UBB|PSMF1|ERLIN2	-7.40714	0	7	0	0	-14.8041	11.9609
1	0	0	0	0	0	1	-7.38752	0	0	0	0	0	-2.13832	R-HSA-180534	M1000001	2	0	Reactome Gene Sets	6	Vpu mediated degradation of CD4		-8.71079	8.67057	9.53942	28162	52	812	13	1.60099	0.440465	5683|5684|5692|5693|5700|5701|5705|5710|5711|5716|5718|7314|9491	PSMA2|PSMA3|PSMB4|PSMB5|PSMC1|PSMC2|PSMC5|PSMD4|PSMD5|PSMD10|PSMD12|UBB|PSMF1	-7.34069	0	7	0	0	-14.8041	11.9609
1	0	0	0	0	0	1	-7.38752	0	0	0	0	0	-2.13832	R-HSA-349425	M1000001	2	0	Reactome Gene Sets	6	Autodegradation of the E3 ubiquitin ligase COP1		-8.71079	8.67057	9.53942	28162	52	812	13	1.60099	0.440465	5683|5684|5692|5693|5700|5701|5705|5710|5711|5716|5718|7314|9491	PSMA2|PSMA3|PSMB4|PSMB5|PSMC1|PSMC2|PSMC5|PSMD4|PSMD5|PSMD10|PSMD12|UBB|PSMF1	-7.34069	0	7	0	0	-14.8041	11.9609
1	0	0	0	0	0	1	-7.38752	0	0	0	0	0	-2.13832	R-HSA-69601	M1000001	2	0	Reactome Gene Sets	6	Ubiquitin Mediated Degradation of Phosphorylated Cdc25A		-8.71079	8.67057	9.53942	28162	52	812	13	1.60099	0.440465	5683|5684|5692|5693|5700|5701|5705|5710|5711|5716|5718|7314|9491	PSMA2|PSMA3|PSMB4|PSMB5|PSMC1|PSMC2|PSMC5|PSMD4|PSMD5|PSMD10|PSMD12|UBB|PSMF1	-7.34069	0	7	0	0	-14.8041	11.9609
1	0	0	0	0	0	1	-7.38752	0	0	0	0	0	-2.13832	R-HSA-69610	M1000001	2	0	Reactome Gene Sets	6	p53-Independent DNA Damage Response		-8.71079	8.67057	9.53942	28162	52	812	13	1.60099	0.440465	5683|5684|5692|5693|5700|5701|5705|5710|5711|5716|5718|7314|9491	PSMA2|PSMA3|PSMB4|PSMB5|PSMC1|PSMC2|PSMC5|PSMD4|PSMD5|PSMD10|PSMD12|UBB|PSMF1	-7.34069	0	7	0	0	-14.8041	11.9609
1	0	0	0	0	0	1	-7.38752	0	0	0	0	0	-2.13832	R-HSA-69613	M1000001	2	0	Reactome Gene Sets	6	p53-Independent G1/S DNA damage checkpoint		-8.71079	8.67057	9.53942	28162	52	812	13	1.60099	0.440465	5683|5684|5692|5693|5700|5701|5705|5710|5711|5716|5718|7314|9491	PSMA2|PSMA3|PSMB4|PSMB5|PSMC1|PSMC2|PSMC5|PSMD4|PSMD5|PSMD10|PSMD12|UBB|PSMF1	-7.34069	0	7	0	0	-14.8041	11.9609
1	0	0	0	0	0	1	-7.38752	0	0	0	0	0	-2.13832	R-HSA-75815	M1000001	2	0	Reactome Gene Sets	6	Ubiquitin-dependent degradation of Cyclin D		-8.71079	8.67057	9.53942	28162	52	812	13	1.60099	0.440465	5683|5684|5692|5693|5700|5701|5705|5710|5711|5716|5718|7314|9491	PSMA2|PSMA3|PSMB4|PSMB5|PSMC1|PSMC2|PSMC5|PSMD4|PSMD5|PSMD10|PSMD12|UBB|PSMF1	-7.34069	0	7	0	0	-14.8041	11.9609
1	0	0	0	0	0	1	-7.32015	0	0	0	0	0	-2.11542	R-HSA-169911	M1000001	2	0	Reactome Gene Sets	6	Regulation of Apoptosis		-8.60012	8.50697	9.42548	28162	53	812	13	1.60099	0.440465	5683|5684|5692|5693|5700|5701|5705|5710|5711|5716|5718|7314|9491	PSMA2|PSMA3|PSMB4|PSMB5|PSMC1|PSMC2|PSMC5|PSMD4|PSMD5|PSMD10|PSMD12|UBB|PSMF1	-7.23414	0	7	0	0	-14.8041	11.9609
1	0	0	0	0	0	0	-7.88636	0	0	0	0	0	0	R-HSA-4608870	M1000000	1	0	Reactome Gene Sets	6	Asymmetric localization of PCP proteins		-8.51006	7.58675	9.08964	28162	64	812	14	1.72414	0.456806	5683|5684|5692|5693|5700|5701|5705|5710|5711|5716|5718|7314|9491|23513	PSMA2|PSMA3|PSMB4|PSMB5|PSMC1|PSMC2|PSMC5|PSMD4|PSMD5|PSMD10|PSMD12|UBB|PSMF1|SCRIB	-7.1562	0	7	0	0	-14.8041	11.9609
1	0	0	0	0	0	1	-7.25421	0	0	0	0	0	-2.093	R-HSA-8854050	M1000001	2	0	Reactome Gene Sets	6	FBXL7 down-regulates AURKA during mitotic entry and in early mitosis		-8.49205	8.34943	9.31449	28162	54	812	13	1.60099	0.440465	5683|5684|5692|5693|5700|5701|5705|5710|5711|5716|5718|7314|9491	PSMA2|PSMA3|PSMB4|PSMB5|PSMC1|PSMC2|PSMC5|PSMD4|PSMD5|PSMD10|PSMD12|UBB|PSMF1	-7.14609	0	7	0	0	-14.8041	11.9609
1	0	0	0	0	0	1	-7.25421	0	0	0	0	0	-2.093	R-HSA-9604323	M1000001	2	0	Reactome Gene Sets	6	Negative regulation of NOTCH4 signaling		-8.49205	8.34943	9.31449	28162	54	812	13	1.60099	0.440465	5683|5684|5692|5693|5700|5701|5705|5710|5711|5716|5718|7314|9491	PSMA2|PSMA3|PSMB4|PSMB5|PSMC1|PSMC2|PSMC5|PSMD4|PSMD5|PSMD10|PSMD12|UBB|PSMF1	-7.14609	0	7	0	0	-14.8041	11.9609
1	0	0	0	0	0	1	-7.18963	0	0	0	0	0	-2.07104	R-HSA-174113	M1000001	2	0	Reactome Gene Sets	6	SCF-beta-TrCP mediated degradation of Emi1		-8.38649	8.19763	9.20634	28162	55	812	13	1.60099	0.440465	5683|5684|5692|5693|5700|5701|5705|5710|5711|5716|5718|7314|9491	PSMA2|PSMA3|PSMB4|PSMB5|PSMC1|PSMC2|PSMC5|PSMD4|PSMD5|PSMD10|PSMD12|UBB|PSMF1	-7.0559	0	7	0	0	-14.8041	11.9609
1	0	0	0	0	0	1	-7.18963	0	0	0	0	0	-2.07104	R-HSA-4641257	M1000001	2	0	Reactome Gene Sets	6	Degradation of AXIN		-8.38649	8.19763	9.20634	28162	55	812	13	1.60099	0.440465	5683|5684|5692|5693|5700|5701|5705|5710|5711|5716|5718|7314|9491	PSMA2|PSMA3|PSMB4|PSMB5|PSMC1|PSMC2|PSMC5|PSMD4|PSMD5|PSMD10|PSMD12|UBB|PSMF1	-7.0559	0	7	0	0	-14.8041	11.9609
1	0	0	0	0	0	0	-7.76542	0	0	0	0	0	0	R-HSA-1234176	M1000000	1	0	Reactome Gene Sets	6	Oxygen-dependent proline hydroxylation of Hypoxia-inducible Factor Alpha		-8.32435	7.35684	8.90871	28162	66	812	14	1.72414	0.456806	5683|5684|5692|5693|5700|5701|5705|5710|5711|5716|5718|6923|7314|9491	PSMA2|PSMA3|PSMB4|PSMB5|PSMC1|PSMC2|PSMC5|PSMD4|PSMD5|PSMD10|PSMD12|ELOB|UBB|PSMF1	-6.99752	0	7	0	0	-14.8041	11.9609
1	0	0	0	0	0	1	-7.12638	0	0	0	0	0	-2.04953	R-HSA-5362768	M1000001	2	0	Reactome Gene Sets	6	Hh mutants are degraded by ERAD		-8.28331	8.05124	9.10088	28162	56	812	13	1.60099	0.440465	5683|5684|5692|5693|5700|5701|5705|5710|5711|5716|5718|7314|9491	PSMA2|PSMA3|PSMB4|PSMB5|PSMC1|PSMC2|PSMC5|PSMD4|PSMD5|PSMD10|PSMD12|UBB|PSMF1	-6.9639	0	7	0	0	-14.8041	11.9609
1	0	0	0	0	0	0	-6.50498	0	0	0	0	0	0	R-HSA-1169091	M1000000	1	0	Reactome Gene Sets	6	Activation of NF-kappaB in B cells		-8.23414	7.24704	8.82106	28162	67	812	14	1.72414	0.456806	5579|5683|5684|5692|5693|5700|5701|5705|5710|5711|5716|5718|7314|9491	PRKCB|PSMA2|PSMA3|PSMB4|PSMB5|PSMC1|PSMC2|PSMC5|PSMD4|PSMD5|PSMD10|PSMD12|UBB|PSMF1	-6.91839	0	7	0	0	-14.8041	11.9609
1	0	0	0	0	0	1	-7.06439	0	0	0	0	0	-2.02845	R-HSA-69541	M1000001	2	0	Reactome Gene Sets	6	Stabilization of p53		-8.18243	7.90999	8.99801	28162	57	812	13	1.60099	0.440465	5683|5684|5692|5693|5700|5701|5705|5710|5711|5716|5718|7314|9491	PSMA2|PSMA3|PSMB4|PSMB5|PSMC1|PSMC2|PSMC5|PSMD4|PSMD5|PSMD10|PSMD12|UBB|PSMF1	-6.87393	0	7	0	0	-14.8041	11.9609
1	0	0	0	0	0	1	-6.001	0	0	0	0	0	-2.89912	R-HSA-1236975	M1000001	2	0	Reactome Gene Sets	6	Antigen processing-Cross presentation		-8.06909	5.61522	8.16376	28162	105	812	17	2.0936	0.502428	811|2244|3146|5683|5684|5692|5693|5700|5701|5705|5710|5711|5716|5718|6271|7314|9491	CALR|FGB|HMGB1|PSMA2|PSMA3|PSMB4|PSMB5|PSMC1|PSMC2|PSMC5|PSMD4|PSMD5|PSMD10|PSMD12|S100A1|UBB|PSMF1	-6.77471	0	7	0	0	-14.8041	11.9609
1	0	0	0	1	0	0	-6.40448	0	0	0	-2.37526	0	0	R-HSA-8948751	M1000100	2	0	Reactome Gene Sets	6	Regulation of PTEN stability and activity		-8.0587	7.03698	8.65105	28162	69	812	14	1.72414	0.456806	1460|5683|5684|5692|5693|5700|5701|5705|5710|5711|5716|5718|7314|9491	CSNK2B|PSMA2|PSMA3|PSMB4|PSMB5|PSMC1|PSMC2|PSMC5|PSMD4|PSMD5|PSMD10|PSMD12|UBB|PSMF1	-6.76778	0	7	0	0	-14.8041	11.9609
1	0	0	0	0	0	1	-7.28608	0	0	0	0	0	-2.46757	R-HSA-1280215	M1000001	2	0	Reactome Gene Sets	6	Cytokine Signaling in Immune system		-8.01888	2.42533	6.6519	28162	715	812	50	6.15764	0.843584	103|815|816|829|836|960|1278|1974|1981|2185|2316|2317|3146|3181|3839|3911|4282|4478|5300|5478|5516|5610|5683|5684|5692|5693|5700|5701|5705|5710|5711|5716|5718|5898|6285|6396|6616|6647|6772|6804|6923|7314|7431|7525|9491|9775|23321|25939|54472|201626	ADAR|CAMK2A|CAMK2B|CAPZA1|CASP3|CD44|COL1A2|EIF4A2|EIF4G1|PTK2B|FLNA|FLNB|HMGB1|HNRNPA2B1|KPNA3|LAMA5|MIF|MSN|PIN1|PPIA|PPP2CB|EIF2AK2|PSMA2|PSMA3|PSMB4|PSMB5|PSMC1|PSMC2|PSMC5|PSMD4|PSMD5|PSMD10|PSMD12|RALA|S100B|SEC13|SNAP25|SOD1|STAT1|STX1A|ELOB|UBB|VIM|YES1|PSMF1|EIF4A3|TRIM2|SAMHD1|TOLLIP|PDE12	-6.73239	0	7	0	0	-14.8041	11.9609
1	0	0	0	0	0	0	-6.94403	0	0	0	0	0	0	R-HSA-5387390	M1000000	1	0	Reactome Gene Sets	6	Hh mutants abrogate ligand secretion		-7.9872	7.64186	8.79959	28162	59	812	13	1.60099	0.440465	5683|5684|5692|5693|5700|5701|5705|5710|5711|5716|5718|7314|9491	PSMA2|PSMA3|PSMB4|PSMB5|PSMC1|PSMC2|PSMC5|PSMD4|PSMD5|PSMD10|PSMD12|UBB|PSMF1	-6.71318	0	7	0	0	-14.8041	11.9609
1	0	0	0	0	0	0	-6.94403	0	0	0	0	0	0	R-HSA-5676590	M1000000	1	0	Reactome Gene Sets	6	NIK-->noncanonical NF-kB signaling		-7.9872	7.64186	8.79959	28162	59	812	13	1.60099	0.440465	5683|5684|5692|5693|5700|5701|5705|5710|5711|5716|5718|7314|9491	PSMA2|PSMA3|PSMB4|PSMB5|PSMC1|PSMC2|PSMC5|PSMD4|PSMD5|PSMD10|PSMD12|UBB|PSMF1	-6.71318	0	7	0	0	-14.8041	11.9609
1	0	0	0	0	0	0	-6.94403	0	0	0	0	0	0	R-HSA-68827	M1000000	1	0	Reactome Gene Sets	6	CDT1 association with the CDC6:ORC:origin complex		-7.9872	7.64186	8.79959	28162	59	812	13	1.60099	0.440465	5683|5684|5692|5693|5700|5701|5705|5710|5711|5716|5718|7314|9491	PSMA2|PSMA3|PSMB4|PSMB5|PSMC1|PSMC2|PSMC5|PSMD4|PSMD5|PSMD10|PSMD12|UBB|PSMF1	-6.71318	0	7	0	0	-14.8041	11.9609
1	0	0	0	0	0	0	-7.59882	0	0	0	0	0	0	R-HSA-1236978	M1000000	1	0	Reactome Gene Sets	6	Cross-presentation of soluble exogenous antigens (endosomes)		-7.97683	8.49362	9.04606	28162	49	812	12	1.47783	0.423449	5683|5684|5692|5693|5700|5701|5705|5710|5711|5716|5718|9491	PSMA2|PSMA3|PSMB4|PSMB5|PSMC1|PSMC2|PSMC5|PSMD4|PSMD5|PSMD10|PSMD12|PSMF1	-6.70611	0	7	0	0	-14.8041	11.9609
1	0	0	0	1	0	0	-7.9287	0	0	0	-2.05661	0	0	R-HSA-5632684	M1000100	2	0	Reactome Gene Sets	6	Hedgehog 'on' state		-7.9287	11.9609	10.087	28162	85	277	10	3.61011	1.12082	408|5683|5692|5693|5701|5710|5711|5718|8452|9491	ARRB1|PSMA2|PSMB4|PSMB5|PSMC2|PSMD4|PSMD5|PSMD12|CUL3|PSMF1	-6.43504	0	7	0	0	-14.8041	11.9609
1	0	0	0	0	0	0	-6.88557	0	0	0	0	0	0	R-HSA-187577	M1000000	1	0	Reactome Gene Sets	6	SCF(Skp2)-mediated degradation of p27/p21		-7.89268	7.51449	8.70384	28162	60	812	13	1.60099	0.440465	5683|5684|5692|5693|5700|5701|5705|5710|5711|5716|5718|7314|9491	PSMA2|PSMA3|PSMB4|PSMB5|PSMC1|PSMC2|PSMC5|PSMD4|PSMD5|PSMD10|PSMD12|UBB|PSMF1	-6.64127	0	7	0	0	-14.8041	11.9609
1	0	0	0	0	0	0	-6.88557	0	0	0	0	0	0	R-HSA-5607761	M1000000	1	0	Reactome Gene Sets	6	Dectin-1 mediated noncanonical NF-kB signaling		-7.89268	7.51449	8.70384	28162	60	812	13	1.60099	0.440465	5683|5684|5692|5693|5700|5701|5705|5710|5711|5716|5718|7314|9491	PSMA2|PSMA3|PSMB4|PSMB5|PSMC1|PSMC2|PSMC5|PSMD4|PSMD5|PSMD10|PSMD12|UBB|PSMF1	-6.64127	0	7	0	0	-14.8041	11.9609
1	0	0	0	0	0	0	-6.88557	0	0	0	0	0	0	R-HSA-5610780	M1000000	1	0	Reactome Gene Sets	6	Degradation of GLI1 by the proteasome		-7.89268	7.51449	8.70384	28162	60	812	13	1.60099	0.440465	5683|5684|5692|5693|5700|5701|5705|5710|5711|5716|5718|7314|9491	PSMA2|PSMA3|PSMB4|PSMB5|PSMC1|PSMC2|PSMC5|PSMD4|PSMD5|PSMD10|PSMD12|UBB|PSMF1	-6.64127	0	7	0	0	-14.8041	11.9609
1	0	0	0	0	0	0	-6.88557	0	0	0	0	0	0	R-HSA-5610783	M1000000	1	0	Reactome Gene Sets	6	Degradation of GLI2 by the proteasome		-7.89268	7.51449	8.70384	28162	60	812	13	1.60099	0.440465	5683|5684|5692|5693|5700|5701|5705|5710|5711|5716|5718|7314|9491	PSMA2|PSMA3|PSMB4|PSMB5|PSMC1|PSMC2|PSMC5|PSMD4|PSMD5|PSMD10|PSMD12|UBB|PSMF1	-6.64127	0	7	0	0	-14.8041	11.9609
1	0	0	0	0	0	0	-6.88557	0	0	0	0	0	0	R-HSA-5610785	M1000000	1	0	Reactome Gene Sets	6	GLI3 is processed to GLI3R by the proteasome		-7.89268	7.51449	8.70384	28162	60	812	13	1.60099	0.440465	5683|5684|5692|5693|5700|5701|5705|5710|5711|5716|5718|7314|9491	PSMA2|PSMA3|PSMB4|PSMB5|PSMC1|PSMC2|PSMC5|PSMD4|PSMD5|PSMD10|PSMD12|UBB|PSMF1	-6.64127	0	7	0	0	-14.8041	11.9609
1	0	0	0	1	0	0	-6.88027	0	0	0	-2.09238	0	0	R-HSA-195253	M1000100	2	0	Reactome Gene Sets	6	Degradation of beta-catenin by the destruction complex		-7.8637	6.26788	8.28147	28162	83	812	15	1.84729	0.472542	1487|5516|5683|5684|5692|5693|5700|5701|5705|5710|5711|5716|5718|7314|9491	CTBP1|PPP2CB|PSMA2|PSMA3|PSMB4|PSMB5|PSMC1|PSMC2|PSMC5|PSMD4|PSMD5|PSMD10|PSMD12|UBB|PSMF1	-6.61543	0	7	0	0	-14.8041	11.9609
1	0	0	0	0	0	0	-7.45638	0	0	0	0	0	0	R-HSA-350562	M1000000	1	0	Reactome Gene Sets	6	Regulation of ornithine decarboxylase (ODC)		-7.7641	8.16053	8.81893	28162	51	812	12	1.47783	0.423449	5683|5684|5692|5693|5700|5701|5705|5710|5711|5716|5718|9491	PSMA2|PSMA3|PSMB4|PSMB5|PSMC1|PSMC2|PSMC5|PSMD4|PSMD5|PSMD10|PSMD12|PSMF1	-6.5251	0	7	0	0	-14.8041	11.9609
1	0	0	0	1	0	0	-6.21304	0	0	0	-2.288	0	0	R-HSA-8939902	M1000100	2	0	Reactome Gene Sets	6	Regulation of RUNX2 expression and activity		-7.72635	6.65139	8.33052	28162	73	812	14	1.72414	0.456806	5683|5684|5692|5693|5700|5701|5705|5710|5711|5716|5718|6772|7314|9491	PSMA2|PSMA3|PSMB4|PSMB5|PSMC1|PSMC2|PSMC5|PSMD4|PSMD5|PSMD10|PSMD12|STAT1|UBB|PSMF1	-6.4904	0	7	0	0	-14.8041	11.9609
1	0	0	0	1	0	1	-6.05984	0	0	0	-2.53826	0	-2.40352	R-HSA-69278	M1000101	3	0	Reactome Gene Sets	6	Cell Cycle, Mitotic		-7.65021	2.59653	6.58143	28162	561	812	42	5.17241	0.777206	1460|1778|1780|1783|3020|3796|3842|5516|5577|5579|5683|5684|5692|5693|5700|5701|5705|5710|5711|5716|5718|6232|6396|6714|7277|7280|7314|8359|8815|9491|10382|10383|11258|22919|22933|23122|26003|51807|84617|84790|128866|203068	CSNK2B|DYNC1H1|DYNC1I1|DYNC1LI2|H3-3A|KIF2A|TNPO1|PPP2CB|PRKAR2B|PRKCB|PSMA2|PSMA3|PSMB4|PSMB5|PSMC1|PSMC2|PSMC5|PSMD4|PSMD5|PSMD10|PSMD12|RPS27|SEC13|SRC|TUBA4A|TUBB2A|UBB|H4C1|BANF1|PSMF1|TUBB4A|TUBB4B|DCTN3|MAPRE1|SIRT2|CLASP2|GORASP2|TUBA8|TUBB6|TUBA1C|CHMP4B|TUBB	-6.42328	0	7	0	0	-14.8041	11.9609
1	0	0	0	0	0	1	-5.76492	0	0	0	0	0	-2.77487	R-HSA-983705	M1000001	2	0	Reactome Gene Sets	6	Signaling by the B Cell Receptor (BCR)		-7.63513	5.26427	7.79132	28162	112	812	17	2.0936	0.502428	805|5478|5530|5579|5683|5684|5692|5693|5700|5701|5705|5710|5711|5716|5718|7314|9491	CALM2|PPIA|PPP3CA|PRKCB|PSMA2|PSMA3|PSMB4|PSMB5|PSMC1|PSMC2|PSMC5|PSMD4|PSMD5|PSMD10|PSMD12|UBB|PSMF1	-6.41411	0	7	0	0	-14.8041	11.9609
1	0	0	0	0	0	0	-7.26832	0	0	0	0	0	0	R-HSA-1234174	M1000000	1	0	Reactome Gene Sets	6	Cellular response to hypoxia		-7.56869	6.47402	8.17915	28162	75	812	14	1.72414	0.456806	5683|5684|5692|5693|5700|5701|5705|5710|5711|5716|5718|6923|7314|9491	PSMA2|PSMA3|PSMB4|PSMB5|PSMC1|PSMC2|PSMC5|PSMD4|PSMD5|PSMD10|PSMD12|ELOB|UBB|PSMF1	-6.3535	0	7	0	0	-14.8041	11.9609
1	0	0	0	0	0	0	-6.6623	0	0	0	0	0	0	R-HSA-174084	M1000000	1	0	Reactome Gene Sets	6	Autodegradation of Cdh1 by Cdh1:APC/C		-7.53355	7.04484	8.34181	28162	64	812	13	1.60099	0.440465	5683|5684|5692|5693|5700|5701|5705|5710|5711|5716|5718|7314|9491	PSMA2|PSMA3|PSMB4|PSMB5|PSMC1|PSMC2|PSMC5|PSMD4|PSMD5|PSMD10|PSMD12|UBB|PSMF1	-6.32695	0	7	0	0	-14.8041	11.9609
1	0	0	0	0	0	1	-4.87381	0	0	0	0	0	-2.5818	R-HSA-9006925	M1000001	2	0	Reactome Gene Sets	6	Intracellular signaling by second messengers		-7.5186	3.25497	6.86764	28162	309	812	29	3.57143	0.651247	805|815|816|1460|2246|2931|5516|5575|5577|5582|5683|5684|5692|5693|5700|5701|5705|5710|5711|5716|5718|5879|5931|6714|7314|7874|8396|9491|26960	CALM2|CAMK2A|CAMK2B|CSNK2B|FGF1|GSK3A|PPP2CB|PRKAR1B|PRKAR2B|PRKCG|PSMA2|PSMA3|PSMB4|PSMB5|PSMC1|PSMC2|PSMC5|PSMD4|PSMD5|PSMD10|PSMD12|RAC1|RBBP7|SRC|UBB|USP7|PIP4K2B|PSMF1|NBEA	-6.31483	0	7	0	0	-14.8041	11.9609
1	0	0	0	0	0	1	-6.14419	0	0	0	0	0	-2.97453	R-HSA-5607764	M1000001	2	0	Reactome Gene Sets	6	CLEC7A (Dectin-1) signaling		-7.49351	5.49422	7.79627	28162	101	812	16	1.97044	0.487733	805|5530|5683|5684|5692|5693|5700|5701|5705|5710|5711|5716|5718|6714|7314|9491	CALM2|PPP3CA|PSMA2|PSMA3|PSMB4|PSMB5|PSMC1|PSMC2|PSMC5|PSMD4|PSMD5|PSMD10|PSMD12|SRC|UBB|PSMF1	-6.29368	0	7	0	0	-14.8041	11.9609
1	0	0	0	0	0	0	-6.60895	0	0	0	0	0	0	R-HSA-5358346	M1000000	1	0	Reactome Gene Sets	6	Hedgehog ligand biogenesis		-7.44817	6.93645	8.25614	28162	65	812	13	1.60099	0.440465	5683|5684|5692|5693|5700|5701|5705|5710|5711|5716|5718|7314|9491	PSMA2|PSMA3|PSMB4|PSMB5|PSMC1|PSMC2|PSMC5|PSMD4|PSMD5|PSMD10|PSMD12|UBB|PSMF1	-6.25278	0	7	0	0	-14.8041	11.9609
1	0	0	0	0	0	0	-7.16704	0	0	0	0	0	0	R-HSA-5619084	M1000000	1	0	Reactome Gene Sets	6	ABC transporter disorders		-7.41627	6.30587	8.03319	28162	77	812	14	1.72414	0.456806	5683|5684|5692|5693|5700|5701|5705|5710|5711|5716|5718|7314|9491|11160	PSMA2|PSMA3|PSMB4|PSMB5|PSMC1|PSMC2|PSMC5|PSMD4|PSMD5|PSMD10|PSMD12|UBB|PSMF1|ERLIN2	-6.22638	0	7	0	0	-14.8041	11.9609
1	0	0	0	1	0	0	-6.0718	0	0	0	-2.51775	0	0	R-HSA-382556	M1000100	2	0	Reactome Gene Sets	6	ABC-family proteins mediated transport		-7.36937	5.38754	7.68646	28162	103	812	16	1.97044	0.487733	1968|5243|5683|5684|5692|5693|5700|5701|5705|5710|5711|5716|5718|7314|9491|11160	EIF2S3|ABCB1|PSMA2|PSMA3|PSMB4|PSMB5|PSMC1|PSMC2|PSMC5|PSMD4|PSMD5|PSMD10|PSMD12|UBB|PSMF1|ERLIN2	-6.18533	0	7	0	0	-14.8041	11.9609
1	0	0	0	0	0	1	-7.11882	0	0	0	0	0	-2.9364	R-HSA-9020702	M1000001	2	0	Reactome Gene Sets	6	Interleukin-1 signaling		-7.36937	5.38754	7.68646	28162	103	812	16	1.97044	0.487733	3146|5683|5684|5692|5693|5700|5701|5705|5710|5711|5716|5718|6285|7314|9491|54472	HMGB1|PSMA2|PSMA3|PSMB4|PSMB5|PSMC1|PSMC2|PSMC5|PSMD4|PSMD5|PSMD10|PSMD12|S100B|UBB|PSMF1|TOLLIP	-6.18533	0	7	0	0	-14.8041	11.9609
1	0	0	0	0	0	0	-6.55652	0	0	0	0	0	0	R-HSA-69563	M1000000	1	0	Reactome Gene Sets	6	p53-Dependent G1 DNA Damage Response		-7.36443	6.83136	8.17227	28162	66	812	13	1.60099	0.440465	5683|5684|5692|5693|5700|5701|5705|5710|5711|5716|5718|7314|9491	PSMA2|PSMA3|PSMB4|PSMB5|PSMC1|PSMC2|PSMC5|PSMD4|PSMD5|PSMD10|PSMD12|UBB|PSMF1	-6.18533	0	7	0	0	-14.8041	11.9609
1	0	0	0	0	0	0	-6.55652	0	0	0	0	0	0	R-HSA-69580	M1000000	1	0	Reactome Gene Sets	6	p53-Dependent G1/S DNA damage checkpoint		-7.36443	6.83136	8.17227	28162	66	812	13	1.60099	0.440465	5683|5684|5692|5693|5700|5701|5705|5710|5711|5716|5718|7314|9491	PSMA2|PSMA3|PSMB4|PSMB5|PSMC1|PSMC2|PSMC5|PSMD4|PSMD5|PSMD10|PSMD12|UBB|PSMF1	-6.18533	0	7	0	0	-14.8041	11.9609
1	0	0	0	0	0	0	-6.45431	0	0	0	0	0	0	R-HSA-174154	M1000000	1	0	Reactome Gene Sets	6	APC/C:Cdc20 mediated degradation of Securin		-7.20165	6.63043	8.00964	28162	68	812	13	1.60099	0.440465	5683|5684|5692|5693|5700|5701|5705|5710|5711|5716|5718|7314|9491	PSMA2|PSMA3|PSMB4|PSMB5|PSMC1|PSMC2|PSMC5|PSMD4|PSMD5|PSMD10|PSMD12|UBB|PSMF1	-6.03825	0	7	0	0	-14.8041	11.9609
1	0	0	0	0	0	0	-6.45431	0	0	0	0	0	0	R-HSA-68867	M1000000	1	0	Reactome Gene Sets	6	Assembly of the pre-replicative complex		-7.20165	6.63043	8.00964	28162	68	812	13	1.60099	0.440465	5683|5684|5692|5693|5700|5701|5705|5710|5711|5716|5718|7314|9491	PSMA2|PSMA3|PSMB4|PSMB5|PSMC1|PSMC2|PSMC5|PSMD4|PSMD5|PSMD10|PSMD12|UBB|PSMF1	-6.03825	0	7	0	0	-14.8041	11.9609
1	0	0	0	0	0	0	-6.45431	0	0	0	0	0	0	R-HSA-69615	M1000000	1	0	Reactome Gene Sets	6	G1/S DNA Damage Checkpoints		-7.20165	6.63043	8.00964	28162	68	812	13	1.60099	0.440465	5683|5684|5692|5693|5700|5701|5705|5710|5711|5716|5718|7314|9491	PSMA2|PSMA3|PSMB4|PSMB5|PSMC1|PSMC2|PSMC5|PSMD4|PSMD5|PSMD10|PSMD12|UBB|PSMF1	-6.03825	0	7	0	0	-14.8041	11.9609
1	0	0	0	0	0	0	-5.91821	0	0	0	0	0	0	R-HSA-983169	M1000000	1	0	Reactome Gene Sets	6	Class I MHC mediated antigen processing & presentation		-7.19588	2.94385	6.54715	28162	377	812	32	3.94089	0.682792	811|2244|3146|5683|5684|5692|5693|5700|5701|5705|5710|5711|5716|5718|6271|6396|6923|7174|7314|7332|8452|9491|10075|10134|10484|22954|23352|23376|51752|84861|90678|146330	CALR|FGB|HMGB1|PSMA2|PSMA3|PSMB4|PSMB5|PSMC1|PSMC2|PSMC5|PSMD4|PSMD5|PSMD10|PSMD12|S100A1|SEC13|ELOB|TPP2|UBB|UBE2L3|CUL3|PSMF1|HUWE1|BCAP31|SEC23A|TRIM32|UBR4|UFL1|ERAP1|KLHL22|LRSAM1|FBXL16	-6.03504	0	7	0	0	-14.8041	11.9609
1	0	0	0	1	0	0	-5.4853	0	0	0	-2.22102	0	0	R-HSA-8878166	M1000100	2	0	Reactome Gene Sets	6	Transcriptional regulation by RUNX2		-7.12612	4.87272	7.35588	28162	121	812	17	2.0936	0.502428	5683|5684|5692|5693|5700|5701|5705|5710|5711|5716|5718|6714|6772|7314|7525|9491|10013	PSMA2|PSMA3|PSMB4|PSMB5|PSMC1|PSMC2|PSMC5|PSMD4|PSMD5|PSMD10|PSMD12|SRC|STAT1|UBB|YES1|PSMF1|HDAC6	-5.96783	0	7	0	0	-14.8041	11.9609
1	0	0	0	0	0	1	-6.9264	0	0	0	0	0	-2.44726	R-HSA-9013694	M1000001	2	0	Reactome Gene Sets	6	Signaling by NOTCH4		-7.05622	5.92136	7.68984	28162	82	812	14	1.72414	0.456806	102|5683|5684|5692|5693|5700|5701|5705|5710|5711|5716|5718|7314|9491	ADAM10|PSMA2|PSMA3|PSMB4|PSMB5|PSMC1|PSMC2|PSMC5|PSMD4|PSMD5|PSMD10|PSMD12|UBB|PSMF1	-5.91044	0	7	0	0	-14.8041	11.9609
1	0	0	0	1	0	0	-6.19628	0	0	0	-2.1429	0	0	R-HSA-8951664	M1000100	2	0	Reactome Gene Sets	6	Neddylation		-7.05004	3.55716	6.76813	28162	234	812	24	2.95567	0.59434	2873|5683|5684|5692|5693|5700|5701|5705|5710|5711|5716|5718|5931|6923|7314|7347|8452|8883|9491|10987|28952|51138|84861|146330	GPS1|PSMA2|PSMA3|PSMB4|PSMB5|PSMC1|PSMC2|PSMC5|PSMD4|PSMD5|PSMD10|PSMD12|RBBP7|ELOB|UBB|UCHL3|CUL3|NAE1|PSMF1|COPS5|CCDC22|COPS4|KLHL22|FBXL16	-5.90673	0	7	0	0	-14.8041	11.9609
1	0	0	0	0	0	0	-6.94403	0	0	0	0	0	0	R-HSA-351202	M1000000	1	0	Reactome Gene Sets	6	Metabolism of polyamines		-7.00761	7.05402	8.02079	28162	59	812	12	1.47783	0.423449	5683|5684|5692|5693|5700|5701|5705|5710|5711|5716|5718|9491	PSMA2|PSMA3|PSMB4|PSMB5|PSMC1|PSMC2|PSMC5|PSMD4|PSMD5|PSMD10|PSMD12|PSMF1	-5.8716	0	7	0	0	-14.8041	11.9609
1	0	0	0	0	0	0	-6.30723	0	0	0	0	0	0	R-HSA-68949	M1000000	1	0	Reactome Gene Sets	6	Orc1 removal from chromatin		-6.96851	6.35027	7.77759	28162	71	812	13	1.60099	0.440465	5683|5684|5692|5693|5700|5701|5705|5710|5711|5716|5718|7314|9491	PSMA2|PSMA3|PSMB4|PSMB5|PSMC1|PSMC2|PSMC5|PSMD4|PSMD5|PSMD10|PSMD12|UBB|PSMF1	-5.8349	0	7	0	0	-14.8041	11.9609
1	0	0	0	0	0	0	-6.21304	0	0	0	0	0	0	R-HSA-174184	M1000000	1	0	Reactome Gene Sets	6	Cdc20:Phospho-APC/C mediated degradation of Cyclin A		-6.81989	6.17629	7.63019	28162	73	812	13	1.60099	0.440465	5683|5684|5692|5693|5700|5701|5705|5710|5711|5716|5718|7314|9491	PSMA2|PSMA3|PSMB4|PSMB5|PSMC1|PSMC2|PSMC5|PSMD4|PSMD5|PSMD10|PSMD12|UBB|PSMF1	-5.69577	0	7	0	0	-14.8041	11.9609
1	0	0	0	0	0	0	-6.21304	0	0	0	0	0	0	R-HSA-69017	M1000000	1	0	Reactome Gene Sets	6	CDK-mediated phosphorylation and removal of Cdc6		-6.81989	6.17629	7.63019	28162	73	812	13	1.60099	0.440465	5683|5684|5692|5693|5700|5701|5705|5710|5711|5716|5718|7314|9491	PSMA2|PSMA3|PSMB4|PSMB5|PSMC1|PSMC2|PSMC5|PSMD4|PSMD5|PSMD10|PSMD12|UBB|PSMF1	-5.69577	0	7	0	0	-14.8041	11.9609
1	0	0	0	1	0	0	-5.23632	0	0	0	-2.99376	0	0	R-HSA-1640170	M1000100	2	0	Reactome Gene Sets	6	Cell Cycle		-6.78059	2.30547	5.9912	28162	692	812	46	5.66502	0.811258	1460|1778|1780|1783|3020|3796|3842|4869|5516|5577|5579|5683|5684|5692|5693|5700|5701|5705|5710|5711|5716|5718|5931|6232|6396|6714|7277|7280|7314|8359|8607|8815|9491|10111|10382|10383|11258|22919|22933|23122|26003|51807|84617|84790|128866|203068	CSNK2B|DYNC1H1|DYNC1I1|DYNC1LI2|H3-3A|KIF2A|TNPO1|NPM1|PPP2CB|PRKAR2B|PRKCB|PSMA2|PSMA3|PSMB4|PSMB5|PSMC1|PSMC2|PSMC5|PSMD4|PSMD5|PSMD10|PSMD12|RBBP7|RPS27|SEC13|SRC|TUBA4A|TUBB2A|UBB|H4C1|RUVBL1|BANF1|PSMF1|RAD50|TUBB4A|TUBB4B|DCTN3|MAPRE1|SIRT2|CLASP2|GORASP2|TUBA8|TUBB6|TUBA1C|CHMP4B|TUBB	-5.66114	0	7	0	0	-14.8041	11.9609
1	0	0	0	0	0	0	-6.16703	0	0	0	0	0	0	R-HSA-174178	M1000000	1	0	Reactome Gene Sets	6	APC/C:Cdh1 mediated degradation of Cdc20 and other APC/C:Cdh1 targeted proteins in late mitosis/early G1		-6.7475	6.09283	7.55854	28162	74	812	13	1.60099	0.440465	5683|5684|5692|5693|5700|5701|5705|5710|5711|5716|5718|7314|9491	PSMA2|PSMA3|PSMB4|PSMB5|PSMC1|PSMC2|PSMC5|PSMD4|PSMD5|PSMD10|PSMD12|UBB|PSMF1	-5.63268	0	7	0	0	-14.8041	11.9609
1	0	0	0	0	0	0	-6.16703	0	0	0	0	0	0	R-HSA-179419	M1000000	1	0	Reactome Gene Sets	6	APC:Cdc20 mediated degradation of cell cycle proteins prior to satisfation of the cell cycle checkpoint		-6.7475	6.09283	7.55854	28162	74	812	13	1.60099	0.440465	5683|5684|5692|5693|5700|5701|5705|5710|5711|5716|5718|7314|9491	PSMA2|PSMA3|PSMB4|PSMB5|PSMC1|PSMC2|PSMC5|PSMD4|PSMD5|PSMD10|PSMD12|UBB|PSMF1	-5.63268	0	7	0	0	-14.8041	11.9609
1	0	0	0	0	0	1	-5.1072	0	0	0	0	0	-2.11262	R-HSA-5689603	M1000001	2	0	Reactome Gene Sets	6	UCH proteinases		-6.62674	5.10033	7.14823	28162	102	812	15	1.84729	0.472542	5683|5684|5692|5693|5700|5701|5705|5710|5711|5716|5718|7314|7347|8607|9491	PSMA2|PSMA3|PSMB4|PSMB5|PSMC1|PSMC2|PSMC5|PSMD4|PSMD5|PSMD10|PSMD12|UBB|UCHL3|RUVBL1|PSMF1	-5.52101	0	7	0	0	-14.8041	11.9609
1	0	0	0	0	0	1	-6.61618	0	0	0	0	0	-2.32023	R-HSA-5687128	M1000001	2	0	Reactome Gene Sets	6	MAPK6/MAPK4 signaling		-6.61618	10.281	8.74027	28162	89	277	9	3.2491	1.06529	5683|5692|5693|5701|5710|5711|5718|5879|9491	PSMA2|PSMB4|PSMB5|PSMC2|PSMD4|PSMD5|PSMD12|RAC1|PSMF1	-5.38325	0	7	0	0	-14.8041	11.9609
1	0	0	0	0	0	0	-6.07711	0	0	0	0	0	0	R-HSA-176409	M1000000	1	0	Reactome Gene Sets	6	APC/C:Cdc20 mediated degradation of mitotic proteins		-6.60639	5.93249	7.41911	28162	76	812	13	1.60099	0.440465	5683|5684|5692|5693|5700|5701|5705|5710|5711|5716|5718|7314|9491	PSMA2|PSMA3|PSMB4|PSMB5|PSMC1|PSMC2|PSMC5|PSMD4|PSMD5|PSMD10|PSMD12|UBB|PSMF1	-5.50513	0	7	0	0	-14.8041	11.9609
1	0	0	0	0	0	0	-6.03315	0	0	0	0	0	0	R-HSA-176814	M1000000	1	0	Reactome Gene Sets	6	Activation of APC/C and APC/C:Cdc20 mediated degradation of mitotic proteins		-6.53759	5.85545	7.35124	28162	77	812	13	1.60099	0.440465	5683|5684|5692|5693|5700|5701|5705|5710|5711|5716|5718|7314|9491	PSMA2|PSMA3|PSMB4|PSMB5|PSMC1|PSMC2|PSMC5|PSMD4|PSMD5|PSMD10|PSMD12|UBB|PSMF1	-5.44296	0	7	0	0	-14.8041	11.9609
1	0	0	0	0	0	0	-5.8636	0	0	0	0	0	0	R-HSA-176408	M1000000	1	0	Reactome Gene Sets	6	Regulation of APC/C activators between G1/S and early anaphase		-6.27336	5.56629	7.09125	28162	81	812	13	1.60099	0.440465	5683|5684|5692|5693|5700|5701|5705|5710|5711|5716|5718|7314|9491	PSMA2|PSMA3|PSMB4|PSMB5|PSMC1|PSMC2|PSMC5|PSMD4|PSMD5|PSMD10|PSMD12|UBB|PSMF1	-5.19382	0	7	0	0	-14.8041	11.9609
1	0	0	0	0	0	0	-5.8227	0	0	0	0	0	0	R-HSA-2871837	M1000000	1	0	Reactome Gene Sets	6	FCERI mediated NF-kB activation		-6.20989	5.49841	7.02895	28162	82	812	13	1.60099	0.440465	5683|5684|5692|5693|5700|5701|5705|5710|5711|5716|5718|7314|9491	PSMA2|PSMA3|PSMB4|PSMB5|PSMC1|PSMC2|PSMC5|PSMD4|PSMD5|PSMD10|PSMD12|UBB|PSMF1	-5.13667	0	7	0	0	-14.8041	11.9609
1	0	0	0	0	0	1	-5.30362	0	0	0	0	0	-2.20433	R-HSA-8878159	M1000001	2	0	Reactome Gene Sets	6	Transcriptional regulation by RUNX3		-6.18122	5.05783	6.86219	28162	96	812	14	1.72414	0.456806	5683|5684|5692|5693|5700|5701|5705|5710|5711|5716|5718|6714|7314|9491	PSMA2|PSMA3|PSMB4|PSMB5|PSMC1|PSMC2|PSMC5|PSMD4|PSMD5|PSMD10|PSMD12|SRC|UBB|PSMF1	-5.11008	0	7	0	0	-14.8041	11.9609
1	0	0	0	0	0	0	-6.16708	0	0	0	0	0	0	R-HSA-8939236	M1000000	1	0	Reactome Gene Sets	6	RUNX1 regulates transcription of genes involved in differentiation of HSCs		-6.16708	7.82061	7.76866	28162	130	277	10	3.61011	1.12082	3020|5683|5692|5693|5701|5710|5711|5718|8359|9491	H3-3A|PSMA2|PSMB4|PSMB5|PSMC2|PSMD4|PSMD5|PSMD12|H4C1|PSMF1	-5.02617	0	7	0	0	-14.8041	11.9609
1	0	0	0	0	0	0	-5.78236	0	0	0	0	0	0	R-HSA-69202	M1000000	1	0	Reactome Gene Sets	6	Cyclin E associated events during G1/S transition		-6.14741	5.43216	6.96766	28162	83	812	13	1.60099	0.440465	5683|5684|5692|5693|5700|5701|5705|5710|5711|5716|5718|7314|9491	PSMA2|PSMA3|PSMB4|PSMB5|PSMC1|PSMC2|PSMC5|PSMD4|PSMD5|PSMD10|PSMD12|UBB|PSMF1	-5.07835	0	7	0	0	-14.8041	11.9609
1	0	0	0	0	0	1	-6.0511	0	0	0	0	0	-3.0592	R-HSA-449147	M1000001	2	0	Reactome Gene Sets	6	Signaling by Interleukins		-6.0511	3.96109	6.39603	28162	462	277	18	6.49819	1.48104	829|4282|4478|5683|5692|5693|5701|5710|5711|5718|5898|6285|6616|6647|7431|7525|9491|54472	CAPZA1|MIF|MSN|PSMA2|PSMB4|PSMB5|PSMC2|PSMD4|PSMD5|PSMD12|RALA|S100B|SNAP25|SOD1|VIM|YES1|PSMF1|TOLLIP	-4.92932	0	7	0	0	-14.8041	11.9609
1	0	0	0	0	0	1	-6.04571	0	0	0	0	0	-2.43705	R-HSA-2454202	M1000001	2	0	Reactome Gene Sets	6	Fc epsilon receptor (FCERI) signaling		-6.04571	7.58715	7.61786	28162	134	277	10	3.61011	1.12082	805|5683|5692|5693|5701|5710|5711|5718|5879|9491	CALM2|PSMA2|PSMB4|PSMB5|PSMC2|PSMD4|PSMD5|PSMD12|RAC1|PSMF1	-4.92626	0	7	0	0	-14.8041	11.9609
1	0	0	0	0	0	0	-5.70333	0	0	0	0	0	0	R-HSA-69002	M1000000	1	0	Reactome Gene Sets	6	DNA Replication Pre-Initiation		-6.0253	5.30435	6.84802	28162	85	812	13	1.60099	0.440465	5683|5684|5692|5693|5700|5701|5705|5710|5711|5716|5718|7314|9491	PSMA2|PSMA3|PSMB4|PSMB5|PSMC1|PSMC2|PSMC5|PSMD4|PSMD5|PSMD10|PSMD12|UBB|PSMF1	-4.97048	0	7	0	0	-14.8041	11.9609
1	0	0	0	0	0	0	-5.70333	0	0	0	0	0	0	R-HSA-69656	M1000000	1	0	Reactome Gene Sets	6	Cyclin A:Cdk2-associated events at S phase entry		-6.0253	5.30435	6.84802	28162	85	812	13	1.60099	0.440465	5683|5684|5692|5693|5700|5701|5705|5710|5711|5716|5718|7314|9491	PSMA2|PSMA3|PSMB4|PSMB5|PSMC1|PSMC2|PSMC5|PSMD4|PSMD5|PSMD10|PSMD12|UBB|PSMF1	-4.97048	0	7	0	0	-14.8041	11.9609
1	0	0	0	0	0	0	-5.58869	0	0	0	0	0	0	R-HSA-174143	M1000000	1	0	Reactome Gene Sets	6	APC/C-mediated degradation of cell cycle proteins		-5.8489	5.12352	6.67545	28162	88	812	13	1.60099	0.440465	5683|5684|5692|5693|5700|5701|5705|5710|5711|5716|5718|7314|9491	PSMA2|PSMA3|PSMB4|PSMB5|PSMC1|PSMC2|PSMC5|PSMD4|PSMD5|PSMD10|PSMD12|UBB|PSMF1	-4.80201	0	7	0	0	-14.8041	11.9609
1	0	0	0	0	0	0	-5.58869	0	0	0	0	0	0	R-HSA-453276	M1000000	1	0	Reactome Gene Sets	6	Regulation of mitotic cell cycle		-5.8489	5.12352	6.67545	28162	88	812	13	1.60099	0.440465	5683|5684|5692|5693|5700|5701|5705|5710|5711|5716|5718|7314|9491	PSMA2|PSMA3|PSMB4|PSMB5|PSMC1|PSMC2|PSMC5|PSMD4|PSMD5|PSMD10|PSMD12|UBB|PSMF1	-4.80201	0	7	0	0	-14.8041	11.9609
1	0	0	0	0	0	1	-5.84314	0	0	0	0	0	-2.34329	R-HSA-446652	M1000001	2	0	Reactome Gene Sets	6	Interleukin-1 family signaling		-5.84314	7.21049	7.36838	28162	141	277	10	3.61011	1.12082	5683|5692|5693|5701|5710|5711|5718|6285|9491|54472	PSMA2|PSMB4|PSMB5|PSMC2|PSMD4|PSMD5|PSMD12|S100B|PSMF1|TOLLIP	-4.76783	0	7	0	0	-14.8041	11.9609
1	0	0	0	0	0	1	-5.82784	0	0	0	0	0	-2.12738	R-HSA-69620	M1000001	2	0	Reactome Gene Sets	6	Cell Cycle Checkpoints		-5.82784	4.84133	6.59904	28162	294	277	14	5.05415	1.3162	1780|1783|5683|5692|5693|5701|5710|5711|5718|6396|8359|9491|10111|23122	DYNC1I1|DYNC1LI2|PSMA2|PSMB4|PSMB5|PSMC2|PSMD4|PSMD5|PSMD12|SEC13|H4C1|PSMF1|RAD50|CLASP2	-4.7567	0	7	0	0	-14.8041	11.9609
1	0	0	0	0	0	1	-5.36573	0	0	0	0	0	-3.32723	R-HSA-157118	M1000001	2	0	Reactome Gene Sets	6	Signaling by NOTCH		-5.81093	3.23309	5.93583	28162	236	812	22	2.70936	0.569759	102|408|2173|3020|4904|5683|5684|5692|5693|5700|5701|5705|5710|5711|5716|5718|6772|7314|8359|9491|10013|26960	ADAM10|ARRB1|FABP7|H3-3A|YBX1|PSMA2|PSMA3|PSMB4|PSMB5|PSMC1|PSMC2|PSMC5|PSMD4|PSMD5|PSMD10|PSMD12|STAT1|UBB|H4C1|PSMF1|HDAC6|NBEA	-4.76795	0	7	0	0	-14.8041	11.9609
1	0	0	0	1	0	1	-4.37144	0	0	0	-2.11306	0	-2.68769	R-HSA-5688426	M1000101	3	0	Reactome Gene Sets	6	Deubiquitination		-5.69658	2.91938	5.72972	28162	297	812	25	3.07882	0.60621	408|5683|5684|5692|5693|5700|5701|5705|5710|5711|5716|5718|5886|5887|7314|7347|7874|8027|8239|8607|9491|9868|27430|55611|57506	ARRB1|PSMA2|PSMA3|PSMB4|PSMB5|PSMC1|PSMC2|PSMC5|PSMD4|PSMD5|PSMD10|PSMD12|RAD23A|RAD23B|UBB|UCHL3|USP7|STAM|USP9X|RUVBL1|PSMF1|TOMM70|MAT2B|OTUB1|MAVS	-4.67418	0	7	0	0	-14.8041	11.9609
1	0	0	0	0	0	0	-5.68045	0	0	0	0	0	0	R-HSA-5689880	M1000000	1	0	Reactome Gene Sets	6	Ub-specific processing proteases		-5.68045	5.54552	6.74598	28162	220	277	12	4.33213	1.22319	408|5683|5692|5693|5701|5710|5711|5718|7874|9491|9868|55611	ARRB1|PSMA2|PSMB4|PSMB5|PSMC2|PSMD4|PSMD5|PSMD12|USP7|PSMF1|TOMM70|OTUB1	-4.63336	0	7	0	0	-14.8041	11.9609
1	0	0	0	0	0	0	-5.47843	0	0	0	0	0	0	R-HSA-69052	M1000000	1	0	Reactome Gene Sets	6	Switching of origins to a post-replicative state		-5.68009	4.95461	6.51057	28162	91	812	13	1.60099	0.440465	5683|5684|5692|5693|5700|5701|5705|5710|5711|5716|5718|7314|9491	PSMA2|PSMA3|PSMB4|PSMB5|PSMC1|PSMC2|PSMC5|PSMD4|PSMD5|PSMD10|PSMD12|UBB|PSMF1	-4.66172	0	7	0	0	-14.8041	11.9609
1	0	0	0	0	0	0	-4.96733	0	0	0	0	0	0	R-HSA-6807070	M1000000	1	0	Reactome Gene Sets	6	PTEN Regulation		-5.51999	3.96369	6.05718	28162	140	812	16	1.97044	0.487733	1460|5683|5684|5692|5693|5700|5701|5705|5710|5711|5716|5718|5931|7314|7874|9491	CSNK2B|PSMA2|PSMA3|PSMB4|PSMB5|PSMC1|PSMC2|PSMC5|PSMD4|PSMD5|PSMD10|PSMD12|RBBP7|UBB|USP7|PSMF1	-4.51609	0	7	0	0	-14.8041	11.9609
1	0	0	0	0	0	1	-4.91766	0	0	0	0	0	-2.33035	R-HSA-5621481	M1000001	2	0	Reactome Gene Sets	6	C-type lectin receptors (CLRs)		-5.43896	3.90786	5.98559	28162	142	812	16	1.97044	0.487733	805|5530|5683|5684|5692|5693|5700|5701|5705|5710|5711|5716|5718|6714|7314|9491	CALM2|PPP3CA|PSMA2|PSMA3|PSMB4|PSMB5|PSMC1|PSMC2|PSMC5|PSMD4|PSMD5|PSMD10|PSMD12|SRC|UBB|PSMF1	-4.44212	0	7	0	0	-14.8041	11.9609
1	0	0	0	0	0	0	-5.42272	0	0	0	0	0	0	R-HSA-201681	M1000000	1	0	Reactome Gene Sets	6	TCF dependent signaling in response to WNT		-5.42272	5.23611	6.47137	28162	233	277	12	4.33213	1.22319	1487|3020|5683|5692|5693|5701|5710|5711|5718|8359|8452|9491	CTBP1|H3-3A|PSMA2|PSMB4|PSMB5|PSMC2|PSMD4|PSMD5|PSMD12|H4C1|CUL3|PSMF1	-4.41704	0	7	0	0	-14.8041	11.9609
1	0	0	0	0	0	0	-5.23661	0	0	0	0	0	0	R-HSA-202424	M1000000	1	0	Reactome Gene Sets	6	Downstream TCR signaling		-5.31286	4.60071	6.15247	28162	98	812	13	1.60099	0.440465	5683|5684|5692|5693|5700|5701|5705|5710|5711|5716|5718|7314|9491	PSMA2|PSMA3|PSMB4|PSMB5|PSMC1|PSMC2|PSMC5|PSMD4|PSMD5|PSMD10|PSMD12|UBB|PSMF1	-4.32124	0	7	0	0	-14.8041	11.9609
1	0	0	0	0	0	0	-5.30963	0	0	0	0	0	0	R-HSA-8878171	M1000000	1	0	Reactome Gene Sets	6	Transcriptional regulation by RUNX1		-5.30963	5.10466	6.35147	28162	239	277	12	4.33213	1.22319	3020|5683|5692|5693|5701|5710|5711|5718|6601|7082|8359|9491	H3-3A|PSMA2|PSMB4|PSMB5|PSMC2|PSMD4|PSMD5|PSMD12|SMARCC2|TJP1|H4C1|PSMF1	-4.31801	0	7	0	0	-14.8041	11.9609
1	0	0	0	0	0	0	-5.15984	0	0	0	0	0	0	R-HSA-69481	M1000000	1	0	Reactome Gene Sets	6	G2/M Checkpoints		-5.15984	6.05166	6.54538	28162	168	277	10	3.61011	1.12082	5683|5692|5693|5701|5710|5711|5718|8359|9491|10111	PSMA2|PSMB4|PSMB5|PSMC2|PSMD4|PSMD5|PSMD12|H4C1|PSMF1|RAD50	-4.19344	0	7	0	0	-14.8041	11.9609
1	0	0	0	0	0	0	-5.1072	0	0	0	0	0	0	R-HSA-5668541	M1000000	1	0	Reactome Gene Sets	6	TNFR2 non-canonical NF-kB pathway		-5.11807	4.42029	5.96269	28162	102	812	13	1.60099	0.440465	5683|5684|5692|5693|5700|5701|5705|5710|5711|5716|5718|7314|9491	PSMA2|PSMA3|PSMB4|PSMB5|PSMC1|PSMC2|PSMC5|PSMD4|PSMD5|PSMD10|PSMD12|UBB|PSMF1	-4.14008	0	7	0	0	-14.8041	11.9609
1	0	0	0	0	0	0	-4.58991	0	0	0	0	0	0	R-HSA-202403	M1000000	1	0	Reactome Gene Sets	6	TCR signaling		-5.0111	4.04626	5.76205	28162	120	812	14	1.72414	0.456806	5683|5684|5692|5693|5700|5701|5705|5710|5711|5716|5718|7314|9491|55740	PSMA2|PSMA3|PSMB4|PSMB5|PSMC1|PSMC2|PSMC5|PSMD4|PSMD5|PSMD10|PSMD12|UBB|PSMF1|ENAH	-4.03646	0	7	0	0	-14.8041	11.9609
1	0	0	0	0	0	0	-5.00384	0	0	0	0	0	0	R-HSA-5619115	M1000000	1	0	Reactome Gene Sets	6	Disorders of transmembrane transporters		-5.00384	5.80959	6.36103	28162	175	277	10	3.61011	1.12082	5683|5692|5693|5701|5710|5711|5718|6396|9491|11160	PSMA2|PSMB4|PSMB5|PSMC2|PSMD4|PSMD5|PSMD12|SEC13|PSMF1|ERLIN2	-4.0628	0	7	0	0	-14.8041	11.9609
1	0	0	0	0	0	0	-4.12847	0	0	0	0	0	0	R-HSA-1257604	M1000000	1	0	Reactome Gene Sets	6	PIP3 activates AKT signaling		-4.94282	2.85771	5.25527	28162	267	812	22	2.70936	0.569759	1460|2246|2931|5516|5683|5684|5692|5693|5700|5701|5705|5710|5711|5716|5718|5879|5931|6714|7314|7874|8396|9491	CSNK2B|FGF1|GSK3A|PPP2CB|PSMA2|PSMA3|PSMB4|PSMB5|PSMC1|PSMC2|PSMC5|PSMD4|PSMD5|PSMD10|PSMD12|RAC1|RBBP7|SRC|UBB|USP7|PIP4K2B|PSMF1	-3.97641	0	7	0	0	-14.8041	11.9609
1	1	0	0	0	0	0	-4.20626	-2.17559	0	0	0	0	0	R-HSA-983168	M1100000	2	0	Reactome Gene Sets	6	Antigen processing: Ubiquitination & Proteasome degradation		-4.90213	2.69377	5.15847	28162	309	812	24	2.95567	0.59434	5683|5684|5692|5693|5700|5701|5705|5710|5711|5716|5718|6923|7174|7314|7332|8452|9491|10075|22954|23352|23376|84861|90678|146330	PSMA2|PSMA3|PSMB4|PSMB5|PSMC1|PSMC2|PSMC5|PSMD4|PSMD5|PSMD10|PSMD12|ELOB|TPP2|UBB|UBE2L3|CUL3|PSMF1|HUWE1|TRIM32|UBR4|UFL1|KLHL22|LRSAM1|FBXL16	-3.94059	0	7	0	0	-14.8041	11.9609
1	0	0	0	0	0	0	-4.58991	0	0	0	0	0	0	R-HSA-69239	M1000000	1	0	Reactome Gene Sets	6	Synthesis of DNA		-4.58991	6.77786	6.32167	28162	120	277	8	2.88809	1.00624	5683|5692|5693|5701|5710|5711|5718|9491	PSMA2|PSMB4|PSMB5|PSMC2|PSMD4|PSMD5|PSMD12|PSMF1	-3.70378	0	7	0	0	-14.8041	11.9609
1	0	0	0	0	0	0	-4.31667	0	0	0	0	0	0	R-HSA-69206	M1000000	1	0	Reactome Gene Sets	6	G1/S Transition		-4.57451	3.7065	5.34993	28162	131	812	14	1.72414	0.456806	5516|5683|5684|5692|5693|5700|5701|5705|5710|5711|5716|5718|7314|9491	PPP2CB|PSMA2|PSMA3|PSMB4|PSMB5|PSMC1|PSMC2|PSMC5|PSMD4|PSMD5|PSMD10|PSMD12|UBB|PSMF1	-3.64412	0	7	0	0	-14.8041	11.9609
1	0	0	0	0	0	0	-3.92363	0	0	0	0	0	0	R-HSA-453279	M1000000	1	0	Reactome Gene Sets	6	Mitotic G1 phase and G1/S transition		-4.54795	3.4915	5.2541	28162	149	812	15	1.84729	0.472542	5516|5683|5684|5692|5693|5700|5701|5705|5710|5711|5716|5718|6714|7314|9491	PPP2CB|PSMA2|PSMA3|PSMB4|PSMB5|PSMC1|PSMC2|PSMC5|PSMD4|PSMD5|PSMD10|PSMD12|SRC|UBB|PSMF1	-3.62021	0	7	0	0	-14.8041	11.9609
1	0	0	0	0	0	0	-4.38842	0	0	0	0	0	0	R-HSA-69306	M1000000	1	0	Reactome Gene Sets	6	DNA Replication		-4.38842	6.35424	6.05117	28162	128	277	8	2.88809	1.00624	5683|5692|5693|5701|5710|5711|5718|9491	PSMA2|PSMB4|PSMB5|PSMC2|PSMD4|PSMD5|PSMD12|PSMF1	-3.53496	0	7	0	0	-14.8041	11.9609
1	0	0	0	0	0	0	-3.67376	0	0	0	0	0	0	R-HSA-69242	M1000000	1	0	Reactome Gene Sets	6	S Phase		-3.67376	5.02064	5.11507	28162	162	277	8	2.88809	1.00624	5683|5692|5693|5701|5710|5711|5718|9491	PSMA2|PSMB4|PSMB5|PSMC2|PSMD4|PSMD5|PSMD12|PSMF1	-2.94523	0	7	0	0	-14.8041	11.9609
1	0	1	0	1	0	1	-5.97009	0	-6.57301	0	-5.13918	0	-2.39717	R-HSA-382551	M1010101	4	0	Reactome Gene Sets	6	Transport of small molecules		-13.4441	2.94966	9.18986	28162	729	812	62	7.63547	0.93195	291|293|348|358|477|478|481|482|491|492|493|523|534|535|805|815|816|1175|1211|1213|1968|2039|2040|2786|3954|5243|5575|5577|5683|5684|5692|5693|5700|5701|5705|5710|5711|5716|5718|6520|6538|6543|7314|7442|8671|9114|9491|10681|11160|11331|23382|23446|51382|51606|51706|53826|57030|57552|59345|65125|79751|140679	SLC25A4|SLC25A6|APOE|AQP1|ATP1A2|ATP1A3|ATP1B1|ATP1B2|ATP2B2|ATP2B3|ATP2B4|ATP6V1A|ATP6V1G2|ATP6V0A1|CALM2|CAMK2A|CAMK2B|AP2S1|CLTA|CLTC|EIF2S3|DMTN|STOM|GNG4|LETM1|ABCB1|PRKAR1B|PRKAR2B|PSMA2|PSMA3|PSMB4|PSMB5|PSMC1|PSMC2|PSMC5|PSMD4|PSMD5|PSMD10|PSMD12|SLC3A2|SLC6A11|SLC8A2|UBB|TRPV1|SLC4A4|ATP6V0D1|PSMF1|GNB5|ERLIN2|PHB2|AHCYL2|SLC44A1|ATP6V1D|ATP6V1H|CYB5R1|FXYD6|SLC17A7|NCEH1|GNB4|WNK1|SLC25…	-11.5843	0	8	1	1	-13.4441	2.94966
1	0	0	0	1	0	0	-7.43321	0	0	0	-7.6211	0	0	R-HSA-72163	M1000100	2	0	Reactome Gene Sets	6	mRNA Splicing - Major Pathway		-13.054	5.4961	10.514	28162	183	812	29	3.57143	0.651247	1660|1665|1994|2521|3178|3181|3183|3187|3188|3192|4670|4809|4904|5094|5725|9343|9775|10189|10236|10594|10949|10992|11051|23020|23450|23451|27316|57819|220988	DHX9|DHX15|ELAVL1|FUS|HNRNPA1|HNRNPA2B1|HNRNPC|HNRNPH1|HNRNPH2|HNRNPU|HNRNPM|SNU13|YBX1|PCBP2|PTBP1|EFTUD2|EIF4A3|ALYREF|HNRNPR|PRPF8|HNRNPA0|SF3B2|NUDT21|SNRNP200|SF3B3|SF3B1|RBMX|LSM2|HNRNPA3	-11.286	0	9	1	1	-13.054	6.0027
1	0	0	0	1	0	0	-7.21383	0	0	0	-7.40057	0	0	R-HSA-72172	M1000100	2	0	Reactome Gene Sets	6	mRNA Splicing		-12.5649	5.26589	10.1929	28162	191	812	29	3.57143	0.651247	1660|1665|1994|2521|3178|3181|3183|3187|3188|3192|4670|4809|4904|5094|5725|9343|9775|10189|10236|10594|10949|10992|11051|23020|23450|23451|27316|57819|220988	DHX9|DHX15|ELAVL1|FUS|HNRNPA1|HNRNPA2B1|HNRNPC|HNRNPH1|HNRNPH2|HNRNPU|HNRNPM|SNU13|YBX1|PCBP2|PTBP1|EFTUD2|EIF4A3|ALYREF|HNRNPR|PRPF8|HNRNPA0|SF3B2|NUDT21|SNRNP200|SF3B3|SF3B1|RBMX|LSM2|HNRNPA3	-10.8978	0	9	0	0	-13.054	6.0027
1	0	0	0	1	0	0	-6.80015	0	0	0	-6.99604	0	0	R-HSA-72203	M1000100	2	0	Reactome Gene Sets	6	Processing of Capped Intron-Containing Pre-mRNA		-11.2815	4.40635	9.20801	28162	244	812	31	3.81773	0.672469	1660|1665|1994|2521|3178|3181|3183|3187|3188|3192|4670|4809|4904|5094|5725|6396|7919|9343|9775|10189|10236|10594|10949|10992|11051|23020|23450|23451|27316|57819|220988	DHX9|DHX15|ELAVL1|FUS|HNRNPA1|HNRNPA2B1|HNRNPC|HNRNPH1|HNRNPH2|HNRNPU|HNRNPM|SNU13|YBX1|PCBP2|PTBP1|SEC13|DDX39B|EFTUD2|EIF4A3|ALYREF|HNRNPR|PRPF8|HNRNPA0|SF3B2|NUDT21|SNRNP200|SF3B3|SF3B1|RBMX|LSM2|HNRNPA3	-9.68258	0	9	0	0	-13.054	6.0027
1	0	0	0	0	0	1	-2.76671	0	0	0	0	0	-2.13832	R-HSA-72165	M1000001	2	0	Reactome Gene Sets	6	mRNA Splicing - Minor Pathway		-4.79707	6.0027	6.22156	28162	52	812	9	1.10837	0.367405	4809|4904|9343|10594|10992|23020|23450|23451|57819	SNU13|YBX1|EFTUD2|PRPF8|SF3B2|SNRNP200|SF3B3|SF3B1|LSM2	-3.85138	0	9	0	0	-13.054	6.0027
1	0	1	1	1	0	1	-6.76288	0	-2.68112	-3.8921	-6.35901	0	-2.74514	R-HSA-9006934	M1011101	5	0	Reactome Gene Sets	6	Signaling by Receptor Tyrosine Kinases		-12.7903	3.35856	9.22467	28162	506	812	49	6.03448	0.835654	102|348|523|534|535|805|1020|1175|1211|1213|1278|1284|1291|1292|1293|1495|1500|1759|2152|2185|2246|2561|2670|3178|3187|3728|3911|3913|3925|4670|5516|5579|5605|5725|5879|5898|6285|6714|6772|7314|7425|7525|8027|8874|9114|10787|51382|51606|55914	ADAM10|APOE|ATP6V1A|ATP6V1G2|ATP6V0A1|CALM2|CDK5|AP2S1|CLTA|CLTC|COL1A2|COL4A2|COL6A1|COL6A2|COL6A3|CTNNA1|CTNND1|DNM1|F3|PTK2B|FGF1|GABRB2|GFAP|HNRNPA1|HNRNPH1|JUP|LAMA5|LAMB2|STMN1|HNRNPM|PPP2CB|PRKCB|MAP2K2|PTBP1|RAC1|RALA|S100B|SRC|STAT1|UBB|VGF|YES1|STAM|ARHGEF7|ATP6V0D1|NCKAP1|ATP6V1D|ATP6V1H|ERBIN	-11.0711	0	10	1	1	-12.7903	3.35856
1	1	0	0	1	0	1	-3.5268	-3.56426	0	0	-3.62349	0	-6.17704	R-HSA-1500931	M1100101	4	0	Reactome Gene Sets	6	Cell-Cell communication		-11.5829	6.18366	10.1676	28162	129	812	23	2.83251	0.582195	88|961|1000|1012|1495|1500|2185|2316|2318|3691|3728|3861|3987|5010|5339|6251|6711|6714|8826|10979|23705|57863|140885	ACTN2|CD47|CDH2|CDH13|CTNNA1|CTNND1|PTK2B|FLNA|FLNC|ITGB4|JUP|KRT14|LIMS1|CLDN11|PLEC|RSU1|SPTBN1|SRC|IQGAP1|FERMT2|CADM1|CADM3|SIRPA	-9.97698	0	11	1	1	-11.5829	7.35684
1	1	0	0	1	0	1	-3.54657	-2.85226	0	0	-3.63211	0	-2.28606	R-HSA-446728	M1100101	4	0	Reactome Gene Sets	6	Cell junction organization		-8.16519	6.09798	8.39292	28162	91	812	16	1.97044	0.487733	1000|1012|1495|1500|2316|2318|3691|3728|3861|3987|5010|5339|6251|10979|23705|57863	CDH2|CDH13|CTNNA1|CTNND1|FLNA|FLNC|ITGB4|JUP|KRT14|LIMS1|CLDN11|PLEC|RSU1|FERMT2|CADM1|CADM3	-6.86027	0	11	0	0	-11.5829	7.35684
0	0	0	0	1	0	1	0	0	0	0	-2.42876	0	-2.69999	R-HSA-418990	M0000101	2	0	Reactome Gene Sets	6	Adherens junctions interactions		-4.44572	7.35684	6.29571	28162	33	812	7	0.862069	0.324424	1000|1012|1495|1500|3728|23705|57863	CDH2|CDH13|CTNNA1|CTNND1|JUP|CADM1|CADM3	-3.52278	0	11	0	0	-11.5829	7.35684
0	0	1	0	0	0	1	0	0	-9.26316	0	0	0	-4.36917	R-HSA-112310	M0010001	2	0	Reactome Gene Sets	6	Neurotransmitter release cycle		-9.26316	39.0442	16.1514	28162	51	99	7	7.07071	2.57626	5864|6804|6812|8497|57030|80331|140679	RAB3A|STX1A|STXBP1|PPFIA4|SLC17A7|DNAJC5|SLC32A1	-7.59615	0	12	1	1	-9.26316	74.8591
0	0	1	0	1	0	1	0	0	-8.26596	0	-3.13685	0	-3.41655	R-HSA-888590	M0010101	3	0	Reactome Gene Sets	6	GABA synthesis, release, reuptake and degradation		-8.26596	74.8591	19.128	28162	19	99	5	5.05051	2.20088	5864|6804|6812|80331|140679	RAB3A|STX1A|STXBP1|DNAJC5|SLC32A1	-6.738	0	12	0	0	-9.26316	74.8591
0	0	1	0	0	0	1	0	0	-7.70908	0	0	0	-4.51465	R-HSA-210500	M0010001	2	0	Reactome Gene Sets	6	Glutamate Neurotransmitter Release Cycle		-7.93242	13.0058	10.1385	28162	24	812	9	1.10837	0.367405	2744|5864|6616|6804|6812|8497|8499|8541|57030	GLS|RAB3A|SNAP25|STX1A|STXBP1|PPFIA4|PPFIA2|PPFIA3|SLC17A7	-6.66498	0	12	0	0	-9.26316	74.8591
0	0	1	0	0	0	1	0	0	-4.87043	0	0	0	-4.2935	R-HSA-6794362	M0010001	2	0	Reactome Gene Sets	6	Protein-protein interactions at synapses		-7.64555	6.04923	8.08035	28162	86	812	15	1.84729	0.472542	1740|2911|5789|6804|6812|8497|8499|8541|9066|9369|9378|9456|10211|10313|94030	DLG2|GRM1|PTPRD|STX1A|STXBP1|PPFIA4|PPFIA2|PPFIA3|SYT7|NRXN3|NRXN1|HOMER1|FLOT1|RTN3|LRRC4B	-6.42158	0	12	0	0	-9.26316	74.8591
0	0	1	0	0	0	1	0	0	-6.48133	0	0	0	-5.14631	R-HSA-264642	M0010001	2	0	Reactome Gene Sets	6	Acetylcholine Neurotransmitter Release Cycle		-6.61266	14.2809	9.43791	28162	17	812	7	0.862069	0.324424	5864|6616|6804|6812|8497|8499|8541	RAB3A|SNAP25|STX1A|STXBP1|PPFIA4|PPFIA2|PPFIA3	-5.50917	0	12	0	0	-9.26316	74.8591
0	0	1	0	0	0	1	0	0	-6.37336	0	0	0	-5.03976	R-HSA-181429	M0010001	2	0	Reactome Gene Sets	6	Serotonin Neurotransmitter Release Cycle		-6.40974	13.4875	9.13154	28162	18	812	7	0.862069	0.324424	5864|6616|6804|6812|8497|8499|8541	RAB3A|SNAP25|STX1A|STXBP1|PPFIA4|PPFIA2|PPFIA3	-5.3238	0	12	0	0	-9.26316	74.8591
0	0	1	0	0	0	1	0	0	-6.37336	0	0	0	-5.03976	R-HSA-181430	M0010001	2	0	Reactome Gene Sets	6	Norepinephrine Neurotransmitter Release Cycle		-6.40974	13.4875	9.13154	28162	18	812	7	0.862069	0.324424	5864|6616|6804|6812|8497|8499|8541	RAB3A|SNAP25|STX1A|STXBP1|PPFIA4|PPFIA2|PPFIA3	-5.3238	0	12	0	0	-9.26316	74.8591
0	0	1	0	0	0	1	0	0	-5.91775	0	0	0	-4.59124	R-HSA-212676	M0010001	2	0	Reactome Gene Sets	6	Dopamine Neurotransmitter Release Cycle		-5.91775	49.4721	13.8126	28162	23	99	4	4.0404	1.97897	5864|6804|6812|8497	RAB3A|STX1A|STXBP1|PPFIA4	-4.8275	0	12	0	0	-9.26316	74.8591
0	0	1	0	0	0	1	0	0	-4.36957	0	0	0	-2.07104	R-HSA-6794361	M0010001	2	0	Reactome Gene Sets	6	Neurexins and neuroligins		-4.36957	20.6883	8.68076	28162	55	99	4	4.0404	1.97897	2911|6804|6812|9378	GRM1|STX1A|STXBP1|NRXN1	-3.52195	0	12	0	0	-9.26316	74.8591
1	0	0	0	0	0	1	-6.49164	0	0	0	0	0	-4.12901	R-HSA-2682334	M1000001	2	0	Reactome Gene Sets	6	EPH-Ephrin signaling		-8.98273	6.40868	8.95339	28162	92	812	17	2.0936	0.502428	102|1175|1211|1212|1213|1759|4627|4629|4637|5879|6714|7525|8874|10092|10095|10096|79784	ADAM10|AP2S1|CLTA|CLTB|CLTC|DNM1|MYH9|MYH11|MYL6|RAC1|SRC|YES1|ARHGEF7|ARPC5|ARPC1B|ACTR3|MYH14	-7.56916	0	13	1	1	-8.98273	13.8729
1	0	0	0	1	0	1	-2.48114	0	0	0	-4.09566	0	-2.27971	R-HSA-8856828	M1000101	3	0	Reactome Gene Sets	6	Clathrin-mediated endocytosis		-7.338	4.51345	7.33382	28162	146	812	19	2.3399	0.530493	408|1175|1211|1212|1213|1759|2017|2873|5869|7314|8027|9829|10092|10096|10987|25977|29978|51138|84251	ARRB1|AP2S1|CLTA|CLTB|CLTC|DNM1|CTTN|GPS1|RAB5B|UBB|STAM|DNAJC6|ARPC5|ACTR3|COPS5|NECAP1|UBQLN2|COPS4|SGIP1	-6.16155	0	13	0	0	-8.98273	13.8729
0	0	0	0	0	0	1	0	0	0	0	0	0	-3.73512	R-HSA-5099900	M0000001	1	0	Reactome Gene Sets	6	WNT5A-dependent internalization of FZD4		-5.64596	13.8729	8.5927	28162	15	812	6	0.738916	0.300545	1175|1211|1212|1213|5579|5582	AP2S1|CLTA|CLTB|CLTC|PRKCB|PRKCG	-4.63124	0	13	0	0	-8.98273	13.8729
0	0	0	0	1	0	1	0	0	0	0	-2.4641	0	-2.88078	R-HSA-8856825	M0000101	2	0	Reactome Gene Sets	6	Cargo recognition for clathrin-mediated endocytosis		-4.93311	4.25349	5.78246	28162	106	812	13	1.60099	0.440465	408|1175|1211|1212|1213|2873|7314|8027|10987|25977|29978|51138|84251	ARRB1|AP2S1|CLTA|CLTB|CLTC|GPS1|UBB|STAM|COPS5|NECAP1|UBQLN2|COPS4|SGIP1	-3.96834	0	13	0	0	-8.98273	13.8729
1	0	0	0	0	0	1	-2.79814	0	0	0	0	0	-4.36917	R-HSA-3928665	M1000001	2	0	Reactome Gene Sets	6	EPH-ephrin mediated repulsion of cells		-4.86843	6.1204	6.30629	28162	51	812	9	1.10837	0.367405	102|1175|1211|1212|1213|1759|5879|6714|7525	ADAM10|AP2S1|CLTA|CLTB|CLTC|DNM1|RAC1|SRC|YES1	-3.91011	0	13	0	0	-8.98273	13.8729
1	0	0	0	1	0	0	-2.71795	0	0	0	-8.76731	0	0	R-HSA-8978868	M1000100	2	0	Reactome Gene Sets	6	Fatty acid metabolism		-8.76731	8.34271	9.58731	28162	177	267	14	5.24345	1.36414	34|35|788|1376|1384|1632|1666|2687|2876|2879|3033|5445|23305|414149	ACADM|ACADS|SLC25A20|CPT2|CRAT|ECI1|DECR1|GGT5|GPX1|GPX4|HADH|PON2|ACSL6|ACBD7	-7.15417	0	14	1	1	-8.76731	52.7378
1	0	0	0	1	0	0	-3.3293	0	0	0	-5.90404	0	0	R-HSA-77289	M1000100	2	0	Reactome Gene Sets	6	Mitochondrial Fatty Acid Beta-Oxidation		-5.90404	17.1042	9.58979	28162	37	267	6	2.24719	0.907045	34|35|1632|1666|3033|414149	ACADM|ACADS|ECI1|DECR1|HADH|ACBD7	-4.81595	0	14	0	0	-8.76731	52.7378
0	0	0	0	1	0	0	0	0	0	0	-5.57825	0	0	R-HSA-556833	M0000100	1	0	Reactome Gene Sets	6	Metabolism of lipids		-5.57825	3.13576	5.76018	28162	740	267	22	8.2397	1.68278	34|35|39|231|788|1376|1384|1460|1632|1666|2687|2710|2876|2879|3033|5445|8904|9362|10484|23305|23446|414149	ACADM|ACADS|ACAT2|AKR1B1|SLC25A20|CPT2|CRAT|CSNK2B|ECI1|DECR1|GGT5|GK|GPX1|GPX4|HADH|PON2|CPNE1|CPNE6|SEC23A|ACSL6|SLC44A1|ACBD7	-4.55432	0	14	0	0	-8.76731	52.7378
0	0	0	0	1	0	0	0	0	0	0	-4.78246	0	0	R-HSA-77288	M0000100	1	0	Reactome Gene Sets	6	mitochondrial fatty acid beta-oxidation of unsaturated fatty acids		-4.78246	52.7378	12.3998	28162	6	267	3	1.1236	0.645053	34|1632|1666	ACADM|ECI1|DECR1	-3.86974	0	14	0	0	-8.76731	52.7378
0	0	0	0	1	0	0	0	0	0	0	-3.8813	0	0	R-HSA-77286	M0000100	1	0	Reactome Gene Sets	6	mitochondrial fatty acid beta-oxidation of saturated fatty acids		-3.8813	28.7661	9.01116	28162	11	267	3	1.1236	0.645053	34|35|3033	ACADM|ACADS|HADH	-3.11635	0	14	0	0	-8.76731	52.7378
1	0	1	0	1	0	0	-4.55866	0	-3.17473	0	-3.21187	0	0	R-HSA-397014	M1010100	3	0	Reactome Gene Sets	6	Muscle contraction		-8.51178	4.22525	7.82731	28162	197	812	24	2.95567	0.59434	88|477|478|481|482|491|492|493|800|805|815|816|1756|4629|4637|4842|6543|7094|7111|7168|7170|7171|7431|53826	ACTN2|ATP1A2|ATP1A3|ATP1B1|ATP1B2|ATP2B2|ATP2B3|ATP2B4|CALD1|CALM2|CAMK2A|CAMK2B|DMD|MYH11|MYL6|NOS1|SLC8A2|TLN1|TMOD1|TPM1|TPM3|TPM4|VIM|FXYD6	-7.1562	0	15	1	1	-8.51178	12.3865
1	0	1	0	0	0	0	-3.64757	0	-5.79412	0	0	0	0	R-HSA-5578775	M1010000	2	0	Reactome Gene Sets	6	Ion homeostasis		-8.28331	8.05124	9.10088	28162	56	812	13	1.60099	0.440465	477|478|481|482|491|492|493|805|815|816|4842|6543|53826	ATP1A2|ATP1A3|ATP1B1|ATP1B2|ATP2B2|ATP2B3|ATP2B4|CALM2|CAMK2A|CAMK2B|NOS1|SLC8A2|FXYD6	-6.9639	0	15	0	0	-8.51178	12.3865
0	0	1	0	1	0	0	0	0	-6.49586	0	-2.68611	0	0	R-HSA-983712	M0010100	2	0	Reactome Gene Sets	6	Ion channel transport		-6.9541	3.91574	6.87442	28162	186	812	21	2.58621	0.557011	477|478|481|482|491|492|493|523|534|535|805|815|816|2040|7314|7442|9114|51382|51606|53826|65125	ATP1A2|ATP1A3|ATP1B1|ATP1B2|ATP2B2|ATP2B3|ATP2B4|ATP6V1A|ATP6V1G2|ATP6V0A1|CALM2|CAMK2A|CAMK2B|STOM|UBB|TRPV1|ATP6V0D1|ATP6V1D|ATP6V1H|FXYD6|WNK1	-5.82288	0	15	0	0	-8.51178	12.3865
0	0	1	0	0	0	0	0	0	-5.75546	0	0	0	0	R-HSA-936837	M0010000	1	0	Reactome Gene Sets	6	Ion transport by P-type ATPases		-6.22985	6.69307	7.41337	28162	57	812	11	1.35468	0.405675	477|478|481|482|491|492|493|805|815|816|53826	ATP1A2|ATP1A3|ATP1B1|ATP1B2|ATP2B2|ATP2B3|ATP2B4|CALM2|CAMK2A|CAMK2B|FXYD6	-5.15243	0	15	0	0	-8.51178	12.3865
1	0	0	0	0	0	0	-3.50003	0	0	0	0	0	0	R-HSA-418359	M1000000	1	0	Reactome Gene Sets	6	Reduction of cytosolic Ca++ levels		-4.49851	12.3865	7.34268	28162	14	812	5	0.615764	0.274529	491|492|493|805|6543	ATP2B2|ATP2B3|ATP2B4|CALM2|SLC8A2	-3.57408	0	15	0	0	-8.51178	12.3865
1	0	1	0	0	0	0	-2.04121	0	-4.02438	0	0	0	0	R-HSA-5576891	M1010000	2	0	Reactome Gene Sets	6	Cardiac conduction		-4.02607	3.49511	4.89411	28162	129	812	13	1.60099	0.440465	477|478|481|482|491|492|493|805|815|816|4842|6543|53826	ATP1A2|ATP1A3|ATP1B1|ATP1B2|ATP2B2|ATP2B3|ATP2B4|CALM2|CAMK2A|CAMK2B|NOS1|SLC8A2|FXYD6	-3.13993	0	15	0	0	-8.51178	12.3865
1	0	0	0	0	0	0	-2.50306	0	0	0	0	0	0	R-HSA-418360	M1000000	1	0	Reactome Gene Sets	6	Platelet calcium homeostasis		-2.81215	5.78038	4.51384	28162	30	812	5	0.615764	0.274529	491|492|493|805|6543	ATP2B2|ATP2B3|ATP2B4|CALM2|SLC8A2	-2.0052	0	15	0	0	-8.51178	12.3865
1	0	0	0	1	0	0	-5.58763	0	0	0	-4.21686	0	0	R-HSA-9013422	M1000100	2	0	Reactome Gene Sets	6	RHOBTB1 GTPase cycle		-8.12528	13.5713	10.3924	28162	23	812	9	1.10837	0.367405	1627|2873|3183|4646|7431|8452|9352|27316|51138	DBN1|GPS1|HNRNPC|MYO6|VIM|CUL3|TXNL1|RBMX|COPS4	-6.8239	0	16	1	1	-8.12528	22.9295
1	0	0	0	1	0	0	-4.64513	0	0	0	-4.7217	0	0	R-HSA-9706574	M1000100	2	0	Reactome Gene Sets	6	RHOBTB GTPase Cycle		-7.44493	9.90922	9.08731	28162	35	812	10	1.23153	0.387038	1627|2873|3183|4646|7431|7919|8452|9352|27316|51138	DBN1|GPS1|HNRNPC|MYO6|VIM|DDX39B|CUL3|TXNL1|RBMX|COPS4	-6.2523	0	16	0	0	-8.12528	22.9295
0	0	0	0	1	0	0	0	0	0	0	-5.66574	0	0	R-HSA-9013418	M0000100	1	0	Reactome Gene Sets	6	RHOBTB2 GTPase cycle		-5.66574	22.9295	10.2933	28162	23	267	5	1.87266	0.8296	3183|4646|7919|9352|27316	HNRNPC|MYO6|DDX39B|TXNL1|RBMX	-4.62276	0	16	0	0	-8.12528	22.9295
0	0	0	0	1	0	0	0	0	0	0	-2.10445	0	0	R-HSA-9696270	M0000100	1	0	Reactome Gene Sets	6	RND2 GTPase cycle		-2.10445	7.35877	4.08248	28162	43	267	3	1.1236	0.645053	392|9352|27316	ARHGAP1|TXNL1|RBMX	-1.64104	0	16	0	0	-8.12528	22.9295
1	0	0	0	0	1	1	-3.63121	0	0	0	0	-5.61866	-5.45624	R-HSA-8949613	M1000011	3	0	Reactome Gene Sets	6	Cristae formation		-8.01647	11.1878	9.77897	28162	31	812	10	1.23153	0.387038	513|515|521|9551|10632|10651|25813|54927|79135|139322	ATP5F1D|ATP5PB|ATP5ME|ATP5MF|ATP5MG|MTX2|SAMM50|CHCHD3|APOO|APOOL	-6.73239	0	17	1	1	-8.01647	29.244
1	0	0	0	0	1	1	-2.06886	0	0	0	0	-3.77176	-5.22	R-HSA-163200	M1000011	3	0	Reactome Gene Sets	6	Respiratory electron transport, ATP synthesis by chemiosmotic coupling, and heat production by uncoupling proteins.		-5.22	8.28965	7.20466	28162	127	214	8	3.73832	1.29676	513|521|1329|4724|7381|9551|10632|29796	ATP5F1D|ATP5ME|COX5B|NDUFS4|UQCRB|ATP5MF|ATP5MG|UQCR10	-4.24535	0	17	0	0	-8.01647	29.244
0	0	0	0	0	0	1	0	0	0	0	0	0	-5.03976	R-HSA-163210	M0000001	1	0	Reactome Gene Sets	6	Formation of ATP by chemiosmotic coupling		-5.03976	29.244	10.4888	28162	18	214	4	1.86916	0.925804	513|521|9551|10632	ATP5F1D|ATP5ME|ATP5MF|ATP5MG	-4.09408	0	17	0	0	-8.01647	29.244
1	0	0	0	0	1	1	-3.44554	0	0	0	0	-4.14574	-4.05127	R-HSA-1592230	M1000011	3	0	Reactome Gene Sets	6	Mitochondrial biogenesis		-4.73059	4.38092	5.68751	28162	95	812	12	1.47783	0.423449	513|515|521|805|6742|9551|10632|10651|25813|54927|79135|139322	ATP5F1D|ATP5PB|ATP5ME|CALM2|SSBP1|ATP5MF|ATP5MG|MTX2|SAMM50|CHCHD3|APOO|APOOL	-3.78801	0	17	0	0	-8.01647	29.244
1	1	0	1	1	0	1	-3.67253	-2.21516	0	-2.48823	-2.6125	0	-4.67463	R-HSA-1474244	M1101101	5	0	Reactome Gene Sets	6	Extracellular matrix organization		-7.77055	3.34148	7.03718	28162	301	812	29	3.57143	0.651247	102|176|726|824|826|836|871|960|961|1278|1284|1291|1292|1293|1756|2244|3371|3691|3696|3911|3913|5339|7087|7143|7450|9378|22795|80781|375790	ADAM10|ACAN|CAPN5|CAPN2|CAPNS1|CASP3|SERPINH1|CD44|CD47|COL1A2|COL4A2|COL6A1|COL6A2|COL6A3|DMD|FGB|TNC|ITGB4|ITGB8|LAMA5|LAMB2|PLEC|ICAM5|TNR|VWF|NRXN1|NID2|COL18A1|AGRN	-6.52849	0	18	1	1	-7.77055	5.71237
1	0	0	1	1	0	1	-2.00219	0	0	-4.08453	-3.79458	0	-4.32217	R-HSA-216083	M1001101	4	0	Reactome Gene Sets	6	Integrin cell surface interactions		-6.85334	5.71237	7.49717	28162	85	812	14	1.72414	0.456806	960|961|1278|1284|1291|1292|1293|2244|3371|3696|7087|7450|80781|375790	CD44|CD47|COL1A2|COL4A2|COL6A1|COL6A2|COL6A3|FGB|TNC|ITGB8|ICAM5|VWF|COL18A1|AGRN	-5.7245	0	18	0	0	-7.77055	5.71237
0	0	0	1	1	0	1	0	0	0	-4.2296	-4.06488	0	-3.54025	R-HSA-3000178	M0001101	3	0	Reactome Gene Sets	6	ECM proteoglycans		-4.95389	5.0198	6.0463	28162	76	812	11	1.35468	0.405675	176|1278|1284|1291|1292|1293|3371|3911|3913|7143|375790	ACAN|COL1A2|COL4A2|COL6A1|COL6A2|COL6A3|TNC|LAMA5|LAMB2|TNR|AGRN	-3.9842	0	18	0	0	-7.77055	5.71237
0	0	0	0	1	0	0	0	0	0	0	-2.62191	0	0	R-HSA-3000171	M0000100	1	0	Reactome Gene Sets	6	Non-integrin membrane-ECM interactions		-4.34172	5.29052	5.68437	28162	59	812	9	1.10837	0.367405	1278|1284|1756|3371|3691|3911|3913|9378|375790	COL1A2|COL4A2|DMD|TNC|ITGB4|LAMA5|LAMB2|NRXN1|AGRN	-3.43044	0	18	0	0	-7.77055	5.71237
0	1	0	1	0	0	0	0	-2.32241	0	-3.44416	0	0	0	R-HSA-1474228	M0101000	2	0	Reactome Gene Sets	6	Degradation of the extracellular matrix		-4.25307	3.46823	5.04456	28162	140	812	14	1.72414	0.456806	102|176|726|824|826|836|960|1278|1284|1291|1292|1293|3911|80781	ADAM10|ACAN|CAPN5|CAPN2|CAPNS1|CASP3|CD44|COL1A2|COL4A2|COL6A1|COL6A2|COL6A3|LAMA5|COL18A1	-3.34466	0	18	0	0	-7.77055	5.71237
0	0	0	0	1	0	1	0	0	0	0	-5.28797	0	-6.00143	R-HSA-15869	M0000101	2	0	Reactome Gene Sets	6	Metabolism of nucleotides		-7.55677	5.54916	7.85228	28162	100	812	16	1.97044	0.487733	159|203|204|353|954|1854|2766|4860|4907|8226|9615|10591|25939|30833|51292|64077	ADSS2|AK1|AK2|APRT|ENTPD2|DUT|GMPR|PNP|NT5E|PUDP|GDA|DNPH1|SAMHD1|NT5C|GMPR2|LHPP	-6.34446	0	19	1	1	-7.55677	23.439
0	0	0	0	1	0	1	0	0	0	0	-4.66211	0	-3.48875	R-HSA-74259	M0000101	2	0	Reactome Gene Sets	6	Purine catabolism		-4.66211	23.439	9.31674	28162	18	267	4	1.49813	0.743432	4860|4907|9615|30833	PNP|NT5E|GDA|NT5C	-3.76359	0	19	0	0	-7.55677	23.439
0	0	0	0	1	0	1	0	0	0	0	-4.66012	0	-3.80187	R-HSA-8956319	M0000101	2	0	Reactome Gene Sets	6	Nucleobase catabolism		-4.66012	14.6494	8.01728	28162	36	267	5	1.87266	0.8296	4860|4907|9615|25939|30833	PNP|NT5E|GDA|SAMHD1|NT5C	-3.76299	0	19	0	0	-7.55677	23.439
1	0	1	0	0	0	1	-3.9774	0	-3.81869	0	0	0	-2.56653	R-HSA-9659379	M1010001	3	0	Reactome Gene Sets	6	Sensory processing of sound		-7.49185	6.38884	8.10551	28162	76	812	14	1.72414	0.456806	491|829|830|2934|4478|4627|5864|5962|6616|6711|6804|6855|7430|80331	ATP2B2|CAPZA1|CAPZA2|GSN|MSN|MYH9|RAB3A|RDX|SNAP25|SPTBN1|STX1A|SYP|EZR|DNAJC5	-6.29368	0	20	1	1	-7.49185	6.53434
1	0	1	0	0	0	1	-3.22398	0	-3.98198	0	0	0	-2.72008	R-HSA-9662360	M1010001	3	0	Reactome Gene Sets	6	Sensory processing of sound by inner hair cells of the cochlea		-7.12252	6.53434	7.93076	28162	69	812	13	1.60099	0.440465	491|829|830|4478|4627|5864|5962|6616|6711|6804|6855|7430|80331	ATP2B2|CAPZA1|CAPZA2|MSN|MYH9|RAB3A|RDX|SNAP25|SPTBN1|STX1A|SYP|EZR|DNAJC5	-5.96676	0	20	0	0	-7.49185	6.53434
1	0	0	0	0	0	0	-2.70587	0	0	0	0	0	0	R-HSA-9662361	M1000000	1	0	Reactome Gene Sets	6	Sensory processing of sound by outer hair cells of the cochlea		-3.05575	4.49585	4.43055	28162	54	812	7	0.862069	0.324424	491|2934|4478|4627|5962|6711|7430	ATP2B2|GSN|MSN|MYH9|RDX|SPTBN1|EZR	-2.22794	0	20	0	0	-7.49185	6.53434
1	0	1	0	0	0	1	-4.45025	0	-2.37471	0	0	0	-2.2693	R-HSA-111885	M1010001	3	0	Reactome Gene Sets	6	Opioid Signalling		-7.237	5.65472	7.7053	28162	92	812	15	1.84729	0.472542	805|815|816|1020|2786|5516|5530|5533|5575|5577|5582|10681|26960|59345|84152	CALM2|CAMK2A|CAMK2B|CDK5|GNG4|PPP2CB|PPP3CA|PPP3CC|PRKAR1B|PRKAR2B|PRKCG|GNB5|NBEA|GNB4|PPP1R1B	-6.06582	0	21	1	1	-7.237	51.7208
0	0	1	0	1	0	1	0	0	-5.83974	0	-2.83216	0	-3.10882	R-HSA-9620244	M0010101	3	0	Reactome Gene Sets	6	Long-term potentiation		-6.64714	11.5608	8.9182	28162	24	812	8	0.985222	0.346608	88|805|815|816|1740|2891|4747|6714	ACTN2|CALM2|CAMK2A|CAMK2B|DLG2|GRIA2|NEFL|SRC	-5.53915	0	21	0	0	-7.237	51.7208
1	0	0	0	0	0	0	-3.93761	0	0	0	0	0	0	R-HSA-180024	M1000000	1	0	Reactome Gene Sets	6	DARPP-32 events		-6.34217	10.6715	8.50102	28162	26	812	8	0.985222	0.346608	805|1020|5516|5530|5533|5575|5577|84152	CALM2|CDK5|PPP2CB|PPP3CA|PPP3CC|PRKAR1B|PRKAR2B|PPP1R1B	-5.25838	0	21	0	0	-7.237	51.7208
0	0	1	0	1	0	0	0	0	-5.99956	0	-2.94478	0	0	R-HSA-438066	M0010100	2	0	Reactome Gene Sets	6	Unblocking of NMDA receptors, glutamate binding and activation		-5.99956	51.7208	14.1355	28162	22	99	4	4.0404	1.97897	815|816|2891|4747	CAMK2A|CAMK2B|GRIA2|NEFL	-4.8935	0	21	0	0	-7.237	51.7208
0	0	1	0	0	0	1	0	0	-4.20889	0	0	0	-3.22265	R-HSA-9617324	M0010001	2	0	Reactome Gene Sets	6	Negative regulation of NMDA receptor-mediated neuronal transmission		-5.72445	11.0353	8.11338	28162	22	812	7	0.862069	0.324424	88|805|815|816|1740|4747|9647	ACTN2|CALM2|CAMK2A|CAMK2B|DLG2|NEFL|PPM1F	-4.693	0	21	0	0	-7.237	51.7208
0	0	1	0	1	0	0	0	0	-5.37649	0	-2.50686	0	0	R-HSA-399719	M0010100	2	0	Reactome Gene Sets	6	Trafficking of AMPA receptors		-5.6944	8.95026	7.6312	28162	31	812	8	0.985222	0.346608	815|816|1175|2891|4646|4905|5579|5582	CAMK2A|CAMK2B|AP2S1|GRIA2|MYO6|NSF|PRKCB|PRKCG	-4.67418	0	21	0	0	-7.237	51.7208
0	0	1	0	1	0	0	0	0	-5.37649	0	-2.50686	0	0	R-HSA-399721	M0010100	2	0	Reactome Gene Sets	6	Glutamate binding, activation of AMPA receptors and synaptic plasticity		-5.6944	8.95026	7.6312	28162	31	812	8	0.985222	0.346608	815|816|1175|2891|4646|4905|5579|5582	CAMK2A|CAMK2B|AP2S1|GRIA2|MYO6|NSF|PRKCB|PRKCG	-4.67418	0	21	0	0	-7.237	51.7208
0	0	1	0	0	0	0	0	0	-4.27145	0	0	0	0	R-HSA-442982	M0010000	1	0	Reactome Gene Sets	6	Ras activation upon Ca2+ influx through NMDA receptor		-4.6752	9.90922	7.03725	28162	21	812	6	0.738916	0.300545	88|805|815|816|1740|4747	ACTN2|CALM2|CAMK2A|CAMK2B|DLG2|NEFL	-3.7357	0	21	0	0	-7.237	51.7208
0	0	1	0	0	0	1	0	0	-3.5226	0	0	0	-2.55612	R-HSA-111933	M0010001	2	0	Reactome Gene Sets	6	Calmodulin induced events		-4.10723	6.56151	5.83271	28162	37	812	7	0.862069	0.324424	805|815|816|5575|5577|5582|26960	CALM2|CAMK2A|CAMK2B|PRKAR1B|PRKAR2B|PRKCG|NBEA	-3.21426	0	21	0	0	-7.237	51.7208
0	0	1	0	0	0	1	0	0	-3.5226	0	0	0	-2.55612	R-HSA-111997	M0010001	2	0	Reactome Gene Sets	6	CaM pathway		-4.10723	6.56151	5.83271	28162	37	812	7	0.862069	0.324424	805|815|816|5575|5577|5582|26960	CALM2|CAMK2A|CAMK2B|PRKAR1B|PRKAR2B|PRKCG|NBEA	-3.21426	0	21	0	0	-7.237	51.7208
0	0	1	0	0	0	1	0	0	-3.45434	0	0	0	-2.49048	R-HSA-111996	M0010001	2	0	Reactome Gene Sets	6	Ca-dependent events		-3.95463	6.22502	5.62617	28162	39	812	7	0.862069	0.324424	805|815|816|5575|5577|5582|26960	CALM2|CAMK2A|CAMK2B|PRKAR1B|PRKAR2B|PRKCG|NBEA	-3.07254	0	21	0	0	-7.237	51.7208
0	0	1	0	0	0	0	0	0	-3.8414	0	0	0	0	R-HSA-442742	M0010000	1	0	Reactome Gene Sets	6	CREB1 phosphorylation through NMDA receptor-mediated activation of RAS signaling		-3.8414	29.4274	9.09709	28162	29	99	3	3.0303	1.72283	815|816|4747	CAMK2A|CAMK2B|NEFL	-3.08257	0	21	0	0	-7.237	51.7208
0	0	1	0	0	0	1	0	0	-3.32831	0	0	0	-2.36969	R-HSA-1489509	M0010001	2	0	Reactome Gene Sets	6	DAG and IP3 signaling		-3.67684	5.64595	5.2533	28162	43	812	7	0.862069	0.324424	805|815|816|5575|5577|5582|26960	CALM2|CAMK2A|CAMK2B|PRKAR1B|PRKAR2B|PRKCG|NBEA	-2.81575	0	21	0	0	-7.237	51.7208
0	0	1	0	0	0	1	0	0	-3.10991	0	0	0	-2.16173	R-HSA-112043	M0010001	2	0	Reactome Gene Sets	6	PLC beta mediated events		-3.20797	4.76031	4.63121	28162	51	812	7	0.862069	0.324424	805|815|816|5575|5577|5582|26960	CALM2|CAMK2A|CAMK2B|PRKAR1B|PRKAR2B|PRKCG|NBEA	-2.37299	0	21	0	0	-7.237	51.7208
0	0	1	0	0	0	1	0	0	-2.99123	0	0	0	-2.04953	R-HSA-112040	M0010001	2	0	Reactome Gene Sets	6	G-protein mediated events		-2.99123	15.2392	6.33511	28162	56	99	3	3.0303	1.72283	815|816|5575	CAMK2A|CAMK2B|PRKAR1B	-2.37664	0	21	0	0	-7.237	51.7208
0	0	1	0	0	0	0	0	0	-2.86291	0	0	0	0	R-HSA-8986944	M0010000	1	0	Reactome Gene Sets	6	Transcriptional Regulation by MECP2		-2.86291	13.7644	5.97611	28162	62	99	3	3.0303	1.72283	815|816|2891	CAMK2A|CAMK2B|GRIA2	-2.26611	0	21	0	0	-7.237	51.7208
1	0	0	0	0	0	0	-2.14816	0	0	0	0	0	0	R-HSA-9664323	M1000000	1	0	Reactome Gene Sets	6	FCGR3A-mediated IL10 synthesis		-2.25048	4.33528	3.63716	28162	40	812	5	0.615764	0.274529	805|5575|5577|6714|7525	CALM2|PRKAR1B|PRKAR2B|SRC|YES1	-1.47619	0	21	0	0	-7.237	51.7208
1	0	0	0	0	0	1	-5.48967	0	0	0	0	0	-3.10882	R-HSA-5627123	M1000001	2	0	Reactome Gene Sets	6	RHO GTPases activate PAKs		-6.64714	11.5608	8.9182	28162	24	812	8	0.985222	0.346608	805|2017|2316|4627|4629|4637|5879|79784	CALM2|CTTN|FLNA|MYH9|MYH11|MYL6|RAC1|MYH14	-5.53915	0	22	1	1	-6.64714	11.5608
1	0	0	0	0	0	0	-2.41184	0	0	0	0	0	0	R-HSA-373755	M1000000	1	0	Reactome Gene Sets	6	Semaphorin interactions		-5.63504	5.86931	6.772	28162	65	812	11	1.35468	0.405675	389|1020|4627|4629|4637|5361|5365|5879|6237|7094|79784	RHOC|CDK5|MYH9|MYH11|MYL6|PLXNA1|PLXNB3|RAC1|RRAS|TLN1|MYH14	-4.62215	0	22	0	0	-6.64714	11.5608
1	0	0	0	0	0	0	-2.73413	0	0	0	0	0	0	R-HSA-400685	M1000000	1	0	Reactome Gene Sets	6	Sema4D in semaphorin signaling		-5.30722	9.71103	7.508	28162	25	812	7	0.862069	0.324424	389|4627|4629|4637|5879|6237|79784	RHOC|MYH9|MYH11|MYL6|RAC1|RRAS|MYH14	-4.31905	0	22	0	0	-6.64714	11.5608
1	0	0	0	0	0	0	-3.02319	0	0	0	0	0	0	R-HSA-5625900	M1000000	1	0	Reactome Gene Sets	6	RHO GTPases activate CIT		-4.81062	10.4047	7.24945	28162	20	812	6	0.738916	0.300545	389|4627|4629|4637|5879|79784	RHOC|MYH9|MYH11|MYL6|RAC1|MYH14	-3.85866	0	22	0	0	-6.64714	11.5608
1	0	0	0	0	0	0	-2.50306	0	0	0	0	0	0	R-HSA-3928663	M1000000	1	0	Reactome Gene Sets	6	EPHA-mediated growth cone collapse		-3.73223	6.93645	5.60545	28162	30	812	6	0.738916	0.300545	4627|4629|4637|6714|7525|79784	MYH9|MYH11|MYL6|SRC|YES1|MYH14	-2.86986	0	22	0	0	-6.64714	11.5608
1	0	0	0	0	0	0	-2.60145	0	0	0	0	0	0	R-HSA-5625740	M1000000	1	0	Reactome Gene Sets	6	RHO GTPases activate PKNs		-2.60145	5.35094	4.23375	28162	95	277	5	1.80505	0.799926	3020|4629|5879|8359|79784	H3-3A|MYH11|RAC1|H4C1|MYH14	-2.05588	0	22	0	0	-6.64714	11.5608
1	0	0	0	0	0	1	-4.20096	0	0	0	0	0	-3.49872	R-HSA-9656223	M1000001	2	0	Reactome Gene Sets	6	Signaling by RAF1 mutants		-6.5167	8.06564	7.98931	28162	43	812	10	1.23153	0.387038	408|805|815|816|2244|5605|6714|7094|7450|8826	ARRB1|CALM2|CAMK2A|CAMK2B|FGB|MAP2K2|SRC|TLN1|VWF|IQGAP1	-5.42426	0	23	1	1	-6.5167	8.06564
1	0	0	0	0	0	1	-4.01252	0	0	0	0	0	-3.34906	R-HSA-6802946	M1000001	2	0	Reactome Gene Sets	6	Signaling by moderate kinase activity BRAF mutants		-6.13048	7.37921	7.54171	28162	47	812	10	1.23153	0.387038	408|805|815|816|2244|5605|6714|7094|7450|8826	ARRB1|CALM2|CAMK2A|CAMK2B|FGB|MAP2K2|SRC|TLN1|VWF|IQGAP1	-5.07163	0	23	0	0	-6.5167	8.06564
1	0	0	0	0	0	1	-4.01252	0	0	0	0	0	-3.34906	R-HSA-6802949	M1000001	2	0	Reactome Gene Sets	6	Signaling by RAS mutants		-6.13048	7.37921	7.54171	28162	47	812	10	1.23153	0.387038	408|805|815|816|2244|5605|6714|7094|7450|8826	ARRB1|CALM2|CAMK2A|CAMK2B|FGB|MAP2K2|SRC|TLN1|VWF|IQGAP1	-5.07163	0	23	0	0	-6.5167	8.06564
1	0	0	0	0	0	1	-4.01252	0	0	0	0	0	-3.34906	R-HSA-6802955	M1000001	2	0	Reactome Gene Sets	6	Paradoxical activation of RAF signaling by kinase inactive BRAF		-6.13048	7.37921	7.54171	28162	47	812	10	1.23153	0.387038	408|805|815|816|2244|5605|6714|7094|7450|8826	ARRB1|CALM2|CAMK2A|CAMK2B|FGB|MAP2K2|SRC|TLN1|VWF|IQGAP1	-5.07163	0	23	0	0	-6.5167	8.06564
1	0	0	0	0	0	1	-4.01252	0	0	0	0	0	-3.34906	R-HSA-9649948	M1000001	2	0	Reactome Gene Sets	6	Signaling downstream of RAS mutants		-6.13048	7.37921	7.54171	28162	47	812	10	1.23153	0.387038	408|805|815|816|2244|5605|6714|7094|7450|8826	ARRB1|CALM2|CAMK2A|CAMK2B|FGB|MAP2K2|SRC|TLN1|VWF|IQGAP1	-5.07163	0	23	0	0	-6.5167	8.06564
1	0	0	0	0	0	1	-3.28289	0	0	0	0	0	-3.79795	R-HSA-6802952	M1000001	2	0	Reactome Gene Sets	6	Signaling by BRAF and RAF fusions		-5.50071	5.6941	6.62825	28162	67	812	11	1.35468	0.405675	408|805|815|816|2244|5605|6714|7094|7450|8546|8826	ARRB1|CALM2|CAMK2A|CAMK2B|FGB|MAP2K2|SRC|TLN1|VWF|AP3B1|IQGAP1	-4.50036	0	23	0	0	-6.5167	8.06564
1	0	0	0	0	0	1	-2.83697	0	0	0	0	0	-3.33857	R-HSA-6802957	M1000001	2	0	Reactome Gene Sets	6	Oncogenic MAPK signaling		-4.53359	4.54173	5.60138	28162	84	812	11	1.35468	0.405675	408|805|815|816|2244|5605|6714|7094|7450|8546|8826	ARRB1|CALM2|CAMK2A|CAMK2B|FGB|MAP2K2|SRC|TLN1|VWF|AP3B1|IQGAP1	-3.60769	0	23	0	0	-6.5167	8.06564
1	0	0	0	0	0	1	-3.37564	0	0	0	0	0	-2.59043	R-HSA-6802948	M1000001	2	0	Reactome Gene Sets	6	Signaling by high-kinase activity BRAF mutants		-4.18744	6.74377	5.9418	28162	36	812	7	0.862069	0.324424	408|2244|5605|6714|7094|7450|8826	ARRB1|FGB|MAP2K2|SRC|TLN1|VWF|IQGAP1	-3.28752	0	23	0	0	-6.5167	8.06564
1	0	0	0	0	0	1	-3.19828	0	0	0	0	0	-2.45904	R-HSA-5674135	M1000001	2	0	Reactome Gene Sets	6	MAP2K and MAPK activation		-3.88194	6.0694	5.52824	28162	40	812	7	0.862069	0.324424	408|2244|5605|6714|7094|7450|8826	ARRB1|FGB|MAP2K2|SRC|TLN1|VWF|IQGAP1	-3.00653	0	23	0	0	-6.5167	8.06564
0	0	0	0	0	0	1	0	0	0	0	0	0	-6.36381	R-HSA-5250971	M0000001	1	0	Reactome Gene Sets	6	Toxicity of botulinum toxin type C (botC)		-6.36381	131.598	19.7945	28162	3	214	3	1.40187	0.803676	6616|6804|112755	SNAP25|STX1A|STX1B	-5.19264	0	24	1	1	-6.36381	131.598
0	0	1	0	0	0	1	0	0	-5.30391	0	0	0	-6.18252	R-HSA-168799	M0010001	2	0	Reactome Gene Sets	6	Neurotoxicity of clostridium toxins		-6.18252	52.6393	14.2916	28162	10	214	4	1.86916	0.925804	6616|6804|9900|112755	SNAP25|STX1A|SV2A|STX1B	-5.02927	0	24	0	0	-6.36381	131.598
1	0	1	0	0	0	1	-4.91234	0	-3.75365	0	0	0	-5.45624	R-HSA-5339562	M1010001	3	0	Reactome Gene Sets	6	Uptake and actions of bacterial toxins		-5.6944	8.95026	7.6312	28162	31	812	8	0.985222	0.346608	805|928|1938|5605|6616|6804|9900|112755	CALM2|CD9|EEF2|MAP2K2|SNAP25|STX1A|SV2A|STX1B	-4.67418	0	24	0	0	-6.36381	131.598
0	0	1	0	0	0	0	0	0	-4.82643	0	0	0	0	R-HSA-5682910	M0010000	1	0	Reactome Gene Sets	6	LGI-ADAM interactions		-4.82643	60.9567	13.3276	28162	14	99	3	3.0303	1.72283	6804|53616|112755	STX1A|ADAM22|STX1B	-3.9079	0	24	0	0	-6.36381	131.598
0	0	0	0	1	0	1	0	0	0	0	-3.88708	0	-4.7553	R-HSA-71387	M0000101	2	0	Reactome Gene Sets	6	Metabolism of carbohydrates		-6.27721	3.05674	6.11884	28162	295	812	26	3.20197	0.617823	176|216|231|805|960|2023|2817|2992|4969|5091|5208|5224|5236|5516|6396|7314|8402|8604|25796|26007|51084|51181|55276|132789|283209|375790	ACAN|ALDH1A1|AKR1B1|CALM2|CD44|ENO1|GPC1|GYG1|OGN|PC|PFKFB2|PGAM2|PGM1|PPP2CB|SEC13|UBB|SLC25A11|SLC25A12|PGLS|TKFC|CRYL1|DCXR|PGM2|GNPDA2|PGM2L1|AGRN	-5.19555	0	25	1	1	-6.27721	11.6116
0	0	0	0	0	0	1	0	0	0	0	0	0	-2.28606	R-HSA-70326	M0000001	1	0	Reactome Gene Sets	6	Glucose metabolism		-3.53161	3.81124	4.62821	28162	91	812	10	1.23153	0.387038	2023|5091|5208|5224|5516|6396|8402|8604|132789|283209	ENO1|PC|PFKFB2|PGAM2|PPP2CB|SEC13|SLC25A11|SLC25A12|GNPDA2|PGM2L1	-2.67939	0	25	0	0	-6.27721	11.6116
0	0	0	0	0	0	1	0	0	0	0	0	0	-2.66229	R-HSA-70263	M0000001	1	0	Reactome Gene Sets	6	Gluconeogenesis		-2.66229	11.6116	5.41759	28162	34	214	3	1.40187	0.803676	2023|5224|8402	ENO1|PGAM2|SLC25A11	-2.10859	0	25	0	0	-6.27721	11.6116
1	0	1	0	0	0	0	-5.98984	0	-2.577	0	0	0	0	R-HSA-422356	M1010000	2	0	Reactome Gene Sets	6	Regulation of insulin secretion		-5.98984	10.4275	8.30982	28162	78	277	8	2.88809	1.00624	2786|4082|5577|6616|6812|8826|10681|59345	GNG4|MARCKS|PRKAR2B|SNAP25|STXBP1|IQGAP1|GNB5|GNB4	-4.88635	0	26	1	1	-5.98984	16.9446
1	0	1	0	0	0	0	-5.89766	0	-2.1812	0	0	0	0	R-HSA-163685	M1010000	2	0	Reactome Gene Sets	6	Integration of energy metabolism		-5.89766	8.47232	7.75441	28162	108	277	9	3.2491	1.06529	47|2786|4082|5577|6616|6812|8826|10681|59345	ACLY|GNG4|MARCKS|PRKAR2B|SNAP25|STXBP1|IQGAP1|GNB5|GNB4	-4.81173	0	26	0	0	-5.98984	16.9446
1	0	0	0	0	0	0	-5.04157	0	0	0	0	0	0	R-HSA-9658195	M1000000	1	0	Reactome Gene Sets	6	Leishmania infection		-5.04157	4.80321	6.0685	28162	254	277	12	4.33213	1.22319	805|2781|2786|4644|5577|5879|7525|10095|10096|10681|10787|59345	CALM2|GNAZ|GNG4|MYO5A|PRKAR2B|RAC1|YES1|ARPC1B|ACTR3|GNB5|NCKAP1|GNB4	-4.09408	0	26	0	0	-5.98984	16.9446
1	0	0	0	0	0	0	-4.57562	0	0	0	0	0	0	R-HSA-418346	M1000000	1	0	Reactome Gene Sets	6	Platelet homeostasis		-4.57562	8.08722	6.63657	28162	88	277	7	2.52708	0.942999	493|805|2786|4842|6543|10681|59345	ATP2B4|CALM2|GNG4|NOS1|SLC8A2|GNB5|GNB4	-3.69219	0	26	0	0	-5.98984	16.9446
1	0	0	0	0	0	0	-4.25116	0	0	0	0	0	0	R-HSA-381676	M1000000	1	0	Reactome Gene Sets	6	Glucagon-like Peptide-1 (GLP1) regulates insulin secretion		-4.25116	12.1033	7.17709	28162	42	277	5	1.80505	0.799926	2786|5577|8826|10681|59345	GNG4|PRKAR2B|IQGAP1|GNB5|GNB4	-3.41618	0	26	0	0	-5.98984	16.9446
1	0	0	0	0	0	0	-3.57657	0	0	0	0	0	0	R-HSA-451326	M1000000	1	0	Reactome Gene Sets	6	Activation of kainate receptors upon glutamate binding		-3.57657	12.7085	6.60495	28162	32	277	4	1.44404	0.71679	805|2786|10681|59345	CALM2|GNG4|GNB5|GNB4	-2.86833	0	26	0	0	-5.98984	16.9446
1	0	0	0	0	0	0	-3.57657	0	0	0	0	0	0	R-HSA-456926	M1000000	1	0	Reactome Gene Sets	6	Thrombin signalling through proteinase activated receptors (PARs)		-3.57657	12.7085	6.60495	28162	32	277	4	1.44404	0.71679	408|2786|10681|59345	ARRB1|GNG4|GNB5|GNB4	-2.86833	0	26	0	0	-5.98984	16.9446
1	0	0	0	0	0	0	-3.43947	0	0	0	0	0	0	R-HSA-4086398	M1000000	1	0	Reactome Gene Sets	6	Ca2+ pathway		-3.43947	8.19902	5.65581	28162	62	277	5	1.80505	0.799926	805|2775|2786|10681|59345	CALM2|GNAO1|GNG4|GNB5|GNB4	-2.7566	0	26	0	0	-5.98984	16.9446
1	0	0	0	0	0	0	-3.16209	0	0	0	0	0	0	R-HSA-8964315	M1000000	1	0	Reactome Gene Sets	6	G beta:gamma signalling through BTK		-3.16209	16.9446	6.7443	28162	18	277	3	1.08303	0.621894	2786|10681|59345	GNG4|GNB5|GNB4	-2.52362	0	26	0	0	-5.98984	16.9446
1	0	0	0	0	0	0	-3.09062	0	0	0	0	0	0	R-HSA-392851	M1000000	1	0	Reactome Gene Sets	6	Prostacyclin signalling through prostacyclin receptor		-3.09062	16.0528	6.54166	28162	19	277	3	1.08303	0.621894	2786|10681|59345	GNG4|GNB5|GNB4	-2.46425	0	26	0	0	-5.98984	16.9446
1	0	0	0	0	0	0	-3.07786	0	0	0	0	0	0	R-HSA-432040	M1000000	1	0	Reactome Gene Sets	6	Vasopressin regulates renal water homeostasis via Aquaporins		-3.07786	9.45748	5.53164	28162	43	277	4	1.44404	0.71679	2786|5577|10681|59345	GNG4|PRKAR2B|GNB5|GNB4	-2.45447	0	26	0	0	-5.98984	16.9446
1	0	0	0	0	0	0	-3.02319	0	0	0	0	0	0	R-HSA-418217	M1000000	1	0	Reactome Gene Sets	6	G beta:gamma signalling through PLC beta		-3.02319	15.2502	6.35384	28162	20	277	3	1.08303	0.621894	2786|10681|59345	GNG4|GNB5|GNB4	-2.40642	0	26	0	0	-5.98984	16.9446
1	0	0	0	0	0	0	-3.02319	0	0	0	0	0	0	R-HSA-8964616	M1000000	1	0	Reactome Gene Sets	6	G beta:gamma signalling through CDC42		-3.02319	15.2502	6.35384	28162	20	277	3	1.08303	0.621894	2786|10681|59345	GNG4|GNB5|GNB4	-2.40642	0	26	0	0	-5.98984	16.9446
1	0	0	0	0	0	0	-2.9594	0	0	0	0	0	0	R-HSA-500657	M1000000	1	0	Reactome Gene Sets	6	Presynaptic function of Kainate receptors		-2.9594	14.524	6.17907	28162	21	277	3	1.08303	0.621894	2786|10681|59345	GNG4|GNB5|GNB4	-2.3513	0	26	0	0	-5.98984	16.9446
1	0	0	0	0	0	0	-2.93179	0	0	0	0	0	0	R-HSA-416482	M1000000	1	0	Reactome Gene Sets	6	G alpha (12/13) signalling events		-2.93179	6.35424	4.77978	28162	80	277	5	1.80505	0.799926	2786|7204|8874|10681|59345	GNG4|TRIO|ARHGEF7|GNB5|GNB4	-2.32655	0	26	0	0	-5.98984	16.9446
1	0	0	0	0	0	0	-2.89889	0	0	0	0	0	0	R-HSA-392170	M1000000	1	0	Reactome Gene Sets	6	ADP signalling through P2Y purinoceptor 12		-2.89889	13.8638	6.01585	28162	22	277	3	1.08303	0.621894	2786|10681|59345	GNG4|GNB5|GNB4	-2.29929	0	26	0	0	-5.98984	16.9446
1	0	0	0	0	0	0	-2.8968	0	0	0	0	0	0	R-HSA-418597	M1000000	1	0	Reactome Gene Sets	6	G alpha (z) signalling events		-2.8968	8.47232	5.16409	28162	48	277	4	1.44404	0.71679	2781|2786|10681|59345	GNAZ|GNG4|GNB5|GNB4	-2.29791	0	26	0	0	-5.98984	16.9446
1	0	0	0	0	0	0	-2.83238	0	0	0	0	0	0	R-HSA-9662851	M1000000	1	0	Reactome Gene Sets	6	Anti-inflammatory response favouring Leishmania parasite infection		-2.83238	4.2111	4.17302	28162	169	277	7	2.52708	0.942999	805|2781|2786|5577|7525|10681|59345	CALM2|GNAZ|GNG4|PRKAR2B|YES1|GNB5|GNB4	-2.24159	0	26	0	0	-5.98984	16.9446
1	0	0	0	0	0	0	-2.83238	0	0	0	0	0	0	R-HSA-9664433	M1000000	1	0	Reactome Gene Sets	6	Leishmania parasite growth and survival		-2.83238	4.2111	4.17302	28162	169	277	7	2.52708	0.942999	805|2781|2786|5577|7525|10681|59345	CALM2|GNAZ|GNG4|PRKAR2B|YES1|GNB5|GNB4	-2.24159	0	26	0	0	-5.98984	16.9446
1	0	0	0	0	0	0	-2.7865	0	0	0	0	0	0	R-HSA-202040	M1000000	1	0	Reactome Gene Sets	6	G-protein activation		-2.7865	12.7085	5.71924	28162	24	277	3	1.08303	0.621894	2786|10681|59345	GNG4|GNB5|GNB4	-2.20477	0	26	0	0	-5.98984	16.9446
1	0	0	0	0	0	0	-2.7865	0	0	0	0	0	0	R-HSA-428930	M1000000	1	0	Reactome Gene Sets	6	Thromboxane signalling through TP receptor		-2.7865	12.7085	5.71924	28162	24	277	3	1.08303	0.621894	2786|10681|59345	GNG4|GNB5|GNB4	-2.20477	0	26	0	0	-5.98984	16.9446
1	0	0	0	0	0	0	-2.76671	0	0	0	0	0	0	R-HSA-445717	M1000000	1	0	Reactome Gene Sets	6	Aquaporin-mediated transport		-2.76671	7.82061	4.90651	28162	52	277	4	1.44404	0.71679	2786|5577|10681|59345	GNG4|PRKAR2B|GNB5|GNB4	-2.18833	0	26	0	0	-5.98984	16.9446
1	0	0	0	0	0	0	-2.73413	0	0	0	0	0	0	R-HSA-392451	M1000000	1	0	Reactome Gene Sets	6	G beta:gamma signalling through PI3Kgamma		-2.73413	12.2001	5.58384	28162	25	277	3	1.08303	0.621894	2786|10681|59345	GNG4|GNB5|GNB4	-2.16436	0	26	0	0	-5.98984	16.9446
1	0	0	0	0	0	0	-2.73413	0	0	0	0	0	0	R-HSA-418592	M1000000	1	0	Reactome Gene Sets	6	ADP signalling through P2Y purinoceptor 1		-2.73413	12.2001	5.58384	28162	25	277	3	1.08303	0.621894	2786|10681|59345	GNG4|GNB5|GNB4	-2.16436	0	26	0	0	-5.98984	16.9446
1	0	0	0	0	0	0	-2.58996	0	0	0	0	0	0	R-HSA-400042	M1000000	1	0	Reactome Gene Sets	6	Adrenaline,noradrenaline inhibits insulin secretion		-2.58996	10.893	5.21999	28162	28	277	3	1.08303	0.621894	2786|10681|59345	GNG4|GNB5|GNB4	-2.04993	0	26	0	0	-5.98984	16.9446
1	0	0	0	0	0	0	-2.54567	0	0	0	0	0	0	R-HSA-1296041	M1000000	1	0	Reactome Gene Sets	6	Activation of G protein gated Potassium channels		-2.54567	10.5174	5.11077	28162	29	277	3	1.08303	0.621894	2786|10681|59345	GNG4|GNB5|GNB4	-2.01637	0	26	0	0	-5.98984	16.9446
1	0	0	0	0	0	0	-2.54567	0	0	0	0	0	0	R-HSA-1296059	M1000000	1	0	Reactome Gene Sets	6	G protein gated Potassium channels		-2.54567	10.5174	5.11077	28162	29	277	3	1.08303	0.621894	2786|10681|59345	GNG4|GNB5|GNB4	-2.01637	0	26	0	0	-5.98984	16.9446
1	0	0	0	0	0	0	-2.54567	0	0	0	0	0	0	R-HSA-997272	M1000000	1	0	Reactome Gene Sets	6	Inhibition of voltage gated Ca2+ channels via Gbeta/gamma subunits		-2.54567	10.5174	5.11077	28162	29	277	3	1.08303	0.621894	2786|10681|59345	GNG4|GNB5|GNB4	-2.01637	0	26	0	0	-5.98984	16.9446
1	0	0	0	0	0	0	-2.42238	0	0	0	0	0	0	R-HSA-397795	M1000000	1	0	Reactome Gene Sets	6	G-protein beta:gamma signalling		-2.42238	9.53136	4.81268	28162	32	277	3	1.08303	0.621894	2786|10681|59345	GNG4|GNB5|GNB4	-1.91078	0	26	0	0	-5.98984	16.9446
1	0	0	0	0	0	0	-2.38413	0	0	0	0	0	0	R-HSA-163359	M1000000	1	0	Reactome Gene Sets	6	Glucagon signaling in metabolic regulation		-2.38413	9.24253	4.72193	28162	33	277	3	1.08303	0.621894	2786|5577|59345	GNG4|PRKAR2B|GNB4	-1.8782	0	26	0	0	-5.98984	16.9446
1	0	0	0	0	0	0	-2.38413	0	0	0	0	0	0	R-HSA-392518	M1000000	1	0	Reactome Gene Sets	6	Signal amplification		-2.38413	9.24253	4.72193	28162	33	277	3	1.08303	0.621894	2786|10681|59345	GNG4|GNB5|GNB4	-1.8782	0	26	0	0	-5.98984	16.9446
1	0	0	0	0	0	0	-2.38413	0	0	0	0	0	0	R-HSA-420092	M1000000	1	0	Reactome Gene Sets	6	Glucagon-type ligand receptors		-2.38413	9.24253	4.72193	28162	33	277	3	1.08303	0.621894	2786|10681|59345	GNG4|GNB5|GNB4	-1.8782	0	26	0	0	-5.98984	16.9446
1	0	0	0	0	0	0	-2.31136	0	0	0	0	0	0	R-HSA-1296065	M1000000	1	0	Reactome Gene Sets	6	Inwardly rectifying K+ channels		-2.31136	8.71439	4.55148	28162	35	277	3	1.08303	0.621894	2786|10681|59345	GNG4|GNB5|GNB4	-1.8155	0	26	0	0	-5.98984	16.9446
1	0	0	0	0	0	0	-2.21053	0	0	0	0	0	0	R-HSA-6814122	M1000000	1	0	Reactome Gene Sets	6	Cooperation of PDCL (PhLP1) and TRiC/CCT in G-protein beta folding		-2.21053	8.02641	4.31982	28162	38	277	3	1.08303	0.621894	2786|10681|59345	GNG4|GNB5|GNB4	-1.72826	0	26	0	0	-5.98984	16.9446
1	0	0	0	0	0	0	-2.15079	0	0	0	0	0	0	R-HSA-9009391	M1000000	1	0	Reactome Gene Sets	6	Extra-nuclear estrogen signaling		-2.15079	5.28145	3.74953	28162	77	277	4	1.44404	0.71679	805|2786|10681|59345	CALM2|GNG4|GNB5|GNB4	-1.67701	0	26	0	0	-5.98984	16.9446
1	0	0	0	0	0	0	-2.06094	0	0	0	0	0	0	R-HSA-977444	M1000000	1	0	Reactome Gene Sets	6	GABA B receptor activation		-2.06094	7.09311	3.98521	28162	43	277	3	1.08303	0.621894	2786|10681|59345	GNG4|GNB5|GNB4	-1.60767	0	26	0	0	-5.98984	16.9446
1	0	0	0	0	0	0	-2.06094	0	0	0	0	0	0	R-HSA-991365	M1000000	1	0	Reactome Gene Sets	6	Activation of GABAB receptors		-2.06094	7.09311	3.98521	28162	43	277	3	1.08303	0.621894	2786|10681|59345	GNG4|GNB5|GNB4	-1.60767	0	26	0	0	-5.98984	16.9446
1	0	0	0	0	0	0	-2.00586	0	0	0	0	0	0	R-HSA-9006931	M1000000	1	0	Reactome Gene Sets	6	Signaling by Nuclear Receptors		-2.00586	2.72021	2.98045	28162	299	277	8	2.88809	1.00624	348|805|2171|2786|3020|8359|10681|59345	APOE|CALM2|FABP5|GNG4|H3-3A|H4C1|GNB5|GNB4	-1.56201	0	26	0	0	-5.98984	16.9446
1	0	0	0	0	1	1	-3.39797	0	0	0	0	-3.34131	-5.02299	R-HSA-1428517	M1000011	3	0	Reactome Gene Sets	6	The citric acid (TCA) cycle and respiratory electron transport		-5.97795	3.70204	6.23118	28162	178	812	19	2.3399	0.530493	513|515|521|1329|1340|2739|4199|4200|4724|4729|7381|8802|9167|9377|9551|10128|10632|25874|29796	ATP5F1D|ATP5PB|ATP5ME|COX5B|COX6B1|GLO1|ME1|ME2|NDUFS4|NDUFV2|UQCRB|SUCLG1|COX7A2L|COX5A|ATP5MF|LRPPRC|ATP5MG|MPC2|UQCR10	-4.9271	0	27	1	1	-5.97795	3.70204
0	0	0	0	0	0	1	0	0	0	0	0	0	-2.09796	R-HSA-611105	M0000001	1	0	Reactome Gene Sets	6	Respiratory electron transport		-2.52821	3.03049	3.55719	28162	103	812	9	1.10837	0.367405	1329|1340|4724|4729|7381|9167|9377|10128|29796	COX5B|COX6B1|NDUFS4|NDUFV2|UQCRB|COX7A2L|COX5A|LRPPRC|UQCR10	-1.74115	0	27	0	0	-5.97795	3.70204
1	0	0	0	0	0	0	-5.7404	0	0	0	0	0	0	R-HSA-111465	M1000000	1	0	Reactome Gene Sets	6	Apoptotic cleavage of cellular proteins		-5.7404	16.0528	9.25443	28162	38	277	6	2.16606	0.874663	2339|2934|5339|7082|7431|10134	FNTA|GSN|PLEC|TJP1|VIM|BCAP31	-4.68155	0	28	1	1	-5.7404	16.0528
1	0	0	0	0	0	1	-4.92275	0	0	0	0	0	-2.13832	R-HSA-75153	M1000001	2	0	Reactome Gene Sets	6	Apoptotic execution phase		-4.92275	11.7309	7.71945	28162	52	277	6	2.16606	0.874663	2339|2934|5339|7082|7431|10134	FNTA|GSN|PLEC|TJP1|VIM|BCAP31	-3.99085	0	28	0	0	-5.7404	16.0528
1	0	0	0	0	0	0	-3.71238	0	0	0	0	0	0	R-HSA-264870	M1000000	1	0	Reactome Gene Sets	6	Caspase-mediated cleavage of cytoskeletal proteins		-4.88036	14.4509	8.03022	28162	12	812	5	0.615764	0.274529	836|2934|4137|5339|7431	CASP3|GSN|MAPT|PLEC|VIM	-3.92043	0	28	0	0	-5.7404	16.0528
1	0	0	0	1	0	0	-2.09299	0	0	0	-2.148	0	0	R-HSA-1169410	M1000100	2	0	Reactome Gene Sets	6	Antiviral mechanism by IFN-stimulated genes		-5.51712	5.20234	6.48553	28162	80	812	12	1.47783	0.423449	1974|1981|2316|2317|3839|5300|5610|6396|6772|7314|9775|201626	EIF4A2|EIF4G1|FLNA|FLNB|KPNA3|PIN1|EIF2AK2|SEC13|STAT1|UBB|EIF4A3|PDE12	-4.515	0	29	1	1	-5.51712	5.20234
1	0	0	0	1	0	0	-2.25332	0	0	0	-2.30928	0	0	R-HSA-1169408	M1000100	2	0	Reactome Gene Sets	6	ISG15 antiviral mechanism		-4.39722	4.81698	5.58771	28162	72	812	10	1.23153	0.387038	1974|1981|2317|3839|5300|5610|6396|6772|7314|9775	EIF4A2|EIF4G1|FLNB|KPNA3|PIN1|EIF2AK2|SEC13|STAT1|UBB|EIF4A3	-3.47722	0	29	0	0	-5.51712	5.20234
0	0	0	0	1	0	0	0	0	0	0	-2.39167	0	0	R-HSA-9013420	M0000100	1	0	Reactome Gene Sets	6	RHOU GTPase cycle		-5.36563	8.16053	7.19845	28162	34	812	8	0.985222	0.346608	1213|4646|6711|8027|8239|8826|8874|9352	CLTC|MYO6|SPTBN1|STAM|USP9X|IQGAP1|ARHGEF7|TXNL1	-4.37229	0	30	1	1	-5.36563	8.16053
1	0	0	0	0	0	1	-3.4728	0	0	0	0	0	-2.66229	R-HSA-9013424	M1000001	2	0	Reactome Gene Sets	6	RHOV GTPase cycle		-5.36563	8.16053	7.19845	28162	34	812	8	0.985222	0.346608	1213|6711|7170|7171|8239|8826|8874|9352	CLTC|SPTBN1|TPM3|TPM4|USP9X|IQGAP1|ARHGEF7|TXNL1	-4.37229	0	30	0	0	-5.36563	8.16053
0	0	0	1	1	0	0	0	0	0	-5.00679	-4.32684	0	0	R-HSA-419037	M0001100	2	0	Reactome Gene Sets	6	NCAM1 interactions		-5.00679	71.8418	14.4942	28162	42	28	3	10.7143	5.84512	1291|1292|1293	COL6A1|COL6A2|COL6A3	-4.0642	0	31	1	1	-5.00679	71.8418
0	0	0	1	1	0	0	0	0	0	-4.94529	-4.22748	0	0	R-HSA-8948216	M0001100	2	0	Reactome Gene Sets	6	Collagen chain trimerization		-4.94529	68.5763	14.1519	28162	44	28	3	10.7143	5.84512	1291|1292|1293	COL6A1|COL6A2|COL6A3	-4.01188	0	31	0	0	-5.00679	71.8418
0	0	0	1	1	0	0	0	0	0	-4.58201	-3.64914	0	0	R-HSA-186797	M0001100	2	0	Reactome Gene Sets	6	Signaling by PDGF		-4.58201	52.0234	12.2712	28162	58	28	3	10.7143	5.84512	1291|1292|1293	COL6A1|COL6A2|COL6A3	-3.69723	0	31	0	0	-5.00679	71.8418
0	0	0	1	1	0	0	0	0	0	-4.47389	-4.52778	0	0	R-HSA-375165	M0001100	2	0	Reactome Gene Sets	6	NCAM signaling for neurite out-growth		-4.52778	10.0453	7.03176	28162	63	267	6	2.24719	0.907045	1284|1291|1292|1293|5786|375790	COL4A2|COL6A1|COL6A2|COL6A3|PTPRA|AGRN	-3.65369	0	31	0	0	-5.00679	71.8418
0	0	0	1	1	0	0	0	0	0	-4.51604	-3.54578	0	0	R-HSA-2022090	M0001100	2	0	Reactome Gene Sets	6	Assembly of collagen fibrils and other multimeric structures		-4.51604	49.4649	11.9541	28162	61	28	3	10.7143	5.84512	1291|1292|1293	COL6A1|COL6A2|COL6A3	-3.64458	0	31	0	0	-5.00679	71.8418
0	0	0	1	1	0	0	0	0	0	-4.45333	-3.44805	0	0	R-HSA-1442490	M0001100	2	0	Reactome Gene Sets	6	Collagen degradation		-4.45333	47.1462	11.6594	28162	64	28	3	10.7143	5.84512	1291|1292|1293	COL6A1|COL6A2|COL6A3	-3.59095	0	31	0	0	-5.00679	71.8418
0	0	0	1	1	0	0	0	0	0	-4.39357	-3.35541	0	0	R-HSA-1650814	M0001100	2	0	Reactome Gene Sets	6	Collagen biosynthesis and modifying enzymes		-4.39357	45.0352	11.3844	28162	67	28	3	10.7143	5.84512	1291|1292|1293	COL6A1|COL6A2|COL6A3	-3.53884	0	31	0	0	-5.00679	71.8418
0	0	0	1	1	0	0	0	0	0	-4.01063	-2.7739	0	0	R-HSA-1474290	M0001100	2	0	Reactome Gene Sets	6	Collagen formation		-4.01063	33.5262	9.75001	28162	90	28	3	10.7143	5.84512	1291|1292|1293	COL6A1|COL6A2|COL6A3	-3.22249	0	31	0	0	-5.00679	71.8418
0	0	0	0	1	0	0	0	0	0	0	-3.34439	0	0	R-HSA-5696394	M0000100	1	0	Reactome Gene Sets	6	DNA Damage Recognition in GG-NER		-4.9796	7.30153	6.69765	28162	38	812	8	0.985222	0.346608	142|2873|5886|5887|7314|8607|10987|51138	PARP1|GPS1|RAD23A|RAD23B|UBB|RUVBL1|COPS5|COPS4	-4.00826	0	32	1	1	-4.9796	7.30153
0	0	0	0	1	0	0	0	0	0	0	-2.07437	0	0	R-HSA-5696399	M0000100	1	0	Reactome Gene Sets	6	Global Genome Nucleotide Excision Repair (GG-NER)		-2.53399	3.30307	3.6424	28162	84	812	8	0.985222	0.346608	142|2873|5886|5887|7314|8607|10987|51138	PARP1|GPS1|RAD23A|RAD23B|UBB|RUVBL1|COPS5|COPS4	-1.74585	0	32	0	0	-4.9796	7.30153
1	0	0	0	0	0	1	-3.19828	0	0	0	0	0	-2.45904	R-HSA-445355	M1000001	2	0	Reactome Gene Sets	6	Smooth Muscle Contraction		-4.8051	6.93645	6.47377	28162	40	812	8	0.985222	0.346608	800|805|4629|4637|7094|7168|7170|7171	CALD1|CALM2|MYH11|MYL6|TLN1|TPM1|TPM3|TPM4	-3.85629	0	33	1	1	-4.8051	6.93645
1	0	0	0	1	0	0	-3.37564	0	0	0	-2.321	0	0	R-HSA-390522	M1000100	2	0	Reactome Gene Sets	6	Striated Muscle Contraction		-4.18744	6.74377	5.9418	28162	36	812	7	0.862069	0.324424	88|1756|7111|7168|7170|7171|7431	ACTN2|DMD|TMOD1|TPM1|TPM3|TPM4|VIM	-3.28752	0	33	0	0	-4.8051	6.93645
1	1	0	0	0	0	0	-2.08922	-3.84017	0	0	0	0	0	R-HSA-2173782	M1100000	2	0	Reactome Gene Sets	6	Binding and Uptake of Ligands by Scavenger Receptors		-4.64116	6.60615	6.26476	28162	42	812	8	0.985222	0.346608	348|811|1278|1284|3250|3263|4035|10525	APOE|CALR|COL1A2|COL4A2|HPR|HPX|LRP1|HYOU1	-3.70471	0	34	1	1	-4.64116	6.60615
1	0	0	0	0	0	0	-4.60273	0	0	0	0	0	0	R-HSA-9664407	M1000000	1	0	Reactome Gene Sets	6	Parasite infection		-4.60273	10.3391	7.15704	28162	59	277	6	2.16606	0.874663	4644|5879|7525|10095|10096|10787	MYO5A|RAC1|YES1|ARPC1B|ACTR3|NCKAP1	-3.71124	0	35	1	1	-4.60273	11.2964
1	0	0	0	0	0	0	-4.60273	0	0	0	0	0	0	R-HSA-9664417	M1000000	1	0	Reactome Gene Sets	6	Leishmania phagocytosis		-4.60273	10.3391	7.15704	28162	59	277	6	2.16606	0.874663	4644|5879|7525|10095|10096|10787	MYO5A|RAC1|YES1|ARPC1B|ACTR3|NCKAP1	-3.71124	0	35	0	0	-4.60273	11.2964
1	0	0	0	0	0	0	-4.60273	0	0	0	0	0	0	R-HSA-9664422	M1000000	1	0	Reactome Gene Sets	6	FCGR3A-mediated phagocytosis		-4.60273	10.3391	7.15704	28162	59	277	6	2.16606	0.874663	4644|5879|7525|10095|10096|10787	MYO5A|RAC1|YES1|ARPC1B|ACTR3|NCKAP1	-3.71124	0	35	0	0	-4.60273	11.2964
1	0	0	0	0	0	0	-3.68041	0	0	0	0	0	0	R-HSA-2029480	M1000000	1	0	Reactome Gene Sets	6	Fcgamma receptor (FCGR) dependent phagocytosis		-3.68041	7.09311	5.64026	28162	86	277	6	2.16606	0.874663	4644|5879|7525|10095|10096|10787	MYO5A|RAC1|YES1|ARPC1B|ACTR3|NCKAP1	-2.95094	0	35	0	0	-4.60273	11.2964
1	0	0	0	0	0	0	-3.47251	0	0	0	0	0	0	R-HSA-2029482	M1000000	1	0	Reactome Gene Sets	6	Regulation of actin dynamics for phagocytic cup formation		-3.47251	8.33343	5.71465	28162	61	277	5	1.80505	0.799926	4644|5879|10095|10096|10787	MYO5A|RAC1|ARPC1B|ACTR3|NCKAP1	-2.78279	0	35	0	0	-4.60273	11.2964
1	0	0	0	0	0	0	-3.37564	0	0	0	0	0	0	R-HSA-5663213	M1000000	1	0	Reactome Gene Sets	6	RHO GTPases Activate WASPs and WAVEs		-3.37564	11.2964	6.16116	28162	36	277	4	1.44404	0.71679	5879|10095|10096|10787	RAC1|ARPC1B|ACTR3|NCKAP1	-2.69989	0	35	0	0	-4.60273	11.2964
1	0	0	0	0	0	0	-3.11692	0	0	0	0	0	0	R-HSA-3928662	M1000000	1	0	Reactome Gene Sets	6	EPHB-mediated forward signaling		-3.11692	9.68265	5.61239	28162	42	277	4	1.44404	0.71679	5879|7525|10095|10096	RAC1|YES1|ARPC1B|ACTR3	-2.4853	0	35	0	0	-4.60273	11.2964
1	0	0	0	0	0	1	-2.89889	0	0	0	0	0	-3.22265	R-HSA-9613829	M1000001	2	0	Reactome Gene Sets	6	Chaperone Mediated Autophagy		-4.5476	9.4588	6.83882	28162	22	812	6	0.738916	0.300545	1915|2670|7314|7431|10013|10226	EEF1A1|GFAP|UBB|VIM|HDAC6|PLIN3	-3.62021	0	36	1	1	-4.5476	9.4588
0	0	0	0	1	0	0	0	0	0	0	-4.54249	0	0	R-HSA-5652084	M0000100	1	0	Reactome Gene Sets	6	Fructose metabolism		-4.54249	45.2039	11.4432	28162	7	267	3	1.1236	0.645053	216|231|26007	ALDH1A1|AKR1B1|TKFC	-3.66707	0	37	1	1	-4.54249	45.2039
1	0	0	0	0	0	0	-4.46633	0	0	0	0	0	0	R-HSA-8950505	M1000000	1	0	Reactome Gene Sets	6	Gene and protein expression by JAK-STAT signaling after Interleukin-12 stimulation		-4.46633	13.3774	7.60956	28162	38	277	5	1.80505	0.799926	829|4282|4478|5898|6647	CAPZA1|MIF|MSN|RALA|SOD1	-3.60138	0	38	1	1	-4.46633	13.3774
1	0	0	0	0	0	0	-4.01252	0	0	0	0	0	0	R-HSA-9020591	M1000000	1	0	Reactome Gene Sets	6	Interleukin-12 signaling		-4.01252	10.8157	6.71245	28162	47	277	5	1.80505	0.799926	829|4282|4478|5898|6647	CAPZA1|MIF|MSN|RALA|SOD1	-3.2233	0	38	0	0	-4.46633	13.3774
1	0	0	0	0	0	0	-3.61117	0	0	0	0	0	0	R-HSA-447115	M1000000	1	0	Reactome Gene Sets	6	Interleukin-12 family signaling		-3.66028	4.86769	5.0364	28162	57	812	8	0.985222	0.346608	829|3181|4282|4478|5478|5898|6647|6772	CAPZA1|HNRNPA2B1|MIF|MSN|PPIA|RALA|SOD1|STAT1	-2.80047	0	38	0	0	-4.46633	13.3774
0	0	0	0	0	0	1	0	0	0	0	0	0	-4.43223	R-HSA-9609507	M0000001	1	0	Reactome Gene Sets	6	Protein localization		-4.43223	6.4588	6.11611	28162	163	214	8	3.73832	1.29676	291|293|1528|6804|7314|8239|10469|54927	SLC25A4|SLC25A6|CYB5A|STX1A|UBB|USP9X|TIMM44|CHCHD3	-3.5737	0	39	1	1	-4.43223	6.4588
0	0	0	0	0	0	1	0	0	0	0	0	0	-2.841	R-HSA-1268020	M0000001	1	0	Reactome Gene Sets	6	Mitochondrial protein import		-3.30917	4.33528	4.60265	28162	64	812	8	0.985222	0.346608	291|293|8604|9868|10469|10651|25813|54927	SLC25A4|SLC25A6|SLC25A12|TOMM70|TIMM44|MTX2|SAMM50|CHCHD3	-2.46565	0	39	0	0	-4.43223	6.4588
0	1	0	0	0	0	0	0	-4.42273	0	0	0	0	0	R-HSA-9648002	M0100000	1	0	Reactome Gene Sets	6	RAS processing		-4.42273	46.0163	11.5133	28162	27	68	3	4.41176	2.49031	2342|5147|10434	FNTB|PDE6D|LYPLA1	-3.56547	0	40	1	1	-4.42273	46.0163
0	1	0	0	0	0	0	0	-3.58828	0	0	0	0	0	R-HSA-5620920	M0100000	1	0	Reactome Gene Sets	6	Cargo trafficking to the periciliary membrane		-3.58828	24.3616	8.21526	28162	51	68	3	4.41176	2.49031	5147|6102|55212	PDE6D|RP2|BBS7	-2.87551	0	40	0	0	-4.42273	46.0163
0	0	0	0	1	0	0	0	0	0	0	-4.12995	0	0	R-HSA-9013106	M0000100	1	0	Reactome Gene Sets	6	RHOC GTPase cycle		-4.29266	4.68679	5.47177	28162	74	812	10	1.23153	0.387038	389|392|2040|3728|4162|8826|10211|23092|54443|55914	RHOC|ARHGAP1|STOM|JUP|MCAM|IQGAP1|FLOT1|ARHGAP26|ANLN|ERBIN	-3.38281	0	41	1	1	-4.29266	8.11351
1	0	0	0	1	0	0	-3.18562	0	0	0	-2.54493	0	0	R-HSA-8980692	M1000100	2	0	Reactome Gene Sets	6	RHOA GTPase cycle		-4.02235	3.30307	4.82386	28162	147	812	14	1.72414	0.456806	392|397|2040|3728|4162|7204|8826|8874|10134|10160|10211|23092|54443|55914	ARHGAP1|ARHGDIB|STOM|JUP|MCAM|TRIO|IQGAP1|ARHGEF7|BCAP31|FARP1|FLOT1|ARHGAP26|ANLN|ERBIN	-3.13756	0	41	0	0	-4.29266	8.11351
0	0	0	0	1	0	0	0	0	0	0	-3.55547	0	0	R-HSA-9013423	M0000100	1	0	Reactome Gene Sets	6	RAC3 GTPase cycle		-3.55547	6.73249	5.4465	28162	94	267	6	2.24719	0.907045	392|397|4162|10979|23092|55914	ARHGAP1|ARHGDIB|MCAM|FERMT2|ARHGAP26|ERBIN	-2.85082	0	41	0	0	-4.29266	8.11351
0	0	0	0	1	0	0	0	0	0	0	-3.2674	0	0	R-HSA-9013026	M0000100	1	0	Reactome Gene Sets	6	RHOB GTPase cycle		-3.2674	7.53398	5.3549	28162	70	267	5	1.87266	0.8296	392|2040|4162|23092|55914	ARHGAP1|STOM|MCAM|ARHGAP26|ERBIN	-2.6133	0	41	0	0	-4.29266	8.11351
0	0	0	0	1	0	0	0	0	0	0	-3.15657	0	0	R-HSA-9013408	M0000100	1	0	Reactome Gene Sets	6	RHOG GTPase cycle		-3.15657	7.12673	5.16299	28162	74	267	5	1.87266	0.8296	392|397|3954|4162|55914	ARHGAP1|ARHGDIB|LETM1|MCAM|ERBIN	-2.51963	0	41	0	0	-4.29266	8.11351
0	0	0	0	1	0	0	0	0	0	0	-2.8172	0	0	R-HSA-9013404	M0000100	1	0	Reactome Gene Sets	6	RAC2 GTPase cycle		-3.00575	3.54705	4.12335	28162	88	812	9	1.10837	0.367405	392|4162|7204|8826|10787|23092|23580|25813|55914	ARHGAP1|MCAM|TRIO|IQGAP1|NCKAP1|ARHGAP26|CDC42EP4|SAMM50|ERBIN	-2.18501	0	41	0	0	-4.29266	8.11351
0	0	0	0	1	0	0	0	0	0	0	-2.82506	0	0	R-HSA-9013405	M0000100	1	0	Reactome Gene Sets	6	RHOD GTPase cycle		-2.82506	8.11351	5.0231	28162	52	267	4	1.49813	0.743432	392|4162|23092|79180	ARHGAP1|MCAM|ARHGAP26|EFHD2	-2.23723	0	41	0	0	-4.29266	8.11351
0	0	0	0	1	0	0	0	0	0	0	-2.69932	0	0	R-HSA-9013149	M0000100	1	0	Reactome Gene Sets	6	RAC1 GTPase cycle		-2.69932	3.99097	3.99313	28162	185	267	7	2.62172	0.977842	392|397|4162|10979|23092|23580|55914	ARHGAP1|ARHGDIB|MCAM|FERMT2|ARHGAP26|CDC42EP4|ERBIN	-2.13862	0	41	0	0	-4.29266	8.11351
1	0	1	0	1	0	0	-2.27671	0	-3.55822	0	-2.321	0	0	R-HSA-1222556	M1010100	3	0	Reactome Gene Sets	6	ROS and RNS production in phagocytes		-4.18744	6.74377	5.9418	28162	36	812	7	0.862069	0.324424	523|534|535|4842|9114|51382|51606	ATP6V1A|ATP6V1G2|ATP6V0A1|NOS1|ATP6V0D1|ATP6V1D|ATP6V1H	-3.28752	0	42	1	1	-4.18744	27.5288
0	0	1	0	1	0	0	0	0	-3.98587	0	-2.72947	0	0	R-HSA-77387	M0010100	2	0	Reactome Gene Sets	6	Insulin receptor recycling		-4.10102	8.0036	6.15602	28162	26	812	6	0.738916	0.300545	523|534|535|9114|51382|51606	ATP6V1A|ATP6V1G2|ATP6V0A1|ATP6V0D1|ATP6V1D|ATP6V1H	-3.20942	0	42	0	0	-4.18744	27.5288
0	0	1	0	1	0	0	0	0	-3.75365	0	-2.50686	0	0	R-HSA-917977	M0010100	2	0	Reactome Gene Sets	6	Transferrin endocytosis and recycling		-3.75365	27.5288	8.77771	28162	31	99	3	3.0303	1.72283	523|535|9114	ATP6V1A|ATP6V0A1|ATP6V0D1	-3.00877	0	42	0	0	-4.18744	27.5288
0	0	1	0	0	0	0	0	0	-2.94689	0	0	0	0	R-HSA-917937	M0010000	1	0	Reactome Gene Sets	6	Iron uptake and transport		-2.94689	14.7137	6.20953	28162	58	99	3	3.0303	1.72283	523|535|9114	ATP6V1A|ATP6V0A1|ATP6V0D1	-2.3395	0	42	0	0	-4.18744	27.5288
0	0	1	0	0	0	0	0	0	-2.577	0	0	0	0	R-HSA-74752	M0010000	1	0	Reactome Gene Sets	6	Signaling by Insulin receptor		-2.577	10.9409	5.2218	28162	78	99	3	3.0303	1.72283	523|535|9114	ATP6V1A|ATP6V0A1|ATP6V0D1	-2.03881	0	42	0	0	-4.18744	27.5288
0	0	0	0	1	0	0	0	0	0	0	-3.36585	0	0	R-HSA-3322077	M0000100	1	0	Reactome Gene Sets	6	Glycogen synthesis		-4.18055	10.8382	6.78252	28162	16	812	5	0.615764	0.274529	2992|5236|7314|55276|283209	GYG1|PGM1|UBB|PGM2|PGM2L1	-3.28202	0	43	1	1	-4.18055	10.8382
0	0	0	0	1	0	0	0	0	0	0	-2.59076	0	0	R-HSA-8982491	M0000100	1	0	Reactome Gene Sets	6	Glycogen metabolism		-3.81848	7.17564	5.73319	28162	29	812	6	0.738916	0.300545	805|2992|5236|7314|55276|283209	CALM2|GYG1|PGM1|UBB|PGM2|PGM2L1	-2.94702	0	43	0	0	-4.18055	10.8382
0	1	0	0	0	0	1	0	-3.86043	0	0	0	0	-3.74399	R-HSA-8957275	M0100001	2	0	Reactome Gene Sets	6	Post-translational protein phosphorylation		-4.17084	3.85359	5.11951	28162	108	812	12	1.47783	0.423449	102|348|813|1000|3371|3913|4924|5179|5589|5954|7425|7857	ADAM10|APOE|CALU|CDH2|TNC|LAMB2|NUCB1|PENK|PRKCSH|RCN1|VGF|SCG2	-3.27371	0	44	1	1	-4.17084	13.2527
0	1	0	0	0	0	1	0	-3.6165	0	0	0	0	-3.40091	R-HSA-381426	M0100001	2	0	Reactome Gene Sets	6	Regulation of Insulin-like Growth Factor (IGF) transport and uptake by Insulin-like Growth Factor Binding Proteins (IGFBPs)		-3.6165	13.2527	6.7545	28162	125	68	4	5.88235	2.85336	813|1000|4924|7857	CALU|CDH2|NUCB1|SCG2	-2.90099	0	44	0	0	-4.17084	13.2527
0	0	0	0	1	0	0	0	0	0	0	-4.16839	0	0	R-HSA-2142688	M0000100	1	0	Reactome Gene Sets	6	Synthesis of 5-eicosatetraenoic acids		-4.16839	35.1586	10.0271	28162	9	267	3	1.1236	0.645053	2876|2879|5445	GPX1|GPX4|PON2	-3.34765	0	45	1	1	-4.16839	35.1586
0	0	0	0	1	0	0	0	0	0	0	-2.62191	0	0	R-HSA-2142753	M0000100	1	0	Reactome Gene Sets	6	Arachidonic acid metabolism		-2.62191	7.15089	4.62705	28162	59	267	4	1.49813	0.743432	2687|2876|2879|5445	GGT5|GPX1|GPX4|PON2	-2.07468	0	45	0	0	-4.16839	35.1586
1	0	0	0	0	0	0	-4.12101	0	0	0	0	0	0	R-HSA-9619229	M1000000	1	0	Reactome Gene Sets	6	Activation of RAC1 downstream of NMDARs		-4.12101	33.8893	9.8354	28162	9	277	3	1.08303	0.621894	805|5879|8874	CALM2|RAC1|ARHGEF7	-3.30836	0	46	1	1	-4.12101	33.8893
1	0	0	0	0	0	0	-2.54567	0	0	0	0	0	0	R-HSA-5218920	M1000000	1	0	Reactome Gene Sets	6	VEGFR2 mediated vascular permeability		-2.88102	5.9797	4.62293	28162	29	812	5	0.615764	0.274529	805|1495|1500|3728|5879	CALM2|CTNNA1|CTNND1|JUP|RAC1	-2.06837	0	46	0	0	-4.12101	33.8893
0	0	0	0	0	0	1	0	0	0	0	0	0	-2.15765	R-HSA-4420097	M0000001	1	0	Reactome Gene Sets	6	VEGFA-VEGFR2 Pathway		-2.64557	3.15293	3.69747	28162	99	812	9	1.10837	0.367405	805|1495|1500|2185|3728|5579|5879|6714|10787	CALM2|CTNNA1|CTNND1|PTK2B|JUP|PRKCB|RAC1|SRC|NCKAP1	-1.84757	0	46	0	0	-4.12101	33.8893
0	0	0	0	0	0	1	0	0	0	0	0	0	-2.02709	R-HSA-194138	M0000001	1	0	Reactome Gene Sets	6	Signaling by VEGF		-2.39037	2.89019	3.39112	28162	108	812	9	1.10837	0.367405	805|1495|1500|2185|3728|5579|5879|6714|10787	CALM2|CTNNA1|CTNND1|PTK2B|JUP|PRKCB|RAC1|SRC|NCKAP1	-1.61186	0	46	0	0	-4.12101	33.8893
0	0	0	0	0	0	1	0	0	0	0	0	0	-4.04339	R-HSA-430116	M0000001	1	0	Reactome Gene Sets	6	GP1b-IX-V activation signalling		-4.04339	32.8995	9.67144	28162	12	214	3	1.40187	0.803676	1278|6714|7450	COL1A2|SRC|VWF	-3.24428	0	47	1	1	-4.04339	32.8995
0	0	0	0	0	0	1	0	0	0	0	0	0	-3.64738	R-HSA-391160	M0000001	1	0	Reactome Gene Sets	6	Signal regulatory protein family interactions		-3.64738	24.6746	8.28878	28162	16	214	3	1.40187	0.803676	2185|6714|140885	PTK2B|SRC|SIRPA	-2.92726	0	47	0	0	-4.04339	32.8995
0	0	0	0	0	0	1	0	0	0	0	0	0	-2.50559	R-HSA-6806834	M0000001	1	0	Reactome Gene Sets	6	Signaling by MET		-2.50559	6.6632	4.41071	28162	79	214	4	1.86916	0.925804	1278|5879|6714|7314	COL1A2|RAC1|SRC|UBB	-1.98177	0	47	0	0	-4.04339	32.8995
0	0	0	0	0	0	1	0	0	0	0	0	0	-2.49048	R-HSA-76009	M0000001	1	0	Reactome Gene Sets	6	Platelet Aggregation (Plug Formation)		-2.49048	10.1229	4.98875	28162	39	214	3	1.40187	0.803676	1278|6714|7450	COL1A2|SRC|VWF	-1.96901	0	47	0	0	-4.04339	32.8995
0	0	0	0	0	0	1	0	0	0	0	0	0	-2.42845	R-HSA-8875878	M0000001	1	0	Reactome Gene Sets	6	MET promotes cell motility		-2.42845	9.62913	4.83837	28162	41	214	3	1.40187	0.803676	1278|5879|6714	COL1A2|RAC1|SRC	-1.91569	0	47	0	0	-4.04339	32.8995
1	0	0	0	0	0	0	-3.68472	0	0	0	0	0	0	R-HSA-9013409	M1000000	1	0	Reactome Gene Sets	6	RHOJ GTPase cycle		-3.77092	5.04469	5.17348	28162	55	812	8	0.985222	0.346608	392|2040|2631|3728|7204|8874|23092|23513	ARHGAP1|STOM|NIPSNAP2|JUP|TRIO|ARHGEF7|ARHGAP26|SCRIB	-2.90338	0	48	1	1	-3.77092	5.04469
1	0	0	0	1	0	0	-2.5644	0	0	0	-2.62191	0	0	R-HSA-9013406	M1000100	2	0	Reactome Gene Sets	6	RHOQ GTPase cycle		-3.5545	4.70268	4.90557	28162	59	812	8	0.985222	0.346608	392|2040|3728|8826|8874|23092|23513|23580	ARHGAP1|STOM|JUP|IQGAP1|ARHGEF7|ARHGAP26|SCRIB|CDC42EP4	-2.69977	0	48	0	0	-3.77092	5.04469
1	0	0	0	0	0	0	-2.30077	0	0	0	0	0	0	R-HSA-9013148	M1000000	1	0	Reactome Gene Sets	6	CDC42 GTPase cycle		-2.30077	3.83652	3.57488	28162	159	277	6	2.16606	0.874663	3728|7204|8826|8874|10160|23513	JUP|TRIO|IQGAP1|ARHGEF7|FARP1|SCRIB	-1.80601	0	48	0	0	-3.77092	5.04469
0	0	0	0	0	0	1	0	0	0	0	0	0	-3.18999	R-HSA-202733	M0000001	1	0	Reactome Gene Sets	6	Cell surface interactions at the vascular wall		-3.76125	3.29102	4.63169	28162	137	812	13	1.60099	0.440465	481|482|960|961|1278|2817|3897|4282|5478|6520|6714|7525|140885	ATP1B1|ATP1B2|CD44|CD47|COL1A2|GPC1|L1CAM|MIF|PPIA|SLC3A2|SRC|YES1|SIRPA	-2.89501	0	49	1	1	-3.76125	3.29102
0	0	0	0	0	0	1	0	0	0	0	0	0	-3.75477	R-HSA-3299685	M0000001	1	0	Reactome Gene Sets	6	Detoxification of Reactive Oxygen Species		-3.75477	14.2268	7.04475	28162	37	214	4	1.86916	0.925804	318|2950|6647|9588	NUDT2|GSTP1|SOD1|PRDX6	-3.00877	0	50	1	1	-3.75477	14.2268
0	0	0	0	1	0	0	0	0	0	0	-3.74887	0	0	R-HSA-3000157	M0000100	1	0	Reactome Gene Sets	6	Laminin interactions		-3.74887	14.0634	7.0038	28162	30	267	4	1.49813	0.743432	1284|3913|22795|80781	COL4A2|LAMB2|NID2|COL18A1	-3.00497	0	51	1	1	-3.74887	14.0634
0	0	0	0	0	0	1	0	0	0	0	0	0	-3.57944	R-HSA-3560782	M0000001	1	0	Reactome Gene Sets	6	Diseases associated with glycosaminoglycan metabolism		-3.57944	12.8388	6.63806	28162	41	214	4	1.86916	0.925804	176|2817|4969|375790	ACAN|GPC1|OGN|AGRN	-2.86849	0	52	1	1	-3.57944	12.8388
1	0	0	0	0	0	1	-2.03339	0	0	0	0	0	-3.45991	R-HSA-975634	M1000001	2	0	Reactome Gene Sets	6	Retinoid metabolism and transport		-3.45991	11.9635	6.36851	28162	44	214	4	1.86916	0.925804	2817|4035|5947|375790	GPC1|LRP1|RBP1|AGRN	-2.77191	0	52	0	0	-3.57944	12.8388
1	0	0	0	1	0	1	-2.54541	0	0	0	-2.01115	0	-2.46774	R-HSA-196854	M1000101	3	0	Reactome Gene Sets	6	Metabolism of vitamins and cofactors		-3.3656	2.73807	4.14197	28162	190	812	15	1.84729	0.472542	348|805|952|1528|2817|3417|4035|4594|4907|5091|5947|23475|55229|93100|375790	APOE|CALM2|CD38|CYB5A|GPC1|IDH1|LRP1|MMUT|NT5E|PC|RBP1|QPRT|PANK4|NAPRT|AGRN	-2.51838	0	52	0	0	-3.57944	12.8388
0	0	0	0	0	0	1	0	0	0	0	0	0	-3.31385	R-HSA-6806667	M0000001	1	0	Reactome Gene Sets	6	Metabolism of fat-soluble vitamins		-3.31385	10.9665	6.04725	28162	48	214	4	1.86916	0.925804	2817|4035|5947|375790	GPC1|LRP1|RBP1|AGRN	-2.65334	0	52	0	0	-3.57944	12.8388
1	0	0	0	0	0	1	-3.57657	0	0	0	0	0	-2.73896	R-HSA-1251985	M1000001	2	0	Reactome Gene Sets	6	Nuclear signaling by ERBB4		-3.57657	12.7085	6.60495	28162	32	277	4	1.44404	0.71679	348|2670|3925|6285	APOE|GFAP|STMN1|S100B	-2.86833	0	53	1	1	-3.57657	16.4498
0	0	0	0	0	0	1	0	0	0	0	0	0	-3.10882	R-HSA-933542	M0000001	1	0	Reactome Gene Sets	6	TRAF6 mediated NF-kB activation		-3.10882	16.4498	6.62577	28162	24	214	3	1.40187	0.803676	3146|6285|57506	HMGB1|S100B|MAVS	-2.48021	0	53	0	0	-3.57657	16.4498
1	0	0	0	0	0	1	-2.59157	0	0	0	0	0	-3.001	R-HSA-1236394	M1000001	2	0	Reactome Gene Sets	6	Signaling by ERBB4		-3.001	9.07573	5.38725	28162	58	214	4	1.86916	0.925804	2670|6285|6714|7314	GFAP|S100B|SRC|UBB	-2.38496	0	53	0	0	-3.57657	16.4498
0	0	0	0	0	0	1	0	0	0	0	0	0	-2.69999	R-HSA-445989	M0000001	1	0	Reactome Gene Sets	6	TAK1 activates NFkB by phosphorylation and activation of IKKs complex		-2.69999	11.9635	5.51421	28162	33	214	3	1.40187	0.803676	3146|6285|7314	HMGB1|S100B|UBB	-2.13865	0	53	0	0	-3.57657	16.4498
1	0	0	0	0	0	1	-2.0743	0	0	0	0	0	-2.46643	R-HSA-168928	M1000001	2	0	Reactome Gene Sets	6	DDX58/IFIH1-mediated induction of interferon-alpha/beta		-2.63344	3.42541	3.76656	28162	81	812	8	0.985222	0.346608	3146|5094|5300|6285|7314|9868|26007|57506	HMGB1|PCBP2|PIN1|S100B|UBB|TOMM70|TKFC|MAVS	-1.83654	0	53	0	0	-3.57657	16.4498
0	0	0	0	0	0	1	0	0	0	0	0	0	-2.12746	R-HSA-166058	M0000001	1	0	Reactome Gene Sets	6	MyD88:MAL(TIRAP) cascade initiated on plasma membrane		-2.12746	5.21181	3.71051	28162	101	214	4	1.86916	0.925804	3146|6271|6285|7314	HMGB1|S100A1|S100B|UBB	-1.66141	0	53	0	0	-3.57657	16.4498
0	0	0	0	0	0	1	0	0	0	0	0	0	-2.12746	R-HSA-168188	M0000001	1	0	Reactome Gene Sets	6	Toll Like Receptor TLR6:TLR2 Cascade		-2.12746	5.21181	3.71051	28162	101	214	4	1.86916	0.925804	3146|6271|6285|7314	HMGB1|S100A1|S100B|UBB	-1.66141	0	53	0	0	-3.57657	16.4498
0	0	0	0	0	0	1	0	0	0	0	0	0	-2.08346	R-HSA-168179	M0000001	1	0	Reactome Gene Sets	6	Toll Like Receptor TLR1:TLR2 Cascade		-2.08346	5.06147	3.631	28162	104	214	4	1.86916	0.925804	3146|6271|6285|7314	HMGB1|S100A1|S100B|UBB	-1.62515	0	53	0	0	-3.57657	16.4498
0	0	0	0	0	0	1	0	0	0	0	0	0	-2.08346	R-HSA-181438	M0000001	1	0	Reactome Gene Sets	6	Toll Like Receptor 2 (TLR2) Cascade		-2.08346	5.06147	3.631	28162	104	214	4	1.86916	0.925804	3146|6271|6285|7314	HMGB1|S100A1|S100B|UBB	-1.62515	0	53	0	0	-3.57657	16.4498
0	0	0	0	1	0	0	0	0	0	0	-3.54684	0	0	R-HSA-8964539	M0000100	1	0	Reactome Gene Sets	6	Glutamate and glutamine metabolism		-3.54684	22.6019	7.9095	28162	14	267	3	1.1236	0.645053	883|2752|4942	KYAT1|GLUL|OAT	-2.84381	0	54	1	1	-3.54684	22.6019
1	0	0	0	0	0	0	-3.50003	0	0	0	0	0	0	R-HSA-418885	M1000000	1	0	Reactome Gene Sets	6	DCC mediated attractive signaling		-3.50003	21.786	7.75335	28162	14	277	3	1.08303	0.621894	3983|5879|7204	ABLIM1|RAC1|TRIO	-2.80422	0	55	1	1	-3.50003	21.786
1	0	0	0	0	0	0	-2.9594	0	0	0	0	0	0	R-HSA-445144	M1000000	1	0	Reactome Gene Sets	6	Signal transduction by L1		-2.9594	14.524	6.17907	28162	21	277	3	1.08303	0.621894	3897|5605|5879	L1CAM|MAP2K2|RAC1	-2.3513	0	55	0	0	-3.50003	21.786
1	0	0	0	0	0	1	-2.83028	0	0	0	0	0	-2.18565	R-HSA-373752	M1000001	2	0	Reactome Gene Sets	6	Netrin-1 signaling		-2.83028	8.13343	5.03172	28162	50	277	4	1.44404	0.71679	3983|5879|7204|7430	ABLIM1|RAC1|TRIO|EZR	-2.24108	0	55	0	0	-3.50003	21.786
1	0	0	0	0	0	0	-2.58996	0	0	0	0	0	0	R-HSA-164952	M1000000	1	0	Reactome Gene Sets	6	The role of Nef in HIV-1 replication and disease pathogenesis		-2.58996	10.893	5.21999	28162	28	277	3	1.08303	0.621894	1175|5879|51606	AP2S1|RAC1|ATP6V1H	-2.04993	0	55	0	0	-3.50003	21.786
0	0	0	0	1	0	0	0	0	0	0	-3.48385	0	0	R-HSA-532668	M0000100	1	0	Reactome Gene Sets	6	N-glycan trimming in the ER and Calnexin/Calreticulin cycle		-3.48385	12.0544	6.4021	28162	35	267	4	1.49813	0.743432	811|5589|5887|56886	CALR|PRKCSH|RAD23B|UGGT1	-2.7924	0	56	1	1	-3.48385	12.1703
0	0	0	0	1	0	0	0	0	0	0	-2.72947	0	0	R-HSA-901042	M0000100	1	0	Reactome Gene Sets	6	Calnexin/calreticulin cycle		-2.72947	12.1703	5.57488	28162	26	267	3	1.1236	0.645053	811|5589|56886	CALR|PRKCSH|UGGT1	-2.1623	0	56	0	0	-3.48385	12.1703
0	0	0	0	0	0	1	0	0	0	0	0	0	-3.46191	R-HSA-8852135	M0000001	1	0	Reactome Gene Sets	6	Protein ubiquitination		-3.46191	8.329	5.7081	28162	79	214	5	2.33645	1.03261	5591|7314|7347|8239|80349	PRKDC|UBB|UCHL3|USP9X|WDR61	-2.77306	0	57	1	1	-3.46191	13.1598
0	0	0	0	0	0	1	0	0	0	0	0	0	-2.82107	R-HSA-8866652	M0000001	1	0	Reactome Gene Sets	6	Synthesis of active ubiquitin: roles of E1 and E2 enzymes		-2.82107	13.1598	5.831	28162	30	214	3	1.40187	0.803676	7314|7347|8239	UBB|UCHL3|USP9X	-2.23392	0	57	0	0	-3.46191	13.1598
0	0	0	0	1	0	0	0	0	0	0	-2.54493	0	0	R-HSA-9679506	M0000100	1	0	Reactome Gene Sets	6	SARS-CoV Infections		-3.4595	3.06714	4.32969	28162	147	812	13	1.60099	0.440465	477|478|481|482|1175|1312|2931|5589|5931|7314|53826|128866|203068	ATP1A2|ATP1A3|ATP1B1|ATP1B2|AP2S1|COMT|GSK3A|PRKCSH|RBBP7|UBB|FXYD6|CHMP4B|TUBB	-2.60854	0	58	1	1	-3.4595	3.85359
1	0	0	0	1	0	0	-2.0743	0	0	0	-2.97833	0	0	R-HSA-9679191	M1000100	2	0	Reactome Gene Sets	6	Potential therapeutics for SARS		-3.26882	3.85359	4.4315	28162	81	812	9	1.10837	0.367405	477|478|481|482|1175|1312|5931|53826|203068	ATP1A2|ATP1A3|ATP1B1|ATP1B2|AP2S1|COMT|RBBP7|FXYD6|TUBB	-2.42776	0	58	0	0	-3.4595	3.85359
0	0	1	0	0	0	0	0	0	-3.29875	0	0	0	0	R-HSA-6811438	M0010000	1	0	Reactome Gene Sets	6	Intra-Golgi traffic		-3.29875	19.3953	7.25297	28162	44	99	3	3.0303	1.72283	4905|63908|83452	NSF|NAPB|RAB33B	-2.64146	0	59	1	1	-3.29875	19.3953
1	0	0	0	0	0	0	-3.28434	0	0	0	0	0	0	R-HSA-9013407	M1000000	1	0	Reactome Gene Sets	6	RHOH GTPase cycle		-3.28434	10.7019	5.96469	28162	38	277	4	1.44404	0.71679	1627|1629|2631|3728	DBN1|DBT|NIPSNAP2|JUP	-2.62786	0	60	1	1	-3.28434	10.7019
0	0	0	0	0	0	1	0	0	0	0	0	0	-2.59043	R-HSA-156590	M0000001	1	0	Reactome Gene Sets	6	Glutathione conjugation		-3.28013	5.78038	4.94519	28162	36	812	6	0.738916	0.300545	2098|2687|2944|2950|2952|4259	ESD|GGT5|GSTM1|GSTP1|GSTT1|MGST3	-2.43784	0	61	1	1	-3.28013	5.78038
0	0	0	0	0	0	1	0	0	0	0	0	0	-2.01339	R-HSA-156580	M0000001	1	0	Reactome Gene Sets	6	Phase II - Conjugation of compounds		-2.01339	4.82929	3.50508	28162	109	214	4	1.86916	0.925804	2098|2950|4259|27430	ESD|GSTP1|MGST3|MAT2B	-1.56855	0	61	0	0	-3.28013	5.78038
0	0	0	0	0	0	1	0	0	0	0	0	0	-3.27944	R-HSA-9012852	M0000001	1	0	Reactome Gene Sets	6	Signaling by NOTCH3		-3.27944	10.7427	5.97282	28162	49	214	4	1.86916	0.925804	102|2173|4904|7314	ADAM10|FABP7|YBX1|UBB	-2.62454	0	62	1	1	-3.27944	15.7918
0	0	0	0	0	0	1	0	0	0	0	0	0	-3.05573	R-HSA-9013507	M0000001	1	0	Reactome Gene Sets	6	NOTCH3 Activation and Transmission of Signal to the Nucleus		-3.05573	15.7918	6.47451	28162	25	214	3	1.40187	0.803676	102|4904|7314	ADAM10|YBX1|UBB	-2.43456	0	62	0	0	-3.27944	15.7918
0	0	0	0	0	0	1	0	0	0	0	0	0	-2.18565	R-HSA-177929	M0000001	1	0	Reactome Gene Sets	6	Signaling by EGFR		-2.18565	7.89589	4.27056	28162	50	214	3	1.40187	0.803676	102|6714|7314	ADAM10|SRC|UBB	-1.70711	0	62	0	0	-3.27944	15.7918
0	0	1	0	0	0	0	0	0	-2.80366	0	0	0	0	R-HSA-8873719	M0010000	1	0	Reactome Gene Sets	6	RAB geranylgeranylation		-3.26308	4.26859	4.5458	28162	65	812	8	0.985222	0.346608	5864|5865|5869|11021|51715|83452|115827|201475	RAB3A|RAB3B|RAB5B|RAB35|RAB23|RAB33B|RAB3C|RAB12	-2.42568	0	63	1	1	-3.26308	4.26859
1	0	0	0	0	0	1	-3.21341	0	0	0	0	0	-2.89912	R-HSA-2187338	M1000001	2	0	Reactome Gene Sets	6	Visual phototransduction		-3.21341	5.80959	4.92109	28162	105	277	6	2.16606	0.874663	348|805|2339|4035|5947|10681	APOE|CALM2|FNTA|LRP1|RBP1|GNB5	-2.56512	0	64	1	1	-3.21341	8.24334
1	0	0	0	0	0	0	-2.24311	0	0	0	0	0	0	R-HSA-2514859	M1000000	1	0	Reactome Gene Sets	6	Inactivation, recovery and regulation of the phototransduction cascade		-2.24311	8.24334	4.39412	28162	37	277	3	1.08303	0.621894	805|2339|10681	CALM2|FNTA|GNB5	-1.75625	0	64	0	0	-3.21341	8.24334
1	0	0	0	0	0	0	-2.21053	0	0	0	0	0	0	R-HSA-2514856	M1000000	1	0	Reactome Gene Sets	6	The phototransduction cascade		-2.21053	8.02641	4.31982	28162	38	277	3	1.08303	0.621894	805|2339|10681	CALM2|FNTA|GNB5	-1.72826	0	64	0	0	-3.21341	8.24334
1	0	0	0	1	0	0	-2.73413	0	0	0	-2.77968	0	0	R-HSA-983170	M1000100	2	0	Reactome Gene Sets	6	Antigen Presentation: Folding, assembly and peptide loading of class I MHC		-3.18898	6.93645	5.1166	28162	25	812	5	0.615764	0.274529	811|6396|10134|10484|51752	CALR|SEC13|BCAP31|SEC23A|ERAP1	-2.3552	0	65	1	1	-3.18898	6.93645
0	0	0	0	1	0	0	0	0	0	0	-3.17648	0	0	R-HSA-379724	M0000100	1	0	Reactome Gene Sets	6	tRNA Aminoacylation		-3.17648	10.0453	5.73927	28162	42	267	4	1.49813	0.743432	16|5464|51520|55157	AARS1|PPA1|LARS1|DARS2	-2.53647	0	66	1	1	-3.17648	13.1845
0	0	0	0	1	0	0	0	0	0	0	-2.83216	0	0	R-HSA-379716	M0000100	1	0	Reactome Gene Sets	6	Cytosolic tRNA aminoacylation		-2.83216	13.1845	5.84227	28162	24	267	3	1.1236	0.645053	16|5464|51520	AARS1|PPA1|LARS1	-2.24159	0	66	0	0	-3.17648	13.1845
0	0	0	0	0	0	1	0	0	0	0	0	0	-3.1363	R-HSA-163125	M0000001	1	0	Reactome Gene Sets	6	Post-translational modification: synthesis of GPI-anchored proteins		-3.1363	7.07517	5.13502	28162	93	214	5	2.33645	1.03261	4045|4062|4978|7070|257194	LSAMP|LY6H|OPCML|THY1|NEGR1	-2.50241	0	67	1	1	-3.1363	7.07517
0	0	0	0	1	0	0	0	0	0	0	-2.288	0	0	R-HSA-5654738	M0000100	1	0	Reactome Gene Sets	6	Signaling by FGFR2		-2.92515	3.8008	4.12856	28162	73	812	8	0.985222	0.346608	2246|3178|3187|4670|5516|5725|6714|7314	FGF1|HNRNPA1|HNRNPH1|HNRNPM|PPP2CB|PTBP1|SRC|UBB	-2.10905	0	68	1	1	-2.92515	12.1703
1	0	0	0	1	0	0	-2.68404	0	0	0	-2.72947	0	0	R-HSA-6803529	M1000100	2	0	Reactome Gene Sets	6	FGFR2 alternative splicing		-2.72947	12.1703	5.57488	28162	26	267	3	1.1236	0.645053	3187|4670|5725	HNRNPH1|HNRNPM|PTBP1	-2.1623	0	68	0	0	-2.92515	12.1703
0	0	0	0	1	0	0	0	0	0	0	-2.02184	0	0	R-HSA-190236	M0000100	1	0	Reactome Gene Sets	6	Signaling by FGFR		-2.43934	3.18917	3.52374	28162	87	812	8	0.985222	0.346608	2246|3178|3187|4670|5516|5725|6714|7314	FGF1|HNRNPA1|HNRNPH1|HNRNPM|PPP2CB|PTBP1|SRC|UBB	-1.65765	0	68	0	0	-2.92515	12.1703
0	0	0	0	0	0	1	0	0	0	0	0	0	-2.9094	R-HSA-1855204	M0000001	1	0	Reactome Gene Sets	6	Synthesis of IP3 and IP4 in the cytosol		-2.9094	14.0998	6.06853	28162	28	214	3	1.40187	0.803676	805|5333|113026	CALM2|PLCD1|PLCD3	-2.30628	0	69	1	1	-2.9094	14.0998
0	0	0	0	0	0	1	0	0	0	0	0	0	-2.18565	R-HSA-1483249	M0000001	1	0	Reactome Gene Sets	6	Inositol phosphate metabolism		-2.51656	4.16187	3.85573	28162	50	812	6	0.738916	0.300545	805|3628|3705|5333|11163|113026	CALM2|INPP1|ITPK1|PLCD1|NUDT4|PLCD3	-1.73057	0	69	0	0	-2.9094	14.0998
0	0	1	0	0	0	0	0	0	-2.84283	0	0	0	0	R-HSA-1834949	M0010000	1	0	Reactome Gene Sets	6	Cytosolic sensors of pathogen-associated DNA		-2.84283	13.5459	5.9211	28162	63	99	3	3.0303	1.72283	1660|2547|5591	DHX9|XRCC6|PRKDC	-2.24811	0	70	1	1	-2.84283	13.5459
1	0	0	0	0	0	0	-2.34157	0	0	0	0	0	0	R-HSA-204005	M1000000	1	0	Reactome Gene Sets	6	COPII-mediated vesicle transport		-2.34157	5.98046	4.09823	28162	68	277	4	1.44404	0.71679	966|4905|6396|8774	CD59|NSF|SEC13|NAPG	-1.8407	0	71	1	1	-2.34157	5.98046
1	0	0	0	0	0	0	-2.31161	0	0	0	0	0	0	R-HSA-977225	M1000000	1	0	Reactome Gene Sets	6	Amyloid fiber formation		-2.31161	4.57963	3.76621	28162	111	277	5	1.80505	0.799926	102|348|2934|3020|8359	ADAM10|APOE|GSN|H3-3A|H4C1	-1.8155	0	72	1	1	-2.31161	4.57963
0	0	1	0	0	0	0	0	0	-2.1812	0	0	0	0	R-HSA-425393	M0010000	1	0	Reactome Gene Sets	6	Transport of inorganic cations/anions and amino acids/oligopeptides		-2.1812	7.9018	4.26826	28162	108	99	3	3.0303	1.72283	57030|79751|140679	SLC17A7|SLC25A22|SLC32A1	-1.70426	0	73	1	1	-2.1812	7.9018
