# Supplementary material for: Tackling the Biological Meaning of the Human Olfactory Bulb Dyshomeostatic Proteome across Neurological Disorders: An Integrative Bioinformatic Approach
Source: Int J Mol Sci. 2021 Oct 20;22(21):11340. doi: 10.3390/ijms222111340 (PMC8583219; doi:10.3390/ijms222111340)
Supplement: Supplementary file 1 [file ijms-22-11340-s001.zip › SUPPLEMENTARY FILES /Supplementary Table S1. Protein lists. Common and unique OB deregulated proteins across NDs R1.xlsx]

## Sheet: Information datasets
	Neurological disorder	PUBMED ID	Sample information	proteomic workflow & softwares	mass-spectrometry
	Alzheimer´s disease (AD)	PMID: 28831118	3 controls and 13 AD (5 initial AD; 4 interm AD; 4 advanced AD)	Label-free; ProteinPilot, Progenesis	Triple TOF 5600
	Parkinson´s disease (PD)	PMID: 30342273	8 controls and 21 PD (7 LBDL; 6 LBDE; 8 LBDN)	Label-free; ProteinPilot, Progenesis	Triple TOF 5600
	Frontotemporal dementia (FTD)	PMID: 30999060	4 controls and 8 FTD ( 4 PSP; 4 FTLD)	Isobaric labelling; EasyProt	Orbitrap Q-Exactive
	Dementia with lewy bodies (DLB)	PMID: 32887355	4 controls and 4 DLB	Isobaric labelling; EasyProt	Orbitrap Q-Exactive
	Mixed dementia (MixD)	PMID: 34204996	7 controls and 6 MixD	Label free; Maxquant	Orbitrap Q-Exactive HF-X
	Amyotrophic lateral sclerosis (ALS)	PMID: 33167591	8 controls and 12 ALS	Label free; Maxquant	Orbitrap Q-Exactive HF-X

## Sheet: OB AD proteomics
Gene names	Protein names	Proteins	Peptide count	Unique peptides	Mean Control	Mean Initial	FC Initial - Control	Anova.Pvalue	P-value Initial - Control	FC
TXNDC17	Thioredoxin domain-containing protein 17	Q9BRA2	4	2	11.6654	10.1667	-1.4987	0.0277189	0.00253577	0.353872
SCRIB	Protein scribble homolog	A0A0G2JNZ2	12	2	11.7014	10.2621	-1.43933	0.17911	0.0234888	0.368739
RDX	Radixin	P35241	40	3	10.3655	8.94779	-1.41776	0.0138969	0.00279723	0.374294
SERPINH1	Serpin H1	P50454	7	4	11.1429	9.73844	-1.40448	0.0864577	0.0242931	0.377753
DMXL2	DmX-like protein 2	Q8TDJ6	16	3	11.0139	9.6543	-1.35962	0.0182085	0.0146081	0.389684
SORCS2	VPS10 domain-containing receptor SorCS2	B5MED8	7	3	10.2772	8.96969	-1.30753	0.0157694	0.0102448	0.404013
CAPN5	Calpain-5	E7EV01	4	2	11.893	10.5878	-1.30517	0.173165	0.0459759	0.404673
PTPRA	Receptor-type tyrosine-protein phosphatase alpha	P18433	7	3	12.9213	11.6765	-1.24478	0.0490381	0.0159531	0.421972
S100B	Protein S100-B	P04271	12	7	12.6944	11.5782	-1.11618	0.011848	0.0061371	0.461314
MYH11	Isoform 4 of Myosin-11	P35749-4	29	2	10.1468	9.11668	-1.03012	0.0571456	0.0304393	0.489669
CLASP2	CLIP-associating protein 2	O75122	19	3	8.97955	8.00877	-0.970785	0.000388285	0.00249867	0.510228
SF3B3	Splicing factor 3B subunit 3	Q15393	14	2	10.3057	9.3367	-0.968979	0.138735	0.0208015	0.510868
CD38	ADP-ribosyl cyclase/cyclic ADP-ribose hydrolase 1	P28907	6	2	10.1308	9.22441	-0.90643	0.153647	0.0467019	0.533504
TNC	Tenascin	P24821	60	36	14.7322	13.8405	-0.891782	0.127161	0.0447819	0.538948
CMBL	Carboxymethylenebutenolidase homolog	Q96DG6	10	6	10.1395	9.25637	-0.88316	0.00390373	0.00818613	0.542178
FABP5	Fatty acid-binding protein, epidermal	Q01469	16	11	13.9035	13.038	-0.865485	0.0567512	0.00771339	0.548862
PPP1R1B	Protein phosphatase 1 regulatory subunit 1B	Q9UD71	4	3	10.0661	9.21274	-0.853364	0.00202323	0.0421561	0.553493
PHPT1	14 kDa phosphohistidine phosphatase	Q9NRX4	8	5	10.8162	9.98849	-0.827708	0.012823	0.0163825	0.563424
DNPH1	2'-deoxynucleoside 5'-phosphate N-hydrolase 1 (Fragment)	H0Y8X4	8	4	10.3349	9.5297	-0.805216	0.00323537	0.00851794	0.572276
UFL1	E3 UFM1-protein ligase 1	O94874	8	4	12.7916	11.9965	-0.795132	0.203283	0.0327901	0.576291
DHX9	ATP-dependent RNA helicase A	Q08211	22	8	10.3535	9.5841	-0.769425	0.0783475	0.0120482	0.586651
VIM	Vimentin	P08670	194	93	18.1899	17.4237	-0.766177	0.249101	0.0485332	0.587974
PLEC	Isoform 8 of Plectin	Q15149-8	434	8	12.9687	12.2253	-0.743391	0.0266865	0.0160764	0.597334
MYO5A	Unconventional myosin-Va	G3V394	35	13	12.6834	11.9573	-0.726139	0.0197212	0.0376767	0.60452
CD9	Tetraspanin (Fragment)	G8JLH6	6	3	11.806	11.0834	-0.722627	0.159058	0.0366324	0.605993
ACADS	Short-chain-specific acyl-CoA dehydrogenase, mitochondrial	E9PE82	10	3	9.34861	8.62845	-0.720157	0.022925	0.0213305	0.607031
COTL1	Coactosin-like protein	Q14019	13	5	12.0441	11.3583	-0.685756	0.00747767	0.0351037	0.62168
TNIK	TRAF2 and NCK-interacting protein kinase	Q9UKE5	16	4	11.5807	10.9072	-0.673511	0.00215443	0.022388	0.626979
HNMT	Histamine N-methyltransferase	P50135	7	5	11.2615	10.5999	-0.661638	0.0242694	0.00438429	0.63216
TJP1	Tight junction protein 1 (Zona occludens 1), isoform CRA_e	G5E9E7	18	5	9.93083	9.30478	-0.62605	0.0346153	0.0149351	0.647948
CPNE1	Copine-1 (Fragment)	F2Z2V0	9	5	10.4391	9.81369	-0.62545	0.00223365	0.0255716	0.648218
XRCC5	X-ray repair cross-complementing protein 5	P13010	30	13	11.9734	11.382	-0.59146	0.0310757	0.0135883	0.663671
FARP1	FERM, RhoGEF and pleckstrin domain-containing protein 1	Q9Y4F1	14	5	9.13527	8.55697	-0.5783	0.247065	0.0443464	0.669753
EFTUD2	116 kDa U5 small nuclear ribonucleoprotein component	Q15029	13	4	8.61862	8.05137	-0.567248	0.0119042	0.00305743	0.674903
SEC13	Isoform 3 of Protein SEC13 homolog	P55735-3	6	2	9.61269	9.04787	-0.564821	0.102877	0.00589584	0.676039
PHGDH	D-3-phosphoglycerate dehydrogenase	O43175	53	27	15.1961	14.6415	-0.554674	0.116302	0.0451612	0.680811
MSN	Moesin	P26038	49	5	12.1081	11.5576	-0.550454	0.0640624	0.0181133	0.682805
CLIC4	Chloride intracellular channel protein 4	Q9Y696	15	9	12.1814	11.6332	-0.548131	0.00365987	0.0007958	0.683906
INPP1	Inositol polyphosphate 1-phosphatase	P49441	12	5	9.78254	9.25038	-0.532154	0.0733669	0.0370348	0.691521
ERC1	Isoform 2 of ELKS/Rab6-interacting/CAST family member 1	Q8IUD2-2	13	2	14.8432	14.3152	-0.528087	0.000659475	0.0174308	0.693474
EPHX2	Bifunctional epoxide hydrolase 2	P34913	13	4	8.51056	7.98632	-0.524241	0.102504	0.0373129	0.695325
PON2	Isoform 1 of Serum paraoxonase/arylesterase 2	Q15165-1	10	7	12.1569	11.6435	-0.51348	0.00241411	0.041127	0.70053
COMT	Catechol O-methyltransferase	P21964	6	4	10.4698	9.96803	-0.501775	0.0606144	0.030777	0.706237
EZR	Ezrin	E7EQR4	55	21	14.5892	14.0892	-0.500067	0.0853786	0.0363912	0.707074
CD81	Tetraspanin (Fragment)	H0YDL9	11	7	14.1699	13.6733	-0.496597	0.0338191	0.0475048	0.708777
EEF1A1	Elongation factor 1-alpha 1	P68104	71	29	15.1217	14.6302	-0.491462	0.0235645	0.0292791	0.711304
LHPP	Phospholysine phosphohistidine inorganic pyrophosphate phosphatase	Q9H008	14	7	12.7614	12.2792	-0.48216	0.0599934	0.0106644	0.715905
ERLIN2	Erlin-2 (Fragment)	E5RHW4	12	5	11.1954	10.7145	-0.480873	0.00588561	0.0189904	0.716544
TNPO1	Transportin-1	Q92973	16	4	9.10597	8.63452	-0.47145	0.276147	0.0245469	0.721239
DMD	Dystrophin	A0A087WV90	38	9	11.3268	10.8603	-0.466523	0.214304	0.0430003	0.723707
HNRNPU	Heterogeneous nuclear ribonucleoprotein U	Q00839	28	12	12.6452	12.1803	-0.464963	0.00697814	0.0265673	0.72449
CDH2	Cadherin-2	P19022	15	6	10.8575	10.3974	-0.460113	0.00958196	0.0101335	0.726929
CSDE1	Cold shock domain-containing protein E1	O75534	9	2	10.3069	9.85535	-0.451507	0.337571	0.0282548	0.731279
KPNA3	Importin subunit alpha-4	O00505	7	4	8.75149	8.30837	-0.443122	0.00645286	0.0472841	0.735541
TOMM70A	Mitochondrial import receptor subunit TOM70	O94826	25	9	11.388	10.9516	-0.436374	0.00792873	0.0361504	0.73899
CAPN2	Calpain-2 catalytic subunit	P17655	26	18	13.1754	12.7493	-0.42601	0.00323446	0.0292606	0.744317
PSAT1	Phosphoserine aminotransferase	Q9Y617	42	20	15.5251	15.0994	-0.425706	0.119291	0.0106715	0.744474
JUP	Junction plakoglobin	P14923	12	3	10.2937	9.86825	-0.425447	0.0101467	0.0146883	0.744608
ANXA4	Annexin	Q6P452	16	7	11.0165	10.6001	-0.416369	0.132017	0.0401282	0.749308
ESD	S-formylglutathione hydrolase	P10768	24	15	13.7393	13.3234	-0.415856	0.0791824	0.0118691	0.749574
HEPACAM	Hepatocyte cell adhesion molecule	Q14CZ8	20	8	12.9153	12.5117	-0.403585	0.0357044	0.012319	0.755978
DYNC1LI2	Cytoplasmic dynein 1 light intermediate chain 2	O43237	18	3	9.59306	9.19732	-0.395743	0.00795413	0.0210881	0.760098
DDX1	ATP-dependent RNA helicase DDX1	Q92499	21	10	11.5162	11.1215	-0.39462	0.0567395	0.0376665	0.76069
RPS7	40S ribosomal protein S7	P62081	7	2	9.62288	9.23984	-0.383045	0.114657	0.000362483	0.766818
LRPPRC	Leucine-rich PPR motif-containing protein, mitochondrial	P42704	44	16	11.4424	11.8428	0.40033	0.021655	0.00822135	1.31981
STMN1	Stathmin	P16949	10	3	11.5173	11.918	0.400613	5.08595e-07	0.00169499	1.32007
NSF	Vesicle-fusing ATPase	P46459	57	28	14.5079	14.9181	0.410238	0.167234	0.0399068	1.3289
TBC1D9B	Isoform 2 of TBC1 domain family member 9B	Q66K14-2	8	4	9.39857	9.82612	0.427552	0.0114601	0.0165576	1.34495
ARHGEF7	Rho guanine nucleotide exchange factor 7	B1ALK7	5	2	9.28878	9.75315	0.464368	5.89867e-05	0.0406838	1.37971
MYADM	Myeloid-associated differentiation marker (Fragment)	C9JZL8	3	3	8.81944	9.30113	0.481684	0.0193535	0.0239534	1.39637
APOE	Apolipoprotein E	P02649	17	7	10.7266	11.2166	0.490036	0.028467	0.0082702	1.40448
CCBL2	Isoform 3 of Kynurenine--oxoglutarate transaminase 3	Q6YP21-3	7	2	8.71077	9.2473	0.536531	0.0976706	0.0116353	1.45048
PSMB5	Proteasome subunit beta type-5	P28074	8	5	9.67691	10.2356	0.558703	0.00366112	0.00315989	1.47294
COPS4	COP9 signalosome complex subunit 4	Q9BT78	20	9	10.1317	10.7007	0.569031	0.0111444	0.0439385	1.48353
LYPLA2	Acyl-protein thioesterase 2	O95372	4	3	8.68008	9.27116	0.591078	0.0360004	0.0189619	1.50637
SNAP25	Isoform 2 of Synaptosomal-associated protein 25	P60880-2	17	2	9.05409	9.67067	0.61658	5.29422e-05	0.0378084	1.53324
AP3D1	AP-3 complex subunit delta-1	O14617	9	2	7.73427	8.39951	0.665244	0.0662405	0.028467	1.58584
EFHD2	EF-hand domain-containing protein D2	Q96C19	6	3	9.13307	9.8137	0.680632	0.0877841	0.0324602	1.60284
FAM213A	Redox-regulatory protein FAM213A	Q9BRX8	8	2	8.13957	8.83302	0.693451	0.117159	0.0243448	1.61715
IGSF8	Immunoglobulin superfamily member 8	Q969P0	13	8	12.4151	13.1143	0.699272	0.0413735	0.0304619	1.62369
SSBP1	Single-stranded DNA-binding protein, mitochondrial	Q04837	7	4	9.62659	10.3606	0.73399	0.0201821	0.00639001	1.66323
DYNC1I1	Cytoplasmic dynein 1 intermediate chain 1	O14576	5	2	8.11527	8.85426	0.738987	0.12926	0.0442039	1.669
PSMD12	26S proteasome non-ATPase regulatory subunit 12	O00232	15	5	8.29291	9.04205	0.749142	0.0116113	0.00230532	1.68079
DCXR	L-xylulose reductase	Q7Z4W1	13	6	9.32234	10.0827	0.760357	0.0832051	0.0350034	1.69391
VPS26B	Vacuolar protein sorting-associated protein 26B	Q4G0F5	6	4	8.84512	9.6263	0.781176	0.0193645	0.0121647	1.71853
SF3B2	Splicing factor 3B subunit 2	E9PPJ0	13	2	8.38212	9.17194	0.78982	0.15925	0.027808	1.72886
SUCLG1	Succinyl-CoA ligase [ADP/GDP-forming] subunit alpha, mitochondrial	P53597	11	7	11.1649	11.9691	0.804215	0.0697255	0.045612	1.7462
RAB35	Ras-related protein Rab-35 (Fragment)	F5H157	11	4	8.45144	9.25634	0.804905	0.00367671	0.00678077	1.74703
CUL3	Cullin-3	Q13618	13	5	10.4722	11.2878	0.815548	0.000851757	0.000413438	1.75997
DBT	Lipoamide acyltransferase component of branched-chain alpha-keto acid dehydrogenase complex, mitochondrial	P11182	8	2	7.72888	8.55649	0.827607	0.000660958	0.000869614	1.77474
ALAD	Delta-aminolevulinic acid dehydratase	P13716	12	4	8.45754	9.33659	0.879048	0.0139905	0.0296007	1.83916
APOO	MIC	H7C1U8	5	2	8.40555	9.28916	0.883608	0.0203778	0.00782149	1.84498
TPT1	Translationally-controlled tumor protein	Q5W0H4	10	2	7.93365	8.82432	0.890661	0.000521928	0.00163028	1.85402
COX5A	Cytochrome c oxidase subunit 5A, mitochondrial	P20674	10	3	11.0197	11.9238	0.904184	0.0165838	0.0139598	1.87149
L1CAM	Neural cell adhesion molecule L1	P32004	19	8	10.0272	10.9356	0.908405	0.0810808	0.0490591	1.87697
PALM	Paralemmin-1	O75781	22	8	12.0223	12.9542	0.93187	0.127498	0.0341247	1.90775
CTTN	Src substrate cortactin	Q14247	7	4	8.10448	9.14142	1.03694	0.0453224	0.0416379	2.05187
ITGB4	Isoform Beta-4B of Integrin beta-4	P16144-3	10	3	8.20691	9.29383	1.08692	0.00198668	0.0131361	2.1242
TRIO	Isoform 5 of Triple functional domain protein	O75962-5	18	3	8.89123	10.0207	1.12951	0.00197765	0.0287408	2.18785
YES1	Non-specific protein-tyrosine kinase	J3QRU1	13	6	8.02977	9.19507	1.1653	0.063737	0.0442598	2.2428
SDR39U1	Isoform 2 of Epimerase family protein SDR39U1	Q9NRG7-2	8	2	7.95584	9.12676	1.17092	0.0327982	0.000354974	2.25156
STXBP1	Isoform 2 of Syntaxin-binding protein 1	P61764-2	66	2	8.49761	9.6742	1.17659	0.00157882	0.0118715	2.26042
PSMF1	Proteasome inhibitor PI31 subunit	Q5QPM7	8	3	8.38365	9.74859	1.36494	0.00978885	0.0188113	2.57566
MUT	Methylmalonyl-CoA mutase, mitochondrial	P22033	10	4	8.83305	10.2254	1.39233	0.00613451	0.0286088	2.62503
NOS1	Nitric oxide synthase	C9J5P6	17	5	10.9566	12.6276	1.67093	0.022334	0.00617801	3.18421
AP2S1	AP-2 complex subunit sigma	P53680	6	4	10.0312	11.8145	1.78331	0.00488246	0.00683508	3.44215
EIF3B	Eukaryotic translation initiation factor 3 subunit B	P55884	12	4	10.4006	12.5714	2.17076	0.0242778	0.0146485	4.5026
SMAP1	Stromal membrane-associated protein 1	Q8IYB5	5	2	9.22177	11.4777	2.25593	0.0155102	0.0106901	4.77641
FGB	Fibrinogen beta chain	P02675	20	12	9.49457	11.8119	2.31735	0.00596618	0.0257657	4.98416
USP7	Ubiquitin carboxyl-terminal hydrolase 7	Q93009	17	4	9.83441	12.2425	2.40807	0.0103773	0.014441	5.30763
Gene names	Protein names	Proteins	Peptide count	Unique peptides	Mean Control	Mean Intermediate	FC Intermediate-Control	Anova.Pvalue	P-value Intermediate-Control	FC
BASP1	Brain acid soluble protein 1	P80723	11	11	13.5305	11.3675	-2.16297	7.18342e-06	0.00996004	0.223296
TNIK	TRAF2 and NCK-interacting protein kinase	Q9UKE5	16	4	11.5807	9.78631	-1.79444	0.00215443	0.0148383	0.288284
TXNDC17	Thioredoxin domain-containing protein 17	Q9BRA2	4	2	11.6654	10.0685	-1.59692	0.0277189	0.0225246	0.330581
CAPN5	Calpain-5	E7EV01	4	2	11.893	10.2997	-1.59326	0.173165	0.0074547	0.331423
SPG20	Spartin	Q8N0X7	9	5	11.512	9.94878	-1.56321	0.068639	0.0310226	0.338398
SERPINH1	Serpin H1	P50454	7	4	11.1429	9.63487	-1.50805	0.0864577	0.0194166	0.351585
FECH	Ferrochelatase, mitochondrial	P22830	10	3	9.49681	8.03035	-1.46646	4.32685e-05	0.00248128	0.361869
PTPRA	Receptor-type tyrosine-protein phosphatase alpha	P18433	7	3	12.9213	11.5852	-1.33608	0.0490381	0.00952911	0.396094
SORCS2	VPS10 domain-containing receptor SorCS2	B5MED8	7	3	10.2772	8.98301	-1.2942	0.0157694	0.00233806	0.407762
PPP1R1B	Protein phosphatase 1 regulatory subunit 1B	Q9UD71	4	3	10.0661	8.79742	-1.26869	0.00202323	0.00893157	0.415037
DMXL2	DmX-like protein 2	Q8TDJ6	16	3	11.0139	9.76459	-1.24934	0.0182085	0.0100878	0.420642
RAD50	DNA repair protein RAD50	Q92878	14	2	11.2615	10.036	-1.22555	0.0260441	0.019668	0.427633
PIN1	Peptidyl-prolyl cis-trans isomerase NIMA-interacting 1	Q13526	5	4	11.5366	10.3181	-1.21854	0.0119979	0.00204093	0.429717
HDGFRP3	Hepatoma-derived growth factor, related protein 3, isoform CRA_a	A0A024R216	5	4	11.2854	10.1154	-1.16995	0.0328485	0.0280143	0.444437
ACBD7	Acyl-CoA-binding domain-containing protein 7	Q8N6N7	5	3	9.87479	8.71672	-1.15808	0.14187	0.0303325	0.44811
ERAP1	Endoplasmic reticulum aminopeptidase 1	Q9NZ08	12	5	15.6574	14.6194	-1.03794	4.7282e-05	0.00182486	0.487023
CLASP2	CLIP-associating protein 2	O75122	19	3	8.97955	7.99838	-0.981176	0.000388285	0.00123445	0.506567
SRPK2	SRSF protein kinase 2	P78362	2	2	10.8881	9.90703	-0.981045	0.451068	0.0382348	0.506613
MYH11	Isoform 4 of Myosin-11	P35749-4	29	2	10.1468	9.17846	-0.96834	0.0571456	0.0125245	0.511094
SMARCC2	SWI/SNF complex subunit SMARCC2	F8VXC8	7	3	9.48106	8.52714	-0.953917	0.0107702	0.0117923	0.516229
COX6B1	Cytochrome c oxidase subunit 6B1	P14854	5	5	11.4113	10.5247	-0.886634	0.00177161	0.0307035	0.540874
SLC8A2	Sodium/calcium exchanger 2	Q9UPR5	4	2	9.02452	8.14288	-0.88164	0.00230612	0.00211747	0.54275
ATP2B4	Isoform XB of Plasma membrane calcium-transporting ATPase 4	P23634-6	36	9	11.4476	10.5907	-0.856829	0.00739719	0.0354797	0.552165
CALM2	Calmodulin (Fragment)	H0Y7A7	16	12	13.5669	12.7276	-0.839355	0.00051257	0.025195	0.558893
STMN1	Stathmin	P16949	10	3	11.5173	10.6899	-0.827452	5.08595e-07	0.00506073	0.563524
TCEB2	Transcription elongation factor B polypeptide 2	Q15370	10	6	9.83321	9.02079	-0.812417	0.00850982	0.0279838	0.569427
BCAP31	Isoform 2 of B-cell receptor-associated protein 31	P51572-2	7	2	9.17566	8.38723	-0.788426	0.01275	0.0350008	0.578975
DCLK1	Serine/threonine-protein kinase DCLK1	O15075	16	8	10.9294	10.1462	-0.783214	0.0466767	0.0474227	0.581071
KPNA3	Importin subunit alpha-4	O00505	7	4	8.75149	7.99807	-0.753419	0.00645286	0.00621842	0.593196
CBX3	Chromobox protein homolog 3	Q13185	5	2	9.6073	8.86115	-0.74616	0.0497804	0.0447458	0.596188
CD38	ADP-ribosyl cyclase/cyclic ADP-ribose hydrolase 1	P28907	6	2	10.1308	9.38621	-0.744632	0.153647	0.0151522	0.59682
S100A13	Protein S100-A13	Q99584	8	3	11.4897	10.7602	-0.729425	0.0711135	0.00502267	0.603144
GNPDA2	Glucosamine-6-phosphate isomerase 2	Q8TDQ7	9	2	10.7032	9.99359	-0.709567	0.00577031	0.0329352	0.611503
CAMK1D	Calcium/calmodulin-dependent protein kinase type 1D	Q8IU85	12	4	10.6314	9.92611	-0.705313	0.0705507	0.0388712	0.61331
SNX2	Sorting nexin-2	O60749	13	3	8.84711	8.14431	-0.702801	0.00372535	0.00108516	0.614378
TNC	Tenascin	P24821	60	36	14.7322	14.0306	-0.701635	0.127161	0.035607	0.614875
PCBP2	Isoform 3 of Poly(rC)-binding protein 2	Q15366-3	18	4	12.5422	11.8431	-0.69904	0.0563853	0.041118	0.615982
PHB2	Prohibitin-2	J3KPX7	26	10	13.6836	12.9904	-0.693204	0.032434	0.0449144	0.618479
TAGLN	Transgelin	Q01995	12	4	11.8096	11.133	-0.676647	0.334494	0.0120643	0.625618
TUBB	Tubulin beta chain	P07437	292	6	12.9986	12.3239	-0.6747	0.00316331	0.0156497	0.626463
CMPK2	Isoform 3 of UMP-CMP kinase 2, mitochondrial	Q5EBM0-3	8	4	13.7518	13.0866	-0.665186	0.00578241	0.0200585	0.630608
ARPC1B	Actin-related protein 2/3 complex subunit 1B	O15143	5	2	10.4897	9.82512	-0.664601	0.0342252	0.0426889	0.630863
PSMD4	26S proteasome non-ATPase regulatory subunit 4	Q5VWC4	5	2	9.91133	9.26885	-0.64248	0.00588145	0.0229593	0.640611
SOD1	Superoxide dismutase [Cu-Zn]	P00441	14	5	14.0861	13.4504	-0.635618	0.0018303	0.035485	0.643665
HSPE1	10 kDa heat shock protein, mitochondrial	P61604	9	5	13.2005	12.5837	-0.616851	0.00102913	0.0215638	0.652093
EEA1	Early endosome antigen 1	Q15075	24	3	9.05352	8.44344	-0.610078	0.107102	0.0409007	0.655161
MYO5A	Unconventional myosin-Va	G3V394	35	13	12.6834	12.0869	-0.596469	0.0197212	0.0358069	0.661371
PLXNB2	Plexin-B2	O15031	18	5	9.42631	8.84505	-0.58126	0.300023	0.0352223	0.66838
NDUFV2	NADH dehydrogenase [ubiquinone] flavoprotein 2, mitochondrial	P19404	7	2	10.5582	9.98138	-0.576802	0.112351	0.0411194	0.670448
NHP2L1	NHP2-like protein 1	B1AHD1	4	2	9.51339	8.93958	-0.573807	0.0546274	0.0303463	0.671841
TXN2	Thioredoxin, mitochondrial	Q99757	2	2	8.58776	8.02545	-0.562313	0.0521834	0.000329226	0.677216
GNB5	Guanine nucleotide-binding protein subunit beta-5	O14775	4	2	8.68129	8.12493	-0.556358	0.0381002	0.0377087	0.680017
S100B	Protein S100-B	P04271	12	7	12.6944	12.1408	-0.553583	0.011848	0.0201607	0.681326
MAP1S	Microtubule-associated protein 1S	Q66K74	14	5	11.2549	10.7107	-0.544223	0.0295082	0.0203707	0.685761
RPS5	40S ribosomal protein S5	M0R0R2	4	3	9.72818	9.18987	-0.538314	0.157019	0.0169615	0.688575
SFXN3	Sideroflexin	A0A0A0MS41	12	2	8.6651	8.13673	-0.528372	0.0015981	0.0404793	0.693336
CPNE3	Copine-3	O75131	22	7	11.5631	11.0668	-0.496253	0.0407637	0.0237802	0.708946
TPM4	Tropomyosin alpha-4 chain	P67936	23	3	11.1098	10.6161	-0.493649	0.00135686	0.023618	0.710227
ERP44	Endoplasmic reticulum resident protein 44	Q9BS26	9	3	10.4746	9.99127	-0.48336	0.0013768	0.00563557	0.71531
COX7A2	Cytochrome c oxidase subunit 7A2, mitochondrial	H0UI06	5	3	13.0129	12.5327	-0.480198	0.00859501	0.0424769	0.716879
NCKAP1	Nck-associated protein 1	Q9Y2A7	17	4	9.13492	8.65842	-0.476508	0.478968	0.0034775	0.718715
HNRNPM	Isoform 2 of Heterogeneous nuclear ribonucleoprotein M	P52272-2	29	9	12.6591	12.1887	-0.470429	0.0793828	0.000429092	0.72175
GCA	Grancalcin (Fragment)	H7C2Z6	3	2	9.39835	8.97326	-0.425086	0.344586	0.0405505	0.744794
CPNE1	Copine-1 (Fragment)	F2Z2V0	9	5	10.4391	10.035	-0.404119	0.00223365	0.00925401	0.755698
PGM2	Phosphoglucomutase-2	Q96G03	11	5	11.3985	10.9983	-0.400216	0.101338	0.00470351	0.757745
MARCKS	Myristoylated alanine-rich C-kinase substrate	P29966	23	17	14.3779	13.9828	-0.39502	0.102475	0.0235937	0.760479
ARF5	ADP-ribosylation factor 5	P84085	19	3	8.91639	8.52265	-0.393744	0.19552	0.00582126	0.761152
ANXA7	Annexin A7	P20073	17	4	10.6536	10.2648	-0.388793	0.08471	0.0211054	0.763769
ACLY	ATP-citrate synthase	P53396	24	8	10.3901	10.7723	0.382203	0.449326	0.00531796	1.30333
CUL3	Cullin-3	Q13618	13	5	10.4722	10.8613	0.389123	0.000851757	0.049089	1.3096
PSMB4	Proteasome subunit beta type-4	P28070	6	5	9.29818	9.68822	0.390046	0.128193	0.0467136	1.31043
DBN1	Isoform 3 of Drebrin	Q16643-3	12	5	11.3402	11.7478	0.407529	0.200724	0.0436296	1.32641
FNTA	Protein farnesyltransferase/geranylgeranyltransferase type-1 subunit alpha	P49354	11	6	9.6966	10.1238	0.427216	0.0233229	0.026856	1.34464
ARRB1	Beta-arrestin-1	P49407	20	14	12.2627	12.7059	0.443117	0.0700389	0.0498197	1.35954
AP3D1	AP-3 complex subunit delta-1	O14617	9	2	7.73427	8.19218	0.45791	0.0662405	0.00321126	1.37355
CTBP1	C-terminal-binding protein 1	Q13363	17	4	8.43358	8.92295	0.489369	0.0793511	0.0244239	1.40383
PITHD1	PITH domain-containing protein 1	Q9GZP4	8	3	9.99499	10.492	0.496996	0.0562323	0.0110129	1.41127
PSMD5	26S proteasome non-ATPase regulatory subunit 5	Q16401	7	2	7.93164	8.442	0.510356	0.0785679	0.0481806	1.4244
PNP	Purine nucleoside phosphorylase	P00491	15	10	11.4039	11.9274	0.523553	0.167992	0.0160848	1.43749
ACOT13	Acyl-coenzyme A thioesterase 13	Q9NPJ3	6	3	9.09358	9.62157	0.52799	0.267706	0.0105248	1.44192
NAE1	NEDD8-activating enzyme E1 regulatory subunit	Q13564	10	3	8.46832	9.01032	0.542003	0.1602	0.0436526	1.45599
SSBP1	Single-stranded DNA-binding protein, mitochondrial	Q04837	7	4	9.62659	10.1688	0.542245	0.0201821	0.0495284	1.45624
COX5A	Cytochrome c oxidase subunit 5A, mitochondrial	P20674	10	3	11.0197	11.5844	0.564775	0.0165838	0.0196558	1.47916
RALA	Ras-related protein Ral-A	P11233	7	4	10.8475	11.4287	0.581124	0.156536	0.00252809	1.49601
FLOT1	Flotillin-1	O75955	16	6	9.25278	9.84431	0.59153	0.210273	0.0445267	1.50684
VPS26B	Vacuolar protein sorting-associated protein 26B	Q4G0F5	6	4	8.84512	9.44631	0.601186	0.0193645	0.0418486	1.51696
OTUB1	Ubiquitin thioesterase OTUB1	Q96FW1	14	8	11.3952	12.0117	0.616506	0.0868276	0.0314997	1.53316
PRKRA	Interferon-inducible double-stranded RNA-dependent protein kinase activator A	O75569	7	4	9.52176	10.1493	0.627567	0.0382658	0.0129956	1.54496
MIF	Macrophage migration inhibitory factor	P14174	12	7	11.9349	12.5975	0.662505	0.291842	0.0398194	1.58283
ASS1	Argininosuccinate synthase	P00966	9	4	10.4444	11.1299	0.685473	0.0314674	0.0106441	1.60823
KHSRP	Far upstream element-binding protein 2	A0A087WTP3	16	3	8.99858	9.68721	0.688632	0.0328289	0.0259656	1.61175
HNRNPH2	Heterogeneous nuclear ribonucleoprotein H2	P55795	16	3	8.83814	9.55786	0.71972	0.0700884	0.0227099	1.64686
SUCLG1	Succinyl-CoA ligase [ADP/GDP-forming] subunit alpha, mitochondrial	P53597	11	7	11.1649	11.8886	0.723712	0.0697255	0.0117942	1.65143
CYB5B	Cytochrome b5 type B	H3BUX2	4	3	9.81991	10.55	0.73006	0.26308	0.00556201	1.65871
PSMD12	26S proteasome non-ATPase regulatory subunit 12	O00232	15	5	8.29291	9.0286	0.735691	0.0116113	0.0358745	1.6652
SF3B2	Splicing factor 3B subunit 2	E9PPJ0	13	2	8.38212	9.14271	0.760586	0.15925	0.0341731	1.69418
ITGB4	Isoform Beta-4B of Integrin beta-4	P16144-3	10	3	8.20691	8.97701	0.770097	0.00198668	0.0466328	1.70538
STXBP1	Isoform 2 of Syntaxin-binding protein 1	P61764-2	66	2	8.49761	9.29552	0.797914	0.00157882	0.0100661	1.73859
SERPINB9	Serpin B9	P50453	8	4	8.53651	9.34865	0.812135	0.0363996	0.0195234	1.75581
TUBB6	Tubulin beta-6 chain	Q9BUF5	172	2	8.48629	9.36583	0.879535	0.197097	0.0149213	1.83978
COL18A1	Collagen alpha-1(XVIII) chain	P39060	11	5	10.9573	11.8432	0.885914	0.000700104	0.0132346	1.84794
IQGAP1	Ras GTPase-activating-like protein IQGAP1	P46940	15	3	8.43384	9.36638	0.932541	0.0274851	0.0268757	1.90863
DCXR	L-xylulose reductase	Q7Z4W1	13	6	9.32234	10.2602	0.937886	0.0832051	0.0164827	1.91572
SLC25A22	Mitochondrial glutamate carrier 1	Q9H936	10	4	8.75077	9.69603	0.945262	0.0841732	0.0231572	1.92554
ISOC2	Isochorismatase domain-containing protein 2, mitochondrial	Q96AB3	11	7	9.34392	10.3196	0.975696	0.0361288	0.00948048	1.96659
CACYBP	Calcyclin-binding protein	Q9HB71	11	4	8.37508	9.36682	0.991744	0.0564188	0.0414546	1.98859
GFAP	Isoform 3 of Glial fibrillary acidic protein	P14136-3	735	14	15.4335	16.5012	1.06775	0.000498799	0.00893724	2.09616
GNAO1	Isoform Alpha-2 of Guanine nucleotide-binding protein G(o) subunit alpha	P09471-2	55	3	10.4737	11.5707	1.09692	0.0249048	0.0112922	2.13897
YES1	Non-specific protein-tyrosine kinase	J3QRU1	13	6	8.02977	9.18989	1.16012	0.063737	0.0031033	2.23476
TSTA3	GDP-L-fucose synthase	Q13630	7	3	9.25353	10.4157	1.16219	0.0762038	0.0122672	2.23797
TRIO	Isoform 5 of Triple functional domain protein	O75962-5	18	3	8.89123	10.0622	1.17102	0.00197765	0.0200625	2.2517
PTRHD1	Putative peptidyl-tRNA hydrolase PTRHD1	Q6GMV3	7	4	8.30392	9.4952	1.19128	0.0978193	0.0357006	2.28355
KRT9	Keratin, type I cytoskeletal 9	P35527	53	28	13.8878	15.1142	1.22636	0.0103745	0.0353929	2.33975
TST	Thiosulfate sulfurtransferase	Q16762	9	3	8.46989	9.81136	1.34147	0.000751857	0.0373209	2.53409
TPT1	Translationally-controlled tumor protein	Q5W0H4	10	2	7.93365	9.34633	1.41267	0.000521928	0.000601905	2.6623
ALAD	Delta-aminolevulinic acid dehydratase	P13716	12	4	8.45754	9.87475	1.41721	0.0139905	0.00971665	2.67068
PSMF1	Proteasome inhibitor PI31 subunit	Q5QPM7	8	3	8.38365	9.87537	1.49173	0.00978885	0.00194718	2.81226
AP2S1	AP-2 complex subunit sigma	P53680	6	4	10.0312	11.5499	1.5187	0.00488246	0.0246841	2.86534
GSTM1	Glutathione S-transferase Mu 1	P09488	33	3	9.09084	10.817	1.72615	0.0539819	0.0336708	3.30843
Em:AP000351.3	Em:AP000351.3 protein	Q6ICJ4	6	4	7.89759	9.69835	1.80076	0.066871	0.00266722	3.48404
MUT	Methylmalonyl-CoA mutase, mitochondrial	P22033	10	4	8.83305	10.6468	1.81378	0.00613451	0.005997	3.51563
EIF3B	Eukaryotic translation initiation factor 3 subunit B	P55884	12	4	10.4006	12.3524	1.95175	0.0242778	0.0485213	3.86842
USP7	Ubiquitin carboxyl-terminal hydrolase 7	Q93009	17	4	9.83441	12.236	2.40161	0.0103773	0.0291453	5.28392
H3F3A	Histone H3.3	P84243	8	4	8.14104	10.7095	2.5685	0.00188502	6.78296e-05	5.93193
FGB	Fibrinogen beta chain	P02675	20	12	9.49457	12.5717	3.07714	0.00596618	0.00174492	8.43938
Gene names	Protein names	Proteins	Peptide count	Unique peptides	Mean Control	Mean Advanced	FC Advanced - Control	Anova.Pvalue	P-value Advanced - Control	FC
BASP1	Brain acid soluble protein 1	P80723	11	11	13.5305	10.795	-2.73547	7.18342e-06	0.00277731	0.150156
LANCL2	LanC-like protein 2	Q9NS86	13	5	12.3366	9.84615	-2.49048	0.102374	0.00801839	0.177947
SV2A	Synaptic vesicle glycoprotein 2A	Q7L0J3	13	7	13.0712	10.919	-2.15218	0.0348534	0.00140391	0.224973
SPG20	Spartin	Q8N0X7	9	5	11.512	9.79723	-1.71475	0.068639	0.00100327	0.304654
ME1	NADP-dependent malic enzyme	P48163	15	10	12.895	11.225	-1.67002	0.016763	0.000287047	0.31425
ALCAM	CD166 antigen	Q13740	11	4	9.80234	8.15229	-1.65005	0.00377467	0.00987431	0.318628
NFASC	Neurofascin (Fragment)	H7BY57	28	4	9.88755	8.24894	-1.63861	0.00170385	0.0400364	0.321167
VPS35	Vacuolar protein sorting-associated protein 35	Q96QK1	36	11	13.5873	12.0728	-1.51449	0.0461387	0.000353373	0.350021
ATP2B4	Isoform XB of Plasma membrane calcium-transporting ATPase 4	P23634-6	36	9	11.4476	9.99773	-1.44984	0.00739719	0.00696457	0.366063
FLNC	Filamin-C	Q14315	51	10	11.2038	9.86096	-1.34284	0.311449	0.0315404	0.394245
CPNE1	Copine-1 (Fragment)	F2Z2V0	9	5	10.4391	9.1164	-1.32274	0.00223365	0.00961695	0.399776
MYO18A	Unconventional myosin-XVIIIa	A0A0D9SFK2	30	2	10.4619	9.16389	-1.29805	0.0204314	0.00153925	0.406676
PPP1R1B	Protein phosphatase 1 regulatory subunit 1B	Q9UD71	4	3	10.0661	8.83905	-1.22706	0.00202323	0.0102088	0.427188
TOMM70A	Mitochondrial import receptor subunit TOM70	O94826	25	9	11.388	10.1761	-1.2119	0.00792873	0.00303855	0.4317
TNIK	TRAF2 and NCK-interacting protein kinase	Q9UKE5	16	4	11.5807	10.421	-1.15972	0.00215443	0.00961377	0.447598
GAP43	Neuromodulin	P17677	17	13	12.6927	11.5843	-1.10835	0.00201877	0.00202725	0.463823
ATP1A3	Sodium/potassium-transporting ATPase subunit alpha-3	M0R116	118	9	10.5891	9.49044	-1.09863	0.00523851	0.0402846	0.466961
SORCS2	VPS10 domain-containing receptor SorCS2	B5MED8	7	3	10.2772	9.19384	-1.08337	0.0157694	0.0288562	0.471925
CDK5	Cyclin-dependent-like kinase 5	Q00535	13	3	10.6405	9.55934	-1.08118	0.0245322	0.0101159	0.472641
CLASP2	CLIP-associating protein 2	O75122	19	3	8.97955	7.90598	-1.07357	0.000388285	0.00213982	0.47514
EHD3	EH domain-containing protein 3	A0A0C4DH83	16	2	10.0714	9.03769	-1.03375	0.053535	0.0164621	0.48844
SNAP25	Isoform 2 of Synaptosomal-associated protein 25	P60880-2	17	2	9.05409	8.05318	-1.00091	5.29422e-05	0.0012385	0.499686
HNRNPH1	Heterogeneous nuclear ribonucleoprotein H	G8JLB6	15	3	11.3895	10.4072	-0.982279	0.0996776	0.0483226	0.50618
CDH2	Cadherin-2	P19022	15	6	10.8575	9.88257	-0.974913	0.00958196	0.000465934	0.508771
GNPDA2	Glucosamine-6-phosphate isomerase 2	Q8TDQ7	9	2	10.7032	9.74178	-0.961369	0.00577031	0.00718916	0.513569
RDX	Radixin	P35241	40	3	10.3655	9.43812	-0.927428	0.0138969	0.00169661	0.525795
LGALSL	Galectin-related protein	Q3ZCW2	4	3	9.20153	8.30363	-0.897903	0.0115055	0.0365468	0.536666
BCAP31	Isoform 2 of B-cell receptor-associated protein 31	P51572-2	7	2	9.17566	8.29905	-0.876605	0.01275	0.0395647	0.544648
TPM4	Tropomyosin alpha-4 chain	P67936	23	3	11.1098	10.246	-0.863812	0.00135686	0.00674125	0.549499
ABLIM1	Actin-binding LIM protein 1	A0A0A0MRL6	18	5	9.32131	8.45976	-0.861545	0.142368	0.0168253	0.550363
UBE2L3	Ubiquitin-conjugating enzyme E2 L3	P68036	10	4	11.3592	10.5016	-0.857607	0.0176581	0.04447	0.551867
SMARCC2	SWI/SNF complex subunit SMARCC2	F8VXC8	7	3	9.48106	8.63294	-0.848123	0.0107702	0.0251981	0.555507
CD44	Isoform 11 of CD44 antigen	P16070-11	10	7	13.4032	12.5656	-0.837564	0.0453552	0.0370153	0.559588
SLC8A2	Sodium/calcium exchanger 2	Q9UPR5	4	2	9.02452	8.20476	-0.819762	0.00230612	0.00253056	0.566535
NCAM2	Neural cell adhesion molecule 2	H9KV31	15	4	9.26052	8.44197	-0.818547	0.00297772	0.0224144	0.567013
C1orf123	UPF0587 protein C1orf123	Q9NWV4	4	2	9.48971	8.67195	-0.81776	0.156516	0.0425842	0.567322
DCLK1	Serine/threonine-protein kinase DCLK1	O15075	16	8	10.9294	10.1132	-0.816214	0.0466767	0.00430902	0.567931
CAMK1D	Calcium/calmodulin-dependent protein kinase type 1D	Q8IU85	12	4	10.6314	9.83408	-0.797336	0.0705507	0.0209242	0.575411
SOD1	Superoxide dismutase [Cu-Zn]	P00441	14	5	14.0861	13.2951	-0.790964	0.0018303	0.0175638	0.577958
PCBP2	Isoform 3 of Poly(rC)-binding protein 2	Q15366-3	18	4	12.5422	11.752	-0.790222	0.0563853	0.0280567	0.578255
CALM2	Calmodulin (Fragment)	H0Y7A7	16	12	13.5669	12.7816	-0.785315	0.00051257	0.0306024	0.580225
NAPG	Gamma-soluble NSF attachment protein	Q99747	10	3	10.6603	9.87636	-0.783934	0.0458055	0.00146693	0.580781
TJP1	Tight junction protein 1 (Zona occludens 1), isoform CRA_e	G5E9E7	18	5	9.93083	9.15814	-0.772684	0.0346153	0.00419661	0.585328
PHB2	Prohibitin-2	J3KPX7	26	10	13.6836	12.9437	-0.73997	0.032434	0.038359	0.598752
KPNA3	Importin subunit alpha-4	O00505	7	4	8.75149	8.0253	-0.726195	0.00645286	8.76332e-05	0.604496
ATP6V1H	V-type proton ATPase subunit H	Q9UI12	17	8	12.4254	11.7005	-0.724888	0.146969	0.0054544	0.605044
RSU1	Ras suppressor protein 1	Q15404	8	4	9.77551	9.08002	-0.695492	0.0642173	0.00235355	0.617499
ATP6V1D	V-type proton ATPase subunit D	Q9Y5K8	8	3	10.3505	9.66359	-0.686868	0.0333249	0.0182599	0.621201
PIN1	Peptidyl-prolyl cis-trans isomerase NIMA-interacting 1	Q13526	5	4	11.5366	10.886	-0.650603	0.0119979	0.0241705	0.637014
CACNA2D1	Voltage-dependent calcium channel subunit alpha-2/delta-1	P54289	22	6	10.4959	9.85334	-0.642606	0.0500746	0.0338841	0.640555
LARS	Leucine--tRNA ligase, cytoplasmic	Q9P2J5	10	3	10.3185	9.67851	-0.639999	0.0482913	0.0285187	0.641714
TRIM2	Tripartite motif-containing protein 2	Q9C040	20	5	11.1425	10.5295	-0.612953	0.00442889	0.0141509	0.653857
EEA1	Early endosome antigen 1	Q15075	24	3	9.05352	8.45063	-0.602888	0.107102	0.009498	0.658435
PON2	Isoform 1 of Serum paraoxonase/arylesterase 2	Q15165-1	10	7	12.1569	11.5634	-0.593548	0.00241411	0.0351311	0.662711
CD59	CD59 glycoprotein	E9PR17	7	4	12.0703	11.4821	-0.588217	0.254396	0.00318149	0.665164
GNAZ	Guanine nucleotide-binding protein G(z) subunit alpha	P19086	10	5	11.2141	10.6468	-0.567323	0.000615857	0.00702283	0.674868
SAMM50	Sorting and assembly machinery component 50 homolog	Q9Y512	11	3	9.80848	9.24992	-0.558565	0.0145662	0.000128271	0.678977
MAP1S	Microtubule-associated protein 1S	Q66K74	14	5	11.2549	10.7038	-0.551092	0.0295082	0.0215599	0.682503
S100B	Protein S100-B	P04271	12	7	12.6944	12.1552	-0.539228	0.011848	0.0498047	0.688139
HYOU1	Hypoxia up-regulated protein 1	A0A087X054	20	6	10.738	10.2008	-0.537184	0.00216055	0.00475342	0.689115
ACTR3	Actin-related protein 3	P61158	20	10	12.3187	11.7886	-0.530078	0.00793332	0.0279449	0.692517
GNG4	Guanine nucleotide-binding protein G(I)/G(S)/G(O) subunit gamma-4	P50150	5	4	12.7096	12.1806	-0.528994	0.39258	0.00450636	0.693038
EFTUD2	116 kDa U5 small nuclear ribonucleoprotein component	Q15029	13	4	8.61862	8.09078	-0.527835	0.0119042	0.0265095	0.693595
EIF4A2	Eukaryotic initiation factor 4A-II	Q14240	29	5	11.1338	10.6066	-0.527205	0.00430652	0.0110157	0.693898
CAPZA1	F-actin-capping protein subunit alpha-1	P52907	13	5	9.66916	9.14702	-0.522142	0.0118095	0.0163114	0.696337
MTX2	Metaxin-2	O75431	5	4	9.85044	9.33077	-0.519667	0.100114	0.0407662	0.697533
ADAM10	Disintegrin and metalloproteinase domain-containing protein 10	O14672	5	4	8.8029	8.28373	-0.519178	0.0455989	0.0367234	0.697769
TPM3	Isoform 5 of Tropomyosin alpha-3 chain	P06753-5	32	9	13.2668	12.7761	-0.490753	0.0578912	0.00236576	0.711654
DDT	D-dopachrome decarboxylase	J3KQ18	7	2	11.674	11.1843	-0.489642	0.0258922	0.0021592	0.712202
GNB5	Guanine nucleotide-binding protein subunit beta-5	O14775	4	2	8.68129	8.19623	-0.485062	0.0381002	0.0226984	0.714466
COMT	Catechol O-methyltransferase	P21964	6	4	10.4698	9.98722	-0.482594	0.0606144	0.0345218	0.71569
NDRG4	Isoform 6 of Protein NDRG4	Q9ULP0-6	12	7	11.3684	10.8902	-0.478141	0.026086	0.0445244	0.717902
ARPC1B	Actin-related protein 2/3 complex subunit 1B	O15143	5	2	10.4897	10.0254	-0.464289	0.0342252	0.00307081	0.724828
NHP2L1	NHP2-like protein 1	B1AHD1	4	2	9.51339	9.05413	-0.459257	0.0546274	0.0134405	0.727361
HSPE1	10 kDa heat shock protein, mitochondrial	P61604	9	5	13.2005	12.7442	-0.456334	0.00102913	0.0472728	0.728836
ERP44	Endoplasmic reticulum resident protein 44	Q9BS26	9	3	10.4746	10.025	-0.449645	0.0013768	0.0076313	0.732223
STMN1	Stathmin	P16949	10	3	11.5173	11.069	-0.448382	5.08595e-07	0.000663577	0.732864
MYH14	Myosin-14	Q7Z406	56	7	10.6814	10.2455	-0.435912	0.146855	0.0239187	0.739227
VAT1L	Synaptic vesicle membrane protein VAT-1 homolog-like	Q9HCJ6	13	6	10.2492	9.81565	-0.433555	0.23933	0.0447555	0.740435
RBM4	RNA-binding protein 4	Q9BWF3	5	2	9.2452	8.81909	-0.426111	0.469355	0.0216117	0.744265
FUS	RNA-binding protein FUS	P35637	6	3	10.3586	9.93503	-0.423571	0.428619	0.0415543	0.745577
ACAT2	Acetyl-CoA acetyltransferase, cytosolic	Q9BWD1	15	3	9.87923	9.457	-0.422238	0.182988	0.0460838	0.746266
ERAP1	Endoplasmic reticulum aminopeptidase 1	Q9NZ08	12	5	15.6574	15.2364	-0.421018	4.7282e-05	0.0146772	0.746897
LRRC4B	Leucine-rich repeat-containing protein 4B	Q9NT99	6	3	9.19948	8.79132	-0.408156	0.211754	0.0436334	0.753586
COX7A2	Cytochrome c oxidase subunit 7A2, mitochondrial	H0UI06	5	3	13.0129	12.6072	-0.40572	0.00859501	0.0184845	0.754859
PSMA2	Proteasome subunit alpha type-2	P25787	8	4	10.6526	10.2534	-0.399223	0.0339946	0.0349842	0.758267
JUP	Junction plakoglobin	P14923	12	3	10.2937	9.90275	-0.390942	0.0101467	0.0495696	0.762632
PRKAR2B	cAMP-dependent protein kinase type II-beta regulatory subunit	P31323	15	3	9.99136	10.3703	0.378925	0.451188	0.0213417	1.30037
GBAS	Protein NipSnap homolog 2	O75323	12	5	11.0674	11.4478	0.380348	0.101355	0.0241194	1.30166
NANS	Sialic acid synthase	Q9NR45	6	2	9.13368	9.51804	0.384361	0.120456	0.0203815	1.30528
PSMC2	26S protease regulatory subunit 7	P35998	20	7	9.36121	9.75908	0.397877	0.115197	0.0103067	1.31757
RAC1	Ras-related C3 botulinum toxin substrate 1	P63000	16	6	12.9019	13.3022	0.400297	0.00604838	0.0210039	1.31978
APOE	Apolipoprotein E	P02649	17	7	10.7266	11.1284	0.401849	0.028467	0.0257058	1.3212
FAH	Fumarylacetoacetase	P16930	10	6	10.0822	10.4884	0.406227	0.206399	0.0120554	1.32522
LMNB2	Lamin B2, isoform CRA_a	J9JID7	38	7	11.5144	11.9298	0.415423	0.151056	0.0177545	1.33369
GSN	Gelsolin	A0A0A0MT01	72	42	15.3948	15.8208	0.425995	0.0407491	0.0492857	1.3435
RALA	Ras-related protein Ral-A	P11233	7	4	10.8475	11.2752	0.427692	0.156536	0.00752248	1.34508
ELAVL1	Isoform 2 of ELAV-like protein 1	Q15717-2	8	4	10.0693	10.5066	0.437338	0.321518	0.0146173	1.3541
GLO1	Lactoylglutathione lyase	Q04760	23	13	13.1975	13.6425	0.445017	0.0915088	0.011206	1.36133
MATR3	Matrin-3	A8MXP9	26	17	12.5053	12.9691	0.463748	0.0344656	0.0358233	1.37912
TOLLIP	Toll-interacting protein	Q9H0E2	5	4	11.0484	11.5179	0.469481	0.0151502	0.0303111	1.38461
GNB4	Guanine nucleotide-binding protein subunit beta-4	Q9HAV0	19	3	9.54206	10.0125	0.470419	0.0470071	0.0464106	1.38551
SNTB1	Beta-1-syntrophin	Q13884	20	8	12.0728	12.5891	0.516307	0.000722063	0.0446291	1.43029
ARRB1	Beta-arrestin-1	P49407	20	14	12.2627	12.782	0.519251	0.0700389	0.0264105	1.43321
NACA	Nascent polypeptide-associated complex subunit alpha, muscle-specific form	E9PAV3	7	2	9.79122	10.3136	0.522396	0.0687422	0.0260052	1.43634
DCTN3	Dynactin subunit 3	O75935	7	2	9.34575	9.86963	0.523874	0.00096297	0.00336703	1.43781
NAPRT	Nicotinate phosphoribosyltransferase	Q6XQN6	8	4	8.6617	9.19797	0.536269	0.114907	0.0384821	1.45022
TSN	Translin	E9PGT1	10	3	10.3717	10.9269	0.555261	0.0178222	0.0206422	1.46943
SEC14L2	SEC14-like protein 2	O76054	17	6	10.396	10.9529	0.556837	0.315205	0.00521134	1.47104
DYNC1I1	Cytoplasmic dynein 1 intermediate chain 1	O14576	5	2	8.11527	8.70594	0.590667	0.12926	0.0439729	1.50594
AP3D1	AP-3 complex subunit delta-1	O14617	9	2	7.73427	8.32905	0.594775	0.0662405	0.0284459	1.51024
DBT	Lipoamide acyltransferase component of branched-chain alpha-keto acid dehydrogenase complex, mitochondrial	P11182	8	2	7.72888	8.32691	0.598021	0.000660958	0.00650785	1.51364
SUCLG1	Succinyl-CoA ligase [ADP/GDP-forming] subunit alpha, mitochondrial	P53597	11	7	11.1649	11.7636	0.598728	0.0697255	0.0344649	1.51438
OTUB1	Ubiquitin thioesterase OTUB1	Q96FW1	14	8	11.3952	11.9973	0.60203	0.0868276	0.0159869	1.51785
CUL3	Cullin-3	Q13618	13	5	10.4722	11.0827	0.610459	0.000851757	0.00609394	1.52675
CYB5B	Cytochrome b5 type B	H3BUX2	4	3	9.81991	10.4324	0.612448	0.26308	0.0302655	1.52885
APOO	MIC	H7C1U8	5	2	8.40555	9.01868	0.613137	0.0203778	0.0198126	1.52958
HNRNPA1	Heterogeneous nuclear ribonucleoprotein A1	F8W6I7	32	12	12.0098	12.6374	0.62769	0.0160058	0.0495926	1.54509
YES1	Non-specific protein-tyrosine kinase	J3QRU1	13	6	8.02977	8.67999	0.650221	0.063737	0.0270737	1.56941
TUBB4B	Tubulin beta-4B chain	P68371	277	3	8.35887	9.02444	0.665565	0.0948656	0.0118259	1.58619
GPS1	COP9 signalosome complex subunit 1	C9JFE4	11	5	10.0384	10.7046	0.666222	0.000287473	0.00393187	1.58691
ATP5F1	ATP synthase F(0) complex subunit B1, mitochondrial	P24539	20	11	11.5249	12.1939	0.669025	0.174944	0.0419158	1.59
GNAO1	Isoform Alpha-2 of Guanine nucleotide-binding protein G(o) subunit alpha	P09471-2	55	3	10.4737	11.1445	0.670767	0.0249048	0.0338886	1.59192
MACROD1	O-acetyl-ADP-ribose deacetylase MACROD1	Q9BQ69	4	2	8.01076	8.71393	0.703162	0.21899	0.0429698	1.62807
H2BFS	Histone H2B type F-S	P57053	12	4	11.3283	12.0522	0.723889	0.0575532	0.00890451	1.65163
TRIM28	Transcription intermediary factor 1-beta	Q13263	11	5	9.35052	10.0769	0.726419	0.0154052	0.0483589	1.65453
DCXR	L-xylulose reductase	Q7Z4W1	13	6	9.32234	10.0764	0.754091	0.0832051	0.0375564	1.68657
LRP1	Prolow-density lipoprotein receptor-related protein 1	Q07954	41	10	10.6267	11.3929	0.766209	0.219671	0.000801796	1.70079
MAP2K2	Dual specificity mitogen-activated protein kinase kinase 2	P36507	19	4	8.97146	9.74218	0.770711	0.00225252	0.00150316	1.70611
SDR39U1	Isoform 2 of Epimerase family protein SDR39U1	Q9NRG7-2	8	2	7.95584	8.73114	0.775297	0.0327982	0.0263895	1.71154
PIP4K2B	Phosphatidylinositol 5-phosphate 4-kinase type-2 beta	P78356	6	2	12.0981	12.8831	0.785041	0.0404135	0.014337	1.72314
SERPINB9	Serpin B9	P50453	8	4	8.53651	9.32851	0.791998	0.0363996	0.0158014	1.73147
LYPLA2	Acyl-protein thioesterase 2	O95372	4	3	8.68008	9.52853	0.848452	0.0360004	0.00958134	1.80057
COX5A	Cytochrome c oxidase subunit 5A, mitochondrial	P20674	10	3	11.0197	11.9199	0.90029	0.0165838	0.00137322	1.86644
FDPS	Farnesyl pyrophosphate synthase	P14324	10	3	9.29038	10.2016	0.911237	0.105799	0.00591091	1.88066
RBP1	Retinol binding protein 1, cellular	A0A0A0MQT0	11	4	9.28899	10.2148	0.925805	0.125985	0.0117478	1.89974
TPT1	Translationally-controlled tumor protein	Q5W0H4	10	2	7.93365	8.92433	0.99068	0.000521928	0.00866313	1.98712
PALM	Paralemmin-1	O75781	22	8	12.0223	13.0573	1.03497	0.127498	0.000240522	2.04906
COL18A1	Collagen alpha-1(XVIII) chain	P39060	11	5	10.9573	11.9939	1.0366	0.000700104	0.00228619	2.05139
ISOC2	Isochorismatase domain-containing protein 2, mitochondrial	Q96AB3	11	7	9.34392	10.4566	1.11269	0.0361288	0.0294222	2.16249
TSTA3	GDP-L-fucose synthase	Q13630	7	3	9.25353	10.4288	1.17528	0.0762038	0.0113899	2.25836
HIST1H4A	Histone H4	P62805	13	6	10.8129	12.095	1.28208	0.0233399	0.0263719	2.43189
ALAD	Delta-aminolevulinic acid dehydratase	P13716	12	4	8.45754	9.82693	1.3694	0.0139905	0.00520645	2.58362
SLC25A22	Mitochondrial glutamate carrier 1	Q9H936	10	4	8.75077	10.1586	1.40779	0.0841732	0.0025805	2.65331
PSMF1	Proteasome inhibitor PI31 subunit	Q5QPM7	8	3	8.38365	9.84884	1.46519	0.00978885	0.00230072	2.76101
BZW1	Basic leucine zipper and W2 domain-containing protein 1	Q7L1Q6	12	5	8.88203	10.5264	1.6444	0.00413694	0.0176239	3.12618
STXBP1	Isoform 2 of Syntaxin-binding protein 1	P61764-2	66	2	8.49761	10.2035	1.70587	0.00157882	0.000330866	3.26225
MUT	Methylmalonyl-CoA mutase, mitochondrial	P22033	10	4	8.83305	10.5714	1.73831	0.00613451	0.0164123	3.33644
PSMD12	26S proteasome non-ATPase regulatory subunit 12	O00232	15	5	8.29291	10.0572	1.76426	0.0116113	0.0390218	3.39699
AP2S1	AP-2 complex subunit sigma	P53680	6	4	10.0312	11.8347	1.80343	0.00488246	2.47588e-05	3.4905
METTL7A	Methyltransferase-like protein 7A (Fragment)	H0YI09	8	2	9.08386	10.9486	1.8647	0.0184353	0.00129367	3.64192
NOS1	Nitric oxide synthase	C9J5P6	17	5	10.9566	12.9127	1.95603	0.022334	0.00132907	3.87994
EIF3B	Eukaryotic translation initiation factor 3 subunit B	P55884	12	4	10.4006	12.8455	2.44484	0.0242778	0.000711385	5.44466
H3F3A	Histone H3.3	P84243	8	4	8.14104	10.777	2.63598	0.00188502	0.0077478	6.21596
SMAP1	Stromal membrane-associated protein 1	Q8IYB5	5	2	9.22177	12.1073	2.88548	0.0155102	8.08524e-05	7.38953
USP7	Ubiquitin carboxyl-terminal hydrolase 7	Q93009	17	4	9.83441	12.8132	2.97875	0.0103773	1.95501e-06	7.88304
PRPSAP2	Phosphoribosyl pyrophosphate synthase-associated protein 2	O60256	9	2	9.0838	12.2573	3.17348	0.0158331	0.00745954	9.02224
FGB	Fibrinogen beta chain	P02675	20	12	9.49457	12.7607	3.26609	0.00596618	0.000948949	9.62037

## Sheet: OB PD proteomics
Gene names	Protein names	Uniprot	Peptide count	Unique peptides	TheorPep	go	go-id	Mean Control	Mean LBDL	FC LBDL/Control	Anova.Pvalue	p-Value LBDL/Control	FC
EIF2S3	Eukaryotic translation initiation factor 2 subunit 3	P41091	4	3	45	cytoplasm [GO:0005737]; cytosol [GO:0005829]; extracellular exosome [GO:0070062]; GTP binding [GO:0005525]; GTPase activity [GO:0003924]; translation factor activity, RNA binding [GO:0008135]; translation initiation factor activity [GO:0003743]; formation of translation preinitiation complex [GO:0001731]; translational initiation [GO:0006413]; transmembrane transport [GO:0055085]	GO:0005525; GO:0003924; GO:0005737; GO:0005829; GO:0070062; GO:0001731; GO:0008135; GO:0003743; GO:0006413; GO:0055085	13.3915	9.42005	-3.97148	2.64641e-06	0.0376293	0.0637478
DFNA5	Non-syndromic hearing impairment protein 5	O60443	6	5	45	cytoplasm [GO:0005737]; apoptotic process [GO:0006915]; inner ear receptor cell differentiation [GO:0060113]; negative regulation of cell proliferation [GO:0008285]; positive regulation of intrinsic apoptotic signaling pathway [GO:2001244]; sensory perception of sound [GO:0007605]	GO:0006915; GO:0005737; GO:0060113; GO:0008285; GO:2001244; GO:0007605	11.356	9.1552	-2.20078	0.00701294	0.0294682	0.21752
LY6H	Lymphocyte antigen 6H	O94772	6	6	9	anchored component of membrane [GO:0031225]; plasma membrane [GO:0005886]; nervous system development [GO:0007399]; organ morphogenesis [GO:0009887]	GO:0031225; GO:0007399; GO:0009887; GO:0005886	11.4565	9.76451	-1.69202	0.0238618	0.0135248	0.309494
ACTN2	Alpha-actinin-2	P35609	14	4	92	actin filament [GO:0005884]; cortical actin cytoskeleton [GO:0030864]; cytoskeleton [GO:0005856]; cytosol [GO:0005829]; dendritic spine [GO:0043197]; extracellular exosome [GO:0070062]; extracellular region [GO:0005576]; filopodium [GO:0030175]; focal adhesion [GO:0005925]; platelet alpha granule lumen [GO:0031093]; pseudopodium [GO:0031143]; Z disc [GO:0030018]; calcium ion binding [GO:0005509];…	GO:0051373; GO:0000165; GO:0005088; GO:0030018; GO:0005884; GO:0051695; GO:0005509; GO:0055013; GO:0007155; GO:0030864; GO:0008092; GO:0005856; GO:0005829; GO:0043197; GO:0090002; GO:0070062; GO:0005576; GO:0030175; GO:0005925; GO:0048041; GO:0042802; GO:0005178; GO:0044325; GO:0030035; GO:0030049; GO:1901017; GO:0043267; GO:2000009; GO:0005546; GO:0086097; GO:0031093; GO:0002576; GO:2001259; GO:…	10.7886	9.20982	-1.57876	0.020435	0.0228994	0.334769
VPS53	Isoform 4 of Vacuolar protein sorting-associated protein 53 homolog	Q5VIR6-4	2	2	57	cytosol [GO:0005829]; EARP complex [GO:1990745]; endosome membrane [GO:0010008]; GARP complex [GO:0000938]; Golgi apparatus [GO:0005794]; membrane [GO:0016020]; perinuclear region of cytoplasm [GO:0048471]; recycling endosome [GO:0055037]; trans-Golgi network membrane [GO:0032588]; endocytic recycling [GO:0032456]; lysosomal transport [GO:0007041]; protein transport [GO:0015031]; retrograde trans…	GO:1990745; GO:0000938; GO:0005794; GO:0005829; GO:0032456; GO:0010008; GO:0007041; GO:0016020; GO:0048471; GO:0015031; GO:0055037; GO:0042147; GO:0032588	11.8946	10.5581	-1.3365	0.352169	0.0151302	0.395979
GRIA2	Glutamate receptor 2	P42262	8	6	72	AMPA glutamate receptor complex [GO:0032281]; cell junction [GO:0030054]; endocytic vesicle membrane [GO:0030666]; endoplasmic reticulum membrane [GO:0005789]; integral component of plasma membrane [GO:0005887]; plasma membrane [GO:0005886]; postsynaptic membrane [GO:0045211]; AMPA glutamate receptor activity [GO:0004971]; excitatory extracellular ligand-gated ion channel activity [GO:0005231]; e…	GO:0004971; GO:0032281; GO:0030054; GO:0030666; GO:0005789; GO:0005231; GO:0005234; GO:0005887; GO:0004970; GO:0035235; GO:0005886; GO:0045211; GO:0007165; GO:0007268	10.5009	9.17755	-1.32333	0.00546738	0.00380873	0.39961
PURB	Transcriptional activator protein Pur-beta	Q96QR8	4	2	37	DNA replication factor A complex [GO:0005662]; nucleus [GO:0005634]; mRNA binding [GO:0003729]; poly(A) RNA binding [GO:0044822]; RNA polymerase II regulatory region sequence-specific DNA binding [GO:0000977]; single-stranded DNA binding [GO:0003697]; transcription factor binding [GO:0008134]; transcriptional repressor activity, RNA polymerase II transcription regulatory region sequence-specific …	GO:0005662; GO:0000977; GO:0030154; GO:0008283; GO:0003729; GO:0005634; GO:0044822; GO:0045637; GO:0003697; GO:0008134; GO:0006351; GO:0001227	11.4971	10.2046	-1.29248	0.0870893	0.0382783	0.408249
CALB1	Calbindin	P05937	10	6	20	axon [GO:0030424]; cytosol [GO:0005829]; dendrite [GO:0030425]; extracellular exosome [GO:0070062]; neuronal cell body [GO:0043025]; nucleus [GO:0005634]; synapse [GO:0045202]; terminal bouton [GO:0043195]; calcium ion binding [GO:0005509]; vitamin D binding [GO:0005499]; zinc ion binding [GO:0008270]; cellular response to organic substance [GO:0071310]; locomotory behavior [GO:0007626]; long-ter…	GO:0030424; GO:0005509; GO:0071310; GO:0005829; GO:0030425; GO:0070062; GO:0007626; GO:0007616; GO:0072205; GO:0072286; GO:0072221; GO:0035502; GO:0043025; GO:0005634; GO:0051480; GO:0048167; GO:0010842; GO:0007614; GO:0045202; GO:0043195; GO:0005499; GO:0008270	11.2567	10.0787	-1.17802	0.101977	0.0410362	0.441959
LANCL2	LanC-like protein 2	Q9NS86	7	4	42	cortical actin cytoskeleton [GO:0030864]; cytoplasm [GO:0005737]; cytosol [GO:0005829]; nucleus [GO:0005634]; plasma membrane [GO:0005886]; ATP binding [GO:0005524]; catalytic activity [GO:0003824]; GTP binding [GO:0005525]; phosphatidylinositol-3-phosphate binding [GO:0032266]; phosphatidylinositol-4-phosphate binding [GO:0070273]; phosphatidylinositol-5-phosphate binding [GO:0010314]; negative …	GO:0005524; GO:0005525; GO:0003824; GO:0030864; GO:0005737; GO:0005829; GO:0045892; GO:0005634; GO:0032266; GO:0070273; GO:0010314; GO:0005886; GO:0009789	10.4427	9.32575	-1.11697	0.0268953	0.0407711	0.461062
NECAP1	Adaptin ear-binding coat-associated protein 1	Q8NC96	4	3	28	clathrin vesicle coat [GO:0030125]; coated pit [GO:0005905]; plasma membrane [GO:0005886]; endocytosis [GO:0006897]; protein transport [GO:0015031]	GO:0030125; GO:0005905; GO:0006897; GO:0005886; GO:0015031	10.1391	9.05719	-1.08191	0.0208603	0.000548422	0.472404
ERBB2IP	Isoform 3 of Protein LAP2	Q96RT1-3	8	5	119	basal plasma membrane [GO:0009925]; basement membrane [GO:0005604]; basolateral plasma membrane [GO:0016323]; cell junction [GO:0030054]; cytoplasm [GO:0005737]; hemidesmosome [GO:0030056]; nuclear membrane [GO:0031965]; nucleoplasm [GO:0005654]; nucleus [GO:0005634]; plasma membrane [GO:0005886]; ErbB-2 class receptor binding [GO:0005176]; integrin binding [GO:0005178]; receptor binding [GO:0005…	GO:0038128; GO:0005176; GO:0009925; GO:0045175; GO:0005604; GO:0016323; GO:0007155; GO:0007049; GO:0016049; GO:0030054; GO:0071356; GO:0005737; GO:0007173; GO:0045197; GO:0030056; GO:0005178; GO:0007229; GO:0045104; GO:0032088; GO:0071638; GO:0070433; GO:0031965; GO:0005654; GO:0005634; GO:0005886; GO:0006605; GO:0005102; GO:0032496; GO:0032495; GO:0007165; GO:0005200	10.8886	9.83603	-1.05258	0.132337	0.0200696	0.482104
DNAJC6	Putative tyrosine-protein phosphatase auxilin	O75061	9	5	63	cytosol [GO:0005829]; neuronal postsynaptic density [GO:0097481]; protein tyrosine phosphatase activity [GO:0004725]; clathrin coat disassembly [GO:0072318]; regulation of clathrin-mediated endocytosis [GO:2000369]	GO:0072318; GO:0005829; GO:0097481; GO:0004725; GO:2000369	10.2318	9.25108	-0.980762	0.047794	0.0196381	0.506712
PLEKHB1	Pleckstrin homology domain-containing family B member 1 (Fragment)	F5H866	2	2	16			14.1163	13.1441	-0.972287	0.064994	0.0262072	0.509697
NEGR1	Neuronal growth regulator 1	Q7Z3B1	7	4	20	anchored component of membrane [GO:0031225]; extracellular exosome [GO:0070062]; plasma membrane [GO:0005886]; feeding behavior [GO:0007631]; locomotory behavior [GO:0007626]; positive regulation of neuron projection development [GO:0010976]; single organismal cell-cell adhesion [GO:0016337]	GO:0031225; GO:0070062; GO:0007631; GO:0007626; GO:0005886; GO:0010976; GO:0016337	12.8482	11.8781	-0.970102	0.0110379	0.0472854	0.51047
PPP3CA	Serine/threonine-protein phosphatase 2B catalytic subunit alpha isoform	Q08209	14	5	52	calcineurin complex [GO:0005955]; cytoplasm [GO:0005737]; cytosol [GO:0005829]; mitochondrion [GO:0005739]; nucleoplasm [GO:0005654]; postsynapse [GO:0098794]; sarcolemma [GO:0042383]; Z disc [GO:0030018]; calcium ion binding [GO:0005509]; calmodulin binding [GO:0005516]; calmodulin-dependent protein phosphatase activity [GO:0033192]; drug binding [GO:0008144]; enzyme binding [GO:0019899]; protei…	GO:0038095; GO:0000082; GO:0042110; GO:0007223; GO:0030018; GO:0005955; GO:0033173; GO:0005509; GO:0006816; GO:0005516; GO:0033192; GO:0014898; GO:0035690; GO:0071333; GO:0005737; GO:0005829; GO:0016311; GO:0008144; GO:0019899; GO:0060079; GO:0005739; GO:0050804; GO:0033555; GO:0035562; GO:0050774; GO:0046676; GO:0005654; GO:0051533; GO:1903244; GO:0051091; GO:0045944; GO:0098794; GO:0006470; GO:…	11.6808	10.7152	-0.965614	0.190156	0.0194299	0.512061
VTA1	Chromosome 6 open reading frame 55, isoform CRA_b	A0A087WY55	3	3	24			9.34111	8.40423	-0.936883	0.0140967	0.0356672	0.52236
RAP2A	Ras-related protein Rap-2a	P10114	5	2	20	cytosol [GO:0005829]; extracellular exosome [GO:0070062]; midbody [GO:0030496]; plasma membrane [GO:0005886]; recycling endosome [GO:0055037]; recycling endosome membrane [GO:0055038]; GTP binding [GO:0005525]; GTPase activity [GO:0003924]; actin cytoskeleton reorganization [GO:0031532]; cellular protein localization [GO:0034613]; cellular response to drug [GO:0035690]; establishment of protein l…	GO:0005525; GO:0003924; GO:0032486; GO:0031532; GO:0034613; GO:0035690; GO:0005829; GO:0045184; GO:0070062; GO:0030033; GO:0030496; GO:0030336; GO:0005886; GO:0031954; GO:0001934; GO:0072659; GO:0055037; GO:0055038; GO:0046328; GO:0048814	10.3076	9.38578	-0.921827	0.108192	0.0174164	0.52784
CLASP2	CLIP-associating protein 2	E7EW49	6	5	144			12.1446	11.2879	-0.856733	0.0303998	0.00767212	0.552202
ARHGAP26	Rho GTPase-activating protein 26	Q9UNA1	4	2	66	cytoskeleton [GO:0005856]; cytosol [GO:0005829]; focal adhesion [GO:0005925]; GTPase activator activity [GO:0005096]; phospholipid binding [GO:0005543]; actin cytoskeleton organization [GO:0030036]; nervous system development [GO:0007399]; regulation of small GTPase mediated signal transduction [GO:0051056]; signal transduction [GO:0007165]	GO:0005096; GO:0030036; GO:0005856; GO:0005829; GO:0005925; GO:0007399; GO:0005543; GO:0051056; GO:0007165	11.0283	10.1914	-0.836885	0.0799335	0.013157	0.559851
COPS5	COP9 signalosome complex subunit 5	Q92905	7	6	24	cell junction [GO:0030054]; COP9 signalosome [GO:0008180]; cytoplasm [GO:0005737]; eukaryotic translation initiation factor 3 complex [GO:0005852]; nucleoplasm [GO:0005654]; nucleus [GO:0005634]; perinuclear region of cytoplasm [GO:0048471]; synaptic vesicle [GO:0008021]; metal ion binding [GO:0046872]; metallopeptidase activity [GO:0008237]; thiol-dependent ubiquitin-specific protease activity […	GO:0008180; GO:0030054; GO:0010388; GO:0005737; GO:0005852; GO:1990182; GO:0046872; GO:0008237; GO:0005654; GO:0000715; GO:0005634; GO:0048471; GO:0045944; GO:0000338; GO:0016579; GO:1903894; GO:0046328; GO:0051726; GO:0008021; GO:0004843; GO:0003713; GO:0006366; GO:0006283; GO:0006412; GO:0003743	9.65882	8.85903	-0.799798	0.0296841	0.0119825	0.57443
ACAT2	Acetyl-CoA acetyltransferase, cytosolic	Q9BWD1	7	7	30	cytoplasm [GO:0005737]; extracellular exosome [GO:0070062]; nucleolus [GO:0005730]; nucleus [GO:0005634]; acetyl-CoA C-acetyltransferase activity [GO:0003985]; lipid metabolic process [GO:0006629]	GO:0003985; GO:0005737; GO:0070062; GO:0006629; GO:0005730; GO:0005634	11.7691	10.9859	-0.783135	0.0021857	0.00465227	0.581103
TUBB4A	Tubulin beta-4A chain	P04350	51	6	31	cilium [GO:0005929]; cytosol [GO:0005829]; extracellular exosome [GO:0070062]; internode region of axon [GO:0033269]; microtubule [GO:0005874]; myelin sheath [GO:0043209]; neuronal cell body [GO:0043025]; nucleus [GO:0005634]; GTP binding [GO:0005525]; GTPase activity [GO:0003924]; structural constituent of cytoskeleton [GO:0005200]; G2/M transition of mitotic cell cycle [GO:0000086]; microtubule…	GO:0000086; GO:0005525; GO:0003924; GO:0005929; GO:0005829; GO:0070062; GO:0033269; GO:0005874; GO:0007017; GO:0043209; GO:0043025; GO:0005634; GO:0005200	16.2168	15.4346	-0.782279	0.0398272	0.0126428	0.581448
PITHD1	PITH domain-containing protein 1	Q9GZP4	6	6	26	nucleus [GO:0005634]	GO:0005634	12.0848	11.3045	-0.780246	0.0633358	0.0250893	0.582267
UBXN6	UBX domain-containing protein 6	Q9BZV1	10	6	42	cytoplasm [GO:0005737]; extracellular exosome [GO:0070062]; microtubule organizing center [GO:0005815]; nucleus [GO:0005634]	GO:0005737; GO:0070062; GO:0005815; GO:0005634	12.2681	11.5272	-0.74085	0.00426241	0.033244	0.598387
CACYBP	Calcyclin-binding protein	Q9HB71	5	3	29	beta-catenin destruction complex [GO:0030877]; cytoplasm [GO:0005737]; extracellular exosome [GO:0070062]; nuclear envelope lumen [GO:0005641]; nucleoplasm [GO:0005654]; protein homodimerization activity [GO:0042803]	GO:0030877; GO:0005737; GO:0070062; GO:0005641; GO:0005654; GO:0042803	10.9461	10.2172	-0.728934	0.0465554	0.0161087	0.60335
PGM2L1	Glucose 1,6-bisphosphate synthase	Q6PCE3	17	14	64	cytosol [GO:0005829]; glucose-1,6-bisphosphate synthase activity [GO:0047933]; intramolecular transferase activity, phosphotransferases [GO:0016868]; metal ion binding [GO:0046872]; glucose metabolic process [GO:0006006]	GO:0005829; GO:0006006; GO:0047933; GO:0016868; GO:0046872	13.2914	12.5666	-0.72486	0.0524266	0.044604	0.605056
GPX4	Glutathione peroxidase	A0A087X2I2	7	5	26	glutathione peroxidase activity [GO:0004602]; response to oxidative stress [GO:0006979]	GO:0004602; GO:0006979	10.3535	9.65426	-0.699266	0.0200687	0.00259523	0.615886
EFHD2	EF-hand domain-containing protein D2	Q96C19	5	4	27	membrane raft [GO:0045121]; calcium ion binding [GO:0005509]	GO:0005509; GO:0045121	10.8358	10.1452	-0.690577	0.263382	0.0300556	0.619606
SNCG	Gamma-synuclein	O76070	7	7	6	axon [GO:0030424]; cytoplasm [GO:0005737]; extracellular exosome [GO:0070062]; microtubule organizing center [GO:0005815]; neuronal cell body [GO:0043025]; perinuclear region of cytoplasm [GO:0048471]; spindle [GO:0005819]; adult locomotory behavior [GO:0008344]; protein secretion [GO:0009306]; regulation of dopamine secretion [GO:0014059]; regulation of neurotransmitter secretion [GO:0046928]; s…	GO:0008344; GO:0030424; GO:0005737; GO:0070062; GO:0005815; GO:0043025; GO:0048471; GO:0009306; GO:0014059; GO:0046928; GO:0005819; GO:0050808; GO:0007268	12.9993	12.3152	-0.684104	0.0207114	0.0236145	0.622392
TPPP	Tubulin polymerization-promoting protein	O94811	7	6	36	cytoplasm [GO:0005737]; microtubule [GO:0005874]; myelin sheath [GO:0043209]; nucleus [GO:0005634]; perinuclear region of cytoplasm [GO:0048471]; microtubule binding [GO:0008017]; tubulin binding [GO:0015631]; microtubule bundle formation [GO:0001578]; microtubule polymerization [GO:0046785]; positive regulation of protein complex assembly [GO:0031334]; positive regulation of protein polymerizati…	GO:0005737; GO:0005874; GO:0008017; GO:0001578; GO:0046785; GO:0043209; GO:0005634; GO:0048471; GO:0031334; GO:0032273; GO:0015631	14.7244	14.0445	-0.679911	0.0722464	0.00479229	0.624204
PTPRD	Receptor-type tyrosine-protein phosphatase delta	P23468	10	3	167	extracellular exosome [GO:0070062]; integral component of plasma membrane [GO:0005887]; plasma membrane [GO:0005886]; cell adhesion molecule binding [GO:0050839]; receptor binding [GO:0005102]; transmembrane receptor protein tyrosine phosphatase activity [GO:0005001]; heterophilic cell-cell adhesion via plasma membrane cell adhesion molecules [GO:0007157]; neuron differentiation [GO:0030182]; pho…	GO:0050839; GO:0070062; GO:0007157; GO:0005887; GO:0030182; GO:0006796; GO:0005886; GO:0050775; GO:0097105; GO:0006470; GO:0005102; GO:0007268; GO:0005001; GO:0007185	9.43732	8.76327	-0.674051	0.260646	0.0394663	0.626744
HSPA12A	Heat shock 70 kDa protein 12A	O43301	22	20	55	extracellular exosome [GO:0070062]; ATP binding [GO:0005524]	GO:0005524; GO:0070062	15.1565	14.4849	-0.671516	0.0410324	0.00542412	0.627847
TUBA4A	Tubulin alpha-4A chain	P68366	47	6	31	cytosol [GO:0005829]; extracellular exosome [GO:0070062]; extracellular region [GO:0005576]; microtubule [GO:0005874]; GTP binding [GO:0005525]; GTPase activity [GO:0003924]; structural constituent of cytoskeleton [GO:0005200]; G2/M transition of mitotic cell cycle [GO:0000086]; microtubule-based process [GO:0007017]; platelet degranulation [GO:0002576]	GO:0000086; GO:0005525; GO:0003924; GO:0005829; GO:0070062; GO:0005576; GO:0005874; GO:0007017; GO:0002576; GO:0005200	16.1551	15.4857	-0.66944	0.0519866	0.0197457	0.628751
LIMS1	LIM and senescent cell antigen-like-containing domain protein 1	P48059	2	2	36	cell-cell junction [GO:0005911]; cytosol [GO:0005829]; focal adhesion [GO:0005925]; perinuclear region of cytoplasm [GO:0048471]; plasma membrane [GO:0005886]; protein kinase binding [GO:0019901]; zinc ion binding [GO:0008270]; cell aging [GO:0007569]; cell junction assembly [GO:0034329]; cellular response to transforming growth factor beta stimulus [GO:0071560]; establishment of protein localiza…	GO:0007569; GO:0034329; GO:0005911; GO:0071560; GO:0005829; GO:0045184; GO:0005925; GO:0045892; GO:0048471; GO:0005886; GO:0043547; GO:0010811; GO:0051894; GO:0010628; GO:1900026; GO:0019901; GO:0008270	12.1628	11.5021	-0.66065	0.00315623	0.00268967	0.632593
MYO6	Unconventional myosin-VI	E7EW20	6	4	154	myosin complex [GO:0016459]; ATP binding [GO:0005524]; motor activity [GO:0003774]	GO:0005524; GO:0003774; GO:0016459	10.3234	9.67511	-0.648331	0.15183	0.0409395	0.638018
TXNL1	Thioredoxin-like protein 1	O43396	4	3	24	cytoplasm [GO:0005737]; extracellular exosome [GO:0070062]; mitochondrion [GO:0005739]; nucleus [GO:0005634]; proteasome complex [GO:0000502]; disulfide oxidoreductase activity [GO:0015036]; oxidoreductase activity, acting on a sulfur group of donors, disulfide as acceptor [GO:0016671]; protein disulfide oxidoreductase activity [GO:0015035]; cell redox homeostasis [GO:0045454]; cellular response …	GO:0045454; GO:0034599; GO:0005737; GO:0015036; GO:0070062; GO:0006662; GO:0005739; GO:0005634; GO:0016671; GO:0000502; GO:0015035; GO:0006457; GO:0000103	10.3115	9.66397	-0.647556	0.0322218	0.0109891	0.638361
AGAP3	Arf-GAP with GTPase, ANK repeat and PH domain-containing protein 3	Q96P47	2	2	69	cytoplasm [GO:0005737]; membrane [GO:0016020]; GTP binding [GO:0005525]; GTPase activator activity [GO:0005096]; metal ion binding [GO:0046872]; small GTPase mediated signal transduction [GO:0007264]	GO:0005525; GO:0005096; GO:0005737; GO:0016020; GO:0046872; GO:0007264	11.0222	10.3815	-0.640664	0.00823996	0.00838495	0.641417
CSNK2B	Casein kinase II subunit beta	Q5SRQ6	2	2	9	protein kinase CK2 complex [GO:0005956]; kinase activity [GO:0016301]; protein kinase regulator activity [GO:0019887]	GO:0016301; GO:0005956; GO:0019887	9.6336	9.01276	-0.620847	0.00883283	0.017963	0.650289
FBXL16	F-box/LRR-repeat protein 16	Q8N461	3	2	34	cytoplasm [GO:0005737]	GO:0005737	9.51167	8.89157	-0.620105	0.0153226	0.0306245	0.650624
ATL1	Atlastin-1	Q8WXF7	8	7	41	axon [GO:0030424]; endoplasmic reticulum [GO:0005783]; endoplasmic reticulum membrane [GO:0005789]; Golgi apparatus [GO:0005794]; Golgi cis cisterna [GO:0000137]; Golgi membrane [GO:0000139]; integral component of membrane [GO:0016021]; GTP binding [GO:0005525]; GTPase activity [GO:0003924]; identical protein binding [GO:0042802]; axonogenesis [GO:0007409]; endoplasmic reticulum organization [GO:…	GO:0005525; GO:0003924; GO:0005794; GO:0000137; GO:0000139; GO:0030424; GO:0007409; GO:0005783; GO:0005789; GO:0007029; GO:0042802; GO:0016021; GO:0051260	11.6942	11.0773	-0.61685	0.112949	0.0132844	0.652093
GDA	Guanine deaminase	Q9Y2T3	27	23	42	cytosol [GO:0005829]; extracellular exosome [GO:0070062]; intracellular [GO:0005622]; guanine deaminase activity [GO:0008892]; zinc ion binding [GO:0008270]; guanine catabolic process [GO:0006147]; guanine metabolic process [GO:0046098]; nervous system development [GO:0007399]; nucleobase-containing compound metabolic process [GO:0006139]; purine nucleotide catabolic process [GO:0006195]	GO:0005829; GO:0070062; GO:0006147; GO:0008892; GO:0046098; GO:0005622; GO:0007399; GO:0006139; GO:0006195; GO:0008270	15.522	14.9417	-0.580273	0.0608124	0.0119757	0.668837
ATP6V1H	Isoform 2 of V-type proton ATPase subunit H	Q9UI12-2	18	15	55	cytosol [GO:0005829]; extracellular exosome [GO:0070062]; lysosomal membrane [GO:0005765]; plasma membrane [GO:0005886]; vacuolar proton-transporting V-type ATPase, V1 domain [GO:0000221]; enzyme regulator activity [GO:0030234]; proton-transporting ATPase activity, rotational mechanism [GO:0046961]; ATP hydrolysis coupled proton transport [GO:0015991]; endocytosis [GO:0006897]; insulin receptor s…	GO:0015991; GO:0005829; GO:0006897; GO:0030234; GO:0070062; GO:0008286; GO:0034220; GO:0005765; GO:0090383; GO:0005886; GO:0046961; GO:0050690; GO:0016241; GO:0033572; GO:0007035; GO:0000221; GO:0016032	14.1963	13.6198	-0.576524	0.00654798	0.00920064	0.670578
IGSF8	Immunoglobulin superfamily member 8	Q969P0	12	11	48	extracellular exosome [GO:0070062]; integral component of membrane [GO:0016021]; membrane [GO:0016020]; plasma membrane [GO:0005886]; cell proliferation [GO:0008283]; movement of cell or subcellular component [GO:0006928]; nervous system development [GO:0007399]; single fertilization [GO:0007338]; skeletal muscle tissue development [GO:0007519]	GO:0008283; GO:0070062; GO:0016021; GO:0016020; GO:0006928; GO:0007399; GO:0005886; GO:0007338; GO:0007519	13.6179	13.0669	-0.551062	0.165919	0.0496854	0.682518
ATP6V0A1	V-type proton ATPase 116 kDa subunit a isoform 1	Q93050	25	19	62	cell [GO:0005623]; cytoplasm [GO:0005737]; endosome membrane [GO:0010008]; extracellular exosome [GO:0070062]; Golgi apparatus [GO:0005794]; integral component of membrane [GO:0016021]; intracellular membrane-bounded organelle [GO:0043231]; melanosome [GO:0042470]; nucleoplasm [GO:0005654]; phagocytic vesicle membrane [GO:0030670]; plasma membrane [GO:0005886]; vacuolar proton-transporting V-type…	GO:0015991; GO:0015986; GO:0051117; GO:0005794; GO:0005623; GO:0005737; GO:0010008; GO:0070062; GO:0008286; GO:0016021; GO:0043231; GO:0034220; GO:0042470; GO:0005654; GO:0030670; GO:0090383; GO:0005886; GO:0046961; GO:0016241; GO:1901998; GO:0033572; GO:0007035; GO:0016471; GO:0070072; GO:0000220	14.3329	13.7823	-0.550594	0.072419	0.017938	0.682739
NUTF2	Nuclear transport factor 2	P61970	4	4	9	cytosol [GO:0005829]; extracellular exosome [GO:0070062]; nuclear outer membrane [GO:0005640]; nuclear pore [GO:0005643]; nuclear pore central transport channel [GO:0044613]; Ran GTPase binding [GO:0008536]; transporter activity [GO:0005215]; negative regulation of vascular endothelial growth factor production [GO:1904046]; positive regulation of protein import into nucleus [GO:0042307]; protein …	GO:0008536; GO:0005829; GO:0070062; GO:1904046; GO:0005640; GO:0005643; GO:0044613; GO:0042307; GO:0006611; GO:0000060; GO:0005215	12.5942	12.0666	-0.527587	0.0188061	0.0368779	0.693714
CSE1L	Exportin-2	P55060	14	11	29	cytoplasm [GO:0005737]; cytosol [GO:0005829]; endoplasmic reticulum [GO:0005783]; mitochondrial matrix [GO:0005759]; mitochondrion [GO:0005739]; nuclear chromatin [GO:0000790]; nuclear matrix [GO:0016363]; nucleolus [GO:0005730]; nucleoplasm [GO:0005654]; nucleus [GO:0005634]; PML body [GO:0016605]; protein complex [GO:0043234]; replication fork [GO:0005657]; ATP binding [GO:0005524]; chaperone b…	GO:0005524; GO:0003677; GO:0030330; GO:0006977; GO:0006978; GO:0000733; GO:0006983; GO:0016605; GO:0000981; GO:0001085; GO:0007265; GO:0006284; GO:0007569; GO:0007050; GO:0030154; GO:0008283; GO:0034613; GO:0006974; GO:0034644; GO:0035690; GO:0042149; GO:0071456; GO:0071479; GO:0051087; GO:0031497; GO:0003682; GO:0048512; GO:0005507; GO:0001046; GO:0005737; GO:0005829; GO:0003684; GO:0008340; GO:…	11.9038	11.4008	-0.503001	0.0593229	0.03798	0.705637
GMFB	Glia maturation factor beta	P60983	4	3	18	intracellular [GO:0005622]; enzyme activator activity [GO:0008047]; protein kinase inhibitor activity [GO:0004860]; signal transducer activity [GO:0004871]; learning [GO:0007612]; locomotory behavior [GO:0007626]; negative regulation of Arp2/3 complex-mediated actin nucleation [GO:0034316]; nervous system development [GO:0007399]; protein phosphorylation [GO:0006468]; signal transduction [GO:0007…	GO:0008047; GO:0005622; GO:0007612; GO:0007626; GO:0034316; GO:0007399; GO:0004860; GO:0006468; GO:0004871; GO:0007165	12.9975	12.4954	-0.502032	0.032432	0.0108809	0.706112
EIF4G1	Eukaryotic translation initiation factor 4 gamma 1	E9PGM1	5	3	136	cytoplasm [GO:0005737]; eukaryotic initiation factor 4E binding [GO:0008190]; RNA binding [GO:0003723]	GO:0003723; GO:0005737; GO:0008190	8.88852	8.42505	-0.463473	0.158372	0.03604	0.725238
MTCL1	Microtubule cross-linking factor 1	Q9Y4B5	3	3	212	apical plasma membrane [GO:0016324]; apicolateral plasma membrane [GO:0016327]; cytoplasm [GO:0005737]; cytoskeleton [GO:0005856]; extracellular space [GO:0005615]; lateral plasma membrane [GO:0016328]; microtubule bundle [GO:0097427]; midbody [GO:0030496]; spindle pole [GO:0000922]; microtubule binding [GO:0008017]; poly(A) RNA binding [GO:0044822]; protein homodimerization activity [GO:0042803]…	GO:0016324; GO:0016327; GO:0005737; GO:0005856; GO:0045197; GO:0005615; GO:0016328; GO:0008017; GO:0097427; GO:0001578; GO:0030496; GO:0044822; GO:2000576; GO:0090314; GO:0042803; GO:0010506; GO:0000922	13.2302	12.78	-0.450128	0.00312017	0.0328295	0.731978
CCBL1	Cysteine conjugate-beta lyase cytoplasmic (Glutamine transaminase K, kyneurenine aminotransferase), isoform CRA_b	B7Z4W5	2	2	42	cytoplasm [GO:0005737]; cytosol [GO:0005829]; mitochondrion [GO:0005739]; nucleoplasm [GO:0005654]; cysteine-S-conjugate beta-lyase activity [GO:0047804]; glutamine-phenylpyruvate transaminase activity [GO:0047316]; pyridoxal phosphate binding [GO:0030170]; biosynthetic process [GO:0009058]; L-kynurenine metabolic process [GO:0097052]; pyruvate metabolic process [GO:0006090]	GO:0097052; GO:0009058; GO:0047804; GO:0005737; GO:0005829; GO:0047316; GO:0005739; GO:0005654; GO:0030170; GO:0006090	8.72029	8.2724	-0.447885	0.268773	0.0281683	0.733117
SLC39A12	Zinc transporter ZIP12	Q504Y0	3	3	42	extracellular vesicle [GO:1903561]; integral component of plasma membrane [GO:0005887]; perinuclear region of cytoplasm [GO:0048471]; zinc ion transmembrane transporter activity [GO:0005385]; cellular zinc ion homeostasis [GO:0006882]; regulation of microtubule polymerization [GO:0031113]; regulation of neuron projection development [GO:0010975]; signal transduction [GO:0007165]; zinc II ion tran…	GO:0006882; GO:1903561; GO:0005887; GO:0048471; GO:0031113; GO:0010975; GO:0007165; GO:0071578; GO:0005385	11.8673	11.4194	-0.447872	0.054117	0.0130398	0.733123
EIF5	Eukaryotic translation initiation factor 5	P55010	6	4	45	cytoplasm [GO:0005737]; cytosol [GO:0005829]; plasma membrane [GO:0005886]; GTP binding [GO:0005525]; GTPase activity [GO:0003924]; poly(A) RNA binding [GO:0044822]; translation factor activity, RNA binding [GO:0008135]; translation initiation factor activity [GO:0003743]; regulation of translational initiation [GO:0006446]; translational initiation [GO:0006413]	GO:0005525; GO:0003924; GO:0005737; GO:0005829; GO:0005886; GO:0044822; GO:0006446; GO:0008135; GO:0003743; GO:0006413	11.313	10.8802	-0.43277	0.089305	0.00857175	0.740838
PPP1R7	Protein phosphatase 1 regulatory subunit 7	Q15435	7	5	36	chromosome [GO:0005694]; cytoplasm [GO:0005737]; extracellular exosome [GO:0070062]; nucleus [GO:0005634]; enzyme regulator activity [GO:0030234]; protein phosphatase type 1 regulator activity [GO:0008599]; chromosome segregation [GO:0007059]; positive regulation of protein dephosphorylation [GO:0035307]	GO:0005694; GO:0007059; GO:0005737; GO:0030234; GO:0070062; GO:0005634; GO:0035307; GO:0008599	13.1443	12.7179	-0.426358	0.000537389	0.00834985	0.744138
GPX1	Glutathione peroxidase	A0A087WUQ6	8	5	18	glutathione peroxidase activity [GO:0004602]; response to oxidative stress [GO:0006979]	GO:0004602; GO:0006979	11.1952	10.7765	-0.418656	0.0169535	0.0315406	0.748121
INF2	Inverted formin-2	Q27J81	5	4	99	perinuclear region of cytoplasm [GO:0048471]; actin cytoskeleton organization [GO:0030036]; regulation of mitochondrial fission [GO:0090140]	GO:0030036; GO:0048471; GO:0090140	9.24516	8.832	-0.413156	0.12774	0.0372414	0.750979
PA2G4	Proliferation-associated protein 2G4	Q9UQ80	6	6	39	cytoplasm [GO:0005737]; extracellular exosome [GO:0070062]; intracellular ribonucleoprotein complex [GO:0030529]; membrane [GO:0016020]; nucleolus [GO:0005730]; nucleoplasm [GO:0005654]; nucleus [GO:0005634]; DNA binding [GO:0003677]; poly(A) RNA binding [GO:0044822]; transcription factor activity, sequence-specific DNA binding [GO:0003700]; ubiquitin protein ligase binding [GO:0031625]; cell cyc…	GO:0003677; GO:0007050; GO:0008283; GO:0005737; GO:0070062; GO:0030529; GO:0016020; GO:0043066; GO:0045892; GO:0005730; GO:0005654; GO:0005634; GO:0044822; GO:0045597; GO:0006364; GO:0006417; GO:0003700; GO:0006351; GO:0031625	12.4004	11.9938	-0.406646	0.00519423	0.000499745	0.754375
PCMT1	Protein-L-isoaspartate O-methyltransferase	H7BY58	7	7	23	cytoplasm [GO:0005737]; protein-L-isoaspartate (D-aspartate) O-methyltransferase activity [GO:0004719]	GO:0005737; GO:0004719	13.7865	13.3868	-0.399655	0.070953	0.0275967	0.758039
PSMA3	Proteasome subunit alpha type-3	P25788	5	5	27	cytoplasm [GO:0005737]; cytosol [GO:0005829]; extracellular exosome [GO:0070062]; nucleoplasm [GO:0005654]; nucleus [GO:0005634]; proteasome complex [GO:0000502]; proteasome core complex [GO:0005839]; proteasome core complex, alpha-subunit complex [GO:0019773]; threonine-type endopeptidase activity [GO:0004298]; anaphase-promoting complex-dependent catabolic process [GO:0031145]; antigen processi…	GO:0038095; GO:0000165; GO:0038061; GO:0050852; GO:0060071; GO:0031145; GO:0002479; GO:0005737; GO:0005829; GO:0070062; GO:0090090; GO:0051436; GO:0005654; GO:0005634; GO:0090263; GO:0051437; GO:0000502; GO:0005839; GO:0019773; GO:0043161; GO:0000209; GO:0006521; GO:0052548; GO:0043488; GO:0002223; GO:0004298; GO:0033209; GO:0016032	12.0031	11.609	-0.394162	0.484433	0.0397146	0.760931
KPNA6	Importin subunit alpha-7	O60684	6	2	40	cytosol [GO:0005829]; membrane [GO:0016020]; nuclear pore [GO:0005643]; nucleoplasm [GO:0005654]; nuclear localization sequence binding [GO:0008139]; protein transporter activity [GO:0008565]; maternal process involved in female pregnancy [GO:0060135]; NLS-bearing protein import into nucleus [GO:0006607]; positive regulation of transcription from RNA polymerase II promoter [GO:0045944]	GO:0006607; GO:0005829; GO:0060135; GO:0016020; GO:0008139; GO:0005643; GO:0005654; GO:0045944; GO:0008565	10.0074	9.62634	-0.381019	0.0621701	0.041239	0.767895
LAP3	Cytosol aminopeptidase	P28838	18	17	48	cytoplasm [GO:0005737]; extracellular exosome [GO:0070062]; focal adhesion [GO:0005925]; mitochondrion [GO:0005739]; nucleoplasm [GO:0005654]; nucleus [GO:0005634]; trans-Golgi network [GO:0005802]; aminopeptidase activity [GO:0004177]; manganese ion binding [GO:0030145]; metalloexopeptidase activity [GO:0008235]; proteolysis [GO:0006508]	GO:0004177; GO:0005737; GO:0070062; GO:0005925; GO:0030145; GO:0008235; GO:0005739; GO:0005654; GO:0005634; GO:0006508; GO:0005802	14.6175	15.003	0.385457	0.0783875	0.00619498	1.30627
TLN1	Talin-1	Q9Y490	40	32	211	cell surface [GO:0009986]; cell-cell junction [GO:0005911]; cytoplasm [GO:0005737]; cytosol [GO:0005829]; extracellular exosome [GO:0070062]; extracellular region [GO:0005576]; focal adhesion [GO:0005925]; microtubule organizing center [GO:0005815]; plasma membrane [GO:0005886]; ruffle [GO:0001726]; ruffle membrane [GO:0032587]; integrin binding [GO:0005178]; LIM domain binding [GO:0030274]; stru…	GO:0036498; GO:0030274; GO:0009986; GO:0005911; GO:0007043; GO:0007044; GO:0030866; GO:0005737; GO:0007016; GO:0005829; GO:0070062; GO:0005576; GO:0005925; GO:0005178; GO:0005815; GO:0006928; GO:0006936; GO:0005886; GO:0070527; GO:0002576; GO:0001726; GO:0032587; GO:0005200; GO:0017166; GO:0016032	13.5586	13.949	0.390433	0.0656686	0.0277377	1.31079
CRAT	Carnitine O-acetyltransferase	P43155	10	9	63	endoplasmic reticulum [GO:0005783]; mitochondrial inner membrane [GO:0005743]; mitochondrion [GO:0005739]; peroxisomal matrix [GO:0005782]; peroxisome [GO:0005777]; carnitine O-acetyltransferase activity [GO:0004092]; receptor binding [GO:0005102]; carnitine metabolic process, CoA-linked [GO:0019254]; fatty acid beta-oxidation using acyl-CoA oxidase [GO:0033540]; transport [GO:0006810]	GO:0004092; GO:0019254; GO:0005783; GO:0033540; GO:0005743; GO:0005739; GO:0005782; GO:0005777; GO:0005102; GO:0006810	11.7318	12.1382	0.406357	0.23349	0.0438183	1.32534
RBBP7	Histone-binding protein RBBP7	E9PC52	4	3	30	nucleus [GO:0005634]	GO:0005634	9.23481	9.64584	0.411029	0.0282128	0.0440263	1.32963
ECI1	Enoyl-CoA delta isomerase 1, mitochondrial	P42126	5	4	32	extracellular exosome [GO:0070062]; mitochondrial inner membrane [GO:0005743]; mitochondrial matrix [GO:0005759]; mitochondrion [GO:0005739]; dodecenoyl-CoA delta-isomerase activity [GO:0004165]; intramolecular oxidoreductase activity [GO:0016860]; fatty acid beta-oxidation [GO:0006635]	GO:0004165; GO:0070062; GO:0006635; GO:0016860; GO:0005743; GO:0005759; GO:0005739	10.3112	10.7241	0.412925	0.131752	0.0324333	1.33138
MACF1	Microtubule-actin cross-linking factor 1, isoforms 1/2/3/5	H3BQK9	45	28	757	cytoskeleton [GO:0005856]; ATPase activity [GO:0016887]; calcium ion binding [GO:0005509]; cell cycle arrest [GO:0007050]; Wnt signaling pathway [GO:0016055]	GO:0016887; GO:0016055; GO:0005509; GO:0007050; GO:0005856	13.976	14.3905	0.414449	0.0257324	0.0263184	1.33279
GNB2L1	Guanine nucleotide-binding protein subunit beta-2-like 1	P63244	12	10	32	cytoplasm [GO:0005737]; cytosol [GO:0005829]; dendrite [GO:0030425]; extracellular exosome [GO:0070062]; IRE1-RACK1-PP2A complex [GO:1990630]; midbody [GO:0030496]; mitochondrion [GO:0005739]; neuronal cell body [GO:0043025]; nucleus [GO:0005634]; perikaryon [GO:0043204]; perinuclear region of cytoplasm [GO:0048471]; phagocytic cup [GO:0001891]; small ribosomal subunit [GO:0015935]; cysteine-type…	GO:1990630; GO:0042169; GO:0006919; GO:0007049; GO:0071333; GO:0071363; GO:0008656; GO:0005737; GO:0005829; GO:0030425; GO:0019899; GO:0070062; GO:0007369; GO:0008200; GO:0030496; GO:0005739; GO:0030178; GO:0030308; GO:1900102; GO:0010629; GO:1903208; GO:0033137; GO:0050765; GO:0051898; GO:0017148; GO:0043025; GO:0005634; GO:0001649; GO:0043204; GO:0048471; GO:0001891; GO:0044822; GO:0043547; GO:…	12.6332	13.0497	0.416558	0.0236321	0.00759857	1.33474
RAD23B	UV excision repair protein RAD23 homolog B	P54727	8	5	28	cytoplasm [GO:0005737]; nucleoplasm [GO:0005654]; nucleus [GO:0005634]; proteasome complex [GO:0000502]; XPC complex [GO:0071942]; damaged DNA binding [GO:0003684]; polyubiquitin binding [GO:0031593]; single-stranded DNA binding [GO:0003697]; embryonic organ development [GO:0048568]; global genome nucleotide-excision repair [GO:0070911]; nucleotide-excision repair [GO:0006289]; nucleotide-excisio…	GO:0071942; GO:0005737; GO:0003684; GO:0048568; GO:0070911; GO:0005654; GO:0006289; GO:0000715; GO:0000717; GO:0006294; GO:0005634; GO:0031593; GO:0000502; GO:0043161; GO:0032434; GO:0003697; GO:0007283	13.6625	14.0797	0.417174	0.00333222	0.0185295	1.33531
CTNND1	Catenin delta-1	C9JZR2	5	4	92	plasma membrane [GO:0005886]; single organismal cell-cell adhesion [GO:0016337]	GO:0005886; GO:0016337	10.5758	10.9945	0.418736	0.0874422	0.0100229	1.33676
EEF2	Elongation factor 2	P13639	25	21	80	aggresome [GO:0016235]; cytoplasm [GO:0005737]; cytosol [GO:0005829]; extracellular exosome [GO:0070062]; intracellular ribonucleoprotein complex [GO:0030529]; membrane [GO:0016020]; membrane raft [GO:0045121]; nucleus [GO:0005634]; plasma membrane [GO:0005886]; polysomal ribosome [GO:0042788]; 5S rRNA binding [GO:0008097]; GTP binding [GO:0005525]; GTPase activity [GO:0003924]; poly(A) RNA bindi…	GO:0008097; GO:0005525; GO:0003924; GO:0016235; GO:0007568; GO:1990416; GO:0005737; GO:0005829; GO:0070062; GO:0014009; GO:0002244; GO:0030529; GO:0016020; GO:0045121; GO:0005634; GO:0017183; GO:0005886; GO:0044822; GO:0042788; GO:2000767; GO:0045727; GO:0019901; GO:0034976; GO:0032355; GO:0045471; GO:0014076; GO:0051593; GO:0042542; GO:0002931; GO:0043022; GO:0035914; GO:0003009; GO:0003746; GO:…	14.0262	14.4547	0.428484	0.00195212	0.0281026	1.34582
ABCB1	Multidrug resistance protein 1	P08183	2	2	110	cell surface [GO:0009986]; extracellular exosome [GO:0070062]; integral component of membrane [GO:0016021]; membrane [GO:0016020]; plasma membrane [GO:0005886]; ATP binding [GO:0005524]; ATPase activity, coupled to transmembrane movement of substances [GO:0042626]; transporter activity [GO:0005215]; xenobiotic-transporting ATPase activity [GO:0008559]; antigen processing and presentation of endog…	GO:0005524; GO:0042626; GO:0000086; GO:0002485; GO:0002489; GO:0002481; GO:0009986; GO:0070062; GO:0016021; GO:0016020; GO:0005886; GO:0002591; GO:0042493; GO:0072089; GO:0055085; GO:0006810; GO:0005215; GO:0008559	10.1627	10.5965	0.433788	0.0382466	0.0495369	1.35078
GK	Glycerol kinase	P32189	2	2	44	cytosol [GO:0005829]; extracellular exosome [GO:0070062]; mitochondrial outer membrane [GO:0005741]; mitochondrion [GO:0005739]; nucleus [GO:0005634]; ATP binding [GO:0005524]; glycerol kinase activity [GO:0004370]; glucose homeostasis [GO:0042593]; glycerol catabolic process [GO:0019563]; glycerol metabolic process [GO:0006071]; glycerol-3-phosphate biosynthetic process [GO:0046167]; regulation …	GO:0005524; GO:0005829; GO:0070062; GO:0042593; GO:0019563; GO:0004370; GO:0006071; GO:0046167; GO:0005741; GO:0005739; GO:0005634; GO:0019217; GO:0009409; GO:0042493; GO:0045471; GO:0019432; GO:0006641	8.30542	8.74098	0.43556	0.0132889	0.0356139	1.35244
ARF5	ADP-ribosylation factor 5	P84085	10	3	21	extracellular exosome [GO:0070062]; Golgi apparatus [GO:0005794]; perinuclear region of cytoplasm [GO:0048471]; plasma membrane [GO:0005886]; GTP binding [GO:0005525]; GTPase activity [GO:0003924]; protein transport [GO:0015031]; retrograde vesicle-mediated transport, Golgi to ER [GO:0006890]; small GTPase mediated signal transduction [GO:0007264]	GO:0005525; GO:0003924; GO:0005794; GO:0070062; GO:0048471; GO:0005886; GO:0015031; GO:0006890; GO:0007264	9.06437	9.50635	0.441974	0.00243566	0.042576	1.35846
RHOC	Rho-related GTP-binding protein RhoC (Fragment)	Q5JR08	9	2	22	intracellular [GO:0005622]; GTP binding [GO:0005525]; skeletal muscle satellite cell migration [GO:1902766]; small GTPase mediated signal transduction [GO:0007264]; wound healing, spreading of cells [GO:0044319]	GO:0005525; GO:0005622; GO:1902766; GO:0007264; GO:0044319	10.3172	10.7609	0.443715	0.225825	0.0308158	1.3601
KIF5B	Kinesin-1 heavy chain	P33176	15	5	116	ciliary rootlet [GO:0035253]; cytoplasm [GO:0005737]; endocytic vesicle [GO:0030139]; kinesin complex [GO:0005871]; membrane [GO:0016020]; microtubule [GO:0005874]; microtubule organizing center [GO:0005815]; neuron projection [GO:0043005]; perinuclear region of cytoplasm [GO:0048471]; vesicle [GO:0031982]; ATP binding [GO:0005524]; ATP-dependent microtubule motor activity, plus-end-directed [GO:…	GO:0005524; GO:0008574; GO:0007411; GO:0035253; GO:0005737; GO:0007028; GO:0030705; GO:0030139; GO:0005871; GO:0016020; GO:0005874; GO:0008017; GO:0003777; GO:0005815; GO:0007018; GO:0043005; GO:0048471; GO:0072383; GO:0090004; GO:0043268; GO:0032230; GO:0042391; GO:0035617; GO:0031982; GO:0047496	9.3418	9.793	0.451195	0.0783787	0.0114662	1.36717
HNRNPA2B1	Heterogeneous nuclear ribonucleoproteins A2/B1	P22626	14	10	32	catalytic step 2 spliceosome [GO:0071013]; cytoplasm [GO:0005737]; extracellular exosome [GO:0070062]; intracellular ribonucleoprotein complex [GO:0030529]; membrane [GO:0016020]; nucleoplasm [GO:0005654]; nucleus [GO:0005634]; spliceosomal complex [GO:0005681]; miRNA binding [GO:0035198]; mRNA 3'-UTR binding [GO:0003730]; N6-methyladenosine-containing RNA binding [GO:1990247]; nucleotide binding…	GO:1990247; GO:0003723; GO:0050658; GO:0071013; GO:0005737; GO:0070062; GO:0010467; GO:0030529; GO:0003730; GO:0006406; GO:0006397; GO:0000398; GO:0016020; GO:0035198; GO:1990428; GO:0048025; GO:0000122; GO:0005654; GO:0000166; GO:0005634; GO:0044822; GO:0097157; GO:0031053; GO:0043047; GO:0005681	14.239	14.6961	0.457094	0.0720073	0.00468684	1.37277
MCAM	Cell surface glycoprotein MUC18	P43121	3	2	48	external side of plasma membrane [GO:0009897]; extracellular space [GO:0005615]; focal adhesion [GO:0005925]; integral component of membrane [GO:0016021]; nucleus [GO:0005634]; plasma membrane [GO:0005886]; anatomical structure morphogenesis [GO:0009653]; angiogenesis [GO:0001525]; cell adhesion [GO:0007155]; glomerular filtration [GO:0003094]; positive regulation of cell migration [GO:0030335]; …	GO:0009653; GO:0001525; GO:0007155; GO:0009897; GO:0005615; GO:0005925; GO:0003094; GO:0016021; GO:0005634; GO:0005886; GO:0030335; GO:0061042	7.96973	8.42704	0.457311	0.153315	0.0292413	1.37298
CPNE1	Copine-1 (Fragment)	F2Z2V0	4	3	38			9.78737	10.2463	0.45888	0.199537	0.0200001	1.37447
HNRNPC	Heterogeneous nuclear ribonucleoproteins C1/C2	B4DY08	9	8	27	intracellular ribonucleoprotein complex [GO:0030529]; viral nucleocapsid [GO:0019013]; nucleic acid binding [GO:0003676]; nucleotide binding [GO:0000166]	GO:0030529; GO:0003676; GO:0000166; GO:0019013	12.539	13.0002	0.461134	0.388241	0.024087	1.37662
XRCC5	X-ray repair cross-complementing protein 5	P13010	17	12	62	cytosol [GO:0005829]; Ku70:Ku80 complex [GO:0043564]; membrane [GO:0016020]; nonhomologous end joining complex [GO:0070419]; nuclear chromosome, telomeric region [GO:0000784]; nuclear telomere cap complex [GO:0000783]; nucleolus [GO:0005730]; nucleoplasm [GO:0005654]; nucleus [GO:0005634]; plasma membrane [GO:0005886]; ATP binding [GO:0005524]; ATP-dependent DNA helicase activity [GO:0004003]; da…	GO:0005524; GO:0004003; GO:0003677; GO:0006310; GO:0043564; GO:0008283; GO:0071481; GO:0071480; GO:0005829; GO:0003684; GO:0006302; GO:0006303; GO:0003690; GO:0075713; GO:0060218; GO:0044877; GO:0016020; GO:1904430; GO:0045892; GO:0070419; GO:0000784; GO:0000783; GO:0005730; GO:0005654; GO:0005634; GO:0005886; GO:0044822; GO:0050769; GO:0032481; GO:0008022; GO:0048660; GO:0000723; GO:0042162; GO:…	12.3535	12.8219	0.46847	0.0349644	0.0144258	1.38364
HNRNPA1L2	Heterogeneous nuclear ribonucleoprotein A1-like 2	Q32P51	9	5	27	cytoplasm [GO:0005737]; spliceosomal complex [GO:0005681]; nucleotide binding [GO:0000166]; RNA binding [GO:0003723]; mRNA processing [GO:0006397]; mRNA transport [GO:0051028]; RNA splicing [GO:0008380]	GO:0003723; GO:0008380; GO:0005737; GO:0006397; GO:0051028; GO:0000166; GO:0005681	12.9452	13.4202	0.474962	0.0225665	0.00320986	1.38988
ME2	NAD-dependent malic enzyme, mitochondrial	P23368	14	9	54	intracellular membrane-bounded organelle [GO:0043231]; mitochondrial matrix [GO:0005759]; mitochondrion [GO:0005739]; electron carrier activity [GO:0009055]; malate dehydrogenase (decarboxylating) (NAD+) activity [GO:0004471]; malic enzyme activity [GO:0004470]; metal ion binding [GO:0046872]; NAD binding [GO:0051287]; oxaloacetate decarboxylase activity [GO:0008948]; malate metabolic process [GO…	GO:0051287; GO:0009055; GO:0043231; GO:0004471; GO:0006108; GO:0004470; GO:0046872; GO:0005759; GO:0005739; GO:0008948; GO:1902031	11.9272	12.4035	0.476357	0.0301237	0.00116781	1.39123
ATP1B2	Sodium/potassium-transporting ATPase subunit beta-2	P14415	10	8	25	apical plasma membrane [GO:0016324]; cytoplasm [GO:0005737]; plasma membrane [GO:0005886]; sodium:potassium-exchanging ATPase complex [GO:0005890]; ATPase activator activity [GO:0001671]; ATPase binding [GO:0051117]; sodium:potassium-exchanging ATPase activity [GO:0005391]; cell adhesion [GO:0007155]; cell communication by electrical coupling involved in cardiac conduction [GO:0086064]; cellular …	GO:0001671; GO:0051117; GO:0016324; GO:0007155; GO:0086064; GO:0030007; GO:0006883; GO:0005737; GO:0034220; GO:0050900; GO:0086009; GO:0005886; GO:0032781; GO:1903288; GO:1901018; GO:1903278; GO:0010107; GO:0050821; GO:1903779; GO:0036376; GO:0005391; GO:0005890; GO:0006810	11.9885	12.4677	0.479147	0.018939	0.00797193	1.39392
IDH1	Isocitrate dehydrogenase [NADP] cytoplasmic	O75874	11	9	48	cytoplasm [GO:0005737]; cytosol [GO:0005829]; extracellular exosome [GO:0070062]; mitochondrion [GO:0005739]; peroxisomal matrix [GO:0005782]; peroxisome [GO:0005777]; (R)-2-hydroxyglutarate dehydrogenase activity [GO:0051990]; isocitrate dehydrogenase (NADP+) activity [GO:0004450]; magnesium ion binding [GO:0000287]; NAD binding [GO:0051287]; NADP binding [GO:0050661]; protein homodimerization a…	GO:0051990; GO:0006103; GO:0051287; GO:0050661; GO:0006740; GO:0005737; GO:0005829; GO:0070062; GO:0008585; GO:0006749; GO:0006097; GO:0004450; GO:0006102; GO:0000287; GO:0005739; GO:0005782; GO:0005777; GO:0042803; GO:0005102; GO:0071071; GO:0060696; GO:0006979; GO:0048545; GO:0006099	12.1588	12.6449	0.486083	0.158383	0.0121311	1.40064
KIF21A	Kinesin-like protein KIF21A	Q7Z4S6	10	8	173	cytoplasm [GO:0005737]; kinesin complex [GO:0005871]; microtubule [GO:0005874]; ATP binding [GO:0005524]; ATPase activity [GO:0016887]; microtubule motor activity [GO:0003777]; microtubule-based movement [GO:0007018]	GO:0005524; GO:0016887; GO:0005737; GO:0005871; GO:0005874; GO:0003777; GO:0007018	13.0525	13.5399	0.487322	0.00116483	0.0456609	1.40184
HNRNPR	Heterogeneous nuclear ribonucleoprotein R	O43390	14	10	80	axon terminus [GO:0043679]; catalytic step 2 spliceosome [GO:0071013]; dendrite [GO:0030425]; endoplasmic reticulum [GO:0005783]; growth cone [GO:0030426]; intracellular ribonucleoprotein complex [GO:0030529]; nucleoplasm [GO:0005654]; spliceosomal complex [GO:0005681]; mRNA 3'-UTR binding [GO:0003730]; nucleotide binding [GO:0000166]; poly(A) RNA binding [GO:0044822]; RNA binding [GO:0003723]; c…	GO:0003723; GO:0043679; GO:0071013; GO:0007623; GO:0030425; GO:0005783; GO:0010467; GO:0030426; GO:0030529; GO:0003730; GO:0061157; GO:0006397; GO:0000398; GO:0043086; GO:0005654; GO:0000166; GO:0044822; GO:0061014; GO:0005681	11.5874	12.0797	0.492297	0.00473564	0.00548236	1.40668
HNRNPM	Heterogeneous nuclear ribonucleoprotein M	A0A087X0X3	6	4	80	nucleotide binding [GO:0000166]; RNA binding [GO:0003723]; mRNA splicing, via spliceosome [GO:0000398]	GO:0003723; GO:0000398; GO:0000166	11.3689	11.867	0.498113	0.132436	0.0142441	1.41236
PON2	Serum paraoxonase/arylesterase 2	J3QT77	9	9	28	extracellular region [GO:0005576]; arylesterase activity [GO:0004064]	GO:0004064; GO:0005576	12.0679	12.5763	0.50838	0.0331623	0.00236391	1.42245
DDX39B	Spliceosome RNA helicase DDX39B	Q13838	12	10	34	cytoplasm [GO:0005737]; nuclear matrix [GO:0016363]; nuclear speck [GO:0016607]; nucleoplasm [GO:0005654]; nucleus [GO:0005634]; spliceosomal complex [GO:0005681]; transcription export complex [GO:0000346]; ATP binding [GO:0005524]; ATP-dependent protein binding [GO:0043008]; ATP-dependent RNA helicase activity [GO:0004004]; ATPase activity [GO:0016887]; poly(A) RNA binding [GO:0044822]; RNA-depe…	GO:0005524; GO:0004004; GO:0043008; GO:0016887; GO:0006405; GO:0010501; GO:0008380; GO:0008186; GO:0030621; GO:0017070; GO:0005737; GO:0001889; GO:0031124; GO:0006406; GO:0000398; GO:2000002; GO:0016363; GO:0016607; GO:0005654; GO:0005634; GO:0044822; GO:2000573; GO:0032786; GO:0061051; GO:0045727; GO:1904707; GO:0005681; GO:0000245; GO:0006369; GO:0000346; GO:0046784	11.9174	12.4261	0.508734	0.0843709	0.0170583	1.4228
ACSS1	Acetyl-coenzyme A synthetase 2-like, mitochondrial	Q9NUB1	9	8	56	mitochondrial matrix [GO:0005759]; acetate-CoA ligase activity [GO:0003987]; AMP binding [GO:0016208]; ATP binding [GO:0005524]; acetate biosynthetic process [GO:0019413]; acetyl-CoA biosynthetic process [GO:0006085]; acetyl-CoA biosynthetic process from acetate [GO:0019427]; ethanol oxidation [GO:0006069]; propionate biosynthetic process [GO:0019542]	GO:0016208; GO:0005524; GO:0019413; GO:0003987; GO:0006085; GO:0019427; GO:0006069; GO:0005759; GO:0019542	10.3014	10.8154	0.513988	0.0477871	0.0111986	1.42799
PANK4	Pantothenate kinase 4	Q9NVE7	7	4	82	cytoplasm [GO:0005737]; ATP binding [GO:0005524]; pantothenate kinase activity [GO:0004594]; coenzyme A biosynthetic process [GO:0015937]	GO:0005524; GO:0015937; GO:0005737; GO:0004594	9.65001	10.1689	0.518895	0.0490716	0.00821316	1.43286
GGT5	Gamma-glutamyltransferase 5	P36269	2	2	38	anchored component of external side of plasma membrane [GO:0031362]; integral component of membrane [GO:0016021]; plasma membrane [GO:0005886]; gamma-glutamyltransferase activity [GO:0003840]; glutathione hydrolase activity [GO:0036374]; cellular amino acid metabolic process [GO:0006520]; glutathione biosynthetic process [GO:0006750]; glutathione metabolic process [GO:0006749]; inflammatory respo…	GO:0031362; GO:0006520; GO:0003840; GO:0006750; GO:0036374; GO:0006749; GO:0006954; GO:0016021; GO:0019370; GO:0006691; GO:0005886	9.11182	9.63184	0.520024	0.151248	0.0482416	1.43398
PSMC5	26S protease regulatory subunit 8	P62195	5	5	49	blood microparticle [GO:0072562]; cytoplasm [GO:0005737]; cytoplasmic vesicle [GO:0031410]; cytosol [GO:0005829]; cytosolic proteasome complex [GO:0031597]; extracellular exosome [GO:0070062]; inclusion body [GO:0016234]; membrane [GO:0016020]; nuclear proteasome complex [GO:0031595]; nucleoplasm [GO:0005654]; nucleus [GO:0005634]; proteasome accessory complex [GO:0022624]; proteasome complex [GO…	GO:0005524; GO:0016887; GO:0030433; GO:0038095; GO:0000165; GO:0038061; GO:0050852; GO:0017025; GO:0060071; GO:0031145; GO:0002479; GO:0072562; GO:0005737; GO:0031410; GO:0005829; GO:0031597; GO:0070062; GO:0016234; GO:0016020; GO:0090090; GO:0043069; GO:0045892; GO:0051436; GO:0031595; GO:0005654; GO:0005634; GO:0045899; GO:0090263; GO:0090261; GO:0045893; GO:0051437; GO:0022624; GO:0000502; GO:…	10.0005	10.5359	0.535394	0.18516	0.0486303	1.44934
GAD1	Glutamate decarboxylase 1	Q99259	5	2	61	clathrin-sculpted gamma-aminobutyric acid transport vesicle membrane [GO:0061202]; intracellular [GO:0005622]; plasma membrane [GO:0005886]; presynaptic active zone [GO:0048786]; vesicle membrane [GO:0012506]; glutamate binding [GO:0016595]; glutamate decarboxylase activity [GO:0004351]; pyridoxal phosphate binding [GO:0030170]; gamma-aminobutyric acid biosynthetic process [GO:0009449]; glutamate…	GO:0061202; GO:0009449; GO:0016595; GO:0006538; GO:0004351; GO:0006540; GO:0005622; GO:0042136; GO:0007269; GO:0005886; GO:0048786; GO:0018352; GO:0030170; GO:0042493; GO:0007268; GO:0012506	8.54229	9.07939	0.537099	0.0774482	0.0213834	1.45105
ANK1	Isoform Er6 of Ankyrin-1	P16157-7	7	3	152	axolemma [GO:0030673]; basolateral plasma membrane [GO:0016323]; cytoplasm [GO:0005737]; cytoskeleton [GO:0005856]; cytosol [GO:0005829]; M band [GO:0031430]; nucleus [GO:0005634]; plasma membrane [GO:0005886]; postsynaptic membrane [GO:0045211]; sarcolemma [GO:0042383]; sarcoplasmic reticulum [GO:0016529]; spectrin-associated cytoskeleton [GO:0014731]; Z disc [GO:0030018]; ATPase binding [GO:005…	GO:0051117; GO:0006888; GO:0031430; GO:0030018; GO:0030673; GO:0016323; GO:0005737; GO:0008093; GO:0005856; GO:0007010; GO:0005829; GO:0019899; GO:0006887; GO:0045199; GO:0005634; GO:0005886; GO:0010638; GO:0045211; GO:0072661; GO:0042383; GO:0016529; GO:0007165; GO:0030507; GO:0014731; GO:0005200; GO:0005198	12.0469	12.5876	0.540659	0.332198	0.0270524	1.45464
PC	Pyruvate carboxylase, mitochondrial	P11498	30	25	110	cytoplasm [GO:0005737]; cytosol [GO:0005829]; mitochondrial matrix [GO:0005759]; mitochondrion [GO:0005739]; ATP binding [GO:0005524]; biotin binding [GO:0009374]; biotin carboxylase activity [GO:0004075]; DNA binding [GO:0003677]; metal ion binding [GO:0046872]; pyruvate carboxylase activity [GO:0004736]; biotin metabolic process [GO:0006768]; gluconeogenesis [GO:0006094]; lipid metabolic proces…	GO:0005524; GO:0003677; GO:0009374; GO:0004075; GO:0006768; GO:0005737; GO:0005829; GO:0006094; GO:0006629; GO:0046872; GO:0005759; GO:0005739; GO:0010629; GO:0006107; GO:0044794; GO:0044791; GO:0004736; GO:0006090; GO:0019074	12.7881	13.3346	0.546459	0.0312906	0.00951431	1.4605
DDX6	Probable ATP-dependent RNA helicase DDX6	P26196	4	4	43	cytoplasm [GO:0005737]; cytoplasmic mRNA processing body [GO:0000932]; cytoplasmic stress granule [GO:0010494]; cytosol [GO:0005829]; intracellular membrane-bounded organelle [GO:0043231]; membrane [GO:0016020]; RISC complex [GO:0016442]; ATP binding [GO:0005524]; ATP-dependent RNA helicase activity [GO:0004004]; helicase activity [GO:0004386]; poly(A) RNA binding [GO:0044822]; protein domain spe…	GO:0005524; GO:0004004; GO:0016442; GO:0003724; GO:0010501; GO:0005737; GO:0000932; GO:0033962; GO:0010494; GO:0005829; GO:0043928; GO:0004386; GO:0043231; GO:0016020; GO:0045665; GO:0044822; GO:0019904; GO:0006417; GO:0019827; GO:0019074	9.94654	10.4933	0.546758	0.201337	0.0312573	1.4608
UGGT1	UDP-glucose:glycoprotein glucosyltransferase 1	Q9NYU2	9	5	141	endoplasmic reticulum [GO:0005783]; endoplasmic reticulum lumen [GO:0005788]; endoplasmic reticulum quality control compartment [GO:0044322]; endoplasmic reticulum-Golgi intermediate compartment [GO:0005793]; extracellular exosome [GO:0070062]; UDP-glucose:glycoprotein glucosyltransferase activity [GO:0003980]; unfolded protein binding [GO:0051082]; 'de novo' posttranslational protein folding [GO…	GO:0051084; GO:0003980; GO:0005783; GO:0005788; GO:1904380; GO:0044322; GO:0005793; GO:0070062; GO:0006486; GO:0051082	8.87949	9.43285	0.553359	0.157827	0.0396004	1.4675
EIF4A3	Eukaryotic initiation factor 4A-III	P38919	7	4	46	catalytic step 2 spliceosome [GO:0071013]; cytoplasm [GO:0005737]; cytosol [GO:0005829]; dendrite [GO:0030425]; exon-exon junction complex [GO:0035145]; membrane [GO:0016020]; neuronal cell body [GO:0043025]; nuclear speck [GO:0016607]; nucleoplasm [GO:0005654]; ATP binding [GO:0005524]; ATP-dependent RNA helicase activity [GO:0004004]; mRNA binding [GO:0003729]; poly(A) binding [GO:0008143]; pol…	GO:0005524; GO:0004004; GO:0006405; GO:0010501; GO:0008380; GO:0035613; GO:0008306; GO:0071013; GO:1990416; GO:0072715; GO:0005737; GO:0005829; GO:0030425; GO:0048701; GO:0035145; GO:0035640; GO:0031124; GO:0003729; GO:0006406; GO:0000398; GO:0016020; GO:0090394; GO:1904570; GO:1904574; GO:0017148; GO:0043025; GO:0016607; GO:0000184; GO:0000289; GO:0005654; GO:0044822; GO:0008143; GO:0045727; GO:…	9.3396	9.89979	0.560193	0.0359907	0.0016238	1.47447
COX5A	Cytochrome c oxidase subunit 5A, mitochondrial	P20674	6	3	30	intermediate filament [GO:0005882]; structural molecule activity [GO:0005198]	GO:0005882; GO:0005198	12.615	13.1837	0.568725	0.0373646	0.00997739	1.48321
CAPRIN1	Caprin-1	A0A087X082	3	3	42			9.70993	10.2824	0.572495	0.0019747	0.00446078	1.48709
MATR3	Matrin-3	A8MXP9	13	12	65	nucleoplasm [GO:0005654]; nucleic acid binding [GO:0003676]; nucleotide binding [GO:0000166]; zinc ion binding [GO:0008270]	GO:0003676; GO:0005654; GO:0000166; GO:0008270	11.5246	12.1023	0.577739	0.215122	0.0084437	1.49251
CPT2	Carnitine O-palmitoyltransferase 2, mitochondrial	P23786	10	9	53	mitochondrial inner membrane [GO:0005743]; mitochondrion [GO:0005739]; nucleolus [GO:0005730]; nucleoplasm [GO:0005654]; carnitine O-palmitoyltransferase activity [GO:0004095]; carnitine shuttle [GO:0006853]; fatty acid beta-oxidation [GO:0006635]	GO:0004095; GO:0006853; GO:0006635; GO:0005743; GO:0005739; GO:0005730; GO:0005654	10.5469	11.1362	0.589282	0.0127657	0.0113384	1.5045
SLC4A4	Electrogenic sodium bicarbonate cotransporter 1	Q9Y6R1	9	8	75	basolateral plasma membrane [GO:0016323]; extracellular exosome [GO:0070062]; integral component of plasma membrane [GO:0005887]; plasma membrane [GO:0005886]; inorganic anion exchanger activity [GO:0005452]; sodium:bicarbonate symporter activity [GO:0008510]; bicarbonate transport [GO:0015701]; regulation of intracellular pH [GO:0051453]; sodium ion transport [GO:0006814]; transport [GO:0006810]	GO:0016323; GO:0015701; GO:0070062; GO:0005452; GO:0005887; GO:0005886; GO:0051453; GO:0006814; GO:0008510; GO:0006810	11.5363	12.1397	0.603433	0.0103455	0.0402352	1.51933
STAT1	Signal transducer and activator of transcription 1-alpha/beta	P42224	6	5	69	axon [GO:0030424]; cytoplasm [GO:0005737]; cytosol [GO:0005829]; dendrite [GO:0030425]; nuclear chromatin [GO:0000790]; nucleolus [GO:0005730]; nucleoplasm [GO:0005654]; nucleus [GO:0005634]; perinuclear region of cytoplasm [GO:0048471]; double-stranded DNA binding [GO:0003690]; enzyme binding [GO:0019899]; identical protein binding [GO:0042802]; protein homodimerization activity [GO:0042803]; RN…	GO:0007259; GO:0000978; GO:0000979; GO:0006915; GO:0030424; GO:0008015; GO:0035458; GO:0071407; GO:0005737; GO:0005829; GO:0051607; GO:0030425; GO:0003690; GO:0019899; GO:0042802; GO:0060333; GO:0072162; GO:0072136; GO:0046725; GO:0043124; GO:0016525; GO:0001937; GO:0003340; GO:0072308; GO:0000122; GO:0000790; GO:0005730; GO:0005654; GO:0005634; GO:0048471; GO:0002053; GO:0048661; GO:0045944; GO:…	9.3116	9.92093	0.609332	0.0516792	0.0499576	1.52555
ILF2	Interleukin enhancer-binding factor 2	B4DY09	9	9	23	nucleoplasm [GO:0005654]; ATP binding [GO:0005524]; RNA binding [GO:0003723]; transferase activity [GO:0016740]; immune response [GO:0006955]	GO:0005524; GO:0003723; GO:0006955; GO:0005654; GO:0016740	11.9569	12.5701	0.613262	0.123571	0.00748413	1.52971
ERAP1	Endoplasmic reticulum aminopeptidase 1	Q9NZ08	5	5	85	cytosol [GO:0005829]; endoplasmic reticulum [GO:0005783]; endoplasmic reticulum lumen [GO:0005788]; endoplasmic reticulum membrane [GO:0005789]; extracellular exosome [GO:0070062]; extracellular region [GO:0005576]; extracellular space [GO:0005615]; integral component of membrane [GO:0016021]; membrane [GO:0016020]; plasma membrane [GO:0005886]; aminopeptidase activity [GO:0004177]; endopeptidase…	GO:0002250; GO:0004177; GO:0001525; GO:0019885; GO:0002474; GO:0005829; GO:0004175; GO:0005783; GO:0005788; GO:0005789; GO:0070062; GO:0005576; GO:0005615; GO:0045444; GO:0016021; GO:0005151; GO:0005138; GO:0016020; GO:0006509; GO:0070006; GO:0008235; GO:0042277; GO:0043171; GO:0005886; GO:0045766; GO:0008217; GO:0045088; GO:0009617; GO:0008270	10.0684	10.6978	0.62933	0.0325394	0.036803	1.54685
N/A	Uncharacterized protein	F5H5P2	2	2	37	oxidoreductase activity, acting on the aldehyde or oxo group of donors, disulfide as acceptor [GO:0016624]	GO:0016624	9.14866	9.79731	0.648652	0.0114758	0.011714	1.5677
CALR	Calreticulin	P27797	11	9	38	acrosomal vesicle [GO:0001669]; cell surface [GO:0009986]; cytoplasm [GO:0005737]; cytosol [GO:0005829]; endocytic vesicle lumen [GO:0071682]; endoplasmic reticulum [GO:0005783]; endoplasmic reticulum lumen [GO:0005788]; external side of plasma membrane [GO:0009897]; extracellular exosome [GO:0070062]; extracellular region [GO:0005576]; extracellular space [GO:0005615]; focal adhesion [GO:0005925…	GO:0036500; GO:0003677; GO:0005794; GO:0042824; GO:0001669; GO:0050681; GO:0002474; GO:0005509; GO:0030246; GO:0055007; GO:0007050; GO:0009986; GO:0006874; GO:0071285; GO:0090398; GO:0051087; GO:0061077; GO:0001849; GO:0030866; GO:0005737; GO:0005829; GO:0071682; GO:0005783; GO:0005788; GO:0009897; GO:0070062; GO:0005576; GO:0005615; GO:0005925; GO:0042921; GO:0001948; GO:0042562; GO:0071556; GO:…	12.5194	13.1765	0.657096	0.00309709	0.00141143	1.5769
CPNE6	Copine-6	O95741	21	15	43	axon [GO:0030424]; clathrin-coated endocytic vesicle [GO:0045334]; dendrite [GO:0030425]; endosome [GO:0005768]; extracellular exosome [GO:0070062]; membrane [GO:0016020]; perikaryon [GO:0043204]; plasma membrane [GO:0005886]; calcium ion binding [GO:0005509]; phosphatidylserine binding [GO:0001786]; transporter activity [GO:0005215]; cellular response to calcium ion [GO:0071277]; glycerophosphol…	GO:0030424; GO:0005509; GO:0071277; GO:0045334; GO:0030425; GO:0005768; GO:0070062; GO:0046474; GO:0006629; GO:0016020; GO:0007399; GO:0043204; GO:0001786; GO:0005886; GO:1903861; GO:0007268; GO:0005215; GO:0016192	13.3591	14.0381	0.67902	0.0190507	0.0041907	1.60105
DMD	Dystrophin	E9PDN5	15	5	381	structural constituent of cytoskeleton [GO:0005200]; zinc ion binding [GO:0008270]; muscle attachment [GO:0016203]	GO:0016203; GO:0005200; GO:0008270	7.87108	8.56366	0.692586	0.0418014	0.000970052	1.61618
HNRNPH3	Heterogeneous nuclear ribonucleoprotein H3	P31942	5	3	23	nucleoplasm [GO:0005654]; nucleus [GO:0005634]; spliceosomal complex [GO:0005681]; nucleotide binding [GO:0000166]; poly(A) RNA binding [GO:0044822]; RNA binding [GO:0003723]; epithelial cell differentiation [GO:0030855]; mRNA splicing, via spliceosome [GO:0000398]; RNA processing [GO:0006396]; RNA splicing [GO:0008380]	GO:0003723; GO:0006396; GO:0008380; GO:0030855; GO:0000398; GO:0005654; GO:0000166; GO:0005634; GO:0044822; GO:0005681	9.89167	10.5882	0.696534	0.028233	0.00159182	1.62061
CISD2	CDGSH iron-sulfur domain-containing protein 2	Q8N5K1	3	2	13	endoplasmic reticulum [GO:0005783]; endoplasmic reticulum membrane [GO:0005789]; integral component of membrane [GO:0016021]; membrane [GO:0016020]; mitochondrial outer membrane [GO:0005741]; protein complex [GO:0043234]; 2 iron, 2 sulfur cluster binding [GO:0051537]; metal ion binding [GO:0046872]; poly(A) RNA binding [GO:0044822]; protein homodimerization activity [GO:0042803]; mitophagy [GO:00…	GO:0051537; GO:0005783; GO:0005789; GO:0016021; GO:0016020; GO:0046872; GO:0005741; GO:0000422; GO:0010259; GO:0044822; GO:0043234; GO:0042803; GO:0010506	8.24417	8.94785	0.703682	0.302249	0.02906	1.62866
RUVBL1	RuvB-like 1	Q9Y265	7	5	49	cytoplasm [GO:0005737]; extracellular exosome [GO:0070062]; Golgi apparatus [GO:0005794]; Ino80 complex [GO:0031011]; intracellular membrane-bounded organelle [GO:0043231]; membrane [GO:0016020]; microtubule organizing center [GO:0005815]; MLL1 complex [GO:0071339]; NuA4 histone acetyltransferase complex [GO:0035267]; nuclear matrix [GO:0016363]; nucleoplasm [GO:0005654]; nucleus [GO:0005634]; R2…	GO:0005524; GO:0034080; GO:0003678; GO:0006310; GO:0006281; GO:0005794; GO:0031011; GO:0071339; GO:0035267; GO:0097255; GO:0000812; GO:1904837; GO:0051301; GO:0005737; GO:0070062; GO:0043968; GO:0043967; GO:0043231; GO:0016020; GO:0005815; GO:0007067; GO:0016363; GO:0005654; GO:0005634; GO:1903955; GO:1904874; GO:0040008; GO:1903146; GO:0006357; GO:0007283; GO:0006351	10.9414	11.6468	0.705386	0.259502	0.0320477	1.63058
EIF2AK2	Interferon-induced, double-stranded RNA-activated protein kinase	P19525	4	2	59	cytoplasm [GO:0005737]; cytosol [GO:0005829]; membrane [GO:0016020]; nucleus [GO:0005634]; perinuclear region of cytoplasm [GO:0048471]; ribosome [GO:0005840]; ATP binding [GO:0005524]; double-stranded RNA binding [GO:0003725]; eukaryotic translation initiation factor 2alpha kinase activity [GO:0004694]; non-membrane spanning protein tyrosine kinase activity [GO:0004715]; poly(A) RNA binding [GO:…	GO:0005524; GO:0000186; GO:0034198; GO:0005737; GO:0005829; GO:0051607; GO:0003725; GO:0030968; GO:0004694; GO:0030683; GO:0045087; GO:0016020; GO:0043066; GO:0008285; GO:0033689; GO:0017148; GO:0045071; GO:0004715; GO:0005634; GO:0048471; GO:0044822; GO:0051092; GO:1901224; GO:0043065; GO:0032722; GO:0001819; GO:0032874; GO:0046777; GO:0004672; GO:0008601; GO:0006468; GO:0004674; GO:1900225; GO:…	8.69564	9.40391	0.708277	0.0718069	0.0111332	1.63385
GMPR2	GMP reductase	H0YNJ6	4	2	42	GMP reductase complex [GO:1902560]; GMP reductase activity [GO:0003920]; metal ion binding [GO:0046872]; purine nucleobase metabolic process [GO:0006144]; purine nucleotide metabolic process [GO:0006163]	GO:0003920; GO:1902560; GO:0046872; GO:0006144; GO:0006163	8.20552	8.9166	0.711078	0.219464	0.0331746	1.63703
GNPDA2	Glucosamine-6-phosphate isomerase 2	Q8TDQ7	5	2	26	cytoplasm [GO:0005737]; cytosol [GO:0005829]; nucleus [GO:0005634]; glucosamine-6-phosphate deaminase activity [GO:0004342]; hydrolase activity [GO:0016787]; glucose metabolic process [GO:0006006]; N-acetylglucosamine catabolic process [GO:0006046]; N-acetylneuraminate catabolic process [GO:0019262]; UDP-N-acetylglucosamine biosynthetic process [GO:0006048]	GO:0006046; GO:0019262; GO:0006048; GO:0005737; GO:0005829; GO:0004342; GO:0006006; GO:0016787; GO:0005634	8.66742	9.39713	0.729713	0.209862	0.0181691	1.65831
RABEP1	Rab GTPase-binding effector protein 1	Q15276	6	2	97	early endosome [GO:0005769]; endocytic vesicle [GO:0030139]; endosome [GO:0005768]; intracellular membrane-bounded organelle [GO:0043231]; recycling endosome [GO:0055037]; GTPase activator activity [GO:0005096]; protein homodimerization activity [GO:0042803]; apoptotic process [GO:0006915]; endocytosis [GO:0006897]; membrane fusion [GO:0061025]; protein transport [GO:0015031]; vesicle-mediated tr…	GO:0005096; GO:0006915; GO:0005769; GO:0030139; GO:0006897; GO:0005768; GO:0043231; GO:0061025; GO:0042803; GO:0015031; GO:0055037; GO:0016192	9.02545	9.75693	0.731478	0.188288	0.00409311	1.66034
PRODH	Proline dehydrogenase 1, mitochondrial	E7EQL6	5	4	47	proline dehydrogenase activity [GO:0004657]; proline catabolic process [GO:0006562]	GO:0006562; GO:0004657	8.39422	9.12665	0.732431	0.0287432	0.039147	1.66144
SLC44A1	Choline transporter-like protein 1	Q8WWI5	6	6	45	extracellular exosome [GO:0070062]; integral component of membrane [GO:0016021]; membrane [GO:0016020]; mitochondrial outer membrane [GO:0005741]; mitochondrion [GO:0005739]; nucleoplasm [GO:0005654]; plasma membrane [GO:0005886]; choline transmembrane transporter activity [GO:0015220]; choline catabolic process [GO:0042426]; choline transport [GO:0015871]; phosphatidylcholine biosynthetic proces…	GO:0042426; GO:0015220; GO:0015871; GO:0070062; GO:0016021; GO:0016020; GO:0005741; GO:0005739; GO:0005654; GO:0006656; GO:0005886; GO:0055085	11.6012	12.3455	0.744319	0.0762346	0.0331817	1.67518
CALD1	Caldesmon	E9PGZ1	5	3	57	muscle contraction [GO:0006936]	GO:0006936	8.40366	9.14799	0.744324	0.0799469	0.00878502	1.67519
TTC7B	Tetratricopeptide repeat protein 7B	Q86TV6	3	3	78	cytosol [GO:0005829]; plasma membrane [GO:0005886]; establishment of protein localization to plasma membrane [GO:0090002]; phosphatidylinositol phosphorylation [GO:0046854]	GO:0005829; GO:0090002; GO:0046854; GO:0005886	8.33982	9.10913	0.769311	0.0767086	0.00737146	1.70446
DECR1	2,4-dienoyl-CoA reductase, mitochondrial	Q16698	6	4	34	cytoplasm [GO:0005737]; extracellular exosome [GO:0070062]; mitochondrial matrix [GO:0005759]; mitochondrion [GO:0005739]; nucleoplasm [GO:0005654]; nucleus [GO:0005634]; 2,4-dienoyl-CoA reductase (NADPH) activity [GO:0008670]; NADPH binding [GO:0070402]; oxidoreductase activity, acting on NAD(P)H [GO:0016651]; fatty acid beta-oxidation [GO:0006635]; protein homotetramerization [GO:0051289]	GO:0008670; GO:0070402; GO:0005737; GO:0070062; GO:0006635; GO:0005759; GO:0005739; GO:0005654; GO:0005634; GO:0016651; GO:0051289	11.4223	12.2143	0.791948	0.0734706	0.0153506	1.73141
TMOD1	Tropomodulin-1	P28289	7	4	40	cortical cytoskeleton [GO:0030863]; cytosol [GO:0005829]; membrane [GO:0016020]; nucleus [GO:0005634]; striated muscle thin filament [GO:0005865]; tropomyosin binding [GO:0005523]; actin filament organization [GO:0007015]; adult locomotory behavior [GO:0008344]; lens fiber cell development [GO:0070307]; muscle contraction [GO:0006936]; muscle filament sliding [GO:0030049]; myofibril assembly [GO:…	GO:0007015; GO:0008344; GO:0030863; GO:0005829; GO:0070307; GO:0016020; GO:0006936; GO:0030049; GO:0030239; GO:0005634; GO:0051694; GO:0005865; GO:0005523	9.03366	9.82845	0.794796	0.0891239	0.032213	1.73483
NT5E	5'-nucleotidase	P21589	8	7	54	anchored component of membrane [GO:0031225]; cell surface [GO:0009986]; cytoplasm [GO:0005737]; extracellular exosome [GO:0070062]; membrane [GO:0016020]; plasma membrane [GO:0005886]; synaptic membrane [GO:0097060]; 5'-nucleotidase activity [GO:0008253]; ferrous iron binding [GO:0008198]; nucleotide binding [GO:0000166]; adenosine biosynthetic process [GO:0046086]; AMP catabolic process [GO:0006…	GO:0008253; GO:0006196; GO:0006259; GO:0046086; GO:0031225; GO:0007420; GO:0009986; GO:0005737; GO:0070062; GO:0008198; GO:0007159; GO:0016020; GO:0050728; GO:0000166; GO:0005886; GO:0046889; GO:0006164; GO:0006195; GO:0046135; GO:0010044; GO:0097060	9.95311	10.7482	0.795058	0.0445545	0.0447267	1.73515
AK2	Adenylate kinase 2, mitochondrial	F8W1A4	6	6	25	mitochondrial intermembrane space [GO:0005758]; adenylate kinase activity [GO:0004017]; ATP binding [GO:0005524]; ADP biosynthetic process [GO:0006172]; AMP metabolic process [GO:0046033]; ATP metabolic process [GO:0046034]	GO:0006172; GO:0046033; GO:0005524; GO:0046034; GO:0004017; GO:0005758	10.0003	10.8022	0.801885	0.0476393	0.0179577	1.74338
SLC6A11	Sodium- and chloride-dependent GABA transporter 3	P48066	3	2	39	cytoplasm [GO:0005737]; integral component of membrane [GO:0016021]; integral component of plasma membrane [GO:0005887]; neuron projection [GO:0043005]; plasma membrane [GO:0005886]; gamma-aminobutyric acid:sodium symporter activity [GO:0005332]; neurotransmitter binding [GO:0042165]; neurotransmitter:sodium symporter activity [GO:0005328]; brain development [GO:0007420]; gamma-aminobutyric acid …	GO:0007420; GO:0005737; GO:0015812; GO:0005332; GO:0016021; GO:0005887; GO:0043005; GO:0042165; GO:0006836; GO:0005328; GO:0005886; GO:0042493; GO:0007268	9.17695	9.99485	0.8179	0.0831041	0.0352429	1.76284
RCN1	Reticulocalbin-1	Q15293	4	4	41	endoplasmic reticulum [GO:0005783]; endoplasmic reticulum lumen [GO:0005788]; calcium ion binding [GO:0005509]; camera-type eye development [GO:0043010]; in utero embryonic development [GO:0001701]	GO:0005509; GO:0043010; GO:0005783; GO:0005788; GO:0001701	9.14093	9.9618	0.820875	0.0103558	0.00473282	1.76648
ANP32A	Acidic leucine-rich nuclear phosphoprotein 32 family member A	H0YN26	7	6	18			9.59076	10.412	0.821246	0.0720921	0.048158	1.76693
F3	Tissue factor	P13726	4	4	25	cell surface [GO:0009986]; cytoplasm [GO:0005737]; extracellular exosome [GO:0070062]; extracellular matrix [GO:0031012]; extracellular space [GO:0005615]; integral component of membrane [GO:0016021]; intrinsic component of external side of plasma membrane [GO:0031233]; plasma membrane [GO:0005886]; cytokine receptor activity [GO:0004896]; phospholipid binding [GO:0005543]; protease binding [GO:0…	GO:0002543; GO:0006919; GO:0002541; GO:0007568; GO:0007596; GO:0007598; GO:0009986; GO:0070301; GO:0004896; GO:0019221; GO:0005737; GO:0070062; GO:0031012; GO:0005615; GO:0016021; GO:0031233; GO:0005543; GO:0005886; GO:0045766; GO:0030335; GO:0001938; GO:0010641; GO:0050927; GO:0051897; GO:0014911; GO:0002020; GO:0032355; GO:0034405; GO:0032496; GO:0055098; GO:0009612; GO:0009266	8.8365	9.6827	0.846193	0.0235521	0.0314342	1.79775
ACADM	Acyl-Coenzyme A dehydrogenase, C-4 to C-12 straight chain, isoform CRA_a	Q5T4U5	5	5	44	mitochondrion [GO:0005739]; fatty-acyl-CoA binding [GO:0000062]; flavin adenine dinucleotide binding [GO:0050660]; isomerase activity [GO:0016853]; medium-chain-acyl-CoA dehydrogenase activity [GO:0070991]; cardiac muscle cell differentiation [GO:0055007]; carnitine metabolic process, CoA-linked [GO:0019254]; fatty acid beta-oxidation using acyl-CoA dehydrogenase [GO:0033539]; glycogen biosynthet…	GO:0055007; GO:0019254; GO:0033539; GO:0000062; GO:0050660; GO:0005978; GO:0016853; GO:0001889; GO:0051793; GO:0070991; GO:0005739; GO:0009791; GO:0051289; GO:0006111; GO:0009409; GO:0046688; GO:0042493; GO:0051384; GO:0007584; GO:0042594	10.8744	11.729	0.854647	0.0121318	0.00827655	1.80832
CYB5R1	NADH-cytochrome b5 reductase 1	Q9UHQ9	9	7	32	endoplasmic reticulum membrane [GO:0005789]; extracellular exosome [GO:0070062]; integral component of membrane [GO:0016021]; membrane [GO:0016020]; mitochondrion [GO:0005739]; plasma membrane [GO:0005886]; platelet alpha granule membrane [GO:0031092]; cytochrome-b5 reductase activity, acting on NAD(P)H [GO:0004128]; FAD binding [GO:0071949]; bicarbonate transport [GO:0015701]; platelet degranula…	GO:0071949; GO:0015701; GO:0004128; GO:0005789; GO:0070062; GO:0016021; GO:0016020; GO:0005739; GO:0005886; GO:0031092; GO:0002576; GO:1903955; GO:0016126	10.6629	11.5187	0.8558	0.147747	0.0324986	1.80976
CIRBP	Cold-inducible RNA-binding protein	Q14011	3	3	29	cytoplasm [GO:0005737]; cytoplasmic stress granule [GO:0010494]; nucleolus [GO:0005730]; nucleoplasm [GO:0005654]; nucleus [GO:0005634]; mRNA 3'-UTR binding [GO:0003730]; nucleotide binding [GO:0000166]; poly(A) RNA binding [GO:0044822]; small ribosomal subunit rRNA binding [GO:0070181]; translation repressor activity [GO:0030371]; mRNA stabilization [GO:0048255]; positive regulation of translati…	GO:0005737; GO:0010494; GO:0003730; GO:0048255; GO:0005730; GO:0005654; GO:0000166; GO:0005634; GO:0044822; GO:0045727; GO:0009411; GO:0009409; GO:0070181; GO:0034063; GO:0030371	9.50115	10.3698	0.868664	0.103485	0.0111534	1.82597
COL4A2	Collagen alpha-2(IV) chain	P08572	4	4	142	collagen type IV trimer [GO:0005587]; endoplasmic reticulum lumen [GO:0005788]; extracellular exosome [GO:0070062]; extracellular matrix [GO:0031012]; extracellular region [GO:0005576]; intracellular membrane-bounded organelle [GO:0043231]; extracellular matrix structural constituent [GO:0005201]; angiogenesis [GO:0001525]; cellular response to transforming growth factor beta stimulus [GO:0071560…	GO:0001525; GO:0071560; GO:0030574; GO:0005587; GO:0035987; GO:0005788; GO:0070062; GO:0031012; GO:0030198; GO:0005201; GO:0005576; GO:0043231; GO:0016525; GO:0006351	9.0931	9.9767	0.883605	0.132318	0.0281073	1.84498
SAMHD1	Deoxynucleoside triphosphate triphosphohydrolase SAMHD1	Q9Y3Z3	9	6	69	intracellular [GO:0005622]; nucleoplasm [GO:0005654]; nucleus [GO:0005634]; plasma membrane [GO:0005886]; dGTP binding [GO:0032567]; dGTPase activity [GO:0008832]; nucleic acid binding [GO:0003676]; RNA binding [GO:0003723]; zinc ion binding [GO:0008270]; dATP catabolic process [GO:0046061]; defense response to virus [GO:0051607]; dGTP catabolic process [GO:0006203]; immune response [GO:0006955];…	GO:0003723; GO:0046061; GO:0032567; GO:0006203; GO:0008832; GO:0051607; GO:0006955; GO:0005622; GO:0003676; GO:0005654; GO:0005634; GO:0005886; GO:0051289; GO:0045088; GO:0060337; GO:0008270	11.2842	12.2322	0.947987	0.0282267	0.0298541	1.92918
ARMT1	Protein-glutamate O-methyltransferase	Q9H993	4	4	37	enzyme binding [GO:0019899]; protein carboxyl O-methyltransferase activity [GO:0051998]; S-adenosylmethionine-dependent methyltransferase activity [GO:0008757]; cellular response to DNA damage stimulus [GO:0006974]; methylation [GO:0032259]; regulation of response to DNA damage stimulus [GO:2001020]	GO:0008757; GO:0006974; GO:0019899; GO:0032259; GO:0051998; GO:2001020	8.13896	9.15878	1.01982	0.013578	0.0010206	2.02767
HUWE1	E3 ubiquitin-protein ligase HUWE1	Q7Z6Z7	15	4	29	cytoplasm [GO:0005737]; cytosol [GO:0005829]; endoplasmic reticulum [GO:0005783]; mitochondrial matrix [GO:0005759]; mitochondrion [GO:0005739]; nuclear chromatin [GO:0000790]; nuclear matrix [GO:0016363]; nucleolus [GO:0005730]; nucleoplasm [GO:0005654]; nucleus [GO:0005634]; PML body [GO:0016605]; protein complex [GO:0043234]; replication fork [GO:0005657]; ATP binding [GO:0005524]; chaperone b…	GO:0005524; GO:0003677; GO:0030330; GO:0006977; GO:0006978; GO:0000733; GO:0006983; GO:0016605; GO:0000981; GO:0001085; GO:0007265; GO:0006284; GO:0007569; GO:0007050; GO:0030154; GO:0008283; GO:0034613; GO:0006974; GO:0034644; GO:0035690; GO:0042149; GO:0071456; GO:0071479; GO:0051087; GO:0031497; GO:0003682; GO:0048512; GO:0005507; GO:0001046; GO:0005737; GO:0005829; GO:0003684; GO:0008340; GO:…	9.57959	10.6074	1.02782	0.238571	0.0275341	2.03894
IFT27	Intraflagellar transport protein 27 homolog	Q9BW83	2	2	20	centrosome [GO:0005813]; ciliary tip [GO:0097542]; cilium [GO:0005929]; intraciliary transport particle B [GO:0030992]; motile cilium [GO:0031514]; primary cilium [GO:0072372]; sperm midpiece [GO:0097225]; sperm principal piece [GO:0097228]; GTP binding [GO:0005525]; intracellular protein transport [GO:0006886]; intraciliary transport [GO:0042073]; small GTPase mediated signal transduction [GO:00…	GO:0005525; GO:0005813; GO:0097542; GO:0005929; GO:0006886; GO:0042073; GO:0030992; GO:0031514; GO:0072372; GO:0007264; GO:0007224; GO:0097225; GO:0097228	7.98923	9.03938	1.05015	0.0187052	0.017544	2.07075
PTBP1	Polypyrimidine tract binding protein 1, isoform CRA_b	A6NLN1	4	3	34	nucleus [GO:0005634]; nucleotide binding [GO:0000166]; RNA binding [GO:0003723]; mRNA processing [GO:0006397]	GO:0003723; GO:0006397; GO:0000166; GO:0005634	8.28337	9.37102	1.08765	0.137063	0.0134163	2.12528
CTNNA1	Catenin alpha-1	P35221	12	3	100	acrosomal vesicle [GO:0001669]; actin cytoskeleton [GO:0015629]; catenin complex [GO:0016342]; cell junction [GO:0030054]; cell-cell junction [GO:0005911]; cytosol [GO:0005829]; flotillin complex [GO:0016600]; focal adhesion [GO:0005925]; Golgi apparatus [GO:0005794]; intercalated disc [GO:0014704]; intracellular membrane-bounded organelle [GO:0043231]; lamellipodium [GO:0030027]; plasma membrane…	GO:0005794; GO:0001669; GO:0015629; GO:0007015; GO:0034332; GO:0007568; GO:0043297; GO:0031103; GO:0008013; GO:0045296; GO:0016342; GO:0007155; GO:0030054; GO:0005911; GO:0034613; GO:0071681; GO:0005829; GO:0090136; GO:0007163; GO:0016600; GO:0005925; GO:0045295; GO:0016264; GO:0014704; GO:0043231; GO:0030027; GO:0008584; GO:2000146; GO:2001240; GO:2001045; GO:0007406; GO:0042475; GO:0001541; GO:…	8.39437	9.50326	1.10889	0.00572646	0.00425905	2.1568
NUDT21	Cleavage and polyadenylation specificity factor subunit 5	O43809	4	3	18	centrosome [GO:0005813]; microtubule organizing center [GO:0005815]; mRNA cleavage factor complex [GO:0005849]; nucleoplasm [GO:0005654]; nucleus [GO:0005634]; paraspeckles [GO:0042382]; AU-rich element binding [GO:0017091]; histone deacetylase binding [GO:0042826]; hydrolase activity [GO:0016787]; mRNA binding [GO:0003729]; poly(A) RNA binding [GO:0044822]; protein homodimerization activity [GO:…	GO:0017091; GO:0005813; GO:0042826; GO:0016787; GO:0031124; GO:0003729; GO:0005849; GO:0006378; GO:0006397; GO:0000398; GO:0005815; GO:0005654; GO:0005634; GO:0042382; GO:0044822; GO:0042803; GO:0051262; GO:0006369	8.21094	9.36306	1.15212	0.000291264	0.0028875	2.2224
PPA1	Inorganic pyrophosphatase	Q15181	21	18	30	cytoplasm [GO:0005737]; cytosol [GO:0005829]; extracellular exosome [GO:0070062]; inorganic diphosphatase activity [GO:0004427]; magnesium ion binding [GO:0000287]; diphosphate metabolic process [GO:0071344]; phosphate-containing compound metabolic process [GO:0006796]; tRNA aminoacylation for protein translation [GO:0006418]	GO:0005737; GO:0005829; GO:0071344; GO:0070062; GO:0004427; GO:0000287; GO:0006796; GO:0006418	13.0179	14.1748	1.15689	0.0403868	0.0398153	2.22977
SLC25A20	Mitochondrial carnitine/acylcarnitine carrier protein	O43772	5	4	27	cytoplasm [GO:0005737]; integral component of membrane [GO:0016021]; mitochondrial inner membrane [GO:0005743]; mitochondrion [GO:0005739]; acyl carnitine transmembrane transporter activity [GO:0015227]; structural constituent of ribosome [GO:0003735]; carnitine shuttle [GO:0006853]; translation [GO:0006412]	GO:0015227; GO:0006853; GO:0005737; GO:0016021; GO:0005743; GO:0005739; GO:0003735; GO:0006412	8.6373	9.83545	1.19815	0.000188391	0.0492538	2.29445
RP2	Protein XRP2	O75695	2	2	30	centriole [GO:0005814]; ciliary basal body [GO:0036064]; cytoplasm [GO:0005737]; cytoplasmic vesicle [GO:0031410]; extracellular exosome [GO:0070062]; Golgi apparatus [GO:0005794]; periciliary membrane compartment [GO:1990075]; plasma membrane [GO:0005886]; primary cilium [GO:0072372]; GTP binding [GO:0005525]; GTPase activator activity [GO:0005096]; unfolded protein binding [GO:0051082]; cell mo…	GO:0005525; GO:0005096; GO:0005794; GO:0000902; GO:0005814; GO:0036064; GO:0005737; GO:0031410; GO:0007010; GO:0070062; GO:1990075; GO:0005886; GO:0006892; GO:0072372; GO:0006457; GO:0015031; GO:0051082; GO:0007601	7.80337	9.13859	1.33521	0.0130803	0.0270303	2.52313
SCGN	Secretagogin	O76038	7	6	37	cytoplasm [GO:0005737]; cytosol [GO:0005829]; extracellular region [GO:0005576]; neuron projection [GO:0043005]; nucleus [GO:0005634]; synapse [GO:0045202]; transport vesicle membrane [GO:0030658]; calcium ion binding [GO:0005509]; regulation of cytosolic calcium ion concentration [GO:0051480]	GO:0005509; GO:0005737; GO:0005829; GO:0005576; GO:0043005; GO:0005634; GO:0051480; GO:0045202; GO:0030658	10.6074	12.0208	1.41344	0.0343145	0.00865565	2.66371
SEC23A	Protein transport protein Sec23A	F5H365	4	4	55	COPII vesicle coat [GO:0030127]; zinc ion binding [GO:0008270]; ER to Golgi vesicle-mediated transport [GO:0006888]; intracellular protein transport [GO:0006886]	GO:0030127; GO:0006888; GO:0006886; GO:0008270	9.4849	11.047	1.5621	0.0539284	0.0141789	2.95284
MAPRE3	Microtubule-associated protein RP/EB family member 3	Q9UPY8	15	5	18	cytoplasm [GO:0005737]; microtubule cytoskeleton [GO:0015630]; microtubule plus-end [GO:0035371]; midbody [GO:0030496]; perinuclear region of cytoplasm [GO:0048471]; microtubule binding [GO:0008017]; cell division [GO:0051301]; mitotic nuclear division [GO:0007067]; positive regulation of cyclin-dependent protein serine/threonine kinase activity [GO:0045737]; positive regulation of microtubule pl…	GO:0051301; GO:0005737; GO:0008017; GO:0015630; GO:0035371; GO:0030496; GO:0007067; GO:0048471; GO:0045737; GO:1903033; GO:0045893	13.1299	14.6983	1.56845	0.0543712	0.00838776	2.96585
OMP	Olfactory marker protein	P47874	8	8	20	axon [GO:0030424]; cytosol [GO:0005829]; neuronal cell body [GO:0043025]; nucleus [GO:0005634]; signal transducer activity [GO:0004871]; neurogenesis [GO:0022008]; sensory perception of smell [GO:0007608]; signal transduction [GO:0007165]; synaptic transmission [GO:0007268]	GO:0030424; GO:0005829; GO:0022008; GO:0043025; GO:0005634; GO:0007608; GO:0004871; GO:0007165; GO:0007268	10.5559	12.3767	1.82078	0.0320159	0.011628	3.53273
HADH	Isoform 2 of Hydroxyacyl-coenzyme A dehydrogenase, mitochondrial	Q16836-2	7	2	28	cytoplasm [GO:0005737]; mitochondrial inner membrane [GO:0005743]; mitochondrial matrix [GO:0005759]; mitochondrion [GO:0005739]; nucleoplasm [GO:0005654]; 3-hydroxyacyl-CoA dehydrogenase activity [GO:0003857]; NAD+ binding [GO:0070403]; fatty acid beta-oxidation [GO:0006635]; negative regulation of insulin secretion [GO:0046676]; response to activity [GO:0014823]; response to drug [GO:0042493]; …	GO:0003857; GO:0070403; GO:0005737; GO:0006635; GO:0005743; GO:0005759; GO:0005739; GO:0046676; GO:0005654; GO:0014823; GO:0042493; GO:0032868	9.24854	11.6349	2.38641	0.0467972	0.00925133	5.22854
Gene names	Protein names	Uniprot	Peptide count	Unique peptides	TheorPep	go	go-id	Mean Control	Mean LBDE	FC LBDE/Control	Anova.Pvalue	p-Value LBDE/Control	FC
DFNA5	Non-syndromic hearing impairment protein 5	O60443	6	5	45	cytoplasm [GO:0005737]; apoptotic process [GO:0006915]; inner ear receptor cell differentiation [GO:0060113]; negative regulation of cell proliferation [GO:0008285]; positive regulation of intrinsic apoptotic signaling pathway [GO:2001244]; sensory perception of sound [GO:0007605]	GO:0006915; GO:0005737; GO:0060113; GO:0008285; GO:2001244; GO:0007605	11.356	9.69938	-1.6566	0.00701294	0.0482812	0.317186
ACTN2	Alpha-actinin-2	P35609	14	4	92	actin filament [GO:0005884]; cortical actin cytoskeleton [GO:0030864]; cytoskeleton [GO:0005856]; cytosol [GO:0005829]; dendritic spine [GO:0043197]; extracellular exosome [GO:0070062]; extracellular region [GO:0005576]; filopodium [GO:0030175]; focal adhesion [GO:0005925]; platelet alpha granule lumen [GO:0031093]; pseudopodium [GO:0031143]; Z disc [GO:0030018]; calcium ion binding [GO:0005509];…	GO:0051373; GO:0000165; GO:0005088; GO:0030018; GO:0005884; GO:0051695; GO:0005509; GO:0055013; GO:0007155; GO:0030864; GO:0008092; GO:0005856; GO:0005829; GO:0043197; GO:0090002; GO:0070062; GO:0005576; GO:0030175; GO:0005925; GO:0048041; GO:0042802; GO:0005178; GO:0044325; GO:0030035; GO:0030049; GO:1901017; GO:0043267; GO:2000009; GO:0005546; GO:0086097; GO:0031093; GO:0002576; GO:2001259; GO:…	10.7886	9.21698	-1.5716	0.020435	0.029568	0.336436
LY6H	Lymphocyte antigen 6H	O94772	6	6	9	anchored component of membrane [GO:0031225]; plasma membrane [GO:0005886]; nervous system development [GO:0007399]; organ morphogenesis [GO:0009887]	GO:0031225; GO:0007399; GO:0009887; GO:0005886	11.4565	10.1212	-1.33536	0.0238618	0.0386981	0.396294
NEGR1	Neuronal growth regulator 1	Q7Z3B1	7	4	20	anchored component of membrane [GO:0031225]; extracellular exosome [GO:0070062]; plasma membrane [GO:0005886]; feeding behavior [GO:0007631]; locomotory behavior [GO:0007626]; positive regulation of neuron projection development [GO:0010976]; single organismal cell-cell adhesion [GO:0016337]	GO:0031225; GO:0070062; GO:0007631; GO:0007626; GO:0005886; GO:0010976; GO:0016337	12.8482	11.6626	-1.18558	0.0110379	0.0296439	0.439649
GRIA2	Glutamate receptor 2	P42262	8	6	72	AMPA glutamate receptor complex [GO:0032281]; cell junction [GO:0030054]; endocytic vesicle membrane [GO:0030666]; endoplasmic reticulum membrane [GO:0005789]; integral component of plasma membrane [GO:0005887]; plasma membrane [GO:0005886]; postsynaptic membrane [GO:0045211]; AMPA glutamate receptor activity [GO:0004971]; excitatory extracellular ligand-gated ion channel activity [GO:0005231]; e…	GO:0004971; GO:0032281; GO:0030054; GO:0030666; GO:0005789; GO:0005231; GO:0005234; GO:0005887; GO:0004970; GO:0035235; GO:0005886; GO:0045211; GO:0007165; GO:0007268	10.5009	9.34367	-1.15722	0.00546738	0.00885924	0.448377
DNAJC6	Putative tyrosine-protein phosphatase auxilin	O75061	9	5	63	cytosol [GO:0005829]; neuronal postsynaptic density [GO:0097481]; protein tyrosine phosphatase activity [GO:0004725]; clathrin coat disassembly [GO:0072318]; regulation of clathrin-mediated endocytosis [GO:2000369]	GO:0072318; GO:0005829; GO:0097481; GO:0004725; GO:2000369	10.2318	9.1732	-1.05864	0.047794	0.0147479	0.480085
SNCG	Gamma-synuclein	O76070	7	7	6	axon [GO:0030424]; cytoplasm [GO:0005737]; extracellular exosome [GO:0070062]; microtubule organizing center [GO:0005815]; neuronal cell body [GO:0043025]; perinuclear region of cytoplasm [GO:0048471]; spindle [GO:0005819]; adult locomotory behavior [GO:0008344]; protein secretion [GO:0009306]; regulation of dopamine secretion [GO:0014059]; regulation of neurotransmitter secretion [GO:0046928]; s…	GO:0008344; GO:0030424; GO:0005737; GO:0070062; GO:0005815; GO:0043025; GO:0048471; GO:0009306; GO:0014059; GO:0046928; GO:0005819; GO:0050808; GO:0007268	12.9993	12.0705	-0.928824	0.0207114	0.00186477	0.525286
VPS53	Isoform 4 of Vacuolar protein sorting-associated protein 53 homolog	Q5VIR6-4	2	2	57	cytosol [GO:0005829]; EARP complex [GO:1990745]; endosome membrane [GO:0010008]; GARP complex [GO:0000938]; Golgi apparatus [GO:0005794]; membrane [GO:0016020]; perinuclear region of cytoplasm [GO:0048471]; recycling endosome [GO:0055037]; trans-Golgi network membrane [GO:0032588]; endocytic recycling [GO:0032456]; lysosomal transport [GO:0007041]; protein transport [GO:0015031]; retrograde trans…	GO:1990745; GO:0000938; GO:0005794; GO:0005829; GO:0032456; GO:0010008; GO:0007041; GO:0016020; GO:0048471; GO:0015031; GO:0055037; GO:0042147; GO:0032588	11.8946	10.9749	-0.919746	0.352169	0.0327107	0.528602
LARS	Leucine--tRNA ligase, cytoplasmic	Q9P2J5	3	3	111	cytoplasm [GO:0005737]; cytosol [GO:0005829]; nucleus [GO:0005634]; aminoacyl-tRNA editing activity [GO:0002161]; ATP binding [GO:0005524]; leucine-tRNA ligase activity [GO:0004823]; leucyl-tRNA aminoacylation [GO:0006429]; tRNA aminoacylation for protein translation [GO:0006418]	GO:0005524; GO:0002161; GO:0005737; GO:0005829; GO:0004823; GO:0006429; GO:0005634; GO:0006418	9.03232	8.13976	-0.892559	0.00134484	0.0205935	0.538658
TUBB4A	Tubulin beta-4A chain	P04350	51	6	31	cilium [GO:0005929]; cytosol [GO:0005829]; extracellular exosome [GO:0070062]; internode region of axon [GO:0033269]; microtubule [GO:0005874]; myelin sheath [GO:0043209]; neuronal cell body [GO:0043025]; nucleus [GO:0005634]; GTP binding [GO:0005525]; GTPase activity [GO:0003924]; structural constituent of cytoskeleton [GO:0005200]; G2/M transition of mitotic cell cycle [GO:0000086]; microtubule…	GO:0000086; GO:0005525; GO:0003924; GO:0005929; GO:0005829; GO:0070062; GO:0033269; GO:0005874; GO:0007017; GO:0043209; GO:0043025; GO:0005634; GO:0005200	16.2168	15.3857	-0.831134	0.0398272	0.0128379	0.562087
FBXL16	F-box/LRR-repeat protein 16	Q8N461	3	2	34	cytoplasm [GO:0005737]	GO:0005737	9.51167	8.68442	-0.827255	0.0153226	0.0152056	0.563601
TXNL1	Thioredoxin-like protein 1	O43396	4	3	24	cytoplasm [GO:0005737]; extracellular exosome [GO:0070062]; mitochondrion [GO:0005739]; nucleus [GO:0005634]; proteasome complex [GO:0000502]; disulfide oxidoreductase activity [GO:0015036]; oxidoreductase activity, acting on a sulfur group of donors, disulfide as acceptor [GO:0016671]; protein disulfide oxidoreductase activity [GO:0015035]; cell redox homeostasis [GO:0045454]; cellular response …	GO:0045454; GO:0034599; GO:0005737; GO:0015036; GO:0070062; GO:0006662; GO:0005739; GO:0005634; GO:0016671; GO:0000502; GO:0015035; GO:0006457; GO:0000103	10.3115	9.52619	-0.785337	0.0322218	0.00434088	0.580217
PPP2CB	Serine/threonine-protein phosphatase 2A catalytic subunit beta isoform	P62714	14	2	31	chromosome, centromeric region [GO:0000775]; cytosol [GO:0005829]; extracellular exosome [GO:0070062]; nucleus [GO:0005634]; protein phosphatase type 2A complex [GO:0000159]; spindle pole [GO:0000922]; metal ion binding [GO:0046872]; phosphoprotein phosphatase activity [GO:0004721]; apoptotic mitochondrial changes [GO:0008637]; proteasome-mediated ubiquitin-dependent protein catabolic process [GO…	GO:0008637; GO:0000775; GO:0005829; GO:0070062; GO:0046872; GO:0005634; GO:0004721; GO:0043161; GO:0006470; GO:0000159; GO:0010468; GO:0046677; GO:0034976; GO:0042542; GO:0000922	8.99218	8.23187	-0.760307	0.0543177	0.00546291	0.590371
AGAP3	Arf-GAP with GTPase, ANK repeat and PH domain-containing protein 3	Q96P47	2	2	69	cytoplasm [GO:0005737]; membrane [GO:0016020]; GTP binding [GO:0005525]; GTPase activator activity [GO:0005096]; metal ion binding [GO:0046872]; small GTPase mediated signal transduction [GO:0007264]	GO:0005525; GO:0005096; GO:0005737; GO:0016020; GO:0046872; GO:0007264	11.0222	10.2686	-0.753608	0.00823996	0.00293122	0.593118
DNAJB2	DnaJ homolog subfamily B member 2 (Fragment)	C9JXB9	4	2	19			9.7848	9.03977	-0.745025	0.0408924	0.0195303	0.596657
WDR47	WD repeat-containing protein 47	A0A0A0MRE6	6	3	73			9.49925	8.76175	-0.737501	0.00711825	0.0483175	0.599777
MARCKS	Myristoylated alanine-rich C-kinase substrate	A0A087WZH7	9	9	19			13.8796	13.155	-0.724618	0.504339	0.0403642	0.605157
KIF2A	Kinesin-like protein KIF2A	O00139	5	3	72	centrosome [GO:0005813]; cytosol [GO:0005829]; kinesin complex [GO:0005871]; membrane [GO:0016020]; microtubule [GO:0005874]; nucleolus [GO:0005730]; nucleus [GO:0005634]; sperm principal piece [GO:0097228]; spindle pole [GO:0000922]; ATP binding [GO:0005524]; ATPase activity [GO:0016887]; microtubule motor activity [GO:0003777]; motor activity [GO:0003774]; antigen processing and presentation of…	GO:0005524; GO:0016887; GO:0019886; GO:0030154; GO:0051301; GO:0005813; GO:0005829; GO:0005871; GO:0016020; GO:0005874; GO:0003777; GO:0007018; GO:0090307; GO:0007052; GO:0003774; GO:0007399; GO:0005730; GO:0005634; GO:0006890; GO:0007062; GO:0097228; GO:0000922	10.3134	9.59616	-0.717263	0.00287732	0.029547	0.60825
EHD3	EH domain-containing protein 3	A0A0C4DH83	9	3	54	intracellular [GO:0005622]; calcium ion binding [GO:0005509]; GTP binding [GO:0005525]; endocytic recycling [GO:0032456]	GO:0005525; GO:0005509; GO:0032456; GO:0005622	11.5185	10.8023	-0.716236	0.089737	0.0270508	0.608684
ADAR	Double-stranded RNA-specific adenosine deaminase (Fragment)	H0YCK3	2	2	110	nucleolus [GO:0005730]; nucleoplasm [GO:0005654]; nucleus [GO:0005634]; double-stranded RNA adenosine deaminase activity [GO:0003726]; RNA binding [GO:0003723]; RNA processing [GO:0006396]	GO:0003723; GO:0006396; GO:0003726; GO:0005730; GO:0005654; GO:0005634	9.34702	8.64375	-0.703267	0.000943613	0.0429468	0.61418
SYT7	Synaptotagmin-7	F5H1N2	5	4	42	cell junction [GO:0030054]; cytosol [GO:0005829]; dense core granule [GO:0031045]; early phagosome [GO:0032009]; extracellular exosome [GO:0070062]; integral component of membrane [GO:0016021]; lysosomal membrane [GO:0005765]; lysosome [GO:0005764]; peroxisomal membrane [GO:0005778]; peroxisome [GO:0005777]; phagocytic vesicle membrane [GO:0030670]; plasma membrane [GO:0005886]; presynaptic membr…	GO:0005509; GO:1990927; GO:0048791; GO:0005544; GO:0005516; GO:0030054; GO:0030276; GO:0005829; GO:0031045; GO:0032009; GO:0070062; GO:0016021; GO:0005765; GO:0005764; GO:0005778; GO:0005777; GO:0030670; GO:0006909; GO:0090385; GO:0005546; GO:0005886; GO:0001778; GO:0045956; GO:0042734; GO:0046850; GO:0017158; GO:0070092; GO:0050796; GO:0050764; GO:0008021; GO:0030672; GO:0036465; GO:0019905; GO:…	10.4746	9.79225	-0.682335	0.134999	0.0313906	0.623156
TUBA4A	Tubulin alpha-4A chain	P68366	47	6	31	cytosol [GO:0005829]; extracellular exosome [GO:0070062]; extracellular region [GO:0005576]; microtubule [GO:0005874]; GTP binding [GO:0005525]; GTPase activity [GO:0003924]; structural constituent of cytoskeleton [GO:0005200]; G2/M transition of mitotic cell cycle [GO:0000086]; microtubule-based process [GO:0007017]; platelet degranulation [GO:0002576]	GO:0000086; GO:0005525; GO:0003924; GO:0005829; GO:0070062; GO:0005576; GO:0005874; GO:0007017; GO:0002576; GO:0005200	16.1551	15.4757	-0.679497	0.0519866	0.0296421	0.624383
RPS7	40S ribosomal protein S7	P62081	3	3	25	90S preribosome [GO:0030686]; cytoplasm [GO:0005737]; cytosol [GO:0005829]; cytosolic small ribosomal subunit [GO:0022627]; extracellular exosome [GO:0070062]; focal adhesion [GO:0005925]; intracellular ribonucleoprotein complex [GO:0030529]; membrane [GO:0016020]; microtubule organizing center [GO:0005815]; nucleolus [GO:0005730]; nucleoplasm [GO:0005654]; nucleus [GO:0005634]; ribosome [GO:0005…	GO:0030686; GO:0003723; GO:0006614; GO:0030154; GO:0005737; GO:0005829; GO:0022627; GO:0070062; GO:0005925; GO:0030529; GO:0016020; GO:0005815; GO:0001843; GO:0000184; GO:0005730; GO:0005654; GO:0005634; GO:0044822; GO:0006364; GO:0042274; GO:0005840; GO:0032040; GO:0003735; GO:0006412; GO:0006413; GO:0019083	10.507	9.83411	-0.672886	0.0261839	0.0448595	0.627251
DIRAS2	GTP-binding protein Di-Ras2	Q96HU8	2	2	26	intracellular [GO:0005622]; plasma membrane [GO:0005886]; GTP binding [GO:0005525]; small GTPase mediated signal transduction [GO:0007264]	GO:0005525; GO:0005622; GO:0005886; GO:0007264	10.8134	10.1436	-0.669834	0.427352	0.014782	0.628579
CSNK2B	Casein kinase II subunit beta	Q5SRQ6	2	2	9	protein kinase CK2 complex [GO:0005956]; kinase activity [GO:0016301]; protein kinase regulator activity [GO:0019887]	GO:0016301; GO:0005956; GO:0019887	9.6336	8.96615	-0.667451	0.00883283	0.0148719	0.629618
RAB23	Ras-related protein Rab-23	Q9ULC3	5	4	31	autophagosome [GO:0005776]; cytoplasm [GO:0005737]; endosome membrane [GO:0010008]; extracellular exosome [GO:0070062]; phagocytic vesicle [GO:0045335]; phagocytic vesicle membrane [GO:0030670]; plasma membrane [GO:0005886]; GTP binding [GO:0005525]; GTPase activity [GO:0003924]; autophagosome assembly [GO:0000045]; cellular defense response [GO:0006968]; cilium assembly [GO:0042384]; craniofacia…	GO:0005525; GO:0003924; GO:0005776; GO:0000045; GO:0006968; GO:0042384; GO:0097094; GO:0005737; GO:0010008; GO:0070062; GO:0042992; GO:0045335; GO:0030670; GO:0005886; GO:0015031; GO:0007264	10.5559	9.88928	-0.666616	0.0754082	0.0178624	0.629983
HSPA12A	Heat shock 70 kDa protein 12A	O43301	22	20	55	extracellular exosome [GO:0070062]; ATP binding [GO:0005524]	GO:0005524; GO:0070062	15.1565	14.5091	-0.647327	0.0410324	0.039313	0.638462
NECAP1	Adaptin ear-binding coat-associated protein 1	Q8NC96	4	3	28	clathrin vesicle coat [GO:0030125]; coated pit [GO:0005905]; plasma membrane [GO:0005886]; endocytosis [GO:0006897]; protein transport [GO:0015031]	GO:0030125; GO:0005905; GO:0006897; GO:0005886; GO:0015031	10.1391	9.493	-0.6461	0.0208603	0.00595564	0.639005
LIMS1	LIM and senescent cell antigen-like-containing domain protein 1	P48059	2	2	36	cell-cell junction [GO:0005911]; cytosol [GO:0005829]; focal adhesion [GO:0005925]; perinuclear region of cytoplasm [GO:0048471]; plasma membrane [GO:0005886]; protein kinase binding [GO:0019901]; zinc ion binding [GO:0008270]; cell aging [GO:0007569]; cell junction assembly [GO:0034329]; cellular response to transforming growth factor beta stimulus [GO:0071560]; establishment of protein localiza…	GO:0007569; GO:0034329; GO:0005911; GO:0071560; GO:0005829; GO:0045184; GO:0005925; GO:0045892; GO:0048471; GO:0005886; GO:0043547; GO:0010811; GO:0051894; GO:0010628; GO:1900026; GO:0019901; GO:0008270	12.1628	11.5443	-0.618502	0.00315623	0.00422579	0.651347
EEF1D	Elongation factor 1-delta	E9PRY8	10	4	57	cytoplasm [GO:0005737]; eukaryotic translation elongation factor 1 complex [GO:0005853]; nucleolus [GO:0005730]; nucleus [GO:0005634]; translation elongation factor activity [GO:0003746]	GO:0005737; GO:0005853; GO:0005730; GO:0005634; GO:0003746	11.1744	10.5628	-0.611535	0.00402781	0.0166003	0.6545
TPPP	Tubulin polymerization-promoting protein	O94811	7	6	36	cytoplasm [GO:0005737]; microtubule [GO:0005874]; myelin sheath [GO:0043209]; nucleus [GO:0005634]; perinuclear region of cytoplasm [GO:0048471]; microtubule binding [GO:0008017]; tubulin binding [GO:0015631]; microtubule bundle formation [GO:0001578]; microtubule polymerization [GO:0046785]; positive regulation of protein complex assembly [GO:0031334]; positive regulation of protein polymerizati…	GO:0005737; GO:0005874; GO:0008017; GO:0001578; GO:0046785; GO:0043209; GO:0005634; GO:0048471; GO:0031334; GO:0032273; GO:0015631	14.7244	14.1266	-0.597802	0.0722464	0.0349687	0.66076
KBTBD2	Kelch repeat and BTB domain-containing protein 2	Q8IY47	2	2	51	Cul3-RING ubiquitin ligase complex [GO:0031463]; protein ubiquitination [GO:0016567]	GO:0031463; GO:0016567	10.2183	9.62516	-0.593182	0.018062	0.00593259	0.662879
MTCL1	Microtubule cross-linking factor 1	Q9Y4B5	3	3	212	apical plasma membrane [GO:0016324]; apicolateral plasma membrane [GO:0016327]; cytoplasm [GO:0005737]; cytoskeleton [GO:0005856]; extracellular space [GO:0005615]; lateral plasma membrane [GO:0016328]; microtubule bundle [GO:0097427]; midbody [GO:0030496]; spindle pole [GO:0000922]; microtubule binding [GO:0008017]; poly(A) RNA binding [GO:0044822]; protein homodimerization activity [GO:0042803]…	GO:0016324; GO:0016327; GO:0005737; GO:0005856; GO:0045197; GO:0005615; GO:0016328; GO:0008017; GO:0097427; GO:0001578; GO:0030496; GO:0044822; GO:2000576; GO:0090314; GO:0042803; GO:0010506; GO:0000922	13.2302	12.6542	-0.576005	0.00312017	0.0183282	0.670819
KRT14	Keratin, type I cytoskeletal 14	P02533	10	2	46	cell periphery [GO:0071944]; cytoplasm [GO:0005737]; cytosol [GO:0005829]; extracellular exosome [GO:0070062]; intermediate filament [GO:0005882]; keratin filament [GO:0045095]; nucleus [GO:0005634]; keratin filament binding [GO:1990254]; structural constituent of cytoskeleton [GO:0005200]; aging [GO:0007568]; epidermis development [GO:0008544]; epithelial cell differentiation [GO:0030855]; hair …	GO:0007568; GO:0071944; GO:0005737; GO:0005829; GO:0008544; GO:0030855; GO:0070062; GO:0042633; GO:0031581; GO:0005882; GO:0045110; GO:0045095; GO:1990254; GO:0005634; GO:0010212; GO:0010043; GO:0005200	8.74823	8.17917	-0.569052	0.00340987	0.0473383	0.67406
CD38	ADP-ribosyl cyclase/cyclic ADP-ribose hydrolase 1	P28907	4	3	27	cell surface [GO:0009986]; cytosol [GO:0005829]; extracellular exosome [GO:0070062]; integral component of membrane [GO:0016021]; membrane [GO:0016020]; nucleus [GO:0005634]; plasma membrane [GO:0005886]; NAD(P)+ nucleosidase activity [GO:0050135]; NAD+ nucleosidase activity [GO:0003953]; phosphorus-oxygen lyase activity [GO:0016849]; transferase activity [GO:0016740]; apoptotic signaling pathway…	GO:0050853; GO:0050135; GO:0003953; GO:0097190; GO:0009986; GO:0005829; GO:0070062; GO:0007565; GO:0016021; GO:0060292; GO:0016020; GO:0043066; GO:0045779; GO:0045892; GO:0005634; GO:0016849; GO:0005886; GO:0030890; GO:0030307; GO:0007204; GO:0032024; GO:0045893; GO:0045907; GO:0042493; GO:0032355; GO:0033194; GO:0001666; GO:0070555; GO:0032570; GO:0032526; GO:0007165; GO:0016740	9.86492	9.30314	-0.561781	0.456106	0.0378101	0.677465
CLASP2	CLIP-associating protein 2	E7EW49	6	5	144			12.1446	11.589	-0.555652	0.0303998	0.0345096	0.68035
EHD1	EH domain-containing protein 1	A0A024R571	10	3	45	early endosome [GO:0005769]; endocytic vesicle [GO:0030139]; endosome membrane [GO:0010008]; lipid particle [GO:0005811]; myelin sheath [GO:0043209]; perinuclear region of cytoplasm [GO:0048471]; plasma membrane [GO:0005886]; platelet dense tubular network membrane [GO:0031095]; calcium ion binding [GO:0005509]; GTP binding [GO:0005525]; cellular response to nerve growth factor stimulus [GO:19900…	GO:0005525; GO:0005509; GO:1990090; GO:0042632; GO:0005769; GO:0032456; GO:0030139; GO:0006897; GO:0010008; GO:0005811; GO:0034383; GO:0043209; GO:0031175; GO:0048471; GO:0005886; GO:0031095; GO:0010886; GO:2001137; GO:1901741	10.064	9.54676	-0.517249	0.0823913	0.00488453	0.698703
PA2G4	Proliferation-associated protein 2G4	Q9UQ80	6	6	39	cytoplasm [GO:0005737]; extracellular exosome [GO:0070062]; intracellular ribonucleoprotein complex [GO:0030529]; membrane [GO:0016020]; nucleolus [GO:0005730]; nucleoplasm [GO:0005654]; nucleus [GO:0005634]; DNA binding [GO:0003677]; poly(A) RNA binding [GO:0044822]; transcription factor activity, sequence-specific DNA binding [GO:0003700]; ubiquitin protein ligase binding [GO:0031625]; cell cyc…	GO:0003677; GO:0007050; GO:0008283; GO:0005737; GO:0070062; GO:0030529; GO:0016020; GO:0043066; GO:0045892; GO:0005730; GO:0005654; GO:0005634; GO:0044822; GO:0045597; GO:0006364; GO:0006417; GO:0003700; GO:0006351; GO:0031625	12.4004	11.8929	-0.507468	0.00519423	0.00238425	0.703456
PPP1R7	Protein phosphatase 1 regulatory subunit 7	Q15435	7	5	36	chromosome [GO:0005694]; cytoplasm [GO:0005737]; extracellular exosome [GO:0070062]; nucleus [GO:0005634]; enzyme regulator activity [GO:0030234]; protein phosphatase type 1 regulator activity [GO:0008599]; chromosome segregation [GO:0007059]; positive regulation of protein dephosphorylation [GO:0035307]	GO:0005694; GO:0007059; GO:0005737; GO:0030234; GO:0070062; GO:0005634; GO:0035307; GO:0008599	13.1443	12.6469	-0.497355	0.000537389	0.00215484	0.708404
CACYBP	Calcyclin-binding protein	Q9HB71	5	3	29	beta-catenin destruction complex [GO:0030877]; cytoplasm [GO:0005737]; extracellular exosome [GO:0070062]; nuclear envelope lumen [GO:0005641]; nucleoplasm [GO:0005654]; protein homodimerization activity [GO:0042803]	GO:0030877; GO:0005737; GO:0070062; GO:0005641; GO:0005654; GO:0042803	10.9461	10.4514	-0.494765	0.0465554	0.0415938	0.709677
DMTN	Dematin	Q08495	3	3	55	actin cytoskeleton [GO:0015629]; actin filament [GO:0005884]; cell projection membrane [GO:0031253]; cortical cytoskeleton [GO:0030863]; cytoplasmic, membrane-bounded vesicle [GO:0016023]; cytosol [GO:0005829]; endomembrane system [GO:0012505]; neuronal postsynaptic density [GO:0097481]; perinuclear region of cytoplasm [GO:0048471]; plasma membrane [GO:0005886]; platelet dense tubular network mem…	GO:0003779; GO:0015629; GO:0030036; GO:0005884; GO:0051017; GO:0051693; GO:0090527; GO:0035585; GO:0035584; GO:0031253; GO:0071320; GO:0071277; GO:0030863; GO:0016023; GO:0007010; GO:0005829; GO:0012505; GO:0048821; GO:0010812; GO:0051895; GO:0033137; GO:0010801; GO:0050732; GO:0090315; GO:1900025; GO:0097481; GO:0048471; GO:0005886; GO:0031095; GO:0030194; GO:0010763; GO:2001046; GO:1901731; GO:…	10.7678	10.2759	-0.491924	0.00611027	0.000165038	0.711076
CADM4	Cell adhesion molecule 4	Q8NFZ8	6	6	25	cell-cell adherens junction [GO:0005913]; extracellular exosome [GO:0070062]; integral component of plasma membrane [GO:0005887]; cell adhesion molecule binding [GO:0050839]; protein homodimerization activity [GO:0042803]; receptor activity [GO:0004872]; receptor binding [GO:0005102]; cell recognition [GO:0008037]; heterophilic cell-cell adhesion via plasma membrane cell adhesion molecules [GO:00…	GO:0050839; GO:0008037; GO:0005913; GO:0070062; GO:0007157; GO:0007156; GO:0005887; GO:0042803; GO:0004872; GO:0005102	11.4385	10.9515	-0.486916	0.00335685	0.0453952	0.713549
INF2	Inverted formin-2	Q27J81	5	4	99	perinuclear region of cytoplasm [GO:0048471]; actin cytoskeleton organization [GO:0030036]; regulation of mitochondrial fission [GO:0090140]	GO:0030036; GO:0048471; GO:0090140	9.24516	8.76159	-0.483563	0.12774	0.031363	0.715209
KPNA6	Importin subunit alpha-7	O60684	6	2	40	cytosol [GO:0005829]; membrane [GO:0016020]; nuclear pore [GO:0005643]; nucleoplasm [GO:0005654]; nuclear localization sequence binding [GO:0008139]; protein transporter activity [GO:0008565]; maternal process involved in female pregnancy [GO:0060135]; NLS-bearing protein import into nucleus [GO:0006607]; positive regulation of transcription from RNA polymerase II promoter [GO:0045944]	GO:0006607; GO:0005829; GO:0060135; GO:0016020; GO:0008139; GO:0005643; GO:0005654; GO:0045944; GO:0008565	10.0074	9.53284	-0.474522	0.0621701	0.0193108	0.719705
OMG	Oligodendrocyte-myelin glycoprotein	P23515	4	2	35	anchored component of membrane [GO:0031225]; plasma membrane [GO:0005886]; axonogenesis [GO:0007409]; cell adhesion [GO:0007155]; negative regulation of axonogenesis [GO:0050771]	GO:0031225; GO:0007409; GO:0007155; GO:0050771; GO:0005886	11.6361	11.1669	-0.469243	0.0077255	0.0364942	0.722344
SLC39A12	Zinc transporter ZIP12	Q504Y0	3	3	42	extracellular vesicle [GO:1903561]; integral component of plasma membrane [GO:0005887]; perinuclear region of cytoplasm [GO:0048471]; zinc ion transmembrane transporter activity [GO:0005385]; cellular zinc ion homeostasis [GO:0006882]; regulation of microtubule polymerization [GO:0031113]; regulation of neuron projection development [GO:0010975]; signal transduction [GO:0007165]; zinc II ion tran…	GO:0006882; GO:1903561; GO:0005887; GO:0048471; GO:0031113; GO:0010975; GO:0007165; GO:0071578; GO:0005385	11.8673	11.4027	-0.464563	0.054117	0.00435894	0.72469
GPX1	Glutathione peroxidase	A0A087WUQ6	8	5	18	glutathione peroxidase activity [GO:0004602]; response to oxidative stress [GO:0006979]	GO:0004602; GO:0006979	11.1952	10.7406	-0.454537	0.0169535	0.0243321	0.729744
ARPC5	Actin-related protein 2/3 complex subunit 5	O15511	4	2	20	actin cytoskeleton [GO:0015629]; Arp2/3 protein complex [GO:0005885]; cell projection [GO:0042995]; cytoplasm [GO:0005737]; cytosol [GO:0005829]; extracellular exosome [GO:0070062]; focal adhesion [GO:0005925]; structural constituent of cytoskeleton [GO:0005200]; actin cytoskeleton organization [GO:0030036]; Arp2/3 complex-mediated actin nucleation [GO:0034314]; cell migration [GO:0016477]; ephri…	GO:0034314; GO:0005885; GO:0038096; GO:0015629; GO:0030036; GO:0016477; GO:0042995; GO:0005737; GO:0005829; GO:0048013; GO:0070062; GO:0005925; GO:0006928; GO:0005200	10.1615	9.72539	-0.436065	0.127393	0.0240287	0.739148
GYG1	Glycogenin-1 (Fragment)	C9JQ42	2	2	17	transferase activity, transferring glycosyl groups [GO:0016757]	GO:0016757	10.8091	10.3811	-0.428014	0.366823	0.00519488	0.743284
DARS2	Aspartate--tRNA ligase, mitochondrial	Q6PI48	7	2	57	mitochondrial matrix [GO:0005759]; mitochondrion [GO:0005739]; nucleus [GO:0005634]; aspartate-tRNA ligase activity [GO:0004815]; aspartate-tRNA(Asn) ligase activity [GO:0050560]; ATP binding [GO:0005524]; protein homodimerization activity [GO:0042803]; tRNA binding [GO:0000049]; mitochondrial asparaginyl-tRNA aminoacylation [GO:0070145]; tRNA aminoacylation [GO:0043039]; tRNA aminoacylation for …	GO:0005524; GO:0004815; GO:0050560; GO:0070145; GO:0005759; GO:0005739; GO:0005634; GO:0042803; GO:0043039; GO:0006418; GO:0000049	10.6707	10.2543	-0.416379	0.00404211	0.0108062	0.749303
ADSS	Adenylosuccinate synthetase isozyme 2	P30520	3	3	40	cytoplasm [GO:0005737]; cytosol [GO:0005829]; extracellular exosome [GO:0070062]; plasma membrane [GO:0005886]; adenylosuccinate synthase activity [GO:0004019]; GTP binding [GO:0005525]; magnesium ion binding [GO:0000287]; phosphate ion binding [GO:0042301]; 'de novo' AMP biosynthetic process [GO:0044208]; AMP biosynthetic process [GO:0006167]; aspartate metabolic process [GO:0006531]; cellular r…	GO:0044208; GO:0006167; GO:0005525; GO:0046040; GO:0004019; GO:0006531; GO:0071257; GO:0005737; GO:0005829; GO:0070062; GO:0002376; GO:0000287; GO:0042301; GO:0005886; GO:0009168; GO:0060359; GO:0014074	10.7152	10.3113	-0.403931	0.0465545	0.0247051	0.755796
PITHD1	PITH domain-containing protein 1	Q9GZP4	6	6	26	nucleus [GO:0005634]	GO:0005634	12.0848	11.6814	-0.403427	0.0633358	0.00987545	0.75606
GMFB	Glia maturation factor beta	P60983	4	3	18	intracellular [GO:0005622]; enzyme activator activity [GO:0008047]; protein kinase inhibitor activity [GO:0004860]; signal transducer activity [GO:0004871]; learning [GO:0007612]; locomotory behavior [GO:0007626]; negative regulation of Arp2/3 complex-mediated actin nucleation [GO:0034316]; nervous system development [GO:0007399]; protein phosphorylation [GO:0006468]; signal transduction [GO:0007…	GO:0008047; GO:0005622; GO:0007612; GO:0007626; GO:0034316; GO:0007399; GO:0004860; GO:0006468; GO:0004871; GO:0007165	12.9975	12.6034	-0.394067	0.032432	0.00274436	0.760981
GPX4	Glutathione peroxidase	A0A087X2I2	7	5	26	glutathione peroxidase activity [GO:0004602]; response to oxidative stress [GO:0006979]	GO:0004602; GO:0006979	10.3535	9.96091	-0.392615	0.0200687	0.00832388	0.761748
CDC42EP4	Cdc42 effector protein 4	Q9H3Q1	3	3	30	actin cytoskeleton [GO:0015629]; cytoplasm [GO:0005737]; endomembrane system [GO:0012505]; microtubule cytoskeleton [GO:0015630]; plasma membrane [GO:0005886]; GTP-Rho binding [GO:0017049]; GTPase activator activity [GO:0005096]; poly(A) RNA binding [GO:0044822]; positive regulation of actin filament polymerization [GO:0030838]; positive regulation of pseudopodium assembly [GO:0031274]; regulatio…	GO:0017049; GO:0005096; GO:0007266; GO:0015629; GO:0005737; GO:0012505; GO:0015630; GO:0005886; GO:0044822; GO:0030838; GO:0031274; GO:0008360	12.746	12.3553	-0.390671	0.179173	0.0166154	0.762775
VPS13C	Vacuolar protein sorting-associated protein 13C	Q709C8	12	5	307	cytoplasm [GO:0005737]; cytosol [GO:0005829]; extracellular exosome [GO:0070062]; extrinsic component of membrane [GO:0019898]; mitochondrial outer membrane [GO:0005741]; Golgi to endosome transport [GO:0006895]; mitochondrion organization [GO:0007005]; negative regulation of parkin-mediated mitophagy in response to mitochondrial depolarization [GO:1905090]; protein retention in Golgi apparatus […	GO:0006895; GO:0005737; GO:0005829; GO:0070062; GO:0019898; GO:0005741; GO:0007005; GO:1905090; GO:0045053; GO:0006623	12.8062	12.4157	-0.390531	0.240116	0.0209857	0.762849
HNRNPA2B1	Heterogeneous nuclear ribonucleoproteins A2/B1	P22626	14	10	32	catalytic step 2 spliceosome [GO:0071013]; cytoplasm [GO:0005737]; extracellular exosome [GO:0070062]; intracellular ribonucleoprotein complex [GO:0030529]; membrane [GO:0016020]; nucleoplasm [GO:0005654]; nucleus [GO:0005634]; spliceosomal complex [GO:0005681]; miRNA binding [GO:0035198]; mRNA 3'-UTR binding [GO:0003730]; N6-methyladenosine-containing RNA binding [GO:1990247]; nucleotide binding…	GO:1990247; GO:0003723; GO:0050658; GO:0071013; GO:0005737; GO:0070062; GO:0010467; GO:0030529; GO:0003730; GO:0006406; GO:0006397; GO:0000398; GO:0016020; GO:0035198; GO:1990428; GO:0048025; GO:0000122; GO:0005654; GO:0000166; GO:0005634; GO:0044822; GO:0097157; GO:0031053; GO:0043047; GO:0005681	14.239	14.6269	0.387934	0.0720073	0.0499381	1.30852
GNB2L1	Guanine nucleotide-binding protein subunit beta-2-like 1	P63244	12	10	32	cytoplasm [GO:0005737]; cytosol [GO:0005829]; dendrite [GO:0030425]; extracellular exosome [GO:0070062]; IRE1-RACK1-PP2A complex [GO:1990630]; midbody [GO:0030496]; mitochondrion [GO:0005739]; neuronal cell body [GO:0043025]; nucleus [GO:0005634]; perikaryon [GO:0043204]; perinuclear region of cytoplasm [GO:0048471]; phagocytic cup [GO:0001891]; small ribosomal subunit [GO:0015935]; cysteine-type…	GO:1990630; GO:0042169; GO:0006919; GO:0007049; GO:0071333; GO:0071363; GO:0008656; GO:0005737; GO:0005829; GO:0030425; GO:0019899; GO:0070062; GO:0007369; GO:0008200; GO:0030496; GO:0005739; GO:0030178; GO:0030308; GO:1900102; GO:0010629; GO:1903208; GO:0033137; GO:0050765; GO:0051898; GO:0017148; GO:0043025; GO:0005634; GO:0001649; GO:0043204; GO:0048471; GO:0001891; GO:0044822; GO:0043547; GO:…	12.6332	13.0319	0.398735	0.0236321	0.00620191	1.31835
HNRNPA3	Heterogeneous nuclear ribonucleoprotein A3	P51991	9	5	33	catalytic step 2 spliceosome [GO:0071013]; cytoplasm [GO:0005737]; intracellular ribonucleoprotein complex [GO:0030529]; messenger ribonucleoprotein complex [GO:1990124]; neuron projection [GO:0043005]; nucleoplasm [GO:0005654]; nucleus [GO:0005634]; ribonucleoprotein granule [GO:0035770]; mRNA binding [GO:0003729]; nucleotide binding [GO:0000166]; poly(A) RNA binding [GO:0044822]; RNA binding [G…	GO:0003723; GO:0051033; GO:0071013; GO:0005737; GO:0010467; GO:0030529; GO:0003729; GO:0000398; GO:0051028; GO:1990124; GO:0043005; GO:0005654; GO:0000166; GO:0005634; GO:0044822; GO:0035770	12.4862	12.8901	0.403843	0.329357	0.0173848	1.32303
RCN1	Reticulocalbin-1	Q15293	4	4	41	endoplasmic reticulum [GO:0005783]; endoplasmic reticulum lumen [GO:0005788]; calcium ion binding [GO:0005509]; camera-type eye development [GO:0043010]; in utero embryonic development [GO:0001701]	GO:0005509; GO:0043010; GO:0005783; GO:0005788; GO:0001701	9.14093	9.56382	0.422888	0.0103558	0.0257564	1.34061
NPM1	Nucleophosmin	P06748	8	5	25	centrosome [GO:0005813]; cytoplasm [GO:0005737]; cytosol [GO:0005829]; focal adhesion [GO:0005925]; intracellular ribonucleoprotein complex [GO:0030529]; membrane [GO:0016020]; nucleolus [GO:0005730]; nucleoplasm [GO:0005654]; nucleus [GO:0005634]; spindle pole centrosome [GO:0031616]; histone binding [GO:0042393]; NF-kappaB binding [GO:0051059]; poly(A) RNA binding [GO:0044822]; protein heterodi…	GO:0034080; GO:0006977; GO:0006281; GO:0051059; GO:0003723; GO:0030957; GO:0007569; GO:0005813; GO:0007098; GO:0005737; GO:0005829; GO:0005925; GO:0042393; GO:0006886; GO:0030529; GO:0016020; GO:0043066; GO:0008285; GO:0010826; GO:0044387; GO:0006913; GO:0005730; GO:0005654; GO:0006334; GO:0005634; GO:0044822; GO:0051092; GO:1902751; GO:0008284; GO:0045893; GO:0045727; GO:0046982; GO:0042803; GO:…	11.6512	12.0771	0.425956	0.426688	0.0309947	1.34346
MCAM	Cell surface glycoprotein MUC18	P43121	3	2	48	external side of plasma membrane [GO:0009897]; extracellular space [GO:0005615]; focal adhesion [GO:0005925]; integral component of membrane [GO:0016021]; nucleus [GO:0005634]; plasma membrane [GO:0005886]; anatomical structure morphogenesis [GO:0009653]; angiogenesis [GO:0001525]; cell adhesion [GO:0007155]; glomerular filtration [GO:0003094]; positive regulation of cell migration [GO:0030335]; …	GO:0009653; GO:0001525; GO:0007155; GO:0009897; GO:0005615; GO:0005925; GO:0003094; GO:0016021; GO:0005634; GO:0005886; GO:0030335; GO:0061042	7.96973	8.39974	0.430013	0.153315	0.0280847	1.34725
MPP2	MAGUK p55 subfamily member 2	D3DX49	10	5	56			10.4168	10.8491	0.432301	0.282244	0.0312286	1.34938
NIPSNAP1	Protein NipSnap homolog 1	Q9BPW8	10	7	25	mitochondrial inner membrane [GO:0005743]; mitochondrion [GO:0005739]; synaptic membrane [GO:0097060]; neurotransmitter binding [GO:0042165]; sensory perception of pain [GO:0019233]	GO:0005743; GO:0005739; GO:0042165; GO:0019233; GO:0097060	12.235	12.6798	0.444846	0.0158047	0.00134896	1.36117
RHOC	Rho-related GTP-binding protein RhoC (Fragment)	Q5JR08	9	2	22	intracellular [GO:0005622]; GTP binding [GO:0005525]; skeletal muscle satellite cell migration [GO:1902766]; small GTPase mediated signal transduction [GO:0007264]; wound healing, spreading of cells [GO:0044319]	GO:0005525; GO:0005622; GO:1902766; GO:0007264; GO:0044319	10.3172	10.7636	0.446405	0.225825	0.0186115	1.36264
ARHGDIB	Rho GDP-dissociation inhibitor 2	P52566	7	4	25	cytoplasm [GO:0005737]; cytoplasmic, membrane-bounded vesicle [GO:0016023]; cytoskeleton [GO:0005856]; cytosol [GO:0005829]; extracellular exosome [GO:0070062]; membrane [GO:0016020]; GTPase activator activity [GO:0005096]; GTPase activity [GO:0003924]; Rac GTPase binding [GO:0048365]; Rho GDP-dissociation inhibitor activity [GO:0005094]; cellular response to redox state [GO:0071461]; movement of…	GO:0005096; GO:0003924; GO:0048365; GO:0005094; GO:0071461; GO:0005737; GO:0016023; GO:0005856; GO:0005829; GO:0070062; GO:0016020; GO:0006928; GO:0007275; GO:0007162; GO:1901164; GO:0035023; GO:2000249; GO:0051056	10.6197	11.0769	0.457214	0.122277	0.0409525	1.37289
HNRNPA1L2	Heterogeneous nuclear ribonucleoprotein A1-like 2	Q32P51	9	5	27	cytoplasm [GO:0005737]; spliceosomal complex [GO:0005681]; nucleotide binding [GO:0000166]; RNA binding [GO:0003723]; mRNA processing [GO:0006397]; mRNA transport [GO:0051028]; RNA splicing [GO:0008380]	GO:0003723; GO:0008380; GO:0005737; GO:0006397; GO:0051028; GO:0000166; GO:0005681	12.9452	13.4028	0.457537	0.0225665	0.016412	1.3732
DDX6	Probable ATP-dependent RNA helicase DDX6	P26196	4	4	43	cytoplasm [GO:0005737]; cytoplasmic mRNA processing body [GO:0000932]; cytoplasmic stress granule [GO:0010494]; cytosol [GO:0005829]; intracellular membrane-bounded organelle [GO:0043231]; membrane [GO:0016020]; RISC complex [GO:0016442]; ATP binding [GO:0005524]; ATP-dependent RNA helicase activity [GO:0004004]; helicase activity [GO:0004386]; poly(A) RNA binding [GO:0044822]; protein domain spe…	GO:0005524; GO:0004004; GO:0016442; GO:0003724; GO:0010501; GO:0005737; GO:0000932; GO:0033962; GO:0010494; GO:0005829; GO:0043928; GO:0004386; GO:0043231; GO:0016020; GO:0045665; GO:0044822; GO:0019904; GO:0006417; GO:0019827; GO:0019074	9.94654	10.4065	0.459975	0.201337	0.0377445	1.37552
AHCYL2	Adenosylhomocysteinase 3	Q96HN2	20	5	45	cytosol [GO:0005829]; endoplasmic reticulum [GO:0005783]; neuron projection [GO:0043005]; hydrolase activity [GO:0016787]; one-carbon metabolic process [GO:0006730]; S-adenosylmethionine cycle [GO:0033353]	GO:0033353; GO:0005829; GO:0005783; GO:0016787; GO:0043005; GO:0006730	10.5655	11.0276	0.462147	0.174855	0.0330712	1.37759
PANK4	Pantothenate kinase 4	Q9NVE7	7	4	82	cytoplasm [GO:0005737]; ATP binding [GO:0005524]; pantothenate kinase activity [GO:0004594]; coenzyme A biosynthetic process [GO:0015937]	GO:0005524; GO:0015937; GO:0005737; GO:0004594	9.65001	10.1153	0.465288	0.0490716	0.0155472	1.38059
DLG2	Disks large homolog 2	E9PN83	11	4	77			9.69563	10.1614	0.465757	0.0977211	0.0366742	1.38104
COL6A3	Collagen alpha-3(VI) chain	P12111	44	37	264	collagen type VI trimer [GO:0005589]; endoplasmic reticulum lumen [GO:0005788]; extracellular exosome [GO:0070062]; extracellular matrix [GO:0031012]; extracellular region [GO:0005576]; extracellular space [GO:0005615]; extracellular vesicle [GO:1903561]; proteinaceous extracellular matrix [GO:0005578]; sarcolemma [GO:0042383]; serine-type endopeptidase inhibitor activity [GO:0004867]; cell adhes…	GO:0007155; GO:0030574; GO:0005589; GO:0005788; GO:0070062; GO:0031012; GO:0030198; GO:0005576; GO:0005615; GO:1903561; GO:0007517; GO:0005578; GO:0042383; GO:0004867	14.006	14.4741	0.468084	0.350493	0.0304606	1.38327
PC	Pyruvate carboxylase, mitochondrial	P11498	30	25	110	cytoplasm [GO:0005737]; cytosol [GO:0005829]; mitochondrial matrix [GO:0005759]; mitochondrion [GO:0005739]; ATP binding [GO:0005524]; biotin binding [GO:0009374]; biotin carboxylase activity [GO:0004075]; DNA binding [GO:0003677]; metal ion binding [GO:0046872]; pyruvate carboxylase activity [GO:0004736]; biotin metabolic process [GO:0006768]; gluconeogenesis [GO:0006094]; lipid metabolic proces…	GO:0005524; GO:0003677; GO:0009374; GO:0004075; GO:0006768; GO:0005737; GO:0005829; GO:0006094; GO:0006629; GO:0046872; GO:0005759; GO:0005739; GO:0010629; GO:0006107; GO:0044794; GO:0044791; GO:0004736; GO:0006090; GO:0019074	12.7881	13.2574	0.469249	0.0312906	0.00575658	1.38439
EIF5A	Eukaryotic translation initiation factor 5A-1	I3L504	5	5	16	ribosome binding [GO:0043022]; translation elongation factor activity [GO:0003746]; positive regulation of translational elongation [GO:0045901]; positive regulation of translational termination [GO:0045905]; translational frameshifting [GO:0006452]	GO:0045901; GO:0045905; GO:0043022; GO:0003746; GO:0006452	11.84	12.3198	0.479742	0.00118649	0.00150787	1.39449
AK2	Adenylate kinase 2, mitochondrial	F8W1A4	6	6	25	mitochondrial intermembrane space [GO:0005758]; adenylate kinase activity [GO:0004017]; ATP binding [GO:0005524]; ADP biosynthetic process [GO:0006172]; AMP metabolic process [GO:0046033]; ATP metabolic process [GO:0046034]	GO:0006172; GO:0046033; GO:0005524; GO:0046034; GO:0004017; GO:0005758	10.0003	10.499	0.49875	0.0476393	0.0110356	1.41299
XRCC5	X-ray repair cross-complementing protein 5	P13010	17	12	62	cytosol [GO:0005829]; Ku70:Ku80 complex [GO:0043564]; membrane [GO:0016020]; nonhomologous end joining complex [GO:0070419]; nuclear chromosome, telomeric region [GO:0000784]; nuclear telomere cap complex [GO:0000783]; nucleolus [GO:0005730]; nucleoplasm [GO:0005654]; nucleus [GO:0005634]; plasma membrane [GO:0005886]; ATP binding [GO:0005524]; ATP-dependent DNA helicase activity [GO:0004003]; da…	GO:0005524; GO:0004003; GO:0003677; GO:0006310; GO:0043564; GO:0008283; GO:0071481; GO:0071480; GO:0005829; GO:0003684; GO:0006302; GO:0006303; GO:0003690; GO:0075713; GO:0060218; GO:0044877; GO:0016020; GO:1904430; GO:0045892; GO:0070419; GO:0000784; GO:0000783; GO:0005730; GO:0005654; GO:0005634; GO:0005886; GO:0044822; GO:0050769; GO:0032481; GO:0008022; GO:0048660; GO:0000723; GO:0042162; GO:…	12.3535	12.8532	0.49971	0.0349644	0.0339996	1.41393
DDX39B	Spliceosome RNA helicase DDX39B	Q13838	12	10	34	cytoplasm [GO:0005737]; nuclear matrix [GO:0016363]; nuclear speck [GO:0016607]; nucleoplasm [GO:0005654]; nucleus [GO:0005634]; spliceosomal complex [GO:0005681]; transcription export complex [GO:0000346]; ATP binding [GO:0005524]; ATP-dependent protein binding [GO:0043008]; ATP-dependent RNA helicase activity [GO:0004004]; ATPase activity [GO:0016887]; poly(A) RNA binding [GO:0044822]; RNA-depe…	GO:0005524; GO:0004004; GO:0043008; GO:0016887; GO:0006405; GO:0010501; GO:0008380; GO:0008186; GO:0030621; GO:0017070; GO:0005737; GO:0001889; GO:0031124; GO:0006406; GO:0000398; GO:2000002; GO:0016363; GO:0016607; GO:0005654; GO:0005634; GO:0044822; GO:2000573; GO:0032786; GO:0061051; GO:0045727; GO:1904707; GO:0005681; GO:0000245; GO:0006369; GO:0000346; GO:0046784	11.9174	12.4224	0.504984	0.0843709	0.0196006	1.41911
ISOC2	Isochorismatase domain-containing protein 2, mitochondrial	Q96AB3	7	7	18	cytoplasm [GO:0005737]; nucleus [GO:0005634]; catalytic activity [GO:0003824]; metabolic process [GO:0008152]; protein destabilization [GO:0031648]	GO:0003824; GO:0005737; GO:0008152; GO:0005634; GO:0031648	11.085	11.5907	0.505699	0.076718	0.0063752	1.41981
HNRNPR	Heterogeneous nuclear ribonucleoprotein R	O43390	14	10	80	axon terminus [GO:0043679]; catalytic step 2 spliceosome [GO:0071013]; dendrite [GO:0030425]; endoplasmic reticulum [GO:0005783]; growth cone [GO:0030426]; intracellular ribonucleoprotein complex [GO:0030529]; nucleoplasm [GO:0005654]; spliceosomal complex [GO:0005681]; mRNA 3'-UTR binding [GO:0003730]; nucleotide binding [GO:0000166]; poly(A) RNA binding [GO:0044822]; RNA binding [GO:0003723]; c…	GO:0003723; GO:0043679; GO:0071013; GO:0007623; GO:0030425; GO:0005783; GO:0010467; GO:0030426; GO:0030529; GO:0003730; GO:0061157; GO:0006397; GO:0000398; GO:0043086; GO:0005654; GO:0000166; GO:0044822; GO:0061014; GO:0005681	11.5874	12.1018	0.51442	0.00473564	0.00134282	1.42842
CALD1	Caldesmon	E9PGZ1	5	3	57	muscle contraction [GO:0006936]	GO:0006936	8.40366	8.92052	0.516856	0.0799469	0.00779038	1.43083
IAH1	Isoamyl acetate-hydrolyzing esterase 1 homolog (Fragment)	H7C5G1	3	3	14			9.85159	10.3702	0.51858	0.0748579	0.0174702	1.43254
ATP1B2	Sodium/potassium-transporting ATPase subunit beta-2	P14415	10	8	25	apical plasma membrane [GO:0016324]; cytoplasm [GO:0005737]; plasma membrane [GO:0005886]; sodium:potassium-exchanging ATPase complex [GO:0005890]; ATPase activator activity [GO:0001671]; ATPase binding [GO:0051117]; sodium:potassium-exchanging ATPase activity [GO:0005391]; cell adhesion [GO:0007155]; cell communication by electrical coupling involved in cardiac conduction [GO:0086064]; cellular …	GO:0001671; GO:0051117; GO:0016324; GO:0007155; GO:0086064; GO:0030007; GO:0006883; GO:0005737; GO:0034220; GO:0050900; GO:0086009; GO:0005886; GO:0032781; GO:1903288; GO:1901018; GO:1903278; GO:0010107; GO:0050821; GO:1903779; GO:0036376; GO:0005391; GO:0005890; GO:0006810	11.9885	12.5119	0.523391	0.018939	0.00521943	1.43733
ANK1	Isoform Er6 of Ankyrin-1	P16157-7	7	3	152	axolemma [GO:0030673]; basolateral plasma membrane [GO:0016323]; cytoplasm [GO:0005737]; cytoskeleton [GO:0005856]; cytosol [GO:0005829]; M band [GO:0031430]; nucleus [GO:0005634]; plasma membrane [GO:0005886]; postsynaptic membrane [GO:0045211]; sarcolemma [GO:0042383]; sarcoplasmic reticulum [GO:0016529]; spectrin-associated cytoskeleton [GO:0014731]; Z disc [GO:0030018]; ATPase binding [GO:005…	GO:0051117; GO:0006888; GO:0031430; GO:0030018; GO:0030673; GO:0016323; GO:0005737; GO:0008093; GO:0005856; GO:0007010; GO:0005829; GO:0019899; GO:0006887; GO:0045199; GO:0005634; GO:0005886; GO:0010638; GO:0045211; GO:0072661; GO:0042383; GO:0016529; GO:0007165; GO:0030507; GO:0014731; GO:0005200; GO:0005198	12.0469	12.5723	0.525403	0.332198	0.0396463	1.43934
HNRNPH2	Heterogeneous nuclear ribonucleoprotein H2	P55795	11	3	34	cytoplasm [GO:0005737]; intracellular ribonucleoprotein complex [GO:0030529]; membrane [GO:0016020]; nucleoplasm [GO:0005654]; nucleus [GO:0005634]; nucleotide binding [GO:0000166]; poly(A) RNA binding [GO:0044822]; RNA binding [GO:0003723]; gene expression [GO:0010467]; mRNA splicing, via spliceosome [GO:0000398]	GO:0003723; GO:0005737; GO:0010467; GO:0030529; GO:0000398; GO:0016020; GO:0005654; GO:0000166; GO:0005634; GO:0044822	9.49225	10.0411	0.548853	0.00930778	0.0342475	1.46292
MESDC2	LDLR chaperone MESD	Q14696	4	3	29	endoplasmic reticulum [GO:0005783]; plasma membrane [GO:0005886]; mesoderm development [GO:0007498]; protein folding [GO:0006457]; protein localization to cell surface [GO:0034394]; Wnt signaling pathway [GO:0016055]	GO:0016055; GO:0005783; GO:0007498; GO:0005886; GO:0006457; GO:0034394	9.60102	10.1648	0.563741	0.12917	0.00582688	1.4781
AKR1B1	Aldose reductase	P15121	18	13	32	cell projection cytoplasm [GO:0032838]; cytoplasm [GO:0005737]; cytosol [GO:0005829]; extracellular exosome [GO:0070062]; extracellular space [GO:0005615]; mast cell granule [GO:0042629]; nucleoplasm [GO:0005654]; paranodal junction [GO:0033010]; perinuclear region of cytoplasm [GO:0048471]; Schmidt-Lanterman incisure [GO:0043220]; Schwann cell microvillus [GO:0097454]; alditol:NADP+ 1-oxidoreduc…	GO:0006700; GO:0043220; GO:0097454; GO:0004032; GO:0004033; GO:0005975; GO:0032838; GO:0070301; GO:0097238; GO:1901653; GO:0005737; GO:0005829; GO:0044597; GO:0044598; GO:0009055; GO:0070062; GO:0005615; GO:0046370; GO:0043795; GO:0072061; GO:0042629; GO:0060135; GO:0018931; GO:0042415; GO:0005654; GO:0033010; GO:0048471; GO:0046427; GO:0048661; GO:0006950; GO:0097066; GO:0009414; GO:0006061; GO:…	13.4416	14.0076	0.565971	0.00672176	0.039326	1.48038
EZR	Ezrin	E7EQR4	26	15	76	cytoplasm [GO:0005737]; cytoskeleton [GO:0005856]; extrinsic component of membrane [GO:0019898]	GO:0005737; GO:0005856; GO:0019898	14.1454	14.7173	0.571895	0.0656978	0.0345153	1.48648
ASRGL1	Isoaspartyl peptidase/L-asparaginase	Q7L266	8	8	33	cytoplasm [GO:0005737]; cytosol [GO:0005829]; nucleus [GO:0005634]; asparaginase activity [GO:0004067]; beta-aspartyl-peptidase activity [GO:0008798]; asparagine catabolic process via L-aspartate [GO:0033345]; L-phenylalanine catabolic process [GO:0006559]	GO:0006559; GO:0004067; GO:0033345; GO:0008798; GO:0005737; GO:0005829; GO:0005634	12.5861	13.1608	0.574656	0.046421	0.0432151	1.48932
TMOD1	Tropomodulin-1	P28289	7	4	40	cortical cytoskeleton [GO:0030863]; cytosol [GO:0005829]; membrane [GO:0016020]; nucleus [GO:0005634]; striated muscle thin filament [GO:0005865]; tropomyosin binding [GO:0005523]; actin filament organization [GO:0007015]; adult locomotory behavior [GO:0008344]; lens fiber cell development [GO:0070307]; muscle contraction [GO:0006936]; muscle filament sliding [GO:0030049]; myofibril assembly [GO:…	GO:0007015; GO:0008344; GO:0030863; GO:0005829; GO:0070307; GO:0016020; GO:0006936; GO:0030049; GO:0030239; GO:0005634; GO:0051694; GO:0005865; GO:0005523	9.03366	9.61533	0.581675	0.0891239	0.00208104	1.49659
FERMT2	Fermitin family homolog 2 (Fragment)	H0YJ34	7	7	59	focal adhesion [GO:0005925]; nucleoplasm [GO:0005654]	GO:0005925; GO:0005654	10.5594	11.1435	0.584117	0.162069	0.0118071	1.49912
GK	Glycerol kinase	P32189	2	2	44	cytosol [GO:0005829]; extracellular exosome [GO:0070062]; mitochondrial outer membrane [GO:0005741]; mitochondrion [GO:0005739]; nucleus [GO:0005634]; ATP binding [GO:0005524]; glycerol kinase activity [GO:0004370]; glucose homeostasis [GO:0042593]; glycerol catabolic process [GO:0019563]; glycerol metabolic process [GO:0006071]; glycerol-3-phosphate biosynthetic process [GO:0046167]; regulation …	GO:0005524; GO:0005829; GO:0070062; GO:0042593; GO:0019563; GO:0004370; GO:0006071; GO:0046167; GO:0005741; GO:0005739; GO:0005634; GO:0019217; GO:0009409; GO:0042493; GO:0045471; GO:0019432; GO:0006641	8.30542	8.90578	0.60036	0.0132889	0.00741129	1.51609
EIF2AK2	Interferon-induced, double-stranded RNA-activated protein kinase	P19525	4	2	59	cytoplasm [GO:0005737]; cytosol [GO:0005829]; membrane [GO:0016020]; nucleus [GO:0005634]; perinuclear region of cytoplasm [GO:0048471]; ribosome [GO:0005840]; ATP binding [GO:0005524]; double-stranded RNA binding [GO:0003725]; eukaryotic translation initiation factor 2alpha kinase activity [GO:0004694]; non-membrane spanning protein tyrosine kinase activity [GO:0004715]; poly(A) RNA binding [GO:…	GO:0005524; GO:0000186; GO:0034198; GO:0005737; GO:0005829; GO:0051607; GO:0003725; GO:0030968; GO:0004694; GO:0030683; GO:0045087; GO:0016020; GO:0043066; GO:0008285; GO:0033689; GO:0017148; GO:0045071; GO:0004715; GO:0005634; GO:0048471; GO:0044822; GO:0051092; GO:1901224; GO:0043065; GO:0032722; GO:0001819; GO:0032874; GO:0046777; GO:0004672; GO:0008601; GO:0006468; GO:0004674; GO:1900225; GO:…	8.69564	9.29935	0.603712	0.0718069	0.0251873	1.51962
EEF2	Elongation factor 2	P13639	25	21	80	aggresome [GO:0016235]; cytoplasm [GO:0005737]; cytosol [GO:0005829]; extracellular exosome [GO:0070062]; intracellular ribonucleoprotein complex [GO:0030529]; membrane [GO:0016020]; membrane raft [GO:0045121]; nucleus [GO:0005634]; plasma membrane [GO:0005886]; polysomal ribosome [GO:0042788]; 5S rRNA binding [GO:0008097]; GTP binding [GO:0005525]; GTPase activity [GO:0003924]; poly(A) RNA bindi…	GO:0008097; GO:0005525; GO:0003924; GO:0016235; GO:0007568; GO:1990416; GO:0005737; GO:0005829; GO:0070062; GO:0014009; GO:0002244; GO:0030529; GO:0016020; GO:0045121; GO:0005634; GO:0017183; GO:0005886; GO:0044822; GO:0042788; GO:2000767; GO:0045727; GO:0019901; GO:0034976; GO:0032355; GO:0045471; GO:0014076; GO:0051593; GO:0042542; GO:0002931; GO:0043022; GO:0035914; GO:0003009; GO:0003746; GO:…	14.0262	14.6343	0.608057	0.00195212	0.00794862	1.5242
PTPRA	Receptor-type tyrosine-protein phosphatase alpha	P18433	3	3	66	extracellular exosome [GO:0070062]; integral component of plasma membrane [GO:0005887]; intracellular [GO:0005622]; plasma membrane [GO:0005886]; receptor complex [GO:0043235]; protein tyrosine phosphatase activity [GO:0004725]; Ras guanyl-nucleotide exchange factor activity [GO:0005088]; transmembrane receptor protein tyrosine phosphatase activity [GO:0005001]; axon guidance [GO:0007411]; insuli…	GO:0000165; GO:0005088; GO:0007411; GO:0070062; GO:0008286; GO:0005887; GO:0005622; GO:0005886; GO:0004725; GO:0043235; GO:0005001	8.88248	9.49138	0.608905	0.0592429	0.017565	1.5251
CAPZA2	F-actin-capping protein subunit alpha-2	P47755	11	6	30	actin cytoskeleton [GO:0015629]; brush border [GO:0005903]; cortical cytoskeleton [GO:0030863]; cytosol [GO:0005829]; extracellular exosome [GO:0070062]; extracellular region [GO:0005576]; F-actin capping protein complex [GO:0008290]; membrane [GO:0016020]; barbed-end actin filament capping [GO:0051016]; blood coagulation [GO:0007596]; innate immune response [GO:0045087]; movement of cell or subc…	GO:0008290; GO:0015629; GO:0051016; GO:0007596; GO:0005903; GO:0030863; GO:0005829; GO:0070062; GO:0005576; GO:0045087; GO:0016020; GO:0006928; GO:0006461	11.8829	12.4924	0.609508	0.00786555	0.0429881	1.52574
CALR	Calreticulin	P27797	11	9	38	acrosomal vesicle [GO:0001669]; cell surface [GO:0009986]; cytoplasm [GO:0005737]; cytosol [GO:0005829]; endocytic vesicle lumen [GO:0071682]; endoplasmic reticulum [GO:0005783]; endoplasmic reticulum lumen [GO:0005788]; external side of plasma membrane [GO:0009897]; extracellular exosome [GO:0070062]; extracellular region [GO:0005576]; extracellular space [GO:0005615]; focal adhesion [GO:0005925…	GO:0036500; GO:0003677; GO:0005794; GO:0042824; GO:0001669; GO:0050681; GO:0002474; GO:0005509; GO:0030246; GO:0055007; GO:0007050; GO:0009986; GO:0006874; GO:0071285; GO:0090398; GO:0051087; GO:0061077; GO:0001849; GO:0030866; GO:0005737; GO:0005829; GO:0071682; GO:0005783; GO:0005788; GO:0009897; GO:0070062; GO:0005576; GO:0005615; GO:0005925; GO:0042921; GO:0001948; GO:0042562; GO:0071556; GO:…	12.5194	13.1293	0.609931	0.00309709	0.000496722	1.52619
ILF2	Interleukin enhancer-binding factor 2	B4DY09	9	9	23	nucleoplasm [GO:0005654]; ATP binding [GO:0005524]; RNA binding [GO:0003723]; transferase activity [GO:0016740]; immune response [GO:0006955]	GO:0005524; GO:0003723; GO:0006955; GO:0005654; GO:0016740	11.9569	12.5722	0.615327	0.123571	0.0197754	1.53191
DMD	Dystrophin	E9PDN5	15	5	381	structural constituent of cytoskeleton [GO:0005200]; zinc ion binding [GO:0008270]; muscle attachment [GO:0016203]	GO:0016203; GO:0005200; GO:0008270	7.87108	8.49658	0.625503	0.0418014	0.0356813	1.54275
COX5A	Cytochrome c oxidase subunit 5A, mitochondrial	P20674	6	3	30	intermediate filament [GO:0005882]; structural molecule activity [GO:0005198]	GO:0005882; GO:0005198	12.615	13.2534	0.638396	0.0373646	0.0076801	1.5566
HUWE1	E3 ubiquitin-protein ligase HUWE1	Q7Z6Z7	15	4	29	cytoplasm [GO:0005737]; cytosol [GO:0005829]; endoplasmic reticulum [GO:0005783]; mitochondrial matrix [GO:0005759]; mitochondrion [GO:0005739]; nuclear chromatin [GO:0000790]; nuclear matrix [GO:0016363]; nucleolus [GO:0005730]; nucleoplasm [GO:0005654]; nucleus [GO:0005634]; PML body [GO:0016605]; protein complex [GO:0043234]; replication fork [GO:0005657]; ATP binding [GO:0005524]; chaperone b…	GO:0005524; GO:0003677; GO:0030330; GO:0006977; GO:0006978; GO:0000733; GO:0006983; GO:0016605; GO:0000981; GO:0001085; GO:0007265; GO:0006284; GO:0007569; GO:0007050; GO:0030154; GO:0008283; GO:0034613; GO:0006974; GO:0034644; GO:0035690; GO:0042149; GO:0071456; GO:0071479; GO:0051087; GO:0031497; GO:0003682; GO:0048512; GO:0005507; GO:0001046; GO:0005737; GO:0005829; GO:0003684; GO:0008340; GO:…	9.57959	10.2266	0.647043	0.238571	0.0426459	1.56595
SLC32A1	Vesicular inhibitory amino acid transporter	Q9H598	7	6	36	cell tip [GO:0051286]; clathrin-sculpted gamma-aminobutyric acid transport vesicle membrane [GO:0061202]; cone cell pedicle [GO:0044316]; dendrite [GO:0030425]; dendrite terminus [GO:0044292]; inhibitory synapse [GO:0060077]; integral component of membrane [GO:0016021]; neuron projection [GO:0043005]; neuron projection terminus [GO:0044306]; plasma membrane [GO:0005886]; presynaptic active zone […	GO:0007568; GO:0003333; GO:0015171; GO:0051286; GO:0061202; GO:0044316; GO:0030425; GO:0044292; GO:0015495; GO:0015187; GO:0021766; GO:0060077; GO:0016021; GO:0006811; GO:0043005; GO:0044306; GO:0007269; GO:0005886; GO:0048786; GO:0030672; GO:0005276	9.39605	10.0472	0.651159	0.253092	0.0247598	1.57043
ATP1A2	Sodium/potassium-transporting ATPase subunit alpha-2	B1AKY9	54	13	82	integral component of membrane [GO:0016021]; ATP binding [GO:0005524]; metal ion binding [GO:0046872]; sodium:potassium-exchanging ATPase activity [GO:0005391]	GO:0005524; GO:0016021; GO:0046872; GO:0005391	13.5163	14.1727	0.656413	0.159026	0.0227184	1.57616
GNAO1	Guanine nucleotide-binding protein G(o) subunit alpha	P09471	24	5	35	cell body [GO:0044297]; dendrite [GO:0030425]; heterotrimeric G-protein complex [GO:0005834]; myelin sheath [GO:0043209]; plasma membrane [GO:0005886]; corticotropin-releasing hormone receptor 1 binding [GO:0051430]; G-protein beta/gamma-subunit complex binding [GO:0031683]; G-protein coupled serotonin receptor binding [GO:0031821]; GTP binding [GO:0005525]; GTPase activity [GO:0003924]; metal io…	GO:0031683; GO:0031821; GO:0005525; GO:0003924; GO:0007223; GO:0007188; GO:0007568; GO:0044297; GO:0051430; GO:0030425; GO:0007212; GO:0030900; GO:0005834; GO:0007626; GO:0046872; GO:0031852; GO:0006936; GO:0043209; GO:0051926; GO:0031175; GO:0005886; GO:0043547; GO:0006457; GO:0008016; GO:0034097; GO:0042493; GO:0042542; GO:0043278; GO:0004871	12.7173	13.401	0.68368	0.480141	0.0371095	1.60623
STAM	Signal transducing adapter molecule 1	Q92783	3	2	34	cytosol [GO:0005829]; early endosome membrane [GO:0031901]; ESCRT-0 complex [GO:0033565]; SH3/SH2 adaptor activity [GO:0005070]; autophagy [GO:0006914]; endosomal transport [GO:0016197]; intracellular protein transport [GO:0006886]; multivesicular body assembly [GO:0036258]; negative regulation of epidermal growth factor receptor signaling pathway [GO:0042059]; positive regulation of exosomal sec…	GO:0033565; GO:0005070; GO:0006914; GO:0005829; GO:0031901; GO:0016197; GO:0006886; GO:0036258; GO:0042059; GO:1903543; GO:1903551; GO:0007165	9.80717	10.4925	0.685337	0.333175	0.0428752	1.60808
GNPDA2	Glucosamine-6-phosphate isomerase 2	Q8TDQ7	5	2	26	cytoplasm [GO:0005737]; cytosol [GO:0005829]; nucleus [GO:0005634]; glucosamine-6-phosphate deaminase activity [GO:0004342]; hydrolase activity [GO:0016787]; glucose metabolic process [GO:0006006]; N-acetylglucosamine catabolic process [GO:0006046]; N-acetylneuraminate catabolic process [GO:0019262]; UDP-N-acetylglucosamine biosynthetic process [GO:0006048]	GO:0006046; GO:0019262; GO:0006048; GO:0005737; GO:0005829; GO:0004342; GO:0006006; GO:0016787; GO:0005634	8.66742	9.35702	0.6896	0.209862	0.026729	1.61284
NT5C	5'(3')-deoxyribonucleotidase, cytosolic type	J3KRC4	5	4	18	cytoplasm [GO:0005737]; 5'-nucleotidase activity [GO:0008253]; deoxyribonucleotide catabolic process [GO:0009264]	GO:0008253; GO:0005737; GO:0009264	10.3867	11.0866	0.699969	0.00742443	0.041115	1.62447
IPO7	Importin-7	O95373	9	6	71	cytoplasm [GO:0005737]; cytosol [GO:0005829]; membrane [GO:0016020]; nuclear pore [GO:0005643]; nucleoplasm [GO:0005654]; GTPase regulator activity [GO:0030695]; protein transporter activity [GO:0008565]; Ran GTPase binding [GO:0008536]; transporter activity [GO:0005215]; innate immune response [GO:0045087]; protein import into nucleus [GO:0006606]; signal transduction [GO:0007165]; viral process…	GO:0030695; GO:0008536; GO:0005737; GO:0005829; GO:0045087; GO:0016020; GO:0005643; GO:0005654; GO:0006606; GO:0008565; GO:0007165; GO:0005215; GO:0016032	9.84872	10.5621	0.713354	0.0389078	0.0314637	1.63961
ARHGAP1	Rho GTPase-activating protein 1	Q07960	9	7	32	cytoplasm [GO:0005737]; cytosol [GO:0005829]; extracellular exosome [GO:0070062]; perinuclear region of cytoplasm [GO:0048471]; GTPase activator activity [GO:0005096]; SH3/SH2 adaptor activity [GO:0005070]; regulation of small GTPase mediated signal transduction [GO:0051056]; Rho protein signal transduction [GO:0007266]; small GTPase mediated signal transduction [GO:0007264]	GO:0005096; GO:0007266; GO:0005070; GO:0005737; GO:0005829; GO:0070062; GO:0048471; GO:0051056; GO:0007264	11.009	11.731	0.721931	0.060086	0.0374639	1.64939
CALB2	Calretinin	P22676	17	14	25	cytoplasm [GO:0005737]; cytosol [GO:0005829]; gap junction [GO:0005921]; neuron projection [GO:0043005]; nucleus [GO:0005634]; synapse [GO:0045202]; terminal bouton [GO:0043195]; calcium ion binding [GO:0005509]; regulation of cytosolic calcium ion concentration [GO:0051480]	GO:0005509; GO:0005737; GO:0005829; GO:0005921; GO:0043005; GO:0005634; GO:0051480; GO:0045202; GO:0043195	14.3648	15.1168	0.752026	0.0915156	0.0271044	1.68416
RBBP7	Histone-binding protein RBBP7	E9PC52	4	3	30	nucleus [GO:0005634]	GO:0005634	9.23481	9.99812	0.763312	0.0282128	0.000264229	1.69738
PRKCSH	Glucosidase 2 subunit beta	K7ELL7	9	4	43	endoplasmic reticulum [GO:0005783]; calcium ion binding [GO:0005509]; RNA binding [GO:0003723]; in utero embryonic development [GO:0001701]; liver development [GO:0001889]; N-glycan processing [GO:0006491]; negative regulation of neuron projection development [GO:0010977]; nitrogen compound metabolic process [GO:0006807]; protein heterooligomerization [GO:0051291]; renal system development [GO:00…	GO:0006491; GO:0003723; GO:0005509; GO:0005783; GO:0001701; GO:0001889; GO:0010977; GO:0006807; GO:0051291; GO:0072001	9.22521	10.003	0.777829	0.121738	0.0367483	1.71455
GLUL	Glutamine synthetase	P15104	18	15	26	axon terminus [GO:0043679]; cytoplasm [GO:0005737]; cytosol [GO:0005829]; extracellular exosome [GO:0070062]; glial cell projection [GO:0097386]; mitochondrion [GO:0005739]; myelin sheath [GO:0043209]; nucleus [GO:0005634]; perikaryon [GO:0043204]; protein complex [GO:0043234]; rough endoplasmic reticulum [GO:0005791]; ATP binding [GO:0005524]; glutamate binding [GO:0016595]; glutamate decarboxyl…	GO:0005524; GO:0019676; GO:0043679; GO:0008283; GO:0008652; GO:0009267; GO:0005737; GO:0005829; GO:0070062; GO:0097386; GO:0016595; GO:0006538; GO:0004351; GO:0004356; GO:0006542; GO:0042802; GO:0000287; GO:0030145; GO:0005739; GO:0043209; GO:0001504; GO:0005634; GO:0043204; GO:0050679; GO:0032024; GO:0051968; GO:0043234; GO:0051260; GO:0009749; GO:0005791	15.1323	15.9242	0.791878	0.0517394	0.0211554	1.73133
BANF1	Barrier-to-autointegration factor	O75531	3	3	13	condensed chromosome [GO:0000793]; cytoplasm [GO:0005737]; cytosol [GO:0005829]; extracellular exosome [GO:0070062]; nucleoplasm [GO:0005654]; nucleus [GO:0005634]; DNA binding [GO:0003677]; DNA integration [GO:0015074]; establishment of integrated proviral latency [GO:0075713]; mitotic nuclear envelope disassembly [GO:0007077]; mitotic nuclear envelope reassembly [GO:0007084]; nuclear transport …	GO:0003677; GO:0015074; GO:0000793; GO:0005737; GO:0005829; GO:0075713; GO:0070062; GO:0007077; GO:0007084; GO:0051169; GO:0005654; GO:0005634; GO:0009615	8.77964	9.5727	0.793069	0.0824885	0.0469311	1.73276
CCDC22	Coiled-coil domain-containing protein 22	O60826	4	3	66	endosome [GO:0005768]; cullin family protein binding [GO:0097602]; cellular copper ion homeostasis [GO:0006878]; cytoplasmic sequestering of NF-kappaB [GO:0007253]; Golgi to plasma membrane transport [GO:0006893]; negative regulation of I-kappaB kinase/NF-kappaB signaling [GO:0043124]; positive regulation of I-kappaB kinase/NF-kappaB signaling [GO:0043123]; positive regulation of protein ubiquiti…	GO:0006893; GO:0006878; GO:0097602; GO:0007253; GO:0005768; GO:0043124; GO:0043123; GO:2000060; GO:0015031	9.1191	9.92831	0.809208	0.144556	0.0280879	1.75225
CPNE6	Copine-6	O95741	21	15	43	axon [GO:0030424]; clathrin-coated endocytic vesicle [GO:0045334]; dendrite [GO:0030425]; endosome [GO:0005768]; extracellular exosome [GO:0070062]; membrane [GO:0016020]; perikaryon [GO:0043204]; plasma membrane [GO:0005886]; calcium ion binding [GO:0005509]; phosphatidylserine binding [GO:0001786]; transporter activity [GO:0005215]; cellular response to calcium ion [GO:0071277]; glycerophosphol…	GO:0030424; GO:0005509; GO:0071277; GO:0045334; GO:0030425; GO:0005768; GO:0070062; GO:0046474; GO:0006629; GO:0016020; GO:0007399; GO:0043204; GO:0001786; GO:0005886; GO:1903861; GO:0007268; GO:0005215; GO:0016192	13.3591	14.1845	0.825459	0.0190507	0.0120204	1.7721
ARF5	ADP-ribosylation factor 5	P84085	10	3	21	extracellular exosome [GO:0070062]; Golgi apparatus [GO:0005794]; perinuclear region of cytoplasm [GO:0048471]; plasma membrane [GO:0005886]; GTP binding [GO:0005525]; GTPase activity [GO:0003924]; protein transport [GO:0015031]; retrograde vesicle-mediated transport, Golgi to ER [GO:0006890]; small GTPase mediated signal transduction [GO:0007264]	GO:0005525; GO:0003924; GO:0005794; GO:0070062; GO:0048471; GO:0005886; GO:0015031; GO:0006890; GO:0007264	9.06437	9.90092	0.836549	0.00243566	0.0036794	1.78577
PSMB5	Proteasome subunit beta type-5	P28074	3	3	18	centrosome [GO:0005813]; cytosol [GO:0005829]; extracellular exosome [GO:0070062]; nucleoplasm [GO:0005654]; nucleus [GO:0005634]; proteasome complex [GO:0000502]; proteasome core complex [GO:0005839]; peptidase activity [GO:0008233]; threonine-type endopeptidase activity [GO:0004298]; anaphase-promoting complex-dependent catabolic process [GO:0031145]; antigen processing and presentation of exog…	GO:0038095; GO:0000165; GO:0038061; GO:0050852; GO:0060071; GO:0031145; GO:0002479; GO:0005813; GO:0005829; GO:0070062; GO:0090090; GO:0051436; GO:0005654; GO:0005634; GO:0008233; GO:0090263; GO:0051437; GO:0000502; GO:0005839; GO:0043161; GO:0000209; GO:0006508; GO:0006521; GO:0043488; GO:0006979; GO:0002223; GO:0004298; GO:0033209; GO:0016032	8.3577	9.19916	0.841455	0.00186067	0.00188412	1.79186
PTBP1	Polypyrimidine tract binding protein 1, isoform CRA_b	A6NLN1	4	3	34	nucleus [GO:0005634]; nucleotide binding [GO:0000166]; RNA binding [GO:0003723]; mRNA processing [GO:0006397]	GO:0003723; GO:0006397; GO:0000166; GO:0005634	8.28337	9.13862	0.855251	0.137063	0.0280014	1.80907
SLC44A1	Choline transporter-like protein 1	Q8WWI5	6	6	45	extracellular exosome [GO:0070062]; integral component of membrane [GO:0016021]; membrane [GO:0016020]; mitochondrial outer membrane [GO:0005741]; mitochondrion [GO:0005739]; nucleoplasm [GO:0005654]; plasma membrane [GO:0005886]; choline transmembrane transporter activity [GO:0015220]; choline catabolic process [GO:0042426]; choline transport [GO:0015871]; phosphatidylcholine biosynthetic proces…	GO:0042426; GO:0015220; GO:0015871; GO:0070062; GO:0016021; GO:0016020; GO:0005741; GO:0005739; GO:0005654; GO:0006656; GO:0005886; GO:0055085	11.6012	12.4872	0.886053	0.0762346	0.0126115	1.84811
PRODH	Proline dehydrogenase 1, mitochondrial	E7EQL6	5	4	47	proline dehydrogenase activity [GO:0004657]; proline catabolic process [GO:0006562]	GO:0006562; GO:0004657	8.39422	9.28374	0.889519	0.0287432	0.00222182	1.85256
SLC6A11	Sodium- and chloride-dependent GABA transporter 3	P48066	3	2	39	cytoplasm [GO:0005737]; integral component of membrane [GO:0016021]; integral component of plasma membrane [GO:0005887]; neuron projection [GO:0043005]; plasma membrane [GO:0005886]; gamma-aminobutyric acid:sodium symporter activity [GO:0005332]; neurotransmitter binding [GO:0042165]; neurotransmitter:sodium symporter activity [GO:0005328]; brain development [GO:0007420]; gamma-aminobutyric acid …	GO:0007420; GO:0005737; GO:0015812; GO:0005332; GO:0016021; GO:0005887; GO:0043005; GO:0042165; GO:0006836; GO:0005328; GO:0005886; GO:0042493; GO:0007268	9.17695	10.1699	0.992905	0.0831041	0.040492	1.99019
COL18A1	Collagen alpha-1(XVIII) chain	P39060	7	6	102	basement membrane [GO:0005604]; collagen trimer [GO:0005581]; endoplasmic reticulum lumen [GO:0005788]; extracellular exosome [GO:0070062]; extracellular matrix [GO:0031012]; extracellular region [GO:0005576]; extracellular space [GO:0005615]; identical protein binding [GO:0042802]; metal ion binding [GO:0046872]; structural molecule activity [GO:0005198]; angiogenesis [GO:0001525]; cell adhesion…	GO:0001525; GO:0005604; GO:0007155; GO:0030574; GO:0005581; GO:0005788; GO:0001886; GO:0070062; GO:0031012; GO:0030198; GO:0005576; GO:0005615; GO:0042802; GO:0046872; GO:0008285; GO:0009887; GO:0030335; GO:0008284; GO:2000353; GO:0042493; GO:0051599; GO:0005198; GO:0007601	9.30678	10.3052	0.998437	0.263471	0.0442186	1.99783
SLC4A4	Electrogenic sodium bicarbonate cotransporter 1	Q9Y6R1	9	8	75	basolateral plasma membrane [GO:0016323]; extracellular exosome [GO:0070062]; integral component of plasma membrane [GO:0005887]; plasma membrane [GO:0005886]; inorganic anion exchanger activity [GO:0005452]; sodium:bicarbonate symporter activity [GO:0008510]; bicarbonate transport [GO:0015701]; regulation of intracellular pH [GO:0051453]; sodium ion transport [GO:0006814]; transport [GO:0006810]	GO:0016323; GO:0015701; GO:0070062; GO:0005452; GO:0005887; GO:0005886; GO:0051453; GO:0006814; GO:0008510; GO:0006810	11.5363	12.5474	1.01105	0.0103455	0.00797418	2.01538
COL4A2	Collagen alpha-2(IV) chain	P08572	4	4	142	collagen type IV trimer [GO:0005587]; endoplasmic reticulum lumen [GO:0005788]; extracellular exosome [GO:0070062]; extracellular matrix [GO:0031012]; extracellular region [GO:0005576]; intracellular membrane-bounded organelle [GO:0043231]; extracellular matrix structural constituent [GO:0005201]; angiogenesis [GO:0001525]; cellular response to transforming growth factor beta stimulus [GO:0071560…	GO:0001525; GO:0071560; GO:0030574; GO:0005587; GO:0035987; GO:0005788; GO:0070062; GO:0031012; GO:0030198; GO:0005201; GO:0005576; GO:0043231; GO:0016525; GO:0006351	9.0931	10.1298	1.03675	0.132318	0.0422656	2.0516
ANP32A	Acidic leucine-rich nuclear phosphoprotein 32 family member A	H0YN26	7	6	18			9.59076	10.6337	1.04297	0.0720921	0.0274781	2.06046
ARMT1	Protein-glutamate O-methyltransferase	Q9H993	4	4	37	enzyme binding [GO:0019899]; protein carboxyl O-methyltransferase activity [GO:0051998]; S-adenosylmethionine-dependent methyltransferase activity [GO:0008757]; cellular response to DNA damage stimulus [GO:0006974]; methylation [GO:0032259]; regulation of response to DNA damage stimulus [GO:2001020]	GO:0008757; GO:0006974; GO:0019899; GO:0032259; GO:0051998; GO:2001020	8.13896	9.24628	1.10732	0.013578	0.0066791	2.15445
NONO	Non-POU domain-containing octamer-binding protein	Q15233	2	2	51	membrane [GO:0016020]; nuclear matrix [GO:0016363]; nuclear speck [GO:0016607]; nucleolus [GO:0005730]; nucleoplasm [GO:0005654]; nucleus [GO:0005634]; paraspeckles [GO:0042382]; RNA polymerase II transcription factor complex [GO:0090575]; chromatin binding [GO:0003682]; core promoter binding [GO:0001047]; identical protein binding [GO:0042802]; nucleotide binding [GO:0000166]; poly(A) RNA bindin…	GO:0006310; GO:0006281; GO:0000980; GO:0090575; GO:0008380; GO:0003682; GO:0007623; GO:0001047; GO:0042802; GO:0006397; GO:0000398; GO:0016020; GO:1903377; GO:0045892; GO:0016363; GO:0016607; GO:0005730; GO:0005654; GO:0000166; GO:0005634; GO:0042382; GO:0044822; GO:0042752; GO:0006355; GO:0000976; GO:0006351	8.77996	9.89206	1.11209	0.0861321	0.0406416	2.16159
NID2	Nidogen-2	A0A0A0MTL9	6	5	83	calcium ion binding [GO:0005509]; cell-matrix adhesion [GO:0007160]	GO:0005509; GO:0007160	8.78377	9.90947	1.12569	0.0214859	0.0120627	2.18206
CTNNA1	Catenin alpha-1	P35221	12	3	100	acrosomal vesicle [GO:0001669]; actin cytoskeleton [GO:0015629]; catenin complex [GO:0016342]; cell junction [GO:0030054]; cell-cell junction [GO:0005911]; cytosol [GO:0005829]; flotillin complex [GO:0016600]; focal adhesion [GO:0005925]; Golgi apparatus [GO:0005794]; intercalated disc [GO:0014704]; intracellular membrane-bounded organelle [GO:0043231]; lamellipodium [GO:0030027]; plasma membrane…	GO:0005794; GO:0001669; GO:0015629; GO:0007015; GO:0034332; GO:0007568; GO:0043297; GO:0031103; GO:0008013; GO:0045296; GO:0016342; GO:0007155; GO:0030054; GO:0005911; GO:0034613; GO:0071681; GO:0005829; GO:0090136; GO:0007163; GO:0016600; GO:0005925; GO:0045295; GO:0016264; GO:0014704; GO:0043231; GO:0030027; GO:0008584; GO:2000146; GO:2001240; GO:2001045; GO:0007406; GO:0042475; GO:0001541; GO:…	8.39437	9.57135	1.17698	0.00572646	0.00627744	2.26103
SLC25A20	Mitochondrial carnitine/acylcarnitine carrier protein	O43772	5	4	27	cytoplasm [GO:0005737]; integral component of membrane [GO:0016021]; mitochondrial inner membrane [GO:0005743]; mitochondrion [GO:0005739]; acyl carnitine transmembrane transporter activity [GO:0015227]; structural constituent of ribosome [GO:0003735]; carnitine shuttle [GO:0006853]; translation [GO:0006412]	GO:0015227; GO:0006853; GO:0005737; GO:0016021; GO:0005743; GO:0005739; GO:0003735; GO:0006412	8.6373	9.82935	1.19205	0.000188391	0.0291982	2.28477
RP2	Protein XRP2	O75695	2	2	30	centriole [GO:0005814]; ciliary basal body [GO:0036064]; cytoplasm [GO:0005737]; cytoplasmic vesicle [GO:0031410]; extracellular exosome [GO:0070062]; Golgi apparatus [GO:0005794]; periciliary membrane compartment [GO:1990075]; plasma membrane [GO:0005886]; primary cilium [GO:0072372]; GTP binding [GO:0005525]; GTPase activator activity [GO:0005096]; unfolded protein binding [GO:0051082]; cell mo…	GO:0005525; GO:0005096; GO:0005794; GO:0000902; GO:0005814; GO:0036064; GO:0005737; GO:0031410; GO:0007010; GO:0070062; GO:1990075; GO:0005886; GO:0006892; GO:0072372; GO:0006457; GO:0015031; GO:0051082; GO:0007601	7.80337	9.07077	1.2674	0.0130803	0.0312417	2.40727
NUDT21	Cleavage and polyadenylation specificity factor subunit 5	O43809	4	3	18	centrosome [GO:0005813]; microtubule organizing center [GO:0005815]; mRNA cleavage factor complex [GO:0005849]; nucleoplasm [GO:0005654]; nucleus [GO:0005634]; paraspeckles [GO:0042382]; AU-rich element binding [GO:0017091]; histone deacetylase binding [GO:0042826]; hydrolase activity [GO:0016787]; mRNA binding [GO:0003729]; poly(A) RNA binding [GO:0044822]; protein homodimerization activity [GO:…	GO:0017091; GO:0005813; GO:0042826; GO:0016787; GO:0031124; GO:0003729; GO:0005849; GO:0006378; GO:0006397; GO:0000398; GO:0005815; GO:0005654; GO:0005634; GO:0042382; GO:0044822; GO:0042803; GO:0051262; GO:0006369	8.21094	9.50129	1.29035	0.000291264	0.00169225	2.44587
F3	Tissue factor	P13726	4	4	25	cell surface [GO:0009986]; cytoplasm [GO:0005737]; extracellular exosome [GO:0070062]; extracellular matrix [GO:0031012]; extracellular space [GO:0005615]; integral component of membrane [GO:0016021]; intrinsic component of external side of plasma membrane [GO:0031233]; plasma membrane [GO:0005886]; cytokine receptor activity [GO:0004896]; phospholipid binding [GO:0005543]; protease binding [GO:0…	GO:0002543; GO:0006919; GO:0002541; GO:0007568; GO:0007596; GO:0007598; GO:0009986; GO:0070301; GO:0004896; GO:0019221; GO:0005737; GO:0070062; GO:0031012; GO:0005615; GO:0016021; GO:0031233; GO:0005543; GO:0005886; GO:0045766; GO:0030335; GO:0001938; GO:0010641; GO:0050927; GO:0051897; GO:0014911; GO:0002020; GO:0032355; GO:0034405; GO:0032496; GO:0055098; GO:0009612; GO:0009266	8.8365	10.1442	1.30766	0.0235521	0.00297269	2.4754
PPA1	Inorganic pyrophosphatase	Q15181	21	18	30	cytoplasm [GO:0005737]; cytosol [GO:0005829]; extracellular exosome [GO:0070062]; inorganic diphosphatase activity [GO:0004427]; magnesium ion binding [GO:0000287]; diphosphate metabolic process [GO:0071344]; phosphate-containing compound metabolic process [GO:0006796]; tRNA aminoacylation for protein translation [GO:0006418]	GO:0005737; GO:0005829; GO:0071344; GO:0070062; GO:0004427; GO:0000287; GO:0006796; GO:0006418	13.0179	14.3459	1.32804	0.0403868	0.0230895	2.51061
SCGN	Secretagogin	O76038	7	6	37	cytoplasm [GO:0005737]; cytosol [GO:0005829]; extracellular region [GO:0005576]; neuron projection [GO:0043005]; nucleus [GO:0005634]; synapse [GO:0045202]; transport vesicle membrane [GO:0030658]; calcium ion binding [GO:0005509]; regulation of cytosolic calcium ion concentration [GO:0051480]	GO:0005509; GO:0005737; GO:0005829; GO:0005576; GO:0043005; GO:0005634; GO:0051480; GO:0045202; GO:0030658	10.6074	12.1167	1.50937	0.0343145	0.014208	2.84685
EEF1A2	Elongation factor 1-alpha 2	Q05639	20	7	51	cytoplasm [GO:0005737]; cytoplasmic side of lysosomal membrane [GO:0098574]; eukaryotic translation elongation factor 1 complex [GO:0005853]; myelin sheath [GO:0043209]; neuronal cell body [GO:0043025]; GTP binding [GO:0005525]; GTPase activity [GO:0003924]; protein kinase binding [GO:0019901]; translation elongation factor activity [GO:0003746]; translation factor activity, RNA binding [GO:00081…	GO:0005525; GO:0003924; GO:0005737; GO:0098574; GO:0005853; GO:0043209; GO:0043025; GO:0043065; GO:0090218; GO:0019901; GO:1904714; GO:0051602; GO:0010035; GO:0003746; GO:0008135	10.2072	11.8047	1.59756	0.0305735	0.0154663	3.0263
TINAGL1	Tubulointerstitial nephritis antigen-like	Q9GZM7	8	7	26	cytoplasm [GO:0005737]; extracellular exosome [GO:0070062]; extracellular region [GO:0005576]; extracellular space [GO:0005615]; cysteine-type peptidase activity [GO:0008234]; extracellular matrix structural constituent [GO:0005201]; polysaccharide binding [GO:0030247]; scavenger receptor activity [GO:0005044]; cell adhesion [GO:0007155]; endosomal transport [GO:0016197]; immune response [GO:0006…	GO:0007155; GO:0008234; GO:0005737; GO:0016197; GO:0070062; GO:0005201; GO:0005576; GO:0005615; GO:0006955; GO:0030247; GO:0005044	9.23512	10.8806	1.64547	0.0294396	0.0165399	3.12849
OMP	Olfactory marker protein	P47874	8	8	20	axon [GO:0030424]; cytosol [GO:0005829]; neuronal cell body [GO:0043025]; nucleus [GO:0005634]; signal transducer activity [GO:0004871]; neurogenesis [GO:0022008]; sensory perception of smell [GO:0007608]; signal transduction [GO:0007165]; synaptic transmission [GO:0007268]	GO:0030424; GO:0005829; GO:0022008; GO:0043025; GO:0005634; GO:0007608; GO:0004871; GO:0007165; GO:0007268	10.5559	12.2928	1.73689	0.0320159	0.0237499	3.33316
HADH	Isoform 2 of Hydroxyacyl-coenzyme A dehydrogenase, mitochondrial	Q16836-2	7	2	28	cytoplasm [GO:0005737]; mitochondrial inner membrane [GO:0005743]; mitochondrial matrix [GO:0005759]; mitochondrion [GO:0005739]; nucleoplasm [GO:0005654]; 3-hydroxyacyl-CoA dehydrogenase activity [GO:0003857]; NAD+ binding [GO:0070403]; fatty acid beta-oxidation [GO:0006635]; negative regulation of insulin secretion [GO:0046676]; response to activity [GO:0014823]; response to drug [GO:0042493]; …	GO:0003857; GO:0070403; GO:0005737; GO:0006635; GO:0005743; GO:0005759; GO:0005739; GO:0046676; GO:0005654; GO:0014823; GO:0042493; GO:0032868	9.24854	11.0691	1.82052	0.0467972	0.0440759	3.5321
Gene names	Protein names	Uniprot	Peptide count	Unique peptides	TheorPep	go	go-id	Mean Control	Mean LBDN	FC LBDN/Control	Anova.Pvalue	p-Value LBDN/Control	FC
ACTN2	Alpha-actinin-2	P35609	14	4	92	actin filament [GO:0005884]; cortical actin cytoskeleton [GO:0030864]; cytoskeleton [GO:0005856]; cytosol [GO:0005829]; dendritic spine [GO:0043197]; extracellular exosome [GO:0070062]; extracellular region [GO:0005576]; filopodium [GO:0030175]; focal adhesion [GO:0005925]; platelet alpha granule lumen [GO:0031093]; pseudopodium [GO:0031143]; Z disc [GO:0030018]; calcium ion binding [GO:0005509];…	GO:0051373; GO:0000165; GO:0005088; GO:0030018; GO:0005884; GO:0051695; GO:0005509; GO:0055013; GO:0007155; GO:0030864; GO:0008092; GO:0005856; GO:0005829; GO:0043197; GO:0090002; GO:0070062; GO:0005576; GO:0030175; GO:0005925; GO:0048041; GO:0042802; GO:0005178; GO:0044325; GO:0030035; GO:0030049; GO:1901017; GO:0043267; GO:2000009; GO:0005546; GO:0086097; GO:0031093; GO:0002576; GO:2001259; GO:…	10.7886	8.78218	-2.0064	0.020435	0.0089434	0.248894
CALB1	Calbindin	P05937	10	6	20	axon [GO:0030424]; cytosol [GO:0005829]; dendrite [GO:0030425]; extracellular exosome [GO:0070062]; neuronal cell body [GO:0043025]; nucleus [GO:0005634]; synapse [GO:0045202]; terminal bouton [GO:0043195]; calcium ion binding [GO:0005509]; vitamin D binding [GO:0005499]; zinc ion binding [GO:0008270]; cellular response to organic substance [GO:0071310]; locomotory behavior [GO:0007626]; long-ter…	GO:0030424; GO:0005509; GO:0071310; GO:0005829; GO:0030425; GO:0070062; GO:0007626; GO:0007616; GO:0072205; GO:0072286; GO:0072221; GO:0035502; GO:0043025; GO:0005634; GO:0051480; GO:0048167; GO:0010842; GO:0007614; GO:0045202; GO:0043195; GO:0005499; GO:0008270	11.2567	9.34467	-1.91202	0.101977	0.00222886	0.265721
LY6H	Lymphocyte antigen 6H	O94772	6	6	9	anchored component of membrane [GO:0031225]; plasma membrane [GO:0005886]; nervous system development [GO:0007399]; organ morphogenesis [GO:0009887]	GO:0031225; GO:0007399; GO:0009887; GO:0005886	11.4565	9.79711	-1.65942	0.0238618	0.0202541	0.316567
NEGR1	Neuronal growth regulator 1	Q7Z3B1	7	4	20	anchored component of membrane [GO:0031225]; extracellular exosome [GO:0070062]; plasma membrane [GO:0005886]; feeding behavior [GO:0007631]; locomotory behavior [GO:0007626]; positive regulation of neuron projection development [GO:0010976]; single organismal cell-cell adhesion [GO:0016337]	GO:0031225; GO:0070062; GO:0007631; GO:0007626; GO:0005886; GO:0010976; GO:0016337	12.8482	11.4307	-1.41755	0.0110379	0.0220935	0.374347
CDH13	Cadherin-13	A0A0A0MTR1	4	4	53	plasma membrane [GO:0005886]; calcium ion binding [GO:0005509]; homophilic cell adhesion via plasma membrane adhesion molecules [GO:0007156]	GO:0005509; GO:0007156; GO:0005886	11.0125	9.59949	-1.41305	0.155609	0.0301418	0.375517
GRIA2	Glutamate receptor 2	P42262	8	6	72	AMPA glutamate receptor complex [GO:0032281]; cell junction [GO:0030054]; endocytic vesicle membrane [GO:0030666]; endoplasmic reticulum membrane [GO:0005789]; integral component of plasma membrane [GO:0005887]; plasma membrane [GO:0005886]; postsynaptic membrane [GO:0045211]; AMPA glutamate receptor activity [GO:0004971]; excitatory extracellular ligand-gated ion channel activity [GO:0005231]; e…	GO:0004971; GO:0032281; GO:0030054; GO:0030666; GO:0005789; GO:0005231; GO:0005234; GO:0005887; GO:0004970; GO:0035235; GO:0005886; GO:0045211; GO:0007165; GO:0007268	10.5009	9.1043	-1.39659	0.00546738	0.00335735	0.379827
4	Uncharacterized protein	A0A0G2JN06	10	2	29			11.3777	10.177	-1.20068	0.329953	0.0400706	0.435072
RAB5B	Ras-related protein Rab-5B	P61020	5	4	22	early endosome [GO:0005769]; early endosome membrane [GO:0031901]; endocytic vesicle [GO:0030139]; endosome [GO:0005768]; extracellular exosome [GO:0070062]; intracellular [GO:0005622]; melanosome [GO:0042470]; membrane [GO:0016020]; plasma membrane [GO:0005886]; GDP binding [GO:0019003]; GTP binding [GO:0005525]; GTP-dependent protein binding [GO:0030742]; GTPase activity [GO:0003924]; antigen p…	GO:0019003; GO:0005525; GO:0030742; GO:0003924; GO:0019882; GO:0005769; GO:0031901; GO:0030139; GO:0005768; GO:0007032; GO:0070062; GO:0005622; GO:0042470; GO:0016020; GO:0005886; GO:0048227; GO:0015031; GO:0030100; GO:0007264	10.3404	9.16948	-1.17096	0.0155247	0.00805083	0.444125
DNAJC6	Putative tyrosine-protein phosphatase auxilin	O75061	9	5	63	cytosol [GO:0005829]; neuronal postsynaptic density [GO:0097481]; protein tyrosine phosphatase activity [GO:0004725]; clathrin coat disassembly [GO:0072318]; regulation of clathrin-mediated endocytosis [GO:2000369]	GO:0072318; GO:0005829; GO:0097481; GO:0004725; GO:2000369	10.2318	9.08558	-1.14626	0.047794	0.00768097	0.451795
FXYD6	FXYD domain-containing ion transport regulator 6	Q9H0Q3	2	2	9	integral component of membrane [GO:0016021]; plasma membrane [GO:0005886]; ion channel activity [GO:0005216]; ion transmembrane transport [GO:0034220]; regulation of cardiac conduction [GO:1903779]	GO:0016021; GO:0005216; GO:0034220; GO:0005886; GO:1903779	11.1612	10.0724	-1.08882	0.303021	0.0170535	0.470146
SNCG	Gamma-synuclein	O76070	7	7	6	axon [GO:0030424]; cytoplasm [GO:0005737]; extracellular exosome [GO:0070062]; microtubule organizing center [GO:0005815]; neuronal cell body [GO:0043025]; perinuclear region of cytoplasm [GO:0048471]; spindle [GO:0005819]; adult locomotory behavior [GO:0008344]; protein secretion [GO:0009306]; regulation of dopamine secretion [GO:0014059]; regulation of neurotransmitter secretion [GO:0046928]; s…	GO:0008344; GO:0030424; GO:0005737; GO:0070062; GO:0005815; GO:0043025; GO:0048471; GO:0009306; GO:0014059; GO:0046928; GO:0005819; GO:0050808; GO:0007268	12.9993	11.9448	-1.05449	0.0207114	0.000217893	0.481467
RAP2A	Ras-related protein Rap-2a	P10114	5	2	20	cytosol [GO:0005829]; extracellular exosome [GO:0070062]; midbody [GO:0030496]; plasma membrane [GO:0005886]; recycling endosome [GO:0055037]; recycling endosome membrane [GO:0055038]; GTP binding [GO:0005525]; GTPase activity [GO:0003924]; actin cytoskeleton reorganization [GO:0031532]; cellular protein localization [GO:0034613]; cellular response to drug [GO:0035690]; establishment of protein l…	GO:0005525; GO:0003924; GO:0032486; GO:0031532; GO:0034613; GO:0035690; GO:0005829; GO:0045184; GO:0070062; GO:0030033; GO:0030496; GO:0030336; GO:0005886; GO:0031954; GO:0001934; GO:0072659; GO:0055037; GO:0055038; GO:0046328; GO:0048814	10.3076	9.30907	-0.99854	0.108192	0.00632636	0.500506
CAP2	Adenylyl cyclase-associated protein 2	P40123	11	10	46	cortical actin cytoskeleton [GO:0030864]; neuronal postsynaptic density [GO:0097481]; plasma membrane [GO:0005886]; actin binding [GO:0003779]; adenylate cyclase binding [GO:0008179]; actin polymerization or depolymerization [GO:0008154]; activation of adenylate cyclase activity [GO:0007190]; cell morphogenesis [GO:0000902]; establishment or maintenance of cell polarity [GO:0007163]; signal trans…	GO:0003779; GO:0008154; GO:0007190; GO:0008179; GO:0000902; GO:0030864; GO:0007163; GO:0097481; GO:0005886; GO:0007165	13.0306	12.0327	-0.997803	0.0720186	0.0468788	0.500762
TUBB4A	Tubulin beta-4A chain	P04350	51	6	31	cilium [GO:0005929]; cytosol [GO:0005829]; extracellular exosome [GO:0070062]; internode region of axon [GO:0033269]; microtubule [GO:0005874]; myelin sheath [GO:0043209]; neuronal cell body [GO:0043025]; nucleus [GO:0005634]; GTP binding [GO:0005525]; GTPase activity [GO:0003924]; structural constituent of cytoskeleton [GO:0005200]; G2/M transition of mitotic cell cycle [GO:0000086]; microtubule…	GO:0000086; GO:0005525; GO:0003924; GO:0005929; GO:0005829; GO:0070062; GO:0033269; GO:0005874; GO:0007017; GO:0043209; GO:0043025; GO:0005634; GO:0005200	16.2168	15.2238	-0.993091	0.0398272	0.00323361	0.5024
AGAP3	Arf-GAP with GTPase, ANK repeat and PH domain-containing protein 3	Q96P47	2	2	69	cytoplasm [GO:0005737]; membrane [GO:0016020]; GTP binding [GO:0005525]; GTPase activator activity [GO:0005096]; metal ion binding [GO:0046872]; small GTPase mediated signal transduction [GO:0007264]	GO:0005525; GO:0005096; GO:0005737; GO:0016020; GO:0046872; GO:0007264	11.0222	10.0458	-0.976333	0.00823996	7.02355e-05	0.50827
RPS7	40S ribosomal protein S7	P62081	3	3	25	90S preribosome [GO:0030686]; cytoplasm [GO:0005737]; cytosol [GO:0005829]; cytosolic small ribosomal subunit [GO:0022627]; extracellular exosome [GO:0070062]; focal adhesion [GO:0005925]; intracellular ribonucleoprotein complex [GO:0030529]; membrane [GO:0016020]; microtubule organizing center [GO:0005815]; nucleolus [GO:0005730]; nucleoplasm [GO:0005654]; nucleus [GO:0005634]; ribosome [GO:0005…	GO:0030686; GO:0003723; GO:0006614; GO:0030154; GO:0005737; GO:0005829; GO:0022627; GO:0070062; GO:0005925; GO:0030529; GO:0016020; GO:0005815; GO:0001843; GO:0000184; GO:0005730; GO:0005654; GO:0005634; GO:0044822; GO:0006364; GO:0042274; GO:0005840; GO:0032040; GO:0003735; GO:0006412; GO:0006413; GO:0019083	10.507	9.54542	-0.961569	0.0261839	0.0112271	0.513498
DNAJB2	DnaJ homolog subfamily B member 2 (Fragment)	C9JXB9	4	2	19			9.7848	8.83559	-0.949208	0.0408924	0.00105819	0.517917
ARMC10	Armadillo repeat-containing protein 10	Q8N2F6	3	3	29	endoplasmic reticulum membrane [GO:0005789]; integral component of membrane [GO:0016021]; mitochondrion [GO:0005739]; regulation of growth [GO:0040008]	GO:0005789; GO:0016021; GO:0005739; GO:0040008	9.11628	8.18206	-0.93422	0.0298354	0.000609633	0.523325
HSPA12A	Heat shock 70 kDa protein 12A	O43301	22	20	55	extracellular exosome [GO:0070062]; ATP binding [GO:0005524]	GO:0005524; GO:0070062	15.1565	14.2453	-0.911119	0.0410324	0.00114757	0.531772
PGM2L1	Glucose 1,6-bisphosphate synthase	Q6PCE3	17	14	64	cytosol [GO:0005829]; glucose-1,6-bisphosphate synthase activity [GO:0047933]; intramolecular transferase activity, phosphotransferases [GO:0016868]; metal ion binding [GO:0046872]; glucose metabolic process [GO:0006006]	GO:0005829; GO:0006006; GO:0047933; GO:0016868; GO:0046872	13.2914	12.3815	-0.909918	0.0524266	0.0196519	0.532215
NCS1	Neuronal calcium sensor 1	P62166	4	2	15	axon [GO:0030424]; cell junction [GO:0030054]; cytoplasm [GO:0005737]; cytosol [GO:0005829]; dendrite [GO:0030425]; dense core granule [GO:0031045]; extracellular exosome [GO:0070062]; Golgi apparatus [GO:0005794]; intracellular membrane-bounded organelle [GO:0043231]; perinuclear region of cytoplasm [GO:0048471]; plasma membrane [GO:0005886]; postsynaptic density [GO:0014069]; postsynaptic membr…	GO:0005794; GO:0030424; GO:0005509; GO:0030054; GO:0005737; GO:0005829; GO:0030425; GO:0031045; GO:0070062; GO:0043231; GO:0000287; GO:0048471; GO:0048015; GO:0005886; GO:0045921; GO:0014069; GO:0045211; GO:0010975; GO:0005245	9.94899	9.04018	-0.908813	0.0115455	0.0347238	0.532623
CLASP2	CLIP-associating protein 2	E7EW49	6	5	144			12.1446	11.2469	-0.897771	0.0303998	0.0036533	0.536715
ITIH4	ITIH4 protein	B7ZKJ8	7	6	71	serine-type endopeptidase inhibitor activity [GO:0004867]; hyaluronan metabolic process [GO:0030212]	GO:0030212; GO:0004867	10.2694	9.40732	-0.862037	0.288228	0.0466866	0.550175
MARCKS	Myristoylated alanine-rich C-kinase substrate	A0A087WZH7	9	9	19			13.8796	13.0264	-0.853243	0.504339	0.0380298	0.553539
EHD3	EH domain-containing protein 3	A0A0C4DH83	9	3	54	intracellular [GO:0005622]; calcium ion binding [GO:0005509]; GTP binding [GO:0005525]; endocytic recycling [GO:0032456]	GO:0005525; GO:0005509; GO:0032456; GO:0005622	11.5185	10.6666	-0.85191	0.089737	0.000483579	0.554051
TUBA4A	Tubulin alpha-4A chain	P68366	47	6	31	cytosol [GO:0005829]; extracellular exosome [GO:0070062]; extracellular region [GO:0005576]; microtubule [GO:0005874]; GTP binding [GO:0005525]; GTPase activity [GO:0003924]; structural constituent of cytoskeleton [GO:0005200]; G2/M transition of mitotic cell cycle [GO:0000086]; microtubule-based process [GO:0007017]; platelet degranulation [GO:0002576]	GO:0000086; GO:0005525; GO:0003924; GO:0005829; GO:0070062; GO:0005576; GO:0005874; GO:0007017; GO:0002576; GO:0005200	16.1551	15.3219	-0.833226	0.0519866	0.00764544	0.561273
TPPP	Tubulin polymerization-promoting protein	O94811	7	6	36	cytoplasm [GO:0005737]; microtubule [GO:0005874]; myelin sheath [GO:0043209]; nucleus [GO:0005634]; perinuclear region of cytoplasm [GO:0048471]; microtubule binding [GO:0008017]; tubulin binding [GO:0015631]; microtubule bundle formation [GO:0001578]; microtubule polymerization [GO:0046785]; positive regulation of protein complex assembly [GO:0031334]; positive regulation of protein polymerizati…	GO:0005737; GO:0005874; GO:0008017; GO:0001578; GO:0046785; GO:0043209; GO:0005634; GO:0048471; GO:0031334; GO:0032273; GO:0015631	14.7244	13.8941	-0.830278	0.0722464	0.000894223	0.562421
LARS	Leucine--tRNA ligase, cytoplasmic	Q9P2J5	3	3	111	cytoplasm [GO:0005737]; cytosol [GO:0005829]; nucleus [GO:0005634]; aminoacyl-tRNA editing activity [GO:0002161]; ATP binding [GO:0005524]; leucine-tRNA ligase activity [GO:0004823]; leucyl-tRNA aminoacylation [GO:0006429]; tRNA aminoacylation for protein translation [GO:0006418]	GO:0005524; GO:0002161; GO:0005737; GO:0005829; GO:0004823; GO:0006429; GO:0005634; GO:0006418	9.03232	8.20266	-0.829661	0.00134484	0.0269897	0.562662
ATL1	Atlastin-1	Q8WXF7	8	7	41	axon [GO:0030424]; endoplasmic reticulum [GO:0005783]; endoplasmic reticulum membrane [GO:0005789]; Golgi apparatus [GO:0005794]; Golgi cis cisterna [GO:0000137]; Golgi membrane [GO:0000139]; integral component of membrane [GO:0016021]; GTP binding [GO:0005525]; GTPase activity [GO:0003924]; identical protein binding [GO:0042802]; axonogenesis [GO:0007409]; endoplasmic reticulum organization [GO:…	GO:0005525; GO:0003924; GO:0005794; GO:0000137; GO:0000139; GO:0030424; GO:0007409; GO:0005783; GO:0005789; GO:0007029; GO:0042802; GO:0016021; GO:0051260	11.6942	10.875	-0.819208	0.112949	0.00339549	0.566753
PPP3CA	Serine/threonine-protein phosphatase 2B catalytic subunit alpha isoform	Q08209	14	5	52	calcineurin complex [GO:0005955]; cytoplasm [GO:0005737]; cytosol [GO:0005829]; mitochondrion [GO:0005739]; nucleoplasm [GO:0005654]; postsynapse [GO:0098794]; sarcolemma [GO:0042383]; Z disc [GO:0030018]; calcium ion binding [GO:0005509]; calmodulin binding [GO:0005516]; calmodulin-dependent protein phosphatase activity [GO:0033192]; drug binding [GO:0008144]; enzyme binding [GO:0019899]; protei…	GO:0038095; GO:0000082; GO:0042110; GO:0007223; GO:0030018; GO:0005955; GO:0033173; GO:0005509; GO:0006816; GO:0005516; GO:0033192; GO:0014898; GO:0035690; GO:0071333; GO:0005737; GO:0005829; GO:0016311; GO:0008144; GO:0019899; GO:0060079; GO:0005739; GO:0050804; GO:0033555; GO:0035562; GO:0050774; GO:0046676; GO:0005654; GO:0051533; GO:1903244; GO:0051091; GO:0045944; GO:0098794; GO:0006470; GO:…	11.6808	10.8802	-0.800648	0.190156	0.00438331	0.574091
FBXL16	F-box/LRR-repeat protein 16	Q8N461	3	2	34	cytoplasm [GO:0005737]	GO:0005737	9.51167	8.71887	-0.792808	0.0153226	0.0195149	0.577219
WDR47	WD repeat-containing protein 47	A0A0A0MRE6	6	3	73			9.49925	8.72767	-0.771583	0.00711825	0.0487938	0.585774
NCAM2	Neural cell adhesion molecule 2	H9KV31	13	10	81	integral component of membrane [GO:0016021]; cell adhesion [GO:0007155]	GO:0007155; GO:0016021	12.4949	11.7486	-0.746342	0.0311531	0.00564256	0.596113
NECAP1	Adaptin ear-binding coat-associated protein 1	Q8NC96	4	3	28	clathrin vesicle coat [GO:0030125]; coated pit [GO:0005905]; plasma membrane [GO:0005886]; endocytosis [GO:0006897]; protein transport [GO:0015031]	GO:0030125; GO:0005905; GO:0006897; GO:0005886; GO:0015031	10.1391	9.42218	-0.716914	0.0208603	0.0165137	0.608397
LETM1	LETM1 and EF-hand domain-containing protein 1, mitochondrial	O95202	8	3	88	integral component of membrane [GO:0016021]; mitochondrial inner membrane [GO:0005743]; mitochondrion [GO:0005739]; calcium ion binding [GO:0005509]; ribosome binding [GO:0043022]; cristae formation [GO:0042407]	GO:0005509; GO:0042407; GO:0016021; GO:0005743; GO:0005739; GO:0043022	9.46879	8.76741	-0.701383	0.0542799	0.0497266	0.614982
ARHGAP26	Rho GTPase-activating protein 26	Q9UNA1	4	2	66	cytoskeleton [GO:0005856]; cytosol [GO:0005829]; focal adhesion [GO:0005925]; GTPase activator activity [GO:0005096]; phospholipid binding [GO:0005543]; actin cytoskeleton organization [GO:0030036]; nervous system development [GO:0007399]; regulation of small GTPase mediated signal transduction [GO:0051056]; signal transduction [GO:0007165]	GO:0005096; GO:0030036; GO:0005856; GO:0005829; GO:0005925; GO:0007399; GO:0005543; GO:0051056; GO:0007165	11.0283	10.329	-0.699222	0.0799335	0.0268402	0.615904
TXNL1	Thioredoxin-like protein 1	O43396	4	3	24	cytoplasm [GO:0005737]; extracellular exosome [GO:0070062]; mitochondrion [GO:0005739]; nucleus [GO:0005634]; proteasome complex [GO:0000502]; disulfide oxidoreductase activity [GO:0015036]; oxidoreductase activity, acting on a sulfur group of donors, disulfide as acceptor [GO:0016671]; protein disulfide oxidoreductase activity [GO:0015035]; cell redox homeostasis [GO:0045454]; cellular response …	GO:0045454; GO:0034599; GO:0005737; GO:0015036; GO:0070062; GO:0006662; GO:0005739; GO:0005634; GO:0016671; GO:0000502; GO:0015035; GO:0006457; GO:0000103	10.3115	9.62157	-0.689957	0.0322218	0.00485473	0.619873
EFHD2	EF-hand domain-containing protein D2	Q96C19	5	4	27	membrane raft [GO:0045121]; calcium ion binding [GO:0005509]	GO:0005509; GO:0045121	10.8358	10.1596	-0.676157	0.263382	0.0277285	0.62583
RAB23	Ras-related protein Rab-23	Q9ULC3	5	4	31	autophagosome [GO:0005776]; cytoplasm [GO:0005737]; endosome membrane [GO:0010008]; extracellular exosome [GO:0070062]; phagocytic vesicle [GO:0045335]; phagocytic vesicle membrane [GO:0030670]; plasma membrane [GO:0005886]; GTP binding [GO:0005525]; GTPase activity [GO:0003924]; autophagosome assembly [GO:0000045]; cellular defense response [GO:0006968]; cilium assembly [GO:0042384]; craniofacia…	GO:0005525; GO:0003924; GO:0005776; GO:0000045; GO:0006968; GO:0042384; GO:0097094; GO:0005737; GO:0010008; GO:0070062; GO:0042992; GO:0045335; GO:0030670; GO:0005886; GO:0015031; GO:0007264	10.5559	9.88108	-0.674816	0.0754082	5.31988e-06	0.626412
KBTBD2	Kelch repeat and BTB domain-containing protein 2	Q8IY47	2	2	51	Cul3-RING ubiquitin ligase complex [GO:0031463]; protein ubiquitination [GO:0016567]	GO:0031463; GO:0016567	10.2183	9.5674	-0.650944	0.018062	0.000419655	0.636864
GDA	Guanine deaminase	Q9Y2T3	27	23	42	cytosol [GO:0005829]; extracellular exosome [GO:0070062]; intracellular [GO:0005622]; guanine deaminase activity [GO:0008892]; zinc ion binding [GO:0008270]; guanine catabolic process [GO:0006147]; guanine metabolic process [GO:0046098]; nervous system development [GO:0007399]; nucleobase-containing compound metabolic process [GO:0006139]; purine nucleotide catabolic process [GO:0006195]	GO:0005829; GO:0070062; GO:0006147; GO:0008892; GO:0046098; GO:0005622; GO:0007399; GO:0006139; GO:0006195; GO:0008270	15.522	14.8751	-0.646935	0.0608124	0.00737451	0.638636
SYT7	Synaptotagmin-7	F5H1N2	5	4	42	cell junction [GO:0030054]; cytosol [GO:0005829]; dense core granule [GO:0031045]; early phagosome [GO:0032009]; extracellular exosome [GO:0070062]; integral component of membrane [GO:0016021]; lysosomal membrane [GO:0005765]; lysosome [GO:0005764]; peroxisomal membrane [GO:0005778]; peroxisome [GO:0005777]; phagocytic vesicle membrane [GO:0030670]; plasma membrane [GO:0005886]; presynaptic membr…	GO:0005509; GO:1990927; GO:0048791; GO:0005544; GO:0005516; GO:0030054; GO:0030276; GO:0005829; GO:0031045; GO:0032009; GO:0070062; GO:0016021; GO:0005765; GO:0005764; GO:0005778; GO:0005777; GO:0030670; GO:0006909; GO:0090385; GO:0005546; GO:0005886; GO:0001778; GO:0045956; GO:0042734; GO:0046850; GO:0017158; GO:0070092; GO:0050796; GO:0050764; GO:0008021; GO:0030672; GO:0036465; GO:0019905; GO:…	10.4746	9.83453	-0.640057	0.134999	0.00364274	0.641688
CACYBP	Calcyclin-binding protein	Q9HB71	5	3	29	beta-catenin destruction complex [GO:0030877]; cytoplasm [GO:0005737]; extracellular exosome [GO:0070062]; nuclear envelope lumen [GO:0005641]; nucleoplasm [GO:0005654]; protein homodimerization activity [GO:0042803]	GO:0030877; GO:0005737; GO:0070062; GO:0005641; GO:0005654; GO:0042803	10.9461	10.3138	-0.63232	0.0465554	0.0180698	0.645138
LIMS1	LIM and senescent cell antigen-like-containing domain protein 1	P48059	2	2	36	cell-cell junction [GO:0005911]; cytosol [GO:0005829]; focal adhesion [GO:0005925]; perinuclear region of cytoplasm [GO:0048471]; plasma membrane [GO:0005886]; protein kinase binding [GO:0019901]; zinc ion binding [GO:0008270]; cell aging [GO:0007569]; cell junction assembly [GO:0034329]; cellular response to transforming growth factor beta stimulus [GO:0071560]; establishment of protein localiza…	GO:0007569; GO:0034329; GO:0005911; GO:0071560; GO:0005829; GO:0045184; GO:0005925; GO:0045892; GO:0048471; GO:0005886; GO:0043547; GO:0010811; GO:0051894; GO:0010628; GO:1900026; GO:0019901; GO:0008270	12.1628	11.5677	-0.595096	0.00315623	0.00476997	0.662
KRT14	Keratin, type I cytoskeletal 14	P02533	10	2	46	cell periphery [GO:0071944]; cytoplasm [GO:0005737]; cytosol [GO:0005829]; extracellular exosome [GO:0070062]; intermediate filament [GO:0005882]; keratin filament [GO:0045095]; nucleus [GO:0005634]; keratin filament binding [GO:1990254]; structural constituent of cytoskeleton [GO:0005200]; aging [GO:0007568]; epidermis development [GO:0008544]; epithelial cell differentiation [GO:0030855]; hair …	GO:0007568; GO:0071944; GO:0005737; GO:0005829; GO:0008544; GO:0030855; GO:0070062; GO:0042633; GO:0031581; GO:0005882; GO:0045110; GO:0045095; GO:1990254; GO:0005634; GO:0010212; GO:0010043; GO:0005200	8.74823	8.15821	-0.590014	0.00340987	0.0256175	0.664336
DIRAS2	GTP-binding protein Di-Ras2	Q96HU8	2	2	26	intracellular [GO:0005622]; plasma membrane [GO:0005886]; GTP binding [GO:0005525]; small GTPase mediated signal transduction [GO:0007264]	GO:0005525; GO:0005622; GO:0005886; GO:0007264	10.8134	10.2617	-0.551708	0.427352	0.0288752	0.682212
HPCAL4	Hippocalcin-like protein 4	Q9UM19	7	3	26	intracellular [GO:0005622]; calcium channel regulator activity [GO:0005246]; calcium ion binding [GO:0005509]; central nervous system development [GO:0007417]; signal transduction [GO:0007165]	GO:0005246; GO:0005509; GO:0007417; GO:0005622; GO:0007165	11.1399	10.5949	-0.544984	0.308895	0.0118827	0.685399
ACAT2	Acetyl-CoA acetyltransferase, cytosolic	Q9BWD1	7	7	30	cytoplasm [GO:0005737]; extracellular exosome [GO:0070062]; nucleolus [GO:0005730]; nucleus [GO:0005634]; acetyl-CoA C-acetyltransferase activity [GO:0003985]; lipid metabolic process [GO:0006629]	GO:0003985; GO:0005737; GO:0070062; GO:0006629; GO:0005730; GO:0005634	11.7691	11.247	-0.522108	0.0021857	0.0240834	0.696354
RAP1GAP	Rap1 GTPase-activating protein 1	F2Z357	3	2	40	GTPase activator activity [GO:0005096]; regulation of small GTPase mediated signal transduction [GO:0051056]	GO:0005096; GO:0051056	9.8708	9.35181	-0.518986	0.353301	0.0488713	0.697862
ATP6V1D	V-type proton ATPase subunit D	Q9Y5K8	5	2	28	cytosol [GO:0005829]; extracellular exosome [GO:0070062]; lysosomal membrane [GO:0005765]; membrane [GO:0016020]; proton-transporting V-type ATPase complex [GO:0033176]; ATPase activity, coupled to transmembrane movement of substances [GO:0042626]; cilium assembly [GO:0042384]; insulin receptor signaling pathway [GO:0008286]; ion transmembrane transport [GO:0034220]; phagosome acidification [GO:0…	GO:0042626; GO:0042384; GO:0005829; GO:0070062; GO:0008286; GO:0034220; GO:0005765; GO:0016020; GO:0090383; GO:0061512; GO:0015992; GO:0033176; GO:0016241; GO:0033572	11.5926	11.0806	-0.512022	0.176427	0.0139009	0.701239
RAD23A	Isoform 3 of UV excision repair protein RAD23 homolog A	P54725-3	4	3	31	nucleus [GO:0005634]; proteasome complex [GO:0000502]; damaged DNA binding [GO:0003684]; polyubiquitin binding [GO:0031593]; single-stranded DNA binding [GO:0003697]; ubiquitin-specific protease binding [GO:1990381]; nucleotide-excision repair [GO:0006289]; positive regulation of viral genome replication [GO:0045070]; proteasome-mediated ubiquitin-dependent protein catabolic process [GO:0043161];…	GO:0003684; GO:0006289; GO:0005634; GO:0031593; GO:0045070; GO:0000502; GO:0043161; GO:0032434; GO:0003697; GO:1990381; GO:0016032	10.7446	10.2327	-0.511883	0.0414445	0.0172008	0.701306
CADM4	Cell adhesion molecule 4	Q8NFZ8	6	6	25	cell-cell adherens junction [GO:0005913]; extracellular exosome [GO:0070062]; integral component of plasma membrane [GO:0005887]; cell adhesion molecule binding [GO:0050839]; protein homodimerization activity [GO:0042803]; receptor activity [GO:0004872]; receptor binding [GO:0005102]; cell recognition [GO:0008037]; heterophilic cell-cell adhesion via plasma membrane cell adhesion molecules [GO:00…	GO:0050839; GO:0008037; GO:0005913; GO:0070062; GO:0007157; GO:0007156; GO:0005887; GO:0042803; GO:0004872; GO:0005102	11.4385	10.9336	-0.504859	0.00335685	0.0481431	0.704729
PPP2CB	Serine/threonine-protein phosphatase 2A catalytic subunit beta isoform	P62714	14	2	31	chromosome, centromeric region [GO:0000775]; cytosol [GO:0005829]; extracellular exosome [GO:0070062]; nucleus [GO:0005634]; protein phosphatase type 2A complex [GO:0000159]; spindle pole [GO:0000922]; metal ion binding [GO:0046872]; phosphoprotein phosphatase activity [GO:0004721]; apoptotic mitochondrial changes [GO:0008637]; proteasome-mediated ubiquitin-dependent protein catabolic process [GO…	GO:0008637; GO:0000775; GO:0005829; GO:0070062; GO:0046872; GO:0005634; GO:0004721; GO:0043161; GO:0006470; GO:0000159; GO:0010468; GO:0046677; GO:0034976; GO:0042542; GO:0000922	8.99218	8.49688	-0.495296	0.0543177	0.0250487	0.709416
AP2S1	AP-2 complex subunit sigma	M0R0N4	7	7	18	membrane coat [GO:0030117]; protein transporter activity [GO:0008565]; intracellular protein transport [GO:0006886]; vesicle-mediated transport [GO:0016192]	GO:0006886; GO:0030117; GO:0008565; GO:0016192	12.2416	11.7486	-0.49301	0.391695	0.00817648	0.710541
KPNA6	Importin subunit alpha-7	O60684	6	2	40	cytosol [GO:0005829]; membrane [GO:0016020]; nuclear pore [GO:0005643]; nucleoplasm [GO:0005654]; nuclear localization sequence binding [GO:0008139]; protein transporter activity [GO:0008565]; maternal process involved in female pregnancy [GO:0060135]; NLS-bearing protein import into nucleus [GO:0006607]; positive regulation of transcription from RNA polymerase II promoter [GO:0045944]	GO:0006607; GO:0005829; GO:0060135; GO:0016020; GO:0008139; GO:0005643; GO:0005654; GO:0045944; GO:0008565	10.0074	9.51907	-0.488289	0.0621701	0.0138872	0.71287
TUBB2A	Tubulin beta-2A chain	Q13885	57	4	32	cytoplasm [GO:0005737]; extracellular exosome [GO:0070062]; extracellular vesicle [GO:1903561]; microtubule [GO:0005874]; nucleus [GO:0005634]; GTP binding [GO:0005525]; GTPase activity [GO:0003924]; structural constituent of cytoskeleton [GO:0005200]; microtubule-based process [GO:0007017]	GO:0005525; GO:0003924; GO:0005737; GO:0070062; GO:1903561; GO:0005874; GO:0007017; GO:0005634; GO:0005200	15.5898	15.1068	-0.482997	0.21207	0.0464819	0.71549
GMFB	Glia maturation factor beta	P60983	4	3	18	intracellular [GO:0005622]; enzyme activator activity [GO:0008047]; protein kinase inhibitor activity [GO:0004860]; signal transducer activity [GO:0004871]; learning [GO:0007612]; locomotory behavior [GO:0007626]; negative regulation of Arp2/3 complex-mediated actin nucleation [GO:0034316]; nervous system development [GO:0007399]; protein phosphorylation [GO:0006468]; signal transduction [GO:0007…	GO:0008047; GO:0005622; GO:0007612; GO:0007626; GO:0034316; GO:0007399; GO:0004860; GO:0006468; GO:0004871; GO:0007165	12.9975	12.5203	-0.477192	0.032432	1.34325e-05	0.718375
CSE1L	Exportin-2	P55060	14	11	29	cytoplasm [GO:0005737]; cytosol [GO:0005829]; endoplasmic reticulum [GO:0005783]; mitochondrial matrix [GO:0005759]; mitochondrion [GO:0005739]; nuclear chromatin [GO:0000790]; nuclear matrix [GO:0016363]; nucleolus [GO:0005730]; nucleoplasm [GO:0005654]; nucleus [GO:0005634]; PML body [GO:0016605]; protein complex [GO:0043234]; replication fork [GO:0005657]; ATP binding [GO:0005524]; chaperone b…	GO:0005524; GO:0003677; GO:0030330; GO:0006977; GO:0006978; GO:0000733; GO:0006983; GO:0016605; GO:0000981; GO:0001085; GO:0007265; GO:0006284; GO:0007569; GO:0007050; GO:0030154; GO:0008283; GO:0034613; GO:0006974; GO:0034644; GO:0035690; GO:0042149; GO:0071456; GO:0071479; GO:0051087; GO:0031497; GO:0003682; GO:0048512; GO:0005507; GO:0001046; GO:0005737; GO:0005829; GO:0003684; GO:0008340; GO:…	11.9038	11.4305	-0.473294	0.0593229	0.0479666	0.720318
CNTNAP1	Contactin-associated protein 1	P78357	19	14	89	integral component of membrane [GO:0016021]; integral component of plasma membrane [GO:0005887]; myelin sheath [GO:0043209]; paranode region of axon [GO:0033270]; voltage-gated potassium channel complex [GO:0008076]; receptor activity [GO:0004872]; SH3 domain binding [GO:0017124]; SH3/SH2 adaptor activity [GO:0005070]; cell adhesion [GO:0007155]; cytoskeleton organization [GO:0007010]; neuromuscu…	GO:0017124; GO:0005070; GO:0007155; GO:0007010; GO:0016021; GO:0005887; GO:0043209; GO:0050885; GO:0050884; GO:0048812; GO:0019227; GO:0030913; GO:0033270; GO:0002175; GO:0004872; GO:0007165; GO:0008076	12.8989	12.4329	-0.46599	0.078122	0.0111492	0.723974
EHD1	EH domain-containing protein 1	A0A024R571	10	3	45	early endosome [GO:0005769]; endocytic vesicle [GO:0030139]; endosome membrane [GO:0010008]; lipid particle [GO:0005811]; myelin sheath [GO:0043209]; perinuclear region of cytoplasm [GO:0048471]; plasma membrane [GO:0005886]; platelet dense tubular network membrane [GO:0031095]; calcium ion binding [GO:0005509]; GTP binding [GO:0005525]; cellular response to nerve growth factor stimulus [GO:19900…	GO:0005525; GO:0005509; GO:1990090; GO:0042632; GO:0005769; GO:0032456; GO:0030139; GO:0006897; GO:0010008; GO:0005811; GO:0034383; GO:0043209; GO:0031175; GO:0048471; GO:0005886; GO:0031095; GO:0010886; GO:2001137; GO:1901741	10.064	9.62327	-0.440738	0.0823913	0.0122639	0.736758
SUGT1	Protein SGT1 homolog	Q9Y2Z0	4	2	36	cytosol [GO:0005829]; kinetochore [GO:0000776]; nucleus [GO:0005634]; protein complex [GO:0043234]; ubiquitin ligase complex [GO:0000151]; mitotic nuclear division [GO:0007067]; positive regulation by host of symbiont catalytic activity [GO:0043947]; regulation of protein stability [GO:0031647]	GO:0005829; GO:0000776; GO:0007067; GO:0005634; GO:0043947; GO:0043234; GO:0031647; GO:0000151	9.78946	9.35645	-0.433004	0.0623997	0.0118125	0.740718
SLC39A12	Zinc transporter ZIP12	Q504Y0	3	3	42	extracellular vesicle [GO:1903561]; integral component of plasma membrane [GO:0005887]; perinuclear region of cytoplasm [GO:0048471]; zinc ion transmembrane transporter activity [GO:0005385]; cellular zinc ion homeostasis [GO:0006882]; regulation of microtubule polymerization [GO:0031113]; regulation of neuron projection development [GO:0010975]; signal transduction [GO:0007165]; zinc II ion tran…	GO:0006882; GO:1903561; GO:0005887; GO:0048471; GO:0031113; GO:0010975; GO:0007165; GO:0071578; GO:0005385	11.8673	11.4542	-0.413068	0.054117	0.00554085	0.751025
GPX4	Glutathione peroxidase	A0A087X2I2	7	5	26	glutathione peroxidase activity [GO:0004602]; response to oxidative stress [GO:0006979]	GO:0004602; GO:0006979	10.3535	9.94468	-0.408845	0.0200687	0.0094812	0.753226
PGRMC1	Membrane-associated progesterone receptor component 1	O00264	9	6	19	endomembrane system [GO:0012505]; endoplasmic reticulum [GO:0005783]; endoplasmic reticulum membrane [GO:0005789]; extracellular exosome [GO:0070062]; integral component of membrane [GO:0016021]; membrane [GO:0016020]; nucleolus [GO:0005730]; heme binding [GO:0020037]; steroid binding [GO:0005496]	GO:0012505; GO:0005783; GO:0005789; GO:0070062; GO:0020037; GO:0016021; GO:0016020; GO:0005730; GO:0005496	11.982	11.574	-0.40801	0.238055	0.0386746	0.753662
VPS13C	Vacuolar protein sorting-associated protein 13C	Q709C8	12	5	307	cytoplasm [GO:0005737]; cytosol [GO:0005829]; extracellular exosome [GO:0070062]; extrinsic component of membrane [GO:0019898]; mitochondrial outer membrane [GO:0005741]; Golgi to endosome transport [GO:0006895]; mitochondrion organization [GO:0007005]; negative regulation of parkin-mediated mitophagy in response to mitochondrial depolarization [GO:1905090]; protein retention in Golgi apparatus […	GO:0006895; GO:0005737; GO:0005829; GO:0070062; GO:0019898; GO:0005741; GO:0007005; GO:1905090; GO:0045053; GO:0006623	12.8062	12.4007	-0.405548	0.240116	0.0161854	0.754949
PITHD1	PITH domain-containing protein 1	Q9GZP4	6	6	26	nucleus [GO:0005634]	GO:0005634	12.0848	11.6801	-0.404707	0.0633358	0.00959424	0.755389
DMTN	Dematin	Q08495	3	3	55	actin cytoskeleton [GO:0015629]; actin filament [GO:0005884]; cell projection membrane [GO:0031253]; cortical cytoskeleton [GO:0030863]; cytoplasmic, membrane-bounded vesicle [GO:0016023]; cytosol [GO:0005829]; endomembrane system [GO:0012505]; neuronal postsynaptic density [GO:0097481]; perinuclear region of cytoplasm [GO:0048471]; plasma membrane [GO:0005886]; platelet dense tubular network mem…	GO:0003779; GO:0015629; GO:0030036; GO:0005884; GO:0051017; GO:0051693; GO:0090527; GO:0035585; GO:0035584; GO:0031253; GO:0071320; GO:0071277; GO:0030863; GO:0016023; GO:0007010; GO:0005829; GO:0012505; GO:0048821; GO:0010812; GO:0051895; GO:0033137; GO:0010801; GO:0050732; GO:0090315; GO:1900025; GO:0097481; GO:0048471; GO:0005886; GO:0031095; GO:0030194; GO:0010763; GO:2001046; GO:1901731; GO:…	10.7678	10.3636	-0.404162	0.00611027	9.97216e-05	0.755675
ERP29	Endoplasmic reticulum resident protein 29	P30040	6	3	33	cell surface [GO:0009986]; endoplasmic reticulum [GO:0005783]; endoplasmic reticulum lumen [GO:0005788]; extracellular exosome [GO:0070062]; melanosome [GO:0042470]; membrane [GO:0016020]; smooth endoplasmic reticulum [GO:0005790]; transport vesicle [GO:0030133]; chaperone binding [GO:0051087]; protein homodimerization activity [GO:0042803]; activation of MAPK activity [GO:0000187]; intracellular…	GO:0000187; GO:0009986; GO:0051087; GO:0005783; GO:0005788; GO:0070062; GO:0006886; GO:0042470; GO:0016020; GO:0010629; GO:0050709; GO:0010628; GO:0001934; GO:0006457; GO:0042803; GO:0009306; GO:0043335; GO:1902235; GO:0005790; GO:0030133	10.8048	10.4012	-0.403652	0.0575488	0.00731348	0.755942
PTPRD	Receptor-type tyrosine-protein phosphatase delta	P23468	10	3	167	extracellular exosome [GO:0070062]; integral component of plasma membrane [GO:0005887]; plasma membrane [GO:0005886]; cell adhesion molecule binding [GO:0050839]; receptor binding [GO:0005102]; transmembrane receptor protein tyrosine phosphatase activity [GO:0005001]; heterophilic cell-cell adhesion via plasma membrane cell adhesion molecules [GO:0007157]; neuron differentiation [GO:0030182]; pho…	GO:0050839; GO:0070062; GO:0007157; GO:0005887; GO:0030182; GO:0006796; GO:0005886; GO:0050775; GO:0097105; GO:0006470; GO:0005102; GO:0007268; GO:0005001; GO:0007185	9.43732	9.03952	-0.397805	0.260646	0.0472215	0.759012
PPP1R7	Protein phosphatase 1 regulatory subunit 7	Q15435	7	5	36	chromosome [GO:0005694]; cytoplasm [GO:0005737]; extracellular exosome [GO:0070062]; nucleus [GO:0005634]; enzyme regulator activity [GO:0030234]; protein phosphatase type 1 regulator activity [GO:0008599]; chromosome segregation [GO:0007059]; positive regulation of protein dephosphorylation [GO:0035307]	GO:0005694; GO:0007059; GO:0005737; GO:0030234; GO:0070062; GO:0005634; GO:0035307; GO:0008599	13.1443	12.75	-0.394233	0.000537389	0.00478377	0.760894
PA2G4	Proliferation-associated protein 2G4	Q9UQ80	6	6	39	cytoplasm [GO:0005737]; extracellular exosome [GO:0070062]; intracellular ribonucleoprotein complex [GO:0030529]; membrane [GO:0016020]; nucleolus [GO:0005730]; nucleoplasm [GO:0005654]; nucleus [GO:0005634]; DNA binding [GO:0003677]; poly(A) RNA binding [GO:0044822]; transcription factor activity, sequence-specific DNA binding [GO:0003700]; ubiquitin protein ligase binding [GO:0031625]; cell cyc…	GO:0003677; GO:0007050; GO:0008283; GO:0005737; GO:0070062; GO:0030529; GO:0016020; GO:0043066; GO:0045892; GO:0005730; GO:0005654; GO:0005634; GO:0044822; GO:0045597; GO:0006364; GO:0006417; GO:0003700; GO:0006351; GO:0031625	12.4004	12.0074	-0.393004	0.00519423	0.000138161	0.761542
ATP6V1H	Isoform 2 of V-type proton ATPase subunit H	Q9UI12-2	18	15	55	cytosol [GO:0005829]; extracellular exosome [GO:0070062]; lysosomal membrane [GO:0005765]; plasma membrane [GO:0005886]; vacuolar proton-transporting V-type ATPase, V1 domain [GO:0000221]; enzyme regulator activity [GO:0030234]; proton-transporting ATPase activity, rotational mechanism [GO:0046961]; ATP hydrolysis coupled proton transport [GO:0015991]; endocytosis [GO:0006897]; insulin receptor s…	GO:0015991; GO:0005829; GO:0006897; GO:0030234; GO:0070062; GO:0008286; GO:0034220; GO:0005765; GO:0090383; GO:0005886; GO:0046961; GO:0050690; GO:0016241; GO:0033572; GO:0007035; GO:0000221; GO:0016032	14.1963	13.8065	-0.389753	0.00654798	0.0316512	0.76326
DDAH1	N(G),N(G)-dimethylarginine dimethylaminohydrolase 1	O94760	20	17	30	cytosol [GO:0005829]; extracellular exosome [GO:0070062]; mitochondrion [GO:0005739]; amino acid binding [GO:0016597]; catalytic activity [GO:0003824]; dimethylargininase activity [GO:0016403]; metal ion binding [GO:0046872]; arginine catabolic process [GO:0006527]; citrulline metabolic process [GO:0000052]; nitric oxide mediated signal transduction [GO:0007263]; positive regulation of angiogenes…	GO:0016597; GO:0006527; GO:0003824; GO:0000052; GO:0005829; GO:0016403; GO:0070062; GO:0046872; GO:0005739; GO:0007263; GO:0045766; GO:0045429; GO:0050999; GO:0003073	16.0258	16.418	0.392198	0.109605	0.0451253	1.31239
MYH9	Myosin-9	P35579	47	21	243	actin cytoskeleton [GO:0015629]; actomyosin [GO:0042641]; actomyosin contractile ring [GO:0005826]; brush border [GO:0005903]; cell leading edge [GO:0031252]; cell-cell adherens junction [GO:0005913]; cleavage furrow [GO:0032154]; cytoplasm [GO:0005737]; cytosol [GO:0005829]; extracellular exosome [GO:0070062]; focal adhesion [GO:0005925]; immunological synapse [GO:0001772]; membrane [GO:0016020]…	GO:0043531; GO:0005524; GO:0016887; GO:0003779; GO:0015629; GO:0031532; GO:0051015; GO:0030048; GO:0030898; GO:0042641; GO:0005826; GO:0031032; GO:0001525; GO:0043534; GO:0005903; GO:0031252; GO:0005913; GO:0032154; GO:0000910; GO:0005737; GO:0005829; GO:0001768; GO:0051295; GO:0070062; GO:0005925; GO:0001772; GO:0001701; GO:0007229; GO:0050900; GO:0000212; GO:0016020; GO:0006509; GO:0000146; GO:…	12.556	12.9491	0.393102	0.283636	0.0349034	1.31321
AARS	Alanine--tRNA ligase, cytoplasmic	P49588	23	19	83	cytoplasm [GO:0005737]; cytosol [GO:0005829]; extracellular exosome [GO:0070062]; membrane [GO:0016020]; alanine-tRNA ligase activity [GO:0004813]; amino acid binding [GO:0016597]; aminoacyl-tRNA editing activity [GO:0002161]; ATP binding [GO:0005524]; tRNA binding [GO:0000049]; zinc ion binding [GO:0008270]; alanyl-tRNA aminoacylation [GO:0006419]; cerebellar Purkinje cell layer development [GO:…	GO:0005524; GO:0004813; GO:0006419; GO:0016597; GO:0002161; GO:0021680; GO:0005737; GO:0005829; GO:0030968; GO:0070062; GO:0001942; GO:0016020; GO:0043524; GO:0050885; GO:0006457; GO:0043200; GO:0006418; GO:0000049; GO:0006400; GO:0008033; GO:0008270	13.8984	14.2958	0.397438	0.011181	0.000238535	1.31717
PGM1	Phosphoglucomutase-1	P36871	25	23	48	actin cytoskeleton [GO:0015629]; cytoplasm [GO:0005737]; cytosol [GO:0005829]; extracellular exosome [GO:0070062]; magnesium ion binding [GO:0000287]; phosphoglucomutase activity [GO:0004614]; galactose catabolic process [GO:0019388]; gluconeogenesis [GO:0006094]; glucose metabolic process [GO:0006006]; glycogen biosynthetic process [GO:0005978]; glycogen catabolic process [GO:0005980]; glycolyti…	GO:0015629; GO:0005737; GO:0005829; GO:0070062; GO:0019388; GO:0006094; GO:0006006; GO:0005978; GO:0005980; GO:0006096; GO:0000287; GO:0004614	14.6197	15.0199	0.400193	0.212563	0.0102555	1.31968
HNRNPA3	Heterogeneous nuclear ribonucleoprotein A3	P51991	9	5	33	catalytic step 2 spliceosome [GO:0071013]; cytoplasm [GO:0005737]; intracellular ribonucleoprotein complex [GO:0030529]; messenger ribonucleoprotein complex [GO:1990124]; neuron projection [GO:0043005]; nucleoplasm [GO:0005654]; nucleus [GO:0005634]; ribonucleoprotein granule [GO:0035770]; mRNA binding [GO:0003729]; nucleotide binding [GO:0000166]; poly(A) RNA binding [GO:0044822]; RNA binding [G…	GO:0003723; GO:0051033; GO:0071013; GO:0005737; GO:0010467; GO:0030529; GO:0003729; GO:0000398; GO:0051028; GO:1990124; GO:0043005; GO:0005654; GO:0000166; GO:0005634; GO:0044822; GO:0035770	12.4862	12.895	0.408747	0.329357	0.00289101	1.32753
NAGK	Isoform 2 of N-acetyl-D-glucosamine kinase	Q9UJ70-2	10	7	31	cytosol [GO:0005829]; extracellular exosome [GO:0070062]; ATP binding [GO:0005524]; N-acetylglucosamine kinase activity [GO:0045127]; N-acylmannosamine kinase activity [GO:0009384]; N-acetylglucosamine metabolic process [GO:0006044]; N-acetylmannosamine metabolic process [GO:0006051]; N-acetylneuraminate catabolic process [GO:0019262]; UDP-N-acetylglucosamine biosynthetic process [GO:0006048]	GO:0005524; GO:0045127; GO:0006044; GO:0006051; GO:0019262; GO:0009384; GO:0006048; GO:0005829; GO:0070062	10.8984	11.3093	0.410946	0.0560956	0.0432853	1.32956
UTRN	Isoform 2 of Utrophin	P46939-2	20	11	344	cell junction [GO:0030054]; cortical actin cytoskeleton [GO:0030864]; cytoplasm [GO:0005737]; cytoskeleton [GO:0005856]; dystrophin-associated glycoprotein complex [GO:0016010]; extracellular exosome [GO:0070062]; filopodium [GO:0030175]; filopodium membrane [GO:0031527]; growth cone [GO:0030426]; membrane [GO:0016020]; neuromuscular junction [GO:0031594]; nucleoplasm [GO:0005654]; plasma membran…	GO:0003779; GO:0030054; GO:0030864; GO:0005737; GO:0005856; GO:0016010; GO:0070062; GO:0030175; GO:0031527; GO:0030426; GO:0005178; GO:0016020; GO:0006936; GO:0007517; GO:0031594; GO:0007528; GO:0005654; GO:0005886; GO:0001954; GO:0045211; GO:0043234; GO:0019901; GO:2000649; GO:0042383; GO:0017166; GO:0008270	12.6023	13.0145	0.412167	0.0365939	0.0110807	1.33068
SH3BGRL	SH3 domain-binding glutamic acid-rich-like protein	O75368	9	7	10	cytoplasm [GO:0005737]; extracellular exosome [GO:0070062]; extracellular space [GO:0005615]; nucleus [GO:0005634]; SH3/SH2 adaptor activity [GO:0005070]	GO:0005070; GO:0005737; GO:0070062; GO:0005615; GO:0005634	12.9912	13.4236	0.4324	0.185747	0.0021054	1.34948
PGLS	6-phosphogluconolactonase	O95336	9	7	21	cytosol [GO:0005829]; extracellular exosome [GO:0070062]; 6-phosphogluconolactonase activity [GO:0017057]; monosaccharide binding [GO:0048029]; carbohydrate metabolic process [GO:0005975]; pentose-phosphate shunt [GO:0006098]; pentose-phosphate shunt, oxidative branch [GO:0009051]	GO:0017057; GO:0005975; GO:0005829; GO:0070062; GO:0048029; GO:0006098; GO:0009051	12.9073	13.3442	0.436901	0.178751	0.01352	1.35369
TKFC	Protein TKFC	A0A087WUL0	5	5	45	ATP binding [GO:0005524]; glycerone kinase activity [GO:0004371]; glycerol metabolic process [GO:0006071]	GO:0005524; GO:0006071; GO:0004371	9.34834	9.79041	0.44207	0.0750304	0.027802	1.35855
CTNND1	Catenin delta-1	C9JZR2	5	4	92	plasma membrane [GO:0005886]; single organismal cell-cell adhesion [GO:0016337]	GO:0005886; GO:0016337	10.5758	11.0235	0.447728	0.0874422	0.0030578	1.36389
LAMB2	Laminin subunit beta-2	P55268	24	19	130	basal lamina [GO:0005605]; basement membrane [GO:0005604]; extracellular exosome [GO:0070062]; extracellular region [GO:0005576]; laminin-11 complex [GO:0043260]; laminin-3 complex [GO:0005608]; synapse [GO:0045202]; structural molecule activity [GO:0005198]; astrocyte development [GO:0014002]; axon extension involved in regeneration [GO:0048677]; axon guidance [GO:0007411]; cell adhesion [GO:000…	GO:0014044; GO:0014002; GO:0048677; GO:0007411; GO:0005605; GO:0005604; GO:0007155; GO:0070062; GO:0030198; GO:0005576; GO:0043260; GO:0005608; GO:0072274; GO:0072249; GO:0007528; GO:0060041; GO:0005198; GO:0045202; GO:0007601	11.9419	12.3962	0.454326	0.371772	0.0249664	1.37014
HDAC6	Histone deacetylase 6	Q9UBN7	3	3	62	aggresome [GO:0016235]; axon [GO:0030424]; caveola [GO:0005901]; cell leading edge [GO:0031252]; cytoplasm [GO:0005737]; cytoplasmic microtubule [GO:0005881]; cytosol [GO:0005829]; dendrite [GO:0030425]; histone deacetylase complex [GO:0000118]; inclusion body [GO:0016234]; microtubule [GO:0005874]; microtubule associated complex [GO:0005875]; multivesicular body [GO:0005771]; nucleus [GO:0005634…	GO:0070846; GO:0051879; GO:0032041; GO:0016235; GO:0070842; GO:0043014; GO:0030424; GO:0008013; GO:0005901; GO:0031252; GO:0070301; GO:0071218; GO:0035967; GO:0001047; GO:0005737; GO:0005881; GO:0005829; GO:0030425; GO:0070840; GO:0019899; GO:0004407; GO:0042826; GO:0000118; GO:0016575; GO:0016234; GO:0006886; GO:0032418; GO:0016236; GO:0005874; GO:0005875; GO:0008017; GO:0006515; GO:0051787; GO:…	8.83623	9.29067	0.45444	0.129116	0.010863	1.37025
CACNA2D1	Voltage-dependent calcium channel subunit alpha-2/delta-1	P54289	12	10	92	extracellular exosome [GO:0070062]; L-type voltage-gated calcium channel complex [GO:1990454]; plasma membrane [GO:0005886]; sarcoplasmic reticulum [GO:0016529]; voltage-gated calcium channel complex [GO:0005891]; metal ion binding [GO:0046872]; voltage-gated calcium channel activity [GO:0005245]; calcium ion transmembrane transport via high voltage-gated calcium channel [GO:0061577]; calcium ion…	GO:1990454; GO:0061577; GO:0006816; GO:0060402; GO:0061337; GO:0086002; GO:0070062; GO:0086012; GO:0046872; GO:0005886; GO:1901843; GO:0051924; GO:0086091; GO:0098903; GO:0060307; GO:0016529; GO:0005245; GO:0005891	11.6221	12.0816	0.459487	0.0853884	0.0190915	1.37505
GNB2L1	Guanine nucleotide-binding protein subunit beta-2-like 1	P63244	12	10	32	cytoplasm [GO:0005737]; cytosol [GO:0005829]; dendrite [GO:0030425]; extracellular exosome [GO:0070062]; IRE1-RACK1-PP2A complex [GO:1990630]; midbody [GO:0030496]; mitochondrion [GO:0005739]; neuronal cell body [GO:0043025]; nucleus [GO:0005634]; perikaryon [GO:0043204]; perinuclear region of cytoplasm [GO:0048471]; phagocytic cup [GO:0001891]; small ribosomal subunit [GO:0015935]; cysteine-type…	GO:1990630; GO:0042169; GO:0006919; GO:0007049; GO:0071333; GO:0071363; GO:0008656; GO:0005737; GO:0005829; GO:0030425; GO:0019899; GO:0070062; GO:0007369; GO:0008200; GO:0030496; GO:0005739; GO:0030178; GO:0030308; GO:1900102; GO:0010629; GO:1903208; GO:0033137; GO:0050765; GO:0051898; GO:0017148; GO:0043025; GO:0005634; GO:0001649; GO:0043204; GO:0048471; GO:0001891; GO:0044822; GO:0043547; GO:…	12.6332	13.1076	0.474489	0.0236321	0.00147255	1.38943
TLN1	Talin-1	Q9Y490	40	32	211	cell surface [GO:0009986]; cell-cell junction [GO:0005911]; cytoplasm [GO:0005737]; cytosol [GO:0005829]; extracellular exosome [GO:0070062]; extracellular region [GO:0005576]; focal adhesion [GO:0005925]; microtubule organizing center [GO:0005815]; plasma membrane [GO:0005886]; ruffle [GO:0001726]; ruffle membrane [GO:0032587]; integrin binding [GO:0005178]; LIM domain binding [GO:0030274]; stru…	GO:0036498; GO:0030274; GO:0009986; GO:0005911; GO:0007043; GO:0007044; GO:0030866; GO:0005737; GO:0007016; GO:0005829; GO:0070062; GO:0005576; GO:0005925; GO:0005178; GO:0005815; GO:0006928; GO:0006936; GO:0005886; GO:0070527; GO:0002576; GO:0001726; GO:0032587; GO:0005200; GO:0017166; GO:0016032	13.5586	14.0336	0.474974	0.0656686	0.000211415	1.38989
HSD17B10	3-hydroxyacyl-CoA dehydrogenase type-2	Q99714	14	14	19	cytoplasm [GO:0005737]; mitochondrial matrix [GO:0005759]; mitochondrion [GO:0005739]; plasma membrane [GO:0005886]; 3-hydroxy-2-methylbutyryl-CoA dehydrogenase activity [GO:0047015]; 3-hydroxyacyl-CoA dehydrogenase activity [GO:0003857]; acetoacetyl-CoA reductase activity [GO:0018454]; beta-amyloid binding [GO:0001540]; cholate 7-alpha-dehydrogenase activity [GO:0008709]; estradiol 17-beta-dehyd…	GO:0047015; GO:0003857; GO:0033327; GO:0051287; GO:0018454; GO:0001540; GO:0009083; GO:0007569; GO:0008709; GO:0005737; GO:0004303; GO:0006629; GO:0005759; GO:0070901; GO:0090646; GO:0005739; GO:0005886; GO:0044822; GO:0051289; GO:0005496; GO:0030283	13.5662	14.0412	0.475027	0.127192	0.00956649	1.38994
LONP1	Lon protease homolog, mitochondrial	K7EKE6	18	14	86	cytoplasm [GO:0005737]; mitochondrial matrix [GO:0005759]; mitochondrion [GO:0005739]; nucleoplasm [GO:0005654]; nucleus [GO:0005634]; ATP binding [GO:0005524]; ATP-dependent peptidase activity [GO:0004176]; sequence-specific DNA binding [GO:0043565]; serine-type endopeptidase activity [GO:0004252]; cellular response to oxidative stress [GO:0034599]; chaperone-mediated protein complex assembly [G…	GO:0005524; GO:0004176; GO:0034599; GO:0051131; GO:0005737; GO:0006515; GO:0005759; GO:0005739; GO:0005654; GO:0005634; GO:0070407; GO:0090296; GO:0043565; GO:0004252	11.6606	12.1359	0.475245	0.4382	0.0159068	1.39015
PON2	Serum paraoxonase/arylesterase 2	J3QT77	9	9	28	extracellular region [GO:0005576]; arylesterase activity [GO:0004064]	GO:0004064; GO:0005576	12.0679	12.5474	0.479516	0.0331623	0.00364111	1.39428
RHOC	Rho-related GTP-binding protein RhoC (Fragment)	Q5JR08	9	2	22	intracellular [GO:0005622]; GTP binding [GO:0005525]; skeletal muscle satellite cell migration [GO:1902766]; small GTPase mediated signal transduction [GO:0007264]; wound healing, spreading of cells [GO:0044319]	GO:0005525; GO:0005622; GO:1902766; GO:0007264; GO:0044319	10.3172	10.7972	0.479984	0.225825	0.0132756	1.39473
PSMB5	Proteasome subunit beta type-5	P28074	3	3	18	centrosome [GO:0005813]; cytosol [GO:0005829]; extracellular exosome [GO:0070062]; nucleoplasm [GO:0005654]; nucleus [GO:0005634]; proteasome complex [GO:0000502]; proteasome core complex [GO:0005839]; peptidase activity [GO:0008233]; threonine-type endopeptidase activity [GO:0004298]; anaphase-promoting complex-dependent catabolic process [GO:0031145]; antigen processing and presentation of exog…	GO:0038095; GO:0000165; GO:0038061; GO:0050852; GO:0060071; GO:0031145; GO:0002479; GO:0005813; GO:0005829; GO:0070062; GO:0090090; GO:0051436; GO:0005654; GO:0005634; GO:0008233; GO:0090263; GO:0051437; GO:0000502; GO:0005839; GO:0043161; GO:0000209; GO:0006508; GO:0006521; GO:0043488; GO:0006979; GO:0002223; GO:0004298; GO:0033209; GO:0016032	8.3577	8.8419	0.484194	0.00186067	0.0190786	1.3988
ECI1	Enoyl-CoA delta isomerase 1, mitochondrial	P42126	5	4	32	extracellular exosome [GO:0070062]; mitochondrial inner membrane [GO:0005743]; mitochondrial matrix [GO:0005759]; mitochondrion [GO:0005739]; dodecenoyl-CoA delta-isomerase activity [GO:0004165]; intramolecular oxidoreductase activity [GO:0016860]; fatty acid beta-oxidation [GO:0006635]	GO:0004165; GO:0070062; GO:0006635; GO:0016860; GO:0005743; GO:0005759; GO:0005739	10.3112	10.7955	0.484347	0.131752	4.89608e-06	1.39895
PC	Pyruvate carboxylase, mitochondrial	P11498	30	25	110	cytoplasm [GO:0005737]; cytosol [GO:0005829]; mitochondrial matrix [GO:0005759]; mitochondrion [GO:0005739]; ATP binding [GO:0005524]; biotin binding [GO:0009374]; biotin carboxylase activity [GO:0004075]; DNA binding [GO:0003677]; metal ion binding [GO:0046872]; pyruvate carboxylase activity [GO:0004736]; biotin metabolic process [GO:0006768]; gluconeogenesis [GO:0006094]; lipid metabolic proces…	GO:0005524; GO:0003677; GO:0009374; GO:0004075; GO:0006768; GO:0005737; GO:0005829; GO:0006094; GO:0006629; GO:0046872; GO:0005759; GO:0005739; GO:0010629; GO:0006107; GO:0044794; GO:0044791; GO:0004736; GO:0006090; GO:0019074	12.7881	13.2749	0.486816	0.0312906	0.00467085	1.40135
EIF5A	Eukaryotic translation initiation factor 5A-1	I3L504	5	5	16	ribosome binding [GO:0043022]; translation elongation factor activity [GO:0003746]; positive regulation of translational elongation [GO:0045901]; positive regulation of translational termination [GO:0045905]; translational frameshifting [GO:0006452]	GO:0045901; GO:0045905; GO:0043022; GO:0003746; GO:0006452	11.84	12.3286	0.488573	0.00118649	0.000851093	1.40306
OAT	Ornithine aminotransferase, mitochondrial	P04181	10	9	38	mitochondrial matrix [GO:0005759]; mitochondrion [GO:0005739]; identical protein binding [GO:0042802]; ornithine-oxo-acid transaminase activity [GO:0004587]; pyridoxal phosphate binding [GO:0030170]; arginine catabolic process to glutamate [GO:0019544]; arginine catabolic process to proline via ornithine [GO:0010121]; cellular amino acid biosynthetic process [GO:0008652]; L-proline biosynthetic p…	GO:0055129; GO:0019544; GO:0010121; GO:0008652; GO:0042802; GO:0005759; GO:0005739; GO:0004587; GO:0034214; GO:0030170; GO:0007601	11.2829	11.7729	0.489962	0.0151208	3.26486e-05	1.40441
CALD1	Caldesmon	E9PGZ1	5	3	57	muscle contraction [GO:0006936]	GO:0006936	8.40366	8.89757	0.493904	0.0799469	0.0180891	1.40825
HEBP2	Heme-binding protein 2	Q9Y5Z4	4	3	20	cytoplasm [GO:0005737]; extracellular exosome [GO:0070062]; mitochondrion [GO:0005739]; negative regulation of mitochondrial membrane potential [GO:0010917]; positive regulation of mitochondrial membrane permeability [GO:0035794]; positive regulation of necrotic cell death [GO:0010940]	GO:0005737; GO:0070062; GO:0005739; GO:0010917; GO:0035794; GO:0010940	11.5064	12.0009	0.494475	0.184709	0.019198	1.40881
PSMC5	26S protease regulatory subunit 8	P62195	5	5	49	blood microparticle [GO:0072562]; cytoplasm [GO:0005737]; cytoplasmic vesicle [GO:0031410]; cytosol [GO:0005829]; cytosolic proteasome complex [GO:0031597]; extracellular exosome [GO:0070062]; inclusion body [GO:0016234]; membrane [GO:0016020]; nuclear proteasome complex [GO:0031595]; nucleoplasm [GO:0005654]; nucleus [GO:0005634]; proteasome accessory complex [GO:0022624]; proteasome complex [GO…	GO:0005524; GO:0016887; GO:0030433; GO:0038095; GO:0000165; GO:0038061; GO:0050852; GO:0017025; GO:0060071; GO:0031145; GO:0002479; GO:0072562; GO:0005737; GO:0031410; GO:0005829; GO:0031597; GO:0070062; GO:0016234; GO:0016020; GO:0090090; GO:0043069; GO:0045892; GO:0051436; GO:0031595; GO:0005654; GO:0005634; GO:0045899; GO:0090263; GO:0090261; GO:0045893; GO:0051437; GO:0022624; GO:0000502; GO:…	10.0005	10.4972	0.496684	0.18516	0.00559967	1.41097
ARF5	ADP-ribosylation factor 5	P84085	10	3	21	extracellular exosome [GO:0070062]; Golgi apparatus [GO:0005794]; perinuclear region of cytoplasm [GO:0048471]; plasma membrane [GO:0005886]; GTP binding [GO:0005525]; GTPase activity [GO:0003924]; protein transport [GO:0015031]; retrograde vesicle-mediated transport, Golgi to ER [GO:0006890]; small GTPase mediated signal transduction [GO:0007264]	GO:0005525; GO:0003924; GO:0005794; GO:0070062; GO:0048471; GO:0005886; GO:0015031; GO:0006890; GO:0007264	9.06437	9.56454	0.500171	0.00243566	0.0170995	1.41438
ACADS	Short-chain specific acyl-CoA dehydrogenase, mitochondrial	P16219	5	3	35	mitochondrial matrix [GO:0005759]; mitochondrion [GO:0005739]; nucleus [GO:0005634]; acyl-CoA dehydrogenase activity [GO:0003995]; butyryl-CoA dehydrogenase activity [GO:0004085]; electron carrier activity [GO:0009055]; fatty-acyl-CoA binding [GO:0000062]; flavin adenine dinucleotide binding [GO:0050660]; butyrate catabolic process [GO:0046359]; fatty acid beta-oxidation [GO:0006635]; fatty acid …	GO:0003995; GO:0046359; GO:0004085; GO:0009055; GO:0006635; GO:0033539; GO:0000062; GO:0050660; GO:0055088; GO:0005759; GO:0005739; GO:0005634; GO:0051289; GO:0051384; GO:0042594	9.33393	9.84117	0.507242	0.0899571	0.00765179	1.42133
TTC7B	Tetratricopeptide repeat protein 7B	Q86TV6	3	3	78	cytosol [GO:0005829]; plasma membrane [GO:0005886]; establishment of protein localization to plasma membrane [GO:0090002]; phosphatidylinositol phosphorylation [GO:0046854]	GO:0005829; GO:0090002; GO:0046854; GO:0005886	8.33982	8.84712	0.507298	0.0767086	0.0173469	1.42139
ISOC2	Isochorismatase domain-containing protein 2, mitochondrial	Q96AB3	7	7	18	cytoplasm [GO:0005737]; nucleus [GO:0005634]; catalytic activity [GO:0003824]; metabolic process [GO:0008152]; protein destabilization [GO:0031648]	GO:0003824; GO:0005737; GO:0008152; GO:0005634; GO:0031648	11.085	11.6012	0.51628	0.076718	0.00104722	1.43026
KIF5B	Kinesin-1 heavy chain	P33176	15	5	116	ciliary rootlet [GO:0035253]; cytoplasm [GO:0005737]; endocytic vesicle [GO:0030139]; kinesin complex [GO:0005871]; membrane [GO:0016020]; microtubule [GO:0005874]; microtubule organizing center [GO:0005815]; neuron projection [GO:0043005]; perinuclear region of cytoplasm [GO:0048471]; vesicle [GO:0031982]; ATP binding [GO:0005524]; ATP-dependent microtubule motor activity, plus-end-directed [GO:…	GO:0005524; GO:0008574; GO:0007411; GO:0035253; GO:0005737; GO:0007028; GO:0030705; GO:0030139; GO:0005871; GO:0016020; GO:0005874; GO:0008017; GO:0003777; GO:0005815; GO:0007018; GO:0043005; GO:0048471; GO:0072383; GO:0090004; GO:0043268; GO:0032230; GO:0042391; GO:0035617; GO:0031982; GO:0047496	9.3418	9.86083	0.519026	0.0783787	0.00245119	1.43299
ARHGDIB	Rho GDP-dissociation inhibitor 2	P52566	7	4	25	cytoplasm [GO:0005737]; cytoplasmic, membrane-bounded vesicle [GO:0016023]; cytoskeleton [GO:0005856]; cytosol [GO:0005829]; extracellular exosome [GO:0070062]; membrane [GO:0016020]; GTPase activator activity [GO:0005096]; GTPase activity [GO:0003924]; Rac GTPase binding [GO:0048365]; Rho GDP-dissociation inhibitor activity [GO:0005094]; cellular response to redox state [GO:0071461]; movement of…	GO:0005096; GO:0003924; GO:0048365; GO:0005094; GO:0071461; GO:0005737; GO:0016023; GO:0005856; GO:0005829; GO:0070062; GO:0016020; GO:0006928; GO:0007275; GO:0007162; GO:1901164; GO:0035023; GO:2000249; GO:0051056	10.6197	11.1441	0.524474	0.122277	0.0222508	1.43841
KIF21A	Kinesin-like protein KIF21A	Q7Z4S6	10	8	173	cytoplasm [GO:0005737]; kinesin complex [GO:0005871]; microtubule [GO:0005874]; ATP binding [GO:0005524]; ATPase activity [GO:0016887]; microtubule motor activity [GO:0003777]; microtubule-based movement [GO:0007018]	GO:0005524; GO:0016887; GO:0005737; GO:0005871; GO:0005874; GO:0003777; GO:0007018	13.0525	13.5934	0.540846	0.00116483	0.0342216	1.45483
CALR	Calreticulin	P27797	11	9	38	acrosomal vesicle [GO:0001669]; cell surface [GO:0009986]; cytoplasm [GO:0005737]; cytosol [GO:0005829]; endocytic vesicle lumen [GO:0071682]; endoplasmic reticulum [GO:0005783]; endoplasmic reticulum lumen [GO:0005788]; external side of plasma membrane [GO:0009897]; extracellular exosome [GO:0070062]; extracellular region [GO:0005576]; extracellular space [GO:0005615]; focal adhesion [GO:0005925…	GO:0036500; GO:0003677; GO:0005794; GO:0042824; GO:0001669; GO:0050681; GO:0002474; GO:0005509; GO:0030246; GO:0055007; GO:0007050; GO:0009986; GO:0006874; GO:0071285; GO:0090398; GO:0051087; GO:0061077; GO:0001849; GO:0030866; GO:0005737; GO:0005829; GO:0071682; GO:0005783; GO:0005788; GO:0009897; GO:0070062; GO:0005576; GO:0005615; GO:0005925; GO:0042921; GO:0001948; GO:0042562; GO:0071556; GO:…	12.5194	13.0642	0.544811	0.00309709	0.000635239	1.45883
ACSS1	Acetyl-coenzyme A synthetase 2-like, mitochondrial	Q9NUB1	9	8	56	mitochondrial matrix [GO:0005759]; acetate-CoA ligase activity [GO:0003987]; AMP binding [GO:0016208]; ATP binding [GO:0005524]; acetate biosynthetic process [GO:0019413]; acetyl-CoA biosynthetic process [GO:0006085]; acetyl-CoA biosynthetic process from acetate [GO:0019427]; ethanol oxidation [GO:0006069]; propionate biosynthetic process [GO:0019542]	GO:0016208; GO:0005524; GO:0019413; GO:0003987; GO:0006085; GO:0019427; GO:0006069; GO:0005759; GO:0019542	10.3014	10.8467	0.545349	0.0477871	0.00755682	1.45937
DDX6	Probable ATP-dependent RNA helicase DDX6	P26196	4	4	43	cytoplasm [GO:0005737]; cytoplasmic mRNA processing body [GO:0000932]; cytoplasmic stress granule [GO:0010494]; cytosol [GO:0005829]; intracellular membrane-bounded organelle [GO:0043231]; membrane [GO:0016020]; RISC complex [GO:0016442]; ATP binding [GO:0005524]; ATP-dependent RNA helicase activity [GO:0004004]; helicase activity [GO:0004386]; poly(A) RNA binding [GO:0044822]; protein domain spe…	GO:0005524; GO:0004004; GO:0016442; GO:0003724; GO:0010501; GO:0005737; GO:0000932; GO:0033962; GO:0010494; GO:0005829; GO:0043928; GO:0004386; GO:0043231; GO:0016020; GO:0045665; GO:0044822; GO:0019904; GO:0006417; GO:0019827; GO:0019074	9.94654	10.4967	0.550121	0.201337	0.0144072	1.46421
BBOX1	Gamma-butyrobetaine dioxygenase	O75936	7	6	38	cytosol [GO:0005829]; extracellular exosome [GO:0070062]; mitochondrion [GO:0005739]; gamma-butyrobetaine dioxygenase activity [GO:0008336]; iron ion binding [GO:0005506]; zinc ion binding [GO:0008270]; carnitine biosynthetic process [GO:0045329]	GO:0045329; GO:0005829; GO:0070062; GO:0008336; GO:0005506; GO:0005739; GO:0008270	9.87315	10.4265	0.553314	0.0623506	0.00268325	1.46745
PANK4	Pantothenate kinase 4	Q9NVE7	7	4	82	cytoplasm [GO:0005737]; ATP binding [GO:0005524]; pantothenate kinase activity [GO:0004594]; coenzyme A biosynthetic process [GO:0015937]	GO:0005524; GO:0015937; GO:0005737; GO:0004594	9.65001	10.2069	0.556855	0.0490716	5.60254e-05	1.47106
ACBD7	Acyl-CoA-binding domain-containing protein 7	Q8N6N7	3	2	14	fatty-acyl-CoA binding [GO:0000062]; lipid binding [GO:0008289]	GO:0000062; GO:0008289	9.81412	10.3719	0.557764	0.365666	0.0214577	1.47199
RABEP1	Rab GTPase-binding effector protein 1	Q15276	6	2	97	early endosome [GO:0005769]; endocytic vesicle [GO:0030139]; endosome [GO:0005768]; intracellular membrane-bounded organelle [GO:0043231]; recycling endosome [GO:0055037]; GTPase activator activity [GO:0005096]; protein homodimerization activity [GO:0042803]; apoptotic process [GO:0006915]; endocytosis [GO:0006897]; membrane fusion [GO:0061025]; protein transport [GO:0015031]; vesicle-mediated tr…	GO:0005096; GO:0006915; GO:0005769; GO:0030139; GO:0006897; GO:0005768; GO:0043231; GO:0061025; GO:0042803; GO:0015031; GO:0055037; GO:0016192	9.02545	9.59327	0.567811	0.188288	0.0299256	1.48227
TPP2	Tripeptidyl-peptidase 2	Q5VZU9	4	3	94	cytoplasm [GO:0005737]; nucleus [GO:0005634]; serine-type endopeptidase activity [GO:0004252]	GO:0005737; GO:0005634; GO:0004252	9.51756	10.0947	0.577164	0.231189	0.000339722	1.49191
SLC32A1	Vesicular inhibitory amino acid transporter	Q9H598	7	6	36	cell tip [GO:0051286]; clathrin-sculpted gamma-aminobutyric acid transport vesicle membrane [GO:0061202]; cone cell pedicle [GO:0044316]; dendrite [GO:0030425]; dendrite terminus [GO:0044292]; inhibitory synapse [GO:0060077]; integral component of membrane [GO:0016021]; neuron projection [GO:0043005]; neuron projection terminus [GO:0044306]; plasma membrane [GO:0005886]; presynaptic active zone […	GO:0007568; GO:0003333; GO:0015171; GO:0051286; GO:0061202; GO:0044316; GO:0030425; GO:0044292; GO:0015495; GO:0015187; GO:0021766; GO:0060077; GO:0016021; GO:0006811; GO:0043005; GO:0044306; GO:0007269; GO:0005886; GO:0048786; GO:0030672; GO:0005276	9.39605	9.97341	0.577361	0.253092	0.0356182	1.49212
RUVBL1	RuvB-like 1	Q9Y265	7	5	49	cytoplasm [GO:0005737]; extracellular exosome [GO:0070062]; Golgi apparatus [GO:0005794]; Ino80 complex [GO:0031011]; intracellular membrane-bounded organelle [GO:0043231]; membrane [GO:0016020]; microtubule organizing center [GO:0005815]; MLL1 complex [GO:0071339]; NuA4 histone acetyltransferase complex [GO:0035267]; nuclear matrix [GO:0016363]; nucleoplasm [GO:0005654]; nucleus [GO:0005634]; R2…	GO:0005524; GO:0034080; GO:0003678; GO:0006310; GO:0006281; GO:0005794; GO:0031011; GO:0071339; GO:0035267; GO:0097255; GO:0000812; GO:1904837; GO:0051301; GO:0005737; GO:0070062; GO:0043968; GO:0043967; GO:0043231; GO:0016020; GO:0005815; GO:0007067; GO:0016363; GO:0005654; GO:0005634; GO:1903955; GO:1904874; GO:0040008; GO:1903146; GO:0006357; GO:0007283; GO:0006351	10.9414	11.5218	0.580435	0.259502	0.000550979	1.4953
HNRNPC	Heterogeneous nuclear ribonucleoproteins C1/C2	B4DY08	9	8	27	intracellular ribonucleoprotein complex [GO:0030529]; viral nucleocapsid [GO:0019013]; nucleic acid binding [GO:0003676]; nucleotide binding [GO:0000166]	GO:0030529; GO:0003676; GO:0000166; GO:0019013	12.539	13.1267	0.587662	0.388241	0.0342926	1.50281
AHCYL2	Adenosylhomocysteinase 3	Q96HN2	20	5	45	cytosol [GO:0005829]; endoplasmic reticulum [GO:0005783]; neuron projection [GO:0043005]; hydrolase activity [GO:0016787]; one-carbon metabolic process [GO:0006730]; S-adenosylmethionine cycle [GO:0033353]	GO:0033353; GO:0005829; GO:0005783; GO:0016787; GO:0043005; GO:0006730	10.5655	11.1542	0.588726	0.174855	0.00800042	1.50392
EEF2	Elongation factor 2	P13639	25	21	80	aggresome [GO:0016235]; cytoplasm [GO:0005737]; cytosol [GO:0005829]; extracellular exosome [GO:0070062]; intracellular ribonucleoprotein complex [GO:0030529]; membrane [GO:0016020]; membrane raft [GO:0045121]; nucleus [GO:0005634]; plasma membrane [GO:0005886]; polysomal ribosome [GO:0042788]; 5S rRNA binding [GO:0008097]; GTP binding [GO:0005525]; GTPase activity [GO:0003924]; poly(A) RNA bindi…	GO:0008097; GO:0005525; GO:0003924; GO:0016235; GO:0007568; GO:1990416; GO:0005737; GO:0005829; GO:0070062; GO:0014009; GO:0002244; GO:0030529; GO:0016020; GO:0045121; GO:0005634; GO:0017183; GO:0005886; GO:0044822; GO:0042788; GO:2000767; GO:0045727; GO:0019901; GO:0034976; GO:0032355; GO:0045471; GO:0014076; GO:0051593; GO:0042542; GO:0002931; GO:0043022; GO:0035914; GO:0003009; GO:0003746; GO:…	14.0262	14.6181	0.591882	0.00195212	0.00809006	1.50721
MAPRE1	Microtubule-associated protein RP/EB family member 1	Q15691	11	8	20	cell projection membrane [GO:0031253]; centrosome [GO:0005813]; cortical microtubule cytoskeleton [GO:0030981]; cytoplasm [GO:0005737]; cytoplasmic microtubule [GO:0005881]; cytosol [GO:0005829]; Golgi apparatus [GO:0005794]; microtubule [GO:0005874]; microtubule plus-end [GO:0035371]; microtubule plus-end binding [GO:0051010]; poly(A) RNA binding [GO:0044822]; protein C-terminus binding [GO:0008…	GO:0000086; GO:0005794; GO:0051301; GO:0031253; GO:0008283; GO:0005813; GO:0030981; GO:0005737; GO:0005881; GO:0005829; GO:0005874; GO:0035371; GO:0051010; GO:0007067; GO:1904527; GO:0031115; GO:0044822; GO:0030335; GO:1903033; GO:0008022; GO:0035372; GO:0007062	11.8761	12.4724	0.5963	0.275755	0.0153609	1.51183
AKR1B1	Aldose reductase	P15121	18	13	32	cell projection cytoplasm [GO:0032838]; cytoplasm [GO:0005737]; cytosol [GO:0005829]; extracellular exosome [GO:0070062]; extracellular space [GO:0005615]; mast cell granule [GO:0042629]; nucleoplasm [GO:0005654]; paranodal junction [GO:0033010]; perinuclear region of cytoplasm [GO:0048471]; Schmidt-Lanterman incisure [GO:0043220]; Schwann cell microvillus [GO:0097454]; alditol:NADP+ 1-oxidoreduc…	GO:0006700; GO:0043220; GO:0097454; GO:0004032; GO:0004033; GO:0005975; GO:0032838; GO:0070301; GO:0097238; GO:1901653; GO:0005737; GO:0005829; GO:0044597; GO:0044598; GO:0009055; GO:0070062; GO:0005615; GO:0046370; GO:0043795; GO:0072061; GO:0042629; GO:0060135; GO:0018931; GO:0042415; GO:0005654; GO:0033010; GO:0048471; GO:0046427; GO:0048661; GO:0006950; GO:0097066; GO:0009414; GO:0006061; GO:…	13.4416	14.0447	0.603079	0.00672176	0.0363674	1.51896
EIF2AK2	Interferon-induced, double-stranded RNA-activated protein kinase	P19525	4	2	59	cytoplasm [GO:0005737]; cytosol [GO:0005829]; membrane [GO:0016020]; nucleus [GO:0005634]; perinuclear region of cytoplasm [GO:0048471]; ribosome [GO:0005840]; ATP binding [GO:0005524]; double-stranded RNA binding [GO:0003725]; eukaryotic translation initiation factor 2alpha kinase activity [GO:0004694]; non-membrane spanning protein tyrosine kinase activity [GO:0004715]; poly(A) RNA binding [GO:…	GO:0005524; GO:0000186; GO:0034198; GO:0005737; GO:0005829; GO:0051607; GO:0003725; GO:0030968; GO:0004694; GO:0030683; GO:0045087; GO:0016020; GO:0043066; GO:0008285; GO:0033689; GO:0017148; GO:0045071; GO:0004715; GO:0005634; GO:0048471; GO:0044822; GO:0051092; GO:1901224; GO:0043065; GO:0032722; GO:0001819; GO:0032874; GO:0046777; GO:0004672; GO:0008601; GO:0006468; GO:0004674; GO:1900225; GO:…	8.69564	9.29964	0.604007	0.0718069	0.0279023	1.51993
HNRNPA2B1	Heterogeneous nuclear ribonucleoproteins A2/B1	P22626	14	10	32	catalytic step 2 spliceosome [GO:0071013]; cytoplasm [GO:0005737]; extracellular exosome [GO:0070062]; intracellular ribonucleoprotein complex [GO:0030529]; membrane [GO:0016020]; nucleoplasm [GO:0005654]; nucleus [GO:0005634]; spliceosomal complex [GO:0005681]; miRNA binding [GO:0035198]; mRNA 3'-UTR binding [GO:0003730]; N6-methyladenosine-containing RNA binding [GO:1990247]; nucleotide binding…	GO:1990247; GO:0003723; GO:0050658; GO:0071013; GO:0005737; GO:0070062; GO:0010467; GO:0030529; GO:0003730; GO:0006406; GO:0006397; GO:0000398; GO:0016020; GO:0035198; GO:1990428; GO:0048025; GO:0000122; GO:0005654; GO:0000166; GO:0005634; GO:0044822; GO:0097157; GO:0031053; GO:0043047; GO:0005681	14.239	14.8459	0.606914	0.0720073	0.00153756	1.523
COX5A	Cytochrome c oxidase subunit 5A, mitochondrial	P20674	6	3	30	intermediate filament [GO:0005882]; structural molecule activity [GO:0005198]	GO:0005882; GO:0005198	12.615	13.2301	0.615076	0.0373646	0.00567303	1.53164
EZR	Ezrin	E7EQR4	26	15	76	cytoplasm [GO:0005737]; cytoskeleton [GO:0005856]; extrinsic component of membrane [GO:0019898]	GO:0005737; GO:0005856; GO:0019898	14.1454	14.7618	0.616396	0.0656978	0.0197095	1.53304
DDX39B	Spliceosome RNA helicase DDX39B	Q13838	12	10	34	cytoplasm [GO:0005737]; nuclear matrix [GO:0016363]; nuclear speck [GO:0016607]; nucleoplasm [GO:0005654]; nucleus [GO:0005634]; spliceosomal complex [GO:0005681]; transcription export complex [GO:0000346]; ATP binding [GO:0005524]; ATP-dependent protein binding [GO:0043008]; ATP-dependent RNA helicase activity [GO:0004004]; ATPase activity [GO:0016887]; poly(A) RNA binding [GO:0044822]; RNA-depe…	GO:0005524; GO:0004004; GO:0043008; GO:0016887; GO:0006405; GO:0010501; GO:0008380; GO:0008186; GO:0030621; GO:0017070; GO:0005737; GO:0001889; GO:0031124; GO:0006406; GO:0000398; GO:2000002; GO:0016363; GO:0016607; GO:0005654; GO:0005634; GO:0044822; GO:2000573; GO:0032786; GO:0061051; GO:0045727; GO:1904707; GO:0005681; GO:0000245; GO:0006369; GO:0000346; GO:0046784	11.9174	12.5371	0.619672	0.0843709	0.000520469	1.53653
MPP2	MAGUK p55 subfamily member 2	D3DX49	10	5	56			10.4168	11.041	0.624212	0.282244	0.00414805	1.54137
GK	Glycerol kinase	P32189	2	2	44	cytosol [GO:0005829]; extracellular exosome [GO:0070062]; mitochondrial outer membrane [GO:0005741]; mitochondrion [GO:0005739]; nucleus [GO:0005634]; ATP binding [GO:0005524]; glycerol kinase activity [GO:0004370]; glucose homeostasis [GO:0042593]; glycerol catabolic process [GO:0019563]; glycerol metabolic process [GO:0006071]; glycerol-3-phosphate biosynthetic process [GO:0046167]; regulation …	GO:0005524; GO:0005829; GO:0070062; GO:0042593; GO:0019563; GO:0004370; GO:0006071; GO:0046167; GO:0005741; GO:0005739; GO:0005634; GO:0019217; GO:0009409; GO:0042493; GO:0045471; GO:0019432; GO:0006641	8.30542	8.93625	0.630826	0.0132889	0.00669268	1.54845
TRIM28	Transcription intermediary factor 1-beta	Q13263	6	5	66	nuclear euchromatin [GO:0005719]; nuclear heterochromatin [GO:0005720]; nucleoplasm [GO:0005654]; nucleus [GO:0005634]; RNA polymerase II transcription factor complex [GO:0090575]; chromo shadow domain binding [GO:0070087]; DNA binding [GO:0003677]; Krueppel-associated box domain binding [GO:0035851]; ligase activity [GO:0016874]; poly(A) RNA binding [GO:0044822]; promoter-specific chromatin bind…	GO:0003677; GO:0043045; GO:0006281; GO:0035851; GO:0001105; GO:0090575; GO:0007265; GO:0016568; GO:0070087; GO:0060028; GO:0007566; GO:0060669; GO:0001837; GO:0045087; GO:0016874; GO:1901536; GO:0045892; GO:1902187; GO:0005719; GO:0005720; GO:0005654; GO:0005634; GO:0044822; GO:0045739; GO:0090309; GO:0042993; GO:0045893; GO:1990841; GO:0046777; GO:0004672; GO:0051259; GO:0016925; GO:2000653; GO:…	10.6483	11.282	0.633672	0.150015	0.00209062	1.55151
C12orf10	UPF0160 protein MYG1, mitochondrial	Q9HB07	3	3	31	extracellular exosome [GO:0070062]; mitochondrion [GO:0005739]; nucleoplasm [GO:0005654]; nucleus [GO:0005634]; locomotory exploration behavior [GO:0035641]; pigmentation [GO:0043473]	GO:0070062; GO:0035641; GO:0005739; GO:0005654; GO:0005634; GO:0043473	8.7545	9.38907	0.634564	0.257835	0.0123029	1.55247
RBMX	RNA-binding motif protein, X chromosome	H3BT71	5	3	32	nucleotide binding [GO:0000166]; RNA binding [GO:0003723]	GO:0003723; GO:0000166	11.0399	11.6798	0.639857	0.233906	0.0161384	1.55817
AGRN	Isoform 6 of Agrin	O00468-6	7	4	133	basal lamina [GO:0005605]; cell junction [GO:0030054]; cytoplasm [GO:0005737]; extracellular exosome [GO:0070062]; extracellular matrix [GO:0031012]; extracellular region [GO:0005576]; Golgi lumen [GO:0005796]; integral component of membrane [GO:0016021]; lysosomal lumen [GO:0043202]; plasma membrane [GO:0005886]; synapse [GO:0045202]; calcium ion binding [GO:0005509]; chondroitin sulfate binding…	GO:0007213; GO:0005796; GO:0005605; GO:0005509; GO:0030054; GO:0035374; GO:0045162; GO:0005737; GO:0002162; GO:0070062; GO:0031012; GO:0030198; GO:0005576; GO:0006024; GO:0006027; GO:0030203; GO:0043395; GO:0016021; GO:0043236; GO:0043202; GO:0005886; GO:0043547; GO:0051491; GO:0045887; GO:0045944; GO:0043113; GO:0001523; GO:0033691; GO:0007165; GO:0005200; GO:0045202; GO:0050808	8.78192	9.42438	0.64246	0.383171	0.0149282	1.56099
HNRNPA1L2	Heterogeneous nuclear ribonucleoprotein A1-like 2	Q32P51	9	5	27	cytoplasm [GO:0005737]; spliceosomal complex [GO:0005681]; nucleotide binding [GO:0000166]; RNA binding [GO:0003723]; mRNA processing [GO:0006397]; mRNA transport [GO:0051028]; RNA splicing [GO:0008380]	GO:0003723; GO:0008380; GO:0005737; GO:0006397; GO:0051028; GO:0000166; GO:0005681	12.9452	13.5959	0.650715	0.0225665	0.000349842	1.56995
STOM	Erythrocyte band 7 integral membrane protein	P27105	15	15	32	blood microparticle [GO:0072562]; cytoplasm [GO:0005737]; cytoskeleton [GO:0005856]; endoplasmic reticulum [GO:0005783]; extracellular exosome [GO:0070062]; extracellular space [GO:0005615]; integral component of plasma membrane [GO:0005887]; melanosome [GO:0042470]; membrane [GO:0016020]; membrane raft [GO:0045121]; mitochondrion [GO:0005739]; perinuclear region of cytoplasm [GO:0048471]; vesicl…	GO:0070063; GO:0072562; GO:0005737; GO:0005856; GO:0005783; GO:0070062; GO:0005615; GO:0005887; GO:0042470; GO:0016020; GO:0045121; GO:0005739; GO:0098779; GO:0048471; GO:0044829; GO:0002230; GO:0090314; GO:0051260; GO:1901585; GO:0031982; GO:0098792	13.8492	14.5043	0.655138	0.394075	0.0027814	1.57477
ILF2	Interleukin enhancer-binding factor 2	B4DY09	9	9	23	nucleoplasm [GO:0005654]; ATP binding [GO:0005524]; RNA binding [GO:0003723]; transferase activity [GO:0016740]; immune response [GO:0006955]	GO:0005524; GO:0003723; GO:0006955; GO:0005654; GO:0016740	11.9569	12.6148	0.657908	0.123571	0.00472022	1.57779
ATP1B2	Sodium/potassium-transporting ATPase subunit beta-2	P14415	10	8	25	apical plasma membrane [GO:0016324]; cytoplasm [GO:0005737]; plasma membrane [GO:0005886]; sodium:potassium-exchanging ATPase complex [GO:0005890]; ATPase activator activity [GO:0001671]; ATPase binding [GO:0051117]; sodium:potassium-exchanging ATPase activity [GO:0005391]; cell adhesion [GO:0007155]; cell communication by electrical coupling involved in cardiac conduction [GO:0086064]; cellular …	GO:0001671; GO:0051117; GO:0016324; GO:0007155; GO:0086064; GO:0030007; GO:0006883; GO:0005737; GO:0034220; GO:0050900; GO:0086009; GO:0005886; GO:0032781; GO:1903288; GO:1901018; GO:1903278; GO:0010107; GO:0050821; GO:1903779; GO:0036376; GO:0005391; GO:0005890; GO:0006810	11.9885	12.6572	0.668644	0.018939	0.000143274	1.58958
ARHGAP1	Rho GTPase-activating protein 1	Q07960	9	7	32	cytoplasm [GO:0005737]; cytosol [GO:0005829]; extracellular exosome [GO:0070062]; perinuclear region of cytoplasm [GO:0048471]; GTPase activator activity [GO:0005096]; SH3/SH2 adaptor activity [GO:0005070]; regulation of small GTPase mediated signal transduction [GO:0051056]; Rho protein signal transduction [GO:0007266]; small GTPase mediated signal transduction [GO:0007264]	GO:0005096; GO:0007266; GO:0005070; GO:0005737; GO:0005829; GO:0070062; GO:0048471; GO:0051056; GO:0007264	11.009	11.6788	0.669728	0.060086	0.0407419	1.59077
HNRNPM	Heterogeneous nuclear ribonucleoprotein M	A0A087X0X3	6	4	80	nucleotide binding [GO:0000166]; RNA binding [GO:0003723]; mRNA splicing, via spliceosome [GO:0000398]	GO:0003723; GO:0000398; GO:0000166	11.3689	12.0402	0.671289	0.132436	0.00231747	1.59249
ACADM	Acyl-Coenzyme A dehydrogenase, C-4 to C-12 straight chain, isoform CRA_a	Q5T4U5	5	5	44	mitochondrion [GO:0005739]; fatty-acyl-CoA binding [GO:0000062]; flavin adenine dinucleotide binding [GO:0050660]; isomerase activity [GO:0016853]; medium-chain-acyl-CoA dehydrogenase activity [GO:0070991]; cardiac muscle cell differentiation [GO:0055007]; carnitine metabolic process, CoA-linked [GO:0019254]; fatty acid beta-oxidation using acyl-CoA dehydrogenase [GO:0033539]; glycogen biosynthet…	GO:0055007; GO:0019254; GO:0033539; GO:0000062; GO:0050660; GO:0005978; GO:0016853; GO:0001889; GO:0051793; GO:0070991; GO:0005739; GO:0009791; GO:0051289; GO:0006111; GO:0009409; GO:0046688; GO:0042493; GO:0051384; GO:0007584; GO:0042594	10.8744	11.5494	0.674995	0.0121318	0.0226428	1.59659
ATP1A2	Sodium/potassium-transporting ATPase subunit alpha-2	B1AKY9	54	13	82	integral component of membrane [GO:0016021]; ATP binding [GO:0005524]; metal ion binding [GO:0046872]; sodium:potassium-exchanging ATPase activity [GO:0005391]	GO:0005524; GO:0016021; GO:0046872; GO:0005391	13.5163	14.2014	0.685168	0.159026	0.0130284	1.60789
GMPR2	GMP reductase	H0YNJ6	4	2	42	GMP reductase complex [GO:1902560]; GMP reductase activity [GO:0003920]; metal ion binding [GO:0046872]; purine nucleobase metabolic process [GO:0006144]; purine nucleotide metabolic process [GO:0006163]	GO:0003920; GO:1902560; GO:0046872; GO:0006144; GO:0006163	8.20552	8.89219	0.686663	0.219464	0.000758962	1.60956
HNRNPR	Heterogeneous nuclear ribonucleoprotein R	O43390	14	10	80	axon terminus [GO:0043679]; catalytic step 2 spliceosome [GO:0071013]; dendrite [GO:0030425]; endoplasmic reticulum [GO:0005783]; growth cone [GO:0030426]; intracellular ribonucleoprotein complex [GO:0030529]; nucleoplasm [GO:0005654]; spliceosomal complex [GO:0005681]; mRNA 3'-UTR binding [GO:0003730]; nucleotide binding [GO:0000166]; poly(A) RNA binding [GO:0044822]; RNA binding [GO:0003723]; c…	GO:0003723; GO:0043679; GO:0071013; GO:0007623; GO:0030425; GO:0005783; GO:0010467; GO:0030426; GO:0030529; GO:0003730; GO:0061157; GO:0006397; GO:0000398; GO:0043086; GO:0005654; GO:0000166; GO:0044822; GO:0061014; GO:0005681	11.5874	12.2756	0.68826	0.00473564	3.21761e-05	1.61134
GNPDA2	Glucosamine-6-phosphate isomerase 2	Q8TDQ7	5	2	26	cytoplasm [GO:0005737]; cytosol [GO:0005829]; nucleus [GO:0005634]; glucosamine-6-phosphate deaminase activity [GO:0004342]; hydrolase activity [GO:0016787]; glucose metabolic process [GO:0006006]; N-acetylglucosamine catabolic process [GO:0006046]; N-acetylneuraminate catabolic process [GO:0019262]; UDP-N-acetylglucosamine biosynthetic process [GO:0006048]	GO:0006046; GO:0019262; GO:0006048; GO:0005737; GO:0005829; GO:0004342; GO:0006006; GO:0016787; GO:0005634	8.66742	9.35687	0.689453	0.209862	0.0469231	1.61267
DECR1	2,4-dienoyl-CoA reductase, mitochondrial	Q16698	6	4	34	cytoplasm [GO:0005737]; extracellular exosome [GO:0070062]; mitochondrial matrix [GO:0005759]; mitochondrion [GO:0005739]; nucleoplasm [GO:0005654]; nucleus [GO:0005634]; 2,4-dienoyl-CoA reductase (NADPH) activity [GO:0008670]; NADPH binding [GO:0070402]; oxidoreductase activity, acting on NAD(P)H [GO:0016651]; fatty acid beta-oxidation [GO:0006635]; protein homotetramerization [GO:0051289]	GO:0008670; GO:0070402; GO:0005737; GO:0070062; GO:0006635; GO:0005759; GO:0005739; GO:0005654; GO:0005634; GO:0016651; GO:0051289	11.4223	12.1132	0.690861	0.0734706	0.0261746	1.61425
COL6A3	Collagen alpha-3(VI) chain	P12111	44	37	264	collagen type VI trimer [GO:0005589]; endoplasmic reticulum lumen [GO:0005788]; extracellular exosome [GO:0070062]; extracellular matrix [GO:0031012]; extracellular region [GO:0005576]; extracellular space [GO:0005615]; extracellular vesicle [GO:1903561]; proteinaceous extracellular matrix [GO:0005578]; sarcolemma [GO:0042383]; serine-type endopeptidase inhibitor activity [GO:0004867]; cell adhes…	GO:0007155; GO:0030574; GO:0005589; GO:0005788; GO:0070062; GO:0031012; GO:0030198; GO:0005576; GO:0005615; GO:1903561; GO:0007517; GO:0005578; GO:0042383; GO:0004867	14.006	14.7043	0.698355	0.350493	0.00101614	1.62265
NHP2L1	NHP2-like protein 1	B1AHD1	2	2	13	intracellular ribonucleoprotein complex [GO:0030529]; nucleolus [GO:0005730]; RNA binding [GO:0003723]; ribosome biogenesis [GO:0042254]	GO:0003723; GO:0030529; GO:0005730; GO:0042254	8.35153	9.05426	0.702731	0.188059	0.0462372	1.62758
ARRB1	Beta-arrestin-1	P49407	8	6	41	basolateral plasma membrane [GO:0016323]; chromatin [GO:0000785]; coated pit [GO:0005905]; cytoplasm [GO:0005737]; cytoplasmic vesicle [GO:0031410]; cytoplasmic vesicle membrane [GO:0030659]; cytosol [GO:0005829]; dendritic spine [GO:0043197]; Golgi membrane [GO:0000139]; lysosomal membrane [GO:0005765]; nucleoplasm [GO:0005654]; nucleus [GO:0005634]; plasma membrane [GO:0005886]; postsynaptic de…	GO:0002031; GO:0005096; GO:0000139; GO:0000187; GO:0031701; GO:0016323; GO:0000785; GO:0005905; GO:0043027; GO:0005737; GO:0031410; GO:0030659; GO:0005829; GO:0043197; GO:0004857; GO:0042699; GO:0005159; GO:0005765; GO:0070373; GO:0034260; GO:0032088; GO:0032715; GO:0032717; GO:0031397; GO:0005654; GO:0005634; GO:0007602; GO:0005886; GO:0030168; GO:0070374; GO:0035025; GO:0043280; GO:0090240; GO:…	10.0263	10.7339	0.707631	0.177608	0.0189262	1.63312
XRCC5	X-ray repair cross-complementing protein 5	P13010	17	12	62	cytosol [GO:0005829]; Ku70:Ku80 complex [GO:0043564]; membrane [GO:0016020]; nonhomologous end joining complex [GO:0070419]; nuclear chromosome, telomeric region [GO:0000784]; nuclear telomere cap complex [GO:0000783]; nucleolus [GO:0005730]; nucleoplasm [GO:0005654]; nucleus [GO:0005634]; plasma membrane [GO:0005886]; ATP binding [GO:0005524]; ATP-dependent DNA helicase activity [GO:0004003]; da…	GO:0005524; GO:0004003; GO:0003677; GO:0006310; GO:0043564; GO:0008283; GO:0071481; GO:0071480; GO:0005829; GO:0003684; GO:0006302; GO:0006303; GO:0003690; GO:0075713; GO:0060218; GO:0044877; GO:0016020; GO:1904430; GO:0045892; GO:0070419; GO:0000784; GO:0000783; GO:0005730; GO:0005654; GO:0005634; GO:0005886; GO:0044822; GO:0050769; GO:0032481; GO:0008022; GO:0048660; GO:0000723; GO:0042162; GO:…	12.3535	13.0658	0.7123	0.0349644	0.000447738	1.63841
TUBA8	Tubulin alpha-8 chain (Fragment)	C9J2C0	34	6	34	microtubule [GO:0005874]; GTP binding [GO:0005525]; GTPase activity [GO:0003924]; structural constituent of cytoskeleton [GO:0005200]; microtubule-based process [GO:0007017]	GO:0005525; GO:0003924; GO:0005874; GO:0007017; GO:0005200	12.6271	13.3517	0.724686	0.0437657	0.00847412	1.65254
HNRNPH2	Heterogeneous nuclear ribonucleoprotein H2	P55795	11	3	34	cytoplasm [GO:0005737]; intracellular ribonucleoprotein complex [GO:0030529]; membrane [GO:0016020]; nucleoplasm [GO:0005654]; nucleus [GO:0005634]; nucleotide binding [GO:0000166]; poly(A) RNA binding [GO:0044822]; RNA binding [GO:0003723]; gene expression [GO:0010467]; mRNA splicing, via spliceosome [GO:0000398]	GO:0003723; GO:0005737; GO:0010467; GO:0030529; GO:0000398; GO:0016020; GO:0005654; GO:0000166; GO:0005634; GO:0044822	9.49225	10.219	0.726751	0.00930778	0.00971907	1.65491
MATR3	Matrin-3	A8MXP9	13	12	65	nucleoplasm [GO:0005654]; nucleic acid binding [GO:0003676]; nucleotide binding [GO:0000166]; zinc ion binding [GO:0008270]	GO:0003676; GO:0005654; GO:0000166; GO:0008270	11.5246	12.2524	0.727804	0.215122	0.00553444	1.65612
AK2	Adenylate kinase 2, mitochondrial	F8W1A4	6	6	25	mitochondrial intermembrane space [GO:0005758]; adenylate kinase activity [GO:0004017]; ATP binding [GO:0005524]; ADP biosynthetic process [GO:0006172]; AMP metabolic process [GO:0046033]; ATP metabolic process [GO:0046034]	GO:0006172; GO:0046033; GO:0005524; GO:0046034; GO:0004017; GO:0005758	10.0003	10.7286	0.728299	0.0476393	0.00105565	1.65668
TMOD1	Tropomodulin-1	P28289	7	4	40	cortical cytoskeleton [GO:0030863]; cytosol [GO:0005829]; membrane [GO:0016020]; nucleus [GO:0005634]; striated muscle thin filament [GO:0005865]; tropomyosin binding [GO:0005523]; actin filament organization [GO:0007015]; adult locomotory behavior [GO:0008344]; lens fiber cell development [GO:0070307]; muscle contraction [GO:0006936]; muscle filament sliding [GO:0030049]; myofibril assembly [GO:…	GO:0007015; GO:0008344; GO:0030863; GO:0005829; GO:0070307; GO:0016020; GO:0006936; GO:0030049; GO:0030239; GO:0005634; GO:0051694; GO:0005865; GO:0005523	9.03366	9.77576	0.742104	0.0891239	0.000178364	1.67261
CPT2	Carnitine O-palmitoyltransferase 2, mitochondrial	P23786	10	9	53	mitochondrial inner membrane [GO:0005743]; mitochondrion [GO:0005739]; nucleolus [GO:0005730]; nucleoplasm [GO:0005654]; carnitine O-palmitoyltransferase activity [GO:0004095]; carnitine shuttle [GO:0006853]; fatty acid beta-oxidation [GO:0006635]	GO:0004095; GO:0006853; GO:0006635; GO:0005743; GO:0005739; GO:0005730; GO:0005654	10.5469	11.3048	0.75788	0.0127657	0.00668162	1.691
RBBP7	Histone-binding protein RBBP7	E9PC52	4	3	30	nucleus [GO:0005634]	GO:0005634	9.23481	10.0029	0.768073	0.0282128	0.00260356	1.70299
HNRNPH3	Heterogeneous nuclear ribonucleoprotein H3	P31942	5	3	23	nucleoplasm [GO:0005654]; nucleus [GO:0005634]; spliceosomal complex [GO:0005681]; nucleotide binding [GO:0000166]; poly(A) RNA binding [GO:0044822]; RNA binding [GO:0003723]; epithelial cell differentiation [GO:0030855]; mRNA splicing, via spliceosome [GO:0000398]; RNA processing [GO:0006396]; RNA splicing [GO:0008380]	GO:0003723; GO:0006396; GO:0008380; GO:0030855; GO:0000398; GO:0005654; GO:0000166; GO:0005634; GO:0044822; GO:0005681	9.89167	10.6811	0.789405	0.028233	0.000621988	1.72836
ASRGL1	Isoaspartyl peptidase/L-asparaginase	Q7L266	8	8	33	cytoplasm [GO:0005737]; cytosol [GO:0005829]; nucleus [GO:0005634]; asparaginase activity [GO:0004067]; beta-aspartyl-peptidase activity [GO:0008798]; asparagine catabolic process via L-aspartate [GO:0033345]; L-phenylalanine catabolic process [GO:0006559]	GO:0006559; GO:0004067; GO:0033345; GO:0008798; GO:0005737; GO:0005829; GO:0005634	12.5861	13.3763	0.790239	0.046421	0.000726484	1.72936
SLC44A1	Choline transporter-like protein 1	Q8WWI5	6	6	45	extracellular exosome [GO:0070062]; integral component of membrane [GO:0016021]; membrane [GO:0016020]; mitochondrial outer membrane [GO:0005741]; mitochondrion [GO:0005739]; nucleoplasm [GO:0005654]; plasma membrane [GO:0005886]; choline transmembrane transporter activity [GO:0015220]; choline catabolic process [GO:0042426]; choline transport [GO:0015871]; phosphatidylcholine biosynthetic proces…	GO:0042426; GO:0015220; GO:0015871; GO:0070062; GO:0016021; GO:0016020; GO:0005741; GO:0005739; GO:0005654; GO:0006656; GO:0005886; GO:0055085	11.6012	12.4017	0.800485	0.0762346	0.0165122	1.74169
DMD	Dystrophin	E9PDN5	15	5	381	structural constituent of cytoskeleton [GO:0005200]; zinc ion binding [GO:0008270]; muscle attachment [GO:0016203]	GO:0016203; GO:0005200; GO:0008270	7.87108	8.67792	0.806843	0.0418014	0.000236771	1.74938
BANF1	Barrier-to-autointegration factor	O75531	3	3	13	condensed chromosome [GO:0000793]; cytoplasm [GO:0005737]; cytosol [GO:0005829]; extracellular exosome [GO:0070062]; nucleoplasm [GO:0005654]; nucleus [GO:0005634]; DNA binding [GO:0003677]; DNA integration [GO:0015074]; establishment of integrated proviral latency [GO:0075713]; mitotic nuclear envelope disassembly [GO:0007077]; mitotic nuclear envelope reassembly [GO:0007084]; nuclear transport …	GO:0003677; GO:0015074; GO:0000793; GO:0005737; GO:0005829; GO:0075713; GO:0070062; GO:0007077; GO:0007084; GO:0051169; GO:0005654; GO:0005634; GO:0009615	8.77964	9.59272	0.813088	0.0824885	0.00605964	1.75697
PNP	Purine nucleoside phosphorylase	P00491	12	11	30	cytoplasm [GO:0005737]; cytoskeleton [GO:0005856]; cytosol [GO:0005829]; extracellular exosome [GO:0070062]; intracellular [GO:0005622]; nucleus [GO:0005634]; drug binding [GO:0008144]; nucleoside binding [GO:0001882]; phosphate ion binding [GO:0042301]; purine nucleobase binding [GO:0002060]; purine-nucleoside phosphorylase activity [GO:0004731]; immune response [GO:0006955]; inosine catabolic p…	GO:0034356; GO:0005737; GO:0005856; GO:0005829; GO:0008144; GO:0070062; GO:0006955; GO:0006148; GO:0070970; GO:0005622; GO:0006738; GO:0006139; GO:0001882; GO:0005634; GO:0042301; GO:0042102; GO:0046638; GO:0002060; GO:0006195; GO:0043101; GO:0004731; GO:0042493; GO:0034418	12.0661	12.8828	0.816711	0.0629909	0.037446	1.76139
HNRNPH1	Heterogeneous nuclear ribonucleoprotein H	G8JLB6	13	3	35	cytoplasm [GO:0005737]; nucleoplasm [GO:0005654]; nucleic acid binding [GO:0003676]; nucleotide binding [GO:0000166]	GO:0005737; GO:0003676; GO:0005654; GO:0000166	9.86616	10.688	0.821883	0.177677	0.00380195	1.76771
ACSL6	Isoform 9 of Long-chain-fatty-acid--CoA ligase 6	Q9UKU0-9	11	8	57	endoplasmic reticulum membrane [GO:0005789]; integral component of membrane [GO:0016021]; membrane [GO:0016020]; mitochondrial outer membrane [GO:0005741]; peroxisomal membrane [GO:0005778]; plasma membrane [GO:0005886]; ATP binding [GO:0005524]; enzyme binding [GO:0019899]; long-chain fatty acid-CoA ligase activity [GO:0004467]; protein homodimerization activity [GO:0042803]; acyl-CoA metabolic …	GO:0005524; GO:0006637; GO:0005789; GO:0019899; GO:0016021; GO:0001676; GO:0004467; GO:0035338; GO:0016020; GO:0005741; GO:0005778; GO:0005886; GO:0042803	10.1632	10.9864	0.823155	0.00208705	0.0381308	1.76927
CD55	CD55 antigen, decay accelerating factor for complement (Cromer blood group), isoform CRA_d	B1AP15	4	4	25			10.6045	11.4331	0.828569	0.150366	0.0473959	1.77592
F3	Tissue factor	P13726	4	4	25	cell surface [GO:0009986]; cytoplasm [GO:0005737]; extracellular exosome [GO:0070062]; extracellular matrix [GO:0031012]; extracellular space [GO:0005615]; integral component of membrane [GO:0016021]; intrinsic component of external side of plasma membrane [GO:0031233]; plasma membrane [GO:0005886]; cytokine receptor activity [GO:0004896]; phospholipid binding [GO:0005543]; protease binding [GO:0…	GO:0002543; GO:0006919; GO:0002541; GO:0007568; GO:0007596; GO:0007598; GO:0009986; GO:0070301; GO:0004896; GO:0019221; GO:0005737; GO:0070062; GO:0031012; GO:0005615; GO:0016021; GO:0031233; GO:0005543; GO:0005886; GO:0045766; GO:0030335; GO:0001938; GO:0010641; GO:0050927; GO:0051897; GO:0014911; GO:0002020; GO:0032355; GO:0034405; GO:0032496; GO:0055098; GO:0009612; GO:0009266	8.8365	9.72307	0.88657	0.0235521	0.0140983	1.84877
NT5C	5'(3')-deoxyribonucleotidase, cytosolic type	J3KRC4	5	4	18	cytoplasm [GO:0005737]; 5'-nucleotidase activity [GO:0008253]; deoxyribonucleotide catabolic process [GO:0009264]	GO:0008253; GO:0005737; GO:0009264	10.3867	11.3262	0.939544	0.00742443	0.0125543	1.91792
HNRNPA0	Heterogeneous nuclear ribonucleoprotein A0	Q13151	3	2	23	intracellular ribonucleoprotein complex [GO:0030529]; nucleoplasm [GO:0005654]; nucleus [GO:0005634]; AU-rich element binding [GO:0017091]; nucleotide binding [GO:0000166]; poly(A) RNA binding [GO:0044822]; protein kinase binding [GO:0019901]; RNA binding [GO:0003723]; 3'-UTR-mediated mRNA stabilization [GO:0070935]; gene expression [GO:0010467]; inflammatory response [GO:0006954]; mRNA processin…	GO:0070935; GO:0017091; GO:0003723; GO:0010467; GO:0006954; GO:0030529; GO:0006397; GO:0000398; GO:0005654; GO:0000166; GO:0005634; GO:0044822; GO:0019901; GO:0032496	9.25096	10.2227	0.971715	0.113039	0.0105343	1.96117
PTBP1	Polypyrimidine tract binding protein 1, isoform CRA_b	A6NLN1	4	3	34	nucleus [GO:0005634]; nucleotide binding [GO:0000166]; RNA binding [GO:0003723]; mRNA processing [GO:0006397]	GO:0003723; GO:0006397; GO:0000166; GO:0005634	8.28337	9.25928	0.975912	0.137063	0.00119004	1.96688
ANP32A	Acidic leucine-rich nuclear phosphoprotein 32 family member A	H0YN26	7	6	18			9.59076	10.5719	0.981134	0.0720921	0.0261002	1.97402
MAPRE3	Microtubule-associated protein RP/EB family member 3	Q9UPY8	15	5	18	cytoplasm [GO:0005737]; microtubule cytoskeleton [GO:0015630]; microtubule plus-end [GO:0035371]; midbody [GO:0030496]; perinuclear region of cytoplasm [GO:0048471]; microtubule binding [GO:0008017]; cell division [GO:0051301]; mitotic nuclear division [GO:0007067]; positive regulation of cyclin-dependent protein serine/threonine kinase activity [GO:0045737]; positive regulation of microtubule pl…	GO:0051301; GO:0005737; GO:0008017; GO:0015630; GO:0035371; GO:0030496; GO:0007067; GO:0048471; GO:0045737; GO:1903033; GO:0045893	13.1299	14.112	0.982169	0.0543712	0.0468758	1.97543
CPNE6	Copine-6	O95741	21	15	43	axon [GO:0030424]; clathrin-coated endocytic vesicle [GO:0045334]; dendrite [GO:0030425]; endosome [GO:0005768]; extracellular exosome [GO:0070062]; membrane [GO:0016020]; perikaryon [GO:0043204]; plasma membrane [GO:0005886]; calcium ion binding [GO:0005509]; phosphatidylserine binding [GO:0001786]; transporter activity [GO:0005215]; cellular response to calcium ion [GO:0071277]; glycerophosphol…	GO:0030424; GO:0005509; GO:0071277; GO:0045334; GO:0030425; GO:0005768; GO:0070062; GO:0046474; GO:0006629; GO:0016020; GO:0007399; GO:0043204; GO:0001786; GO:0005886; GO:1903861; GO:0007268; GO:0005215; GO:0016192	13.3591	14.3673	1.00825	0.0190507	0.000163847	2.01147
GLUL	Glutamine synthetase	P15104	18	15	26	axon terminus [GO:0043679]; cytoplasm [GO:0005737]; cytosol [GO:0005829]; extracellular exosome [GO:0070062]; glial cell projection [GO:0097386]; mitochondrion [GO:0005739]; myelin sheath [GO:0043209]; nucleus [GO:0005634]; perikaryon [GO:0043204]; protein complex [GO:0043234]; rough endoplasmic reticulum [GO:0005791]; ATP binding [GO:0005524]; glutamate binding [GO:0016595]; glutamate decarboxyl…	GO:0005524; GO:0019676; GO:0043679; GO:0008283; GO:0008652; GO:0009267; GO:0005737; GO:0005829; GO:0070062; GO:0097386; GO:0016595; GO:0006538; GO:0004351; GO:0004356; GO:0006542; GO:0042802; GO:0000287; GO:0030145; GO:0005739; GO:0043209; GO:0001504; GO:0005634; GO:0043204; GO:0050679; GO:0032024; GO:0051968; GO:0043234; GO:0051260; GO:0009749; GO:0005791	15.1323	16.1471	1.01477	0.0517394	0.00955672	2.02057
STAT1	Signal transducer and activator of transcription 1-alpha/beta	P42224	6	5	69	axon [GO:0030424]; cytoplasm [GO:0005737]; cytosol [GO:0005829]; dendrite [GO:0030425]; nuclear chromatin [GO:0000790]; nucleolus [GO:0005730]; nucleoplasm [GO:0005654]; nucleus [GO:0005634]; perinuclear region of cytoplasm [GO:0048471]; double-stranded DNA binding [GO:0003690]; enzyme binding [GO:0019899]; identical protein binding [GO:0042802]; protein homodimerization activity [GO:0042803]; RN…	GO:0007259; GO:0000978; GO:0000979; GO:0006915; GO:0030424; GO:0008015; GO:0035458; GO:0071407; GO:0005737; GO:0005829; GO:0051607; GO:0030425; GO:0003690; GO:0019899; GO:0042802; GO:0060333; GO:0072162; GO:0072136; GO:0046725; GO:0043124; GO:0016525; GO:0001937; GO:0003340; GO:0072308; GO:0000122; GO:0000790; GO:0005730; GO:0005654; GO:0005634; GO:0048471; GO:0002053; GO:0048661; GO:0045944; GO:…	9.3116	10.34	1.02842	0.0516792	0.00211841	2.03979
EEF1A2	Elongation factor 1-alpha 2	Q05639	20	7	51	cytoplasm [GO:0005737]; cytoplasmic side of lysosomal membrane [GO:0098574]; eukaryotic translation elongation factor 1 complex [GO:0005853]; myelin sheath [GO:0043209]; neuronal cell body [GO:0043025]; GTP binding [GO:0005525]; GTPase activity [GO:0003924]; protein kinase binding [GO:0019901]; translation elongation factor activity [GO:0003746]; translation factor activity, RNA binding [GO:00081…	GO:0005525; GO:0003924; GO:0005737; GO:0098574; GO:0005853; GO:0043209; GO:0043025; GO:0043065; GO:0090218; GO:0019901; GO:1904714; GO:0051602; GO:0010035; GO:0003746; GO:0008135	10.2072	11.312	1.10481	0.0305735	0.0412758	2.1507
COL6A1	Collagen alpha-1(VI) chain	A0A087X0S5	13	12	84			11.5658	12.6733	1.10749	0.272626	0.00399097	2.15471
CYB5R1	NADH-cytochrome b5 reductase 1	Q9UHQ9	9	7	32	endoplasmic reticulum membrane [GO:0005789]; extracellular exosome [GO:0070062]; integral component of membrane [GO:0016021]; membrane [GO:0016020]; mitochondrion [GO:0005739]; plasma membrane [GO:0005886]; platelet alpha granule membrane [GO:0031092]; cytochrome-b5 reductase activity, acting on NAD(P)H [GO:0004128]; FAD binding [GO:0071949]; bicarbonate transport [GO:0015701]; platelet degranula…	GO:0071949; GO:0015701; GO:0004128; GO:0005789; GO:0070062; GO:0016021; GO:0016020; GO:0005739; GO:0005886; GO:0031092; GO:0002576; GO:1903955; GO:0016126	10.6629	11.7942	1.13127	0.147747	0.00294525	2.19052
CIRBP	Cold-inducible RNA-binding protein	Q14011	3	3	29	cytoplasm [GO:0005737]; cytoplasmic stress granule [GO:0010494]; nucleolus [GO:0005730]; nucleoplasm [GO:0005654]; nucleus [GO:0005634]; mRNA 3'-UTR binding [GO:0003730]; nucleotide binding [GO:0000166]; poly(A) RNA binding [GO:0044822]; small ribosomal subunit rRNA binding [GO:0070181]; translation repressor activity [GO:0030371]; mRNA stabilization [GO:0048255]; positive regulation of translati…	GO:0005737; GO:0010494; GO:0003730; GO:0048255; GO:0005730; GO:0005654; GO:0000166; GO:0005634; GO:0044822; GO:0045727; GO:0009411; GO:0009409; GO:0070181; GO:0034063; GO:0030371	9.50115	10.6461	1.14491	0.103485	0.00258389	2.21133
SLC6A11	Sodium- and chloride-dependent GABA transporter 3	P48066	3	2	39	cytoplasm [GO:0005737]; integral component of membrane [GO:0016021]; integral component of plasma membrane [GO:0005887]; neuron projection [GO:0043005]; plasma membrane [GO:0005886]; gamma-aminobutyric acid:sodium symporter activity [GO:0005332]; neurotransmitter binding [GO:0042165]; neurotransmitter:sodium symporter activity [GO:0005328]; brain development [GO:0007420]; gamma-aminobutyric acid …	GO:0007420; GO:0005737; GO:0015812; GO:0005332; GO:0016021; GO:0005887; GO:0043005; GO:0042165; GO:0006836; GO:0005328; GO:0005886; GO:0042493; GO:0007268	9.17695	10.3517	1.17474	0.0831041	0.00880698	2.25752
CALB2	Calretinin	P22676	17	14	25	cytoplasm [GO:0005737]; cytosol [GO:0005829]; gap junction [GO:0005921]; neuron projection [GO:0043005]; nucleus [GO:0005634]; synapse [GO:0045202]; terminal bouton [GO:0043195]; calcium ion binding [GO:0005509]; regulation of cytosolic calcium ion concentration [GO:0051480]	GO:0005509; GO:0005737; GO:0005829; GO:0005921; GO:0043005; GO:0005634; GO:0051480; GO:0045202; GO:0043195	14.3648	15.5452	1.18044	0.0915156	0.000607094	2.26645
SLC4A4	Electrogenic sodium bicarbonate cotransporter 1	Q9Y6R1	9	8	75	basolateral plasma membrane [GO:0016323]; extracellular exosome [GO:0070062]; integral component of plasma membrane [GO:0005887]; plasma membrane [GO:0005886]; inorganic anion exchanger activity [GO:0005452]; sodium:bicarbonate symporter activity [GO:0008510]; bicarbonate transport [GO:0015701]; regulation of intracellular pH [GO:0051453]; sodium ion transport [GO:0006814]; transport [GO:0006810]	GO:0016323; GO:0015701; GO:0070062; GO:0005452; GO:0005887; GO:0005886; GO:0051453; GO:0006814; GO:0008510; GO:0006810	11.5363	12.7254	1.18909	0.0103455	4.43666e-05	2.28008
ALDH1A1	Retinal dehydrogenase 1	P00352	18	12	41	cytoplasm [GO:0005737]; cytosol [GO:0005829]; extracellular exosome [GO:0070062]; aldehyde dehydrogenase (NAD) activity [GO:0004029]; androgen binding [GO:0005497]; benzaldehyde dehydrogenase (NAD+) activity [GO:0018479]; GTPase activator activity [GO:0005096]; retinal dehydrogenase activity [GO:0001758]; cellular aldehyde metabolic process [GO:0006081]; ethanol oxidation [GO:0006069]; fructose c…	GO:0005096; GO:0004029; GO:0005497; GO:0018479; GO:0006081; GO:0005737; GO:0005829; GO:0006069; GO:0070062; GO:0061624; GO:0001758; GO:0042572	12.7647	13.9575	1.19287	0.102543	0.0300461	2.28608
COL4A2	Collagen alpha-2(IV) chain	P08572	4	4	142	collagen type IV trimer [GO:0005587]; endoplasmic reticulum lumen [GO:0005788]; extracellular exosome [GO:0070062]; extracellular matrix [GO:0031012]; extracellular region [GO:0005576]; intracellular membrane-bounded organelle [GO:0043231]; extracellular matrix structural constituent [GO:0005201]; angiogenesis [GO:0001525]; cellular response to transforming growth factor beta stimulus [GO:0071560…	GO:0001525; GO:0071560; GO:0030574; GO:0005587; GO:0035987; GO:0005788; GO:0070062; GO:0031012; GO:0030198; GO:0005201; GO:0005576; GO:0043231; GO:0016525; GO:0006351	9.0931	10.2927	1.19962	0.132318	0.000599196	2.29679
PRODH	Proline dehydrogenase 1, mitochondrial	E7EQL6	5	4	47	proline dehydrogenase activity [GO:0004657]; proline catabolic process [GO:0006562]	GO:0006562; GO:0004657	8.39422	9.60758	1.21337	0.0287432	0.000205061	2.31878
NID2	Nidogen-2	A0A0A0MTL9	6	5	83	calcium ion binding [GO:0005509]; cell-matrix adhesion [GO:0007160]	GO:0005509; GO:0007160	8.78377	10.0194	1.23563	0.0214859	0.0115817	2.35485
NUDT21	Cleavage and polyadenylation specificity factor subunit 5	O43809	4	3	18	centrosome [GO:0005813]; microtubule organizing center [GO:0005815]; mRNA cleavage factor complex [GO:0005849]; nucleoplasm [GO:0005654]; nucleus [GO:0005634]; paraspeckles [GO:0042382]; AU-rich element binding [GO:0017091]; histone deacetylase binding [GO:0042826]; hydrolase activity [GO:0016787]; mRNA binding [GO:0003729]; poly(A) RNA binding [GO:0044822]; protein homodimerization activity [GO:…	GO:0017091; GO:0005813; GO:0042826; GO:0016787; GO:0031124; GO:0003729; GO:0005849; GO:0006378; GO:0006397; GO:0000398; GO:0005815; GO:0005654; GO:0005634; GO:0042382; GO:0044822; GO:0042803; GO:0051262; GO:0006369	8.21094	9.51515	1.30421	0.000291264	0.00196757	2.46949
SLC25A20	Mitochondrial carnitine/acylcarnitine carrier protein	O43772	5	4	27	cytoplasm [GO:0005737]; integral component of membrane [GO:0016021]; mitochondrial inner membrane [GO:0005743]; mitochondrion [GO:0005739]; acyl carnitine transmembrane transporter activity [GO:0015227]; structural constituent of ribosome [GO:0003735]; carnitine shuttle [GO:0006853]; translation [GO:0006412]	GO:0015227; GO:0006853; GO:0005737; GO:0016021; GO:0005743; GO:0005739; GO:0003735; GO:0006412	8.6373	9.955	1.3177	0.000188391	0.0260844	2.49269
COL6A2	Collagen alpha-2(VI) chain	P12110	8	5	95	collagen trimer [GO:0005581]; endoplasmic reticulum lumen [GO:0005788]; extracellular exosome [GO:0070062]; extracellular matrix [GO:0031012]; extracellular region [GO:0005576]; extracellular space [GO:0005615]; extracellular vesicle [GO:1903561]; protein complex [GO:0043234]; proteinaceous extracellular matrix [GO:0005578]; sarcolemma [GO:0042383]; cell adhesion [GO:0007155]; collagen catabolic …	GO:0007155; GO:0030574; GO:0005581; GO:0005788; GO:0070062; GO:0031012; GO:0030198; GO:0005576; GO:0005615; GO:1903561; GO:0043234; GO:0070208; GO:0005578; GO:0009749; GO:0042383	10.1895	11.5216	1.33206	0.188049	0.00283212	2.51763
ARMT1	Protein-glutamate O-methyltransferase	Q9H993	4	4	37	enzyme binding [GO:0019899]; protein carboxyl O-methyltransferase activity [GO:0051998]; S-adenosylmethionine-dependent methyltransferase activity [GO:0008757]; cellular response to DNA damage stimulus [GO:0006974]; methylation [GO:0032259]; regulation of response to DNA damage stimulus [GO:2001020]	GO:0008757; GO:0006974; GO:0019899; GO:0032259; GO:0051998; GO:2001020	8.13896	9.48006	1.3411	0.013578	0.00023848	2.53345
CTNNA1	Catenin alpha-1	P35221	12	3	100	acrosomal vesicle [GO:0001669]; actin cytoskeleton [GO:0015629]; catenin complex [GO:0016342]; cell junction [GO:0030054]; cell-cell junction [GO:0005911]; cytosol [GO:0005829]; flotillin complex [GO:0016600]; focal adhesion [GO:0005925]; Golgi apparatus [GO:0005794]; intercalated disc [GO:0014704]; intracellular membrane-bounded organelle [GO:0043231]; lamellipodium [GO:0030027]; plasma membrane…	GO:0005794; GO:0001669; GO:0015629; GO:0007015; GO:0034332; GO:0007568; GO:0043297; GO:0031103; GO:0008013; GO:0045296; GO:0016342; GO:0007155; GO:0030054; GO:0005911; GO:0034613; GO:0071681; GO:0005829; GO:0090136; GO:0007163; GO:0016600; GO:0005925; GO:0045295; GO:0016264; GO:0014704; GO:0043231; GO:0030027; GO:0008584; GO:2000146; GO:2001240; GO:2001045; GO:0007406; GO:0042475; GO:0001541; GO:…	8.39437	9.86619	1.47182	0.00572646	0.000781408	2.77372
APOOL	MIC	A0A087WYF7	3	3	15	MICOS complex [GO:0061617]; cristae formation [GO:0042407]	GO:0061617; GO:0042407	9.70616	11.1863	1.48015	0.0981361	0.0103915	2.78978
SEC23A	Protein transport protein Sec23A	F5H365	4	4	55	COPII vesicle coat [GO:0030127]; zinc ion binding [GO:0008270]; ER to Golgi vesicle-mediated transport [GO:0006888]; intracellular protein transport [GO:0006886]	GO:0030127; GO:0006888; GO:0006886; GO:0008270	9.4849	11.0237	1.5388	0.0539284	0.00396806	2.90553
TINAGL1	Tubulointerstitial nephritis antigen-like	Q9GZM7	8	7	26	cytoplasm [GO:0005737]; extracellular exosome [GO:0070062]; extracellular region [GO:0005576]; extracellular space [GO:0005615]; cysteine-type peptidase activity [GO:0008234]; extracellular matrix structural constituent [GO:0005201]; polysaccharide binding [GO:0030247]; scavenger receptor activity [GO:0005044]; cell adhesion [GO:0007155]; endosomal transport [GO:0016197]; immune response [GO:0006…	GO:0007155; GO:0008234; GO:0005737; GO:0016197; GO:0070062; GO:0005201; GO:0005576; GO:0005615; GO:0006955; GO:0030247; GO:0005044	9.23512	10.9078	1.67265	0.0294396	0.0135871	3.188
PPA1	Inorganic pyrophosphatase	Q15181	21	18	30	cytoplasm [GO:0005737]; cytosol [GO:0005829]; extracellular exosome [GO:0070062]; inorganic diphosphatase activity [GO:0004427]; magnesium ion binding [GO:0000287]; diphosphate metabolic process [GO:0071344]; phosphate-containing compound metabolic process [GO:0006796]; tRNA aminoacylation for protein translation [GO:0006418]	GO:0005737; GO:0005829; GO:0071344; GO:0070062; GO:0004427; GO:0000287; GO:0006796; GO:0006418	13.0179	14.9891	1.97116	0.0403868	0.000113036	3.92082
SCGN	Secretagogin	O76038	7	6	37	cytoplasm [GO:0005737]; cytosol [GO:0005829]; extracellular region [GO:0005576]; neuron projection [GO:0043005]; nucleus [GO:0005634]; synapse [GO:0045202]; transport vesicle membrane [GO:0030658]; calcium ion binding [GO:0005509]; regulation of cytosolic calcium ion concentration [GO:0051480]	GO:0005509; GO:0005737; GO:0005829; GO:0005576; GO:0043005; GO:0005634; GO:0051480; GO:0045202; GO:0030658	10.6074	12.6361	2.02878	0.0343145	0.000330556	4.08061
RP2	Protein XRP2	O75695	2	2	30	centriole [GO:0005814]; ciliary basal body [GO:0036064]; cytoplasm [GO:0005737]; cytoplasmic vesicle [GO:0031410]; extracellular exosome [GO:0070062]; Golgi apparatus [GO:0005794]; periciliary membrane compartment [GO:1990075]; plasma membrane [GO:0005886]; primary cilium [GO:0072372]; GTP binding [GO:0005525]; GTPase activator activity [GO:0005096]; unfolded protein binding [GO:0051082]; cell mo…	GO:0005525; GO:0005096; GO:0005794; GO:0000902; GO:0005814; GO:0036064; GO:0005737; GO:0031410; GO:0007010; GO:0070062; GO:1990075; GO:0005886; GO:0006892; GO:0072372; GO:0006457; GO:0015031; GO:0051082; GO:0007601	7.80337	10.1126	2.30927	0.0130803	3.99063e-05	4.95631
OMP	Olfactory marker protein	P47874	8	8	20	axon [GO:0030424]; cytosol [GO:0005829]; neuronal cell body [GO:0043025]; nucleus [GO:0005634]; signal transducer activity [GO:0004871]; neurogenesis [GO:0022008]; sensory perception of smell [GO:0007608]; signal transduction [GO:0007165]; synaptic transmission [GO:0007268]	GO:0030424; GO:0005829; GO:0022008; GO:0043025; GO:0005634; GO:0007608; GO:0004871; GO:0007165; GO:0007268	10.5559	13.1612	2.60536	0.0320159	0.00016488	6.08543

## Sheet: OB ALS proteomics
Protein ID	Protein name	Gene	p value	FC	Activity/pathway	Relationship to ALS	Presence in CSF
P80723	Brain acid soluble protein 1	BASP1	7.03833e-09	0.20343	transcription corepressor activity	unknown	✓
P08123	Collagen alpha-2(I) chain	COL1A2	4.74942e-05	0.214207	Integrin Pathway & Collagen trimerization	unknown	✓
Q96PE5	Opalin	OPALIN	0.00619078	0.350434	oligodendrocyte terminal differentiation	unknown	✓
Q7Z6Z7	E3 ubiquitin-protein ligase HUWE1	HUWE1	0.00786835	0.379224	proteasomal degradation	unknown	✓
O15230	Laminin subunit alpha-5	LAMA5	0.041566	0.391771	Integrin Pathway & signaling by GPCR	unknown	✓
Q09666	Neuroblast differentiation-associated protein AHNAK	AHNAK	0.0154345	0.443019	Phospholipase-C Pathway	unknown	✓
F5H7S3	Tropomyosin alpha-1 chain	TPM1	0.0275822	0.467177	cytoskeletal protein binding	unknown
O43852	Calumenin	CALU	0.00142917	0.478497	calcium ion binding	unknown	✓
Q5T4S7	E3 ubiquitin-protein ligase UBR4	UBR4	0.0281939	0.479804	ubiquitin-protein transferase activity	unknown
P13521	Secretogranin-2	SCG2	0.000141803	0.498984	chemoattractant activity	unknown	✓
Q02818	Nucleobindin-1	NUCB1	0.00423689	0.518139	Golgi calcium homeostasis	unknown	✓
P21333	Filamin-A	FLNA	0.00111396	0.570954	crosslink actin filaments	unknown	✓
P39019	40S ribosomal protein S19	RPS19	0.029596	0.57934	pre-rRNA processing	✓	✓
Q6IQ22	Ras-related protein Rab-12	RAB12	0.0460413	0.579816	Vesicle trafficking	unknown
O75643	U5 small nuclear ribonucleoprotein 200 kDa helicase	SNRNP200	0.0231862	0.614509	mRNA splicing	unknown
P11277	Spectrin beta chain, erythrocytic	SPTB	0.025196	0.615869	actin filament binding	unknown
Q93008	Probable ubiquitin carboxyl-terminal hydrolase FAF-X	USP9X	0.0136422	0.643052	deubiquitinase, protein turnover	unknown
Q9NXU5	ADP-ribosylation factor-like protein 15	ARL15	0.0425379	0.644529	GTP binding	unknown
Q15149	Plectin	PLEC	0.04628	0.656057	Cytoskeleton remodeling Neurofilaments	✓	✓
F5GWT4	Serine/threonine-protein kinase WNK1	WNK1	0.0387392	0.667851	regulation of electrolyte homeostasis	unknown
Q9H444	Charged multivesicular body protein 4b	CHMP4B	4.32524e-05	0.670713	sorting of endocytosed cell-surface receptors	unknown
Q08AD1	Calmodulin-regulated spectrin-associated protein 2	CAMSAP2	0.0305872	0.682817	regulator of neuronal polarity	unknown
Q02952	A-kinase anchor protein 12	AKAP12	0.000999283	0.703697	subcellular compartmentation of PKA/PKC	unknown	✓
P21980	Protein-glutamine gamma-glutamyltransferase 2	TGM2	0.0296034	0.710426	cross-linking and conjugation of polyamines	unknown	✓
P11137	Microtubule-associated protein 2	MAP2	0.0449348	0.710825	stabilization of microtubules	✓	✓
Q96RT1	Protein LAP2	ERBB2IP	0.00497879	0.716229	Inhibits proinflammatory cytokine secretion	unknown
Q01082	Spectrin beta chain, non-erythrocytic 1	SPTBN1	0.0154709	0.720622	movement of the cytoskeleton	unknown	✓
P05387	60S acidic ribosomal protein P2	RPLP2	0.0269294	0.725873	protein synthesis	unknown	✓
O75746	Calcium-binding mitochondrial carrier protein Aralar1	SLC25A12	0.043877	0.741968	exchange of Asp for Glu in the mitochondria	unknown
P27338	Amine oxidase [flavin-containing] B	MAOB	0.0016663	0.746783	metabolism of neuroactive and vasoactive amines	✓
Q00325	Phosphate carrier protein, mitochondrial	SLC25A3	0.0358066	0.747345	regulation of mitochondrial permeability	unknown
P19022	Cadherin-2	CDH2	0.00151148	0.754845	cell-cell adhesion	unknown	✓
P09497	Clathrin light chain B	CLTB	0.0168235	0.767302	vesicle biogenesis	unknown	✓
P07093	Glia-derived nexin	SERPINE2	0.0101584	1.33439	endopeptidase inhibitor activity	✓	✓
Q08623	Pseudouridine-5-phosphatase	HDHD1	0.0362934	1.35486	pyrimidine nucleoside salvage	unknown
Q7Z2Z2	Elongation factor Tu GTP-binding domain-containing protein 1	EFTUD1	0.0270683	1.40756	translational activation of ribosomes	unknown	✓
P00491	Purine nucleoside phosphorylase	PNP	0.0146917	1.43098	nucleoside binding	unknown	✓
P49356	Protein farnesyltransferase subunit beta	FNTB	0.0147256	1.43379	farnesyltransferase activity	unknown
O60825	6-phosphofructo-2-kinase/fructose-2,6-bisphosphatase 2	PFKFB2	0.0390175	1.4368	Synthesis/degradation of fructose 2,6-bisP	unknown
Q9H3P7	Golgi resident protein GCP60	ACBD3	0.0199862	1.43973	maintenance of Golgi structure	unknown	✓
P50336	Protoporphyrinogen oxidase	PPOX	0.0471491	1.44768	heme biosynthesis	unknown
Q9GZV7	Hyaluronan and proteoglycan link protein 2	HAPLN2	0.045204	1.45065	establishment of blood-nerve barrier	unknown	✓
Q96P70	Importin-9	IPO9	0.00570612	1.45574	nuclear protein import	unknown
P02790	Hemopexin	HPX	0.0449656	1.52999	heme transport	unknown	✓
Q9BW30	Tubulin polymerization-promoting protein family member 3	TPPP3	0.00757784	1.5423	Regulator of microtubule dynamics	unknown	✓
Q9UHQ9	NADH-cytochrome b5 reductase 1	CYB5R1	0.00883494	1.62481	desaturation/elongation of fatty acids	unknown
O75608	Acyl-protein thioesterase 1	LYPLA1	0.0282219	1.64294	phospholipase activity	unknown
Q5SSJ5	Heterochromatin protein 1-binding protein 3	HP1BP3	0.0355384	1.65593	heterochromatin organization	unknown
Q13049	E3 ubiquitin-protein ligase TRIM32	TRIM32	0.0223277	1.68882	ubiquitin-protein transferase activity	unknown
O95081	Arf-GAP domain and FG repeat-containing protein 2	AGFG2	0.0139337	1.69508	GTPase activator activity	unknown
Q8IWZ6	Bardet-Biedl syndrome 7 protein	BBS7	0.0099113	1.70244	cilium assembly	unknown
F5GZH3	Pleckstrin homology domain-containing family B member 1	PLEKHB1	0.0257351	1.72513	cell differentiation	✓
A6NGJ0	Dynein light chain Tctex-type 3	DYNLT3	0.036087	1.76349	intracellular retrograde motility of vesicles	unknown
Q8IZ83	Aldehyde dehydrogenase family 16 member A1	ALDH16A1	0.0360756	1.81823	oxidoreductase activity	unknown
Q9NQW6	Actin-binding protein anillin	ANLN	0.0411007	1.91472	actomyosin contractile ring assembly	unknown	✓
P05230	Fibroblast growth factor 1	FGF1	0.0355553	1.95916	Integrin binding	unknown
O43924	GMP-Phosphodiesterase delta	PDE6D	0.0411685	1.97387	ciliary targeting of farnesylated proteins	unknown
P42574	Caspase-3;Caspase-3 subunit p17;Caspase-3 subunit p12	CASP3	0.0436567	1.99319	apoptosis execution	✓
Q9HCB6	Spondin-1	SPON1	0.0155343	2.01039	attachment of spinal cord & sensory neuron cells	unknown	✓
Q6UWE0	E3 ubiquitin-protein ligase LRSAM1	LRSAM1	0.00564145	2.12198	ubiquitin-protein transferase activity	unknown
P12271	Retinaldehyde-binding protein 1	RLBP1	0.0398715	2.21924	retinoid metabolism	unknown
Q8N7J2	APC membrane recruitment protein 2	AMER2	0.0371515	2.23165	Wnt signaling pathway	unknown	✓
O75695	Protein XRP2	RP2	0.00773022	2.40373	post-Golgi vesicle-mediated transport	unknown
H3BLV0	Complement decay-accelerating factor	CD55	0.00869451	2.45169	regulation of the complement cascade	✓
Q9Y2W1	Thyroid hormone receptor-associated protein 3	THRAP3	0.0191301	2.48646	regulation of mRNA splicing & transcription	unknown
P47874	Olfactory marker protein	OMP	0.0389412	2.83753	modulator of the olfactory signal-transduction	unknown
P00738	Haptoglobin	HPR	0.0273397	4.12341	antioxidant activity	unknown	✓
P41219	Peripherin	PRPH	0.0480173	4.45967	Class-III neuronal intermediate filament	✓	✓

## Sheet: OB DMIX proteomics 
Majority protein IDs	Protein names	Gene names	FC	p value	#NAME?	log FC	LFQ intensity C1218	LFQ intensity C1277	LFQ intensity C1368	LFQ intensity C1403	LFQ intensity C1438	LFQ intensity C1563	LFQ intensity C1576	LFQ intensity DMIX1	LFQ intensity DMIX3	LFQ intensity DMIX4	LFQ intensity DMIX5	LFQ intensity DMIX7	LFQ intensity DMIX8	Peptides	Razor + unique peptides	Unique peptides	Sequence coverage [%]	Unique + razor sequence coverage [%]	Unique sequence coverage [%]	Mol. weight [kDa]	Q-value	Score	Intensity	MS/MS count
A0A087WTA8;P08123	Collagen alpha-2(I) chain	COL1A2	0.195858	0.000348702	3.45755	-2.35212	-0.121906	-0.49754	0.325499	-0.342989	-1.31398	-0.911194	-0.290691	-3.85388	-3.16255	-0.735456	-3.24211	-3.1873	-2.63384	4	4	4	4.5	4.5	4.5	129.15	0	43.005	3543300000	33
P80723	Brain acid soluble protein 1	BASP1	0.222231	5.09194e-06	5.29312	-2.16987	2.79101	3.13497	2.73359	2.76343	3.71632	3.37864	2.88681	0.0266995	0.664923	1.18399	1.42043	0.540791	1.4909	12	12	12	75.8	75.8	75.8	22.693	0	323.31	43600000000	204
O75145;R4GN36	Liprin-alpha-3	PPFIA3	0.308418	0.00148278	2.82892	-1.69704	-1.07281	-1.29587	-1.09036	-0.957438	-1.20524	-1.19155	-1.14116	-1.87029	-2.44997	-3.26118	-4.49507	-1.61549	-3.30833	19	17	17	19.8	18	18	133.49	0	56.394	2549100000	74
P55290	Cadherin-13	CDH13	0.320094	0.00611075	2.21391	-1.64343	-1.22802	-1.23682	-0.648331	-0.976846	-1.04643	-1.42092	-0.404894	-1.78242	-4.04651	-1.29298	-1.52381	-3.45388	-3.72864	3	3	3	7.6	7.6	7.6	78.286	0	22.134	2894000000	30
O43852	Calumenin	CALU	0.327655	0.0244338	1.61201	-1.60975	-1.5077	-1.29745	-1.19349	-1.78548	-0.884013	-1.49547	-1.14408	-4.98773	-4.97263	-2.49518	-1.49869	-1.72669	-1.95558	9	9	9	38.7	38.7	38.7	37.106	0	26.271	2360700000	66
P17677	Neuromodulin	GAP43	0.348241	3.91877e-06	5.40685	-1.52184	4.03746	4.04702	4.2225	4.65604	4.24315	3.94776	4.28358	2.23315	2.3133	3.16799	2.73566	2.50329	3.14771	17	17	17	68.9	68.9	68.9	24.802	0	323.31	100740000000	358
Q7Z2K8	G protein-regulated inducer of neurite outgrowth 1	GPRIN1	0.387692	0.00782239	2.10666	-1.36702	0.69455	0.764549	0.588042	0.825872	0.35021	0.830942	0.389345	0.433493	-0.430639	-2.7463	-0.497838	-1.05726	-0.0948466	24	24	24	35.8	35.8	35.8	102.4	0	323.31	9058300000	135
H0Y449;P67809	Nuclease-sensitive element-binding protein 1	YBX1	0.421229	0.0148254	1.82899	-1.24732	-2.59888	-1.97352	-2.24873	-1.89419	-2.42985	-1.82406	-2.18137	-4.0601	-2.70663	-1.94431	-2.86092	-5.00694	-3.89125	3	3	3	15.2	15.2	15.2	41.905	0	173.1	1228800000	30
Q92561;E5RHN5	Phytanoyl-CoA hydroxylase-interacting protein	PHYHIP	0.452413	0.0236203	1.62672	-1.14429	-0.609447	-0.429198	-0.790083	-0.945744	-0.918104	-0.476089	-0.785286	-3.28009	-1.60643	-3.28018	-1.04835	-0.74732	-1.14959	12	9	9	33.6	26.1	26.1	37.572	0	41.668	4037200000	70
P0DP25;P0DP24;P0DP23;H0Y7A7;E7ETZ0;E7EMB3;Q96HY3;M0QZ52;G3V361	Calmodulin	CALM2;CALM1;CALM3	0.454113	0.00572686	2.24208	-1.13888	5.20764	4.55131	4.20315	3.65369	3.87234	3.9763	3.81209	2.03778	3.02052	2.52612	3.83108	3.49789	3.34751	14	14	12	85.2	85.2	80.5	16.837	0	323.31	112790000000	254
Q6PID9;A0A087X1T7;H0YMF1;P16112	Aggrecan core protein;Aggrecan core protein 2	ACAN	0.464574	0.0308469	1.51079	-1.10602	-1.79016	-1.9236	-2.34269	-2.13958	-2.3104	-2.30438	-1.79092	-2.35452	-4.22913	-4.11245	-2.44892	-1.68402	-4.32288	5	5	5	9.2	9.2	9.2	79.615	0	20.911	1453600000	30
O14672	Disintegrin and metalloproteinase domain-containing protein 10	ADAM10	0.478878	0.0220173	1.65724	-1.06227	-1.77996	-1.58621	-1.23945	-1.54076	-1.69804	-1.20793	-1.43284	-3.55755	-1.86396	-1.72684	-1.79954	-4.14914	-2.26388	10	10	10	19.5	19.5	19.5	84.141	0	136.63	1983400000	61
P60880;A0A0A0MSS0	Synaptosomal-associated protein 25	SNAP25	0.479947	2.08768e-05	4.68034	-1.05905	3.04034	2.93836	2.93395	3.3521	2.5903	3.11663	2.9249	1.7691	1.62127	2.05852	2.0732	1.62634	2.4086	16	16	16	68.4	68.4	68.4	23.315	0	323.31	48694000000	290
Q86UW8	Hyaluronan and proteoglycan link protein 4	HAPLN4	0.481393	0.0475954	1.32244	-1.05471	-0.898535	-0.657102	-0.985169	-1.15303	-2.45631	-0.350855	-0.501192	-1.4062	-3.045	-2.09839	-1.37094	-3.4493	-0.960337	3	3	2	13.4	13.4	11.2	42.801	0	9.2512	3505700000	22
Q14982	Opioid-binding protein/cell adhesion molecule	OPCML	0.486766	0.0301361	1.52091	-1.0387	-0.573464	-0.440179	-0.12323	-0.307577	-0.479423	-0.687761	-0.29768	-1.01052	-1.31117	-3.65859	-0.860422	-1.05686	-0.828335	8	6	6	29	23.8	23.8	38.007	0	38.917	4677200000	54
Q02818;C9JKZ2;H7BZI1	Nucleobindin-1	NUCB1	0.491642	0.00443582	2.35303	-1.02432	-0.987474	-1.46737	-1.14501	-1.94706	-1.28306	-1.57908	-1.61256	-3.64749	-2.23839	-2.01027	-1.67294	-2.57589	-2.5909	13	13	13	31	31	31	53.879	0	16.923	2226800000	70
Q9BVK6	Transmembrane emp24 domain-containing protein 9	TMED9	0.515407	0.025268	1.59743	-0.956215	-1.69577	-1.85288	-1.33711	-1.33019	-1.88242	-1.51314	-1.4251	-1.86782	-4.03058	-2.39729	-1.77437	-1.77468	-3.3525	4	4	3	19.1	19.1	11.9	27.277	0	112.37	2178900000	46
O94772	Lymphocyte antigen 6H	LY6H	0.51631	0.000701416	3.15402	-0.953692	-1.77892	-1.03024	-0.977247	-1.2078	-1.52867	-1.14611	-0.915167	-2.99725	-2.25516	-2.00383	-2.03834	-1.85921	-1.9262	3	3	3	28.6	28.6	28.6	14.669	0	56.755	2815000000	47
Q5SW79;H0Y2V6	Centrosomal protein of 170 kDa	CEP170	0.528504	0.00843198	2.07407	-0.920014	-1.04046	-2.44312	-1.8686	-1.52084	-1.96196	-1.32016	-2.14265	-2.41638	-3.10397	-2.25638	-3.42431	-1.98662	-2.87339	17	17	17	14.6	14.6	14.6	175.29	0	107.76	1709400000	70
Q01995;H0YCU9	Transgelin	TAGLN	0.530765	0.0105064	1.97854	-0.913854	2.04363	3.40947	1.61253	2.1301	2.88048	2.29232	2.56002	1.58455	1.64056	2.13381	1.32436	1.59207	0.751724	16	16	16	72.1	72.1	72.1	22.611	0	149.86	33445000000	225
Q15818	Neuronal pentraxin-1	NPTX1	0.531438	0.0166917	1.7775	-0.912027	-1.92634	-1.99775	-2.34152	-2.11077	-2.0866	-2.30605	-2.0881	-3.75455	-3.83008	-1.81475	-3.67957	-2.76746	-2.36043	5	5	4	10.9	10.9	8.3	47.122	0	13.996	1255700000	49
P09496;F8WF69	Clathrin light chain A	CLTA	0.537833	0.000235618	3.62779	-0.89477	1.48957	1.13181	0.805847	0.754018	0.79169	1.16848	0.876583	0.371237	0.15822	0.0228793	-0.367958	0.561184	-0.0987603	5	5	5	13.7	13.7	13.7	27.076	0	8.2019	12070000000	48
P13521	Secretogranin-2;Secretoneurin;Manserin	SCG2	0.539961	0.0209994	1.67779	-0.889074	0.0186454	-0.180152	-0.453546	-0.877484	-0.390193	-0.261063	-1.10628	-2.83417	-1.31492	-0.771594	-1.09926	-0.77183	-1.32844	15	15	15	31.6	31.6	31.6	70.94	0	56.892	4450100000	75
P12931	Proto-oncogene tyrosine-protein kinase Src	SRC	0.540465	0.0173099	1.76171	-0.887727	-2.51437	-2.29093	-2.41757	-2.66556	-2.23041	-2.78723	-2.29285	-2.45993	-2.89927	-3.63898	-3.76232	-2.68476	-4.62303	10	5	5	24.1	15.3	15.3	59.834	0	33.623	1068100000	32
P48454;G3V111;H0YB02	Serine/threonine-protein phosphatase 2B catalytic subunit gamma isoform;Serine/threonine-protein phosphatase	PPP3CC	0.541108	0.0154633	1.8107	-0.886011	-2.12363	-2.37503	-2.54495	-1.80622	-2.71818	-2.2985	-2.59629	-3.28885	-2.93099	-2.45396	-3.38111	-2.76734	-4.6048	6	4	4	12.7	9	9	58.129	0.00028523	6.1224	940170000	21
O43181	NADH dehydrogenase [ubiquinone] iron-sulfur protein 4, mitochondrial	NDUFS4	0.543493	0.0019972	2.69958	-0.879667	0.555217	0.355417	0.100577	0.194354	-0.324675	0.247448	0.273741	-1.22805	-0.933593	0.241463	-0.576088	-0.73963	-0.840327	6	6	6	41.1	41.1	41.1	20.108	0	36.77	6817400000	59
Q9H8Y8	Golgi reassembly-stacking protein 2	GORASP2	0.54709	0.0350823	1.45491	-0.87015	-2.23649	-2.09928	-1.99577	-2.17047	-1.84619	-1.93827	-2.22394	-3.39041	-3.89603	-2.20781	-1.94773	-4.0655	-2.15091	3	3	3	10.8	10.8	10.8	47.145	0	23.39	1514100000	27
P00441;H7BYH4	Superoxide dismutase [Cu-Zn]	SOD1	0.548933	1.43336e-07	6.84365	-0.865297	5.77546	5.74028	5.82106	5.7642	5.73759	5.74129	5.70087	4.7092	5.10503	4.65382	4.81513	5.08408	4.96732	6	6	6	60.4	60.4	60.4	15.936	0	323.31	321870000000	339
P20774;Q5TBF5	Mimecan	OGN	0.552675	0.0187805	1.72629	-0.855495	-0.00867915	0.310956	0.0753365	1.36718	0.663912	0	1.44247	-0.607537	-0.585279	0.274019	-0.806821	0.240761	-0.34711	10	10	10	34.6	34.6	34.6	33.922	0	211.36	9348000000	82
K7EKD1	Glial fibrillary acidic protein	GFAP	0.553073	0.0293389	1.53256	-0.854457	3.45668	3.46617	4.00931	4.03181	2.48941	4.28512	3.8655	1.74095	2.80872	3.63175	2.9927	2.55178	3.09365	7	3	3	71.9	49.1	49.1	6.5992	0	217.05	137460000000	175
P26012	Integrin beta-8	ITGB8	0.560334	0.0137749	1.86091	-0.835641	-2.32818	-2.17569	-2.29842	-2.27663	-2.03677	-1.77684	-1.88309	-3.29434	-4.06918	-3.28291	-2.48722	-2.25821	-2.28679	3	3	3	6	6	6	85.631	0	13.03	1475400000	35
P00167	Cytochrome b5	CYB5A	0.568554	0.0295245	1.52982	-0.814632	-0.682841	-0.825672	-0.575945	-0.155058	-0.73943	-0.340044	-0.941292	-1.1803	-0.996888	-1.15761	-1.01386	-3.07842	-1.11238	5	5	5	49.3	49.3	49.3	15.33	0	15.205	4004600000	51
A0A0U1RRJ0;A0A0U1RQC5;Q9Y4C0;A0A0A0MR89	Neurexin-3	NRXN3	0.579158	0.000175895	3.75475	-0.78797	0.177813	0.20622	0.228666	0.154317	0.165053	-0.256295	0.0631771	-0.935439	-1.05563	-0.469197	-0.250085	-0.452832	-0.931254	24	24	18	19.4	19.4	15.5	173.66	0	64.221	6714900000	167
Q16623;A0A0C4DFZ1;A8MZ54	Syntaxin-1A	STX1A	0.579599	0.000247867	3.60578	-0.786872	2.04669	2.20614	2.38175	2.48425	2.00247	1.84284	2.48348	0.908586	1.35919	1.42426	1.68131	1.48528	1.66096	14	13	13	49.7	47.2	47.2	33.023	0	323.31	29214000000	216
Q9UHC6	Contactin-associated protein-like 2	CNTNAP2	0.579659	0.00703092	2.15299	-0.786723	-1.20814	-1.1388	-1.39093	-1.98032	-1.46036	-1.81979	-1.28021	-2.32866	-2.14378	-3.25401	-1.77332	-2.17216	-1.85858	12	12	12	13.4	13.4	13.4	148.17	0	19.81	2301400000	48
I3L448;A8MRA7;Q5TC12;H0YEW4	ATP synthase mitochondrial F1 complex assembly factor 1	ATPAF1	0.583217	0.042712	1.36945	-0.777894	-1.5186	-1.67241	-1.59882	-1.84312	-1.87633	-1.50921	-1.58207	-2.01202	-1.98889	-1.67555	-3.06562	-3.96234	-1.90628	11	11	10	43.9	43.9	43.9	38.861	0	27.667	1865500000	47
Q709C8	Vacuolar protein sorting-associated protein 13C	VPS13C	0.593803	0.0150079	1.82368	-0.751944	1.78292	1.03207	1.59127	1.92389	0.984805	2.16361	1.61493	0.635758	0.371258	1.58661	0.461769	1.34053	0.601115	15	15	15	4.9	4.9	4.9	422.39	0	28.266	19006000000	89
P61266	Syntaxin-1B	STX1B	0.596355	2.06527e-05	4.68502	-0.745756	3.54632	3.7331	3.71752	3.77816	3.35115	3.28262	3.59445	2.67427	2.72149	3.11039	2.96447	2.85288	2.63338	20	20	19	59.4	59.4	56.9	33.244	0	323.31	75980000000	388
P35609;F6THM6	Alpha-actinin-2	ACTN2	0.600628	0.000940888	3.02646	-0.735456	0.519256	0.305214	0.0549118	0.362974	0.0859625	-0.232376	0.338171	-0.642047	-0.959011	-0.71406	-0.225171	-0.0295007	-0.613707	41	23	22	50.7	33.2	32.1	103.85	0	125.06	7181500000	171
A0A087X0M8;O00533	Neural cell adhesion molecule L1-like protein;Processed neural cell adhesion molecule L1-like protein	CHL1	0.605165	0.0117924	1.9284	-0.724599	-0.953961	-0.320799	-0.373753	-0.457358	-0.131535	-1.02207	-0.0613613	-1.96524	-1.06151	-1.12745	-0.520172	-1.01153	-1.50811	18	18	18	19	19	19	130.79	0	112.69	4722200000	96
Q9BS26	Endoplasmic reticulum resident protein 44	ERP44	0.606298	0.00425074	2.37154	-0.721902	0.0521102	-0.0867766	-0.807362	-0.324718	-0.0563637	0.141125	-0.384968	-1.43684	-0.853519	-0.952516	-0.339553	-1.30637	-0.700008	14	14	14	48.5	48.5	48.5	46.971	0	60.963	5388700000	77
O14617;A0A2R8Y4J3	AP-3 complex subunit delta-1	AP3D1	0.609736	0.0122554	1.91167	-0.713744	0.0585664	0.259473	-0.279736	-0.121641	-0.13494	-0.605117	0.234425	-1.68501	-0.849359	-0.606457	-0.446735	-0.130359	-1.06938	25	25	9	29.6	29.6	10.8	130.16	0	104.75	6061000000	152
Q9H0Q3;J3QKN1;E9PJ02;E9PHZ3;A0A0A6YYL5;A0A087WZ82	FXYD domain-containing ion transport regulator 6	FXYD6;FXYD6-FXYD2	0.613445	0.000211908	3.67385	-0.704993	-0.444518	-0.573619	-0.382285	-0.742018	-0.549363	-0.482786	-0.123585	-1.18106	-1.54516	-1.00389	-1.18895	-1.38035	-0.757563	4	4	4	42.1	42.1	42.1	10.542	0	323.31	4956900000	65
P46940;A0A0J9YXZ5	Ras GTPase-activating-like protein IQGAP1	IQGAP1	0.616228	0.0282411	1.54912	-0.698463	-0.27373	0.02687	1.26392	1.0037	0.29089	0.304886	0.406586	-0.233069	-0.337462	0.26148	0.12465	-1.0036	-0.411529	42	42	42	38.4	38.4	38.4	189.25	0	289.8	8704300000	163
E9PIM6;E9PNQ8;P04216;J3QRJ3	Thy-1 membrane glycoprotein	THY1	0.619036	0.00544847	2.26373	-0.691904	3.2228	3.0394	3.32187	3.28419	3.33918	2.78389	3.57014	2.10148	2.09317	3.33068	2.71692	2.47418	2.47054	4	4	4	26.3	26.3	26.3	16.927	0	74.065	61076000000	149
P37235;E9PC71	Hippocalcin-like protein 1	HPCAL1	0.624898	0.000807005	3.09312	-0.678306	1.04382	1.05285	0.775419	0.639635	0.788956	0.722504	1.04775	-0.462019	0.107257	0.446736	0.215718	0.401241	0.424885	10	10	6	49.7	49.7	33.2	22.313	0	323.31	11648000000	145
A0A2R8Y661;A0A2R8YGD3;Q9Y4G8	Rap guanine nucleotide exchange factor 2	RAPGEF2	0.632269	0.0432552	1.36396	-0.661389	-2.42635	-1.92762	-2.10618	-2.10199	-2.33353	-2.23821	-2.08326	-2.3664	-4.22149	-3.16989	-2.34362	-2.34399	-2.5662	11	11	11	9.9	9.9	9.9	174.3	0	30.757	1401500000	53
Q9BQI5	SH3-containing GRB2-like protein 3-interacting protein 1	SGIP1	0.634154	0.0190169	1.72086	-0.657095	-0.214395	-0.192966	-0.551106	-0.440728	-0.745425	-0.369628	-0.442595	-0.74298	-0.832414	-2.29479	-0.998817	-0.755685	-0.85232	19	19	19	41.8	41.8	41.8	89.108	0	275.29	4998300000	141
P10606	Cytochrome c oxidase subunit 5B, mitochondrial	COX5B	0.634258	0.00198617	2.70198	-0.656858	2.98972	2.74317	2.28336	1.92957	2.41973	2.34794	2.17813	1.77579	1.72053	1.44881	1.85928	2.04262	1.69035	6	6	6	41.1	41.1	41.1	13.696	0	26.95	33980000000	123
P05129	Protein kinase C gamma type	PRKCG	0.634382	0.0285666	1.54414	-0.656575	0.437186	0.202545	-0.102206	-0.022561	-0.37429	-0.0418015	0.0483475	-1.72786	-0.904483	-0.0630041	-0.756046	-0.108161	-0.253706	25	23	23	48.2	42.9	42.9	78.447	0	95.147	6455600000	162
Q14257;A8MXP8	Reticulocalbin-2	RCN2	0.638263	0.00468551	2.32924	-0.647778	0	-0.16559	-0.723172	-0.935061	-0.0408525	-0.203575	-0.426874	-1.42748	-0.887621	-0.767575	-0.85563	-0.76091	-1.32613	10	10	10	39.7	39.7	39.7	36.876	0	153.27	4870100000	78
Q15293	Reticulocalbin-1	RCN1	0.639956	0.00220414	2.65676	-0.643955	0.242891	0.226954	-0.0835008	-0.384138	-0.242223	0.176551	-0.183163	-1.267	-0.862876	-0.363168	-0.586578	-0.534832	-0.460668	11	11	11	49.8	49.8	49.8	38.89	0	85.275	6229000000	83
U3KQG5;P41217;F8WC99	OX-2 membrane glycoprotein	CD200	0.646127	0.00109361	2.96114	-0.63011	0.0181002	0.447235	0.345724	0.343649	0.0833062	0.256853	0.495285	-0.618894	-0.81608	-0.0718669	-0.00799758	-0.438986	-0.120991	5	5	5	36.1	36.1	36.1	22.522	0	31.826	8319500000	92
Q08495;E5RFK4;E5RJC0;E5RGQ0	Dematin	DMTN	0.649266	0.0226189	1.64553	-0.62312	0.424369	-0.181325	-0.0356447	0.259499	0.0707853	0.753656	-0.0499725	-0.119786	0.0128501	-1.25689	-0.598894	-0.752923	0.0409513	10	10	10	37.5	37.5	37.5	45.514	0	197.04	7353200000	110
A0A0C4DFP6;Q9NQ79;Q5T4F6	Cartilage acidic protein 1	CRTAC1	0.650686	0.00377163	2.42347	-0.619966	-2.12932	-1.62376	-2.43859	-2.28743	-2.108	-2.59562	-2.28626	-3.23254	-3.10656	-2.87758	-2.50539	-2.5275	-2.72934	11	11	11	25.7	25.7	25.7	69.706	0	19.009	1303000000	36
P35052;H7C410;H7C024	Glypican-1;Secreted glypican-1	GPC1	0.651248	0.0480527	1.31828	-0.61872	-1.53075	-1.5936	-2.10507	-1.76746	-1.49366	-1.6662	-1.56771	-2.16444	-1.83096	-1.78015	-2.16266	-3.68963	-2.134	9	9	9	23.3	23.3	23.3	61.68	0	23.058	1965300000	46
P23515	Oligodendrocyte-myelin glycoprotein	OMG	0.653865	0.00317587	2.49814	-0.612934	-0.0109366	0.204051	0.595342	0.0645469	0.222277	-0.0330217	0.638103	-0.852501	-0.588832	0.040529	-0.171575	-0.320108	-0.344808	7	7	7	15.2	15.2	15.2	49.607	0	50.627	7708200000	71
C9JRZ6;Q9NX63;F8WAR4;A0A286YEX5	MICOS complex subunit MIC19	CHCHD3	0.654546	0.00152742	2.81604	-0.611434	0.865348	1.23516	1.03206	1.00972	0.66848	0.850868	0.743149	0.346613	0.195316	-0.302619	0.515135	0.586503	0.480252	9	9	9	28.9	28.9	28.9	26.753	0	71.926	12196000000	107
P09497	Clathrin light chain B	CLTB	0.65545	0.00325338	2.48766	-0.609442	1.41594	1.65867	1.30688	1.28778	1.73279	1.49272	1.45566	0.532807	0.804672	0.35028	1.05831	1.02763	1.44146	11	11	11	38	38	38	25.19	0	85.648	18044000000	122
H3BPE7;P35637	RNA-binding protein FUS	FUS	0.659387	0.000489479	3.31027	-0.600803	0.505718	0.518166	0.23581	0.387565	0.136598	0.333364	-0.0190105	-0.165573	-0.422324	0.0766219	-0.395951	-0.25043	-0.648695	7	7	5	15.4	15.4	12.7	53.496	0	44.82	7800300000	79
O95881	Thioredoxin domain-containing protein 12	TXNDC12	0.6654	0.034804	1.45837	-0.587705	-2.17313	-2.94387	-2.55088	-2.62327	-2.3194	-2.5922	-2.74763	-2.60732	-2.9481	-3.7257	-3.84878	-3.35745	-2.42492	4	4	4	27.3	27.3	27.3	19.206	0.00027345	5.2687	1016800000	28
P19021;H7BYD9	Peptidyl-glycine alpha-amidating monooxygenase;Peptidylglycine alpha-hydroxylating monooxygenase;Peptidyl-alpha-hydroxyglycine alpha-amidating lyase	PAM	0.667187	0.0356115	1.44841	-0.583837	-1.39474	-1.6213	-1.44928	-1.5677	-1.54717	-1.18548	-1.20949	-2.12505	-3.15865	-1.39546	-2.00716	-1.75758	-1.60928	11	11	11	14.7	14.7	14.7	108.33	0	16.758	2375500000	72
P30049	ATP synthase subunit delta, mitochondrial	ATP5D	0.667375	0.0248733	1.60427	-0.58343	2.79338	2.51315	2.36793	2.15615	2.06257	2.46769	2.31801	0.823474	1.63527	2.11323	2.01955	2.36134	1.84272	5	5	5	37.5	37.5	37.5	17.49	0	198	36601000000	79
Q8WTS6;D6RJA0	Histone-lysine N-methyltransferase SETD7	SETD7	0.668778	0.0163478	1.78654	-0.5804	-1.68283	-2.18493	-2.07455	-1.62029	-1.53383	-1.95984	-1.68218	-1.79574	-2.15616	-2.72957	-2.24886	-3.14513	-2.32562	5	5	5	22.4	22.4	22.4	40.72	0.00029412	6.9973	1895100000	38
O43615;M0QXU7	Mitochondrial import inner membrane translocase subunit TIM44	TIMM44	0.673202	0.0254844	1.59373	-0.570889	-0.789266	-1.12318	-0.81124	-0.965582	-1.29484	-0.337363	-1.00158	-1.39588	-1.41404	-2.41931	-1.02865	-1.21225	-1.37497	16	16	16	37.8	37.8	37.8	51.355	0	23.973	3546300000	80
P04275	von Willebrand factor;von Willebrand antigen 2	VWF	0.675579	0.0459591	1.33763	-0.565804	-2.43816	-2.18154	-2.06315	-2.95509	-1.89345	-3.04566	-2.93886	-3.08051	-2.60776	-2.62897	-3.73319	-3.09014	-3.26789	11	11	11	4.1	4.1	4.1	309.26	0	9.6217	872800000	39
O76070	Gamma-synuclein	SNCG	0.677672	0.0030823	2.51113	-0.561342	2.45693	2.4828	1.73611	2.31017	2.19104	2.0278	2.07849	1.43583	1.42093	2.0566	1.55532	1.40578	1.85749	11	11	11	81.9	81.9	81.9	13.331	0	323.31	29571000000	179
P78324;Q5TFQ8	Tyrosine-protein phosphatase non-receptor type substrate 1;Signal-regulatory protein beta-1 isoform 3	SIRPA;SIRPB1	0.683229	0.00171183	2.76654	-0.549558	2.29836	2.31363	2.45155	2.41237	2.27501	2.16255	2.52291	1.38059	1.65446	2.38169	1.80134	1.71987	1.85304	18	18	18	49	49	49	54.966	0	323.31	32417000000	265
Q8NCB2;C9J9E2;B4DM24	CaM kinase-like vesicle-associated protein	CAMKV	0.684969	0.0333803	1.47651	-0.54589	1.69073	1.82912	1.51107	1.6095	1.25872	0.897346	1.37285	1.26828	0.689343	0.316429	1.12093	1.57746	0.468797	20	20	3	49.7	49.7	8	54.353	0	323.31	18225000000	225
P24534	Elongation factor 1-beta	EEF1B2	0.685292	0.046315	1.33428	-0.545209	1.11588	1.03504	0.940829	1.1132	0.364509	0.863079	0.549444	0.429092	-0.333802	0.8414	0.510403	-0.433636	0.8427	8	6	6	50.7	45.3	45.3	24.763	0	223.85	12247000000	81
F8W1R7;G3V1V0;P60660;J3KND3;G8JLA2;B7Z6Z4;G3V1Y7;F8VPF3;F8VZU9;F8W180	Myosin light polypeptide 6	MYL6	0.688574	0.000148113	3.82941	-0.538317	2.19396	2.17613	2.03757	1.80399	2.2206	1.92669	1.89167	1.463	1.59848	1.15354	1.61302	1.59873	1.55815	8	8	6	57.9	57.9	41.4	16.29	0	105.22	27927000000	132
P62760	Visinin-like protein 1	VSNL1	0.689914	0.00273156	2.56359	-0.535512	2.44028	2.37576	2.06004	2.07822	2.18758	2.23535	2.38491	1.22728	1.78569	1.42224	1.81205	2.12472	1.92536	13	13	12	64.9	64.9	60.2	22.142	0	112.12	31859000000	184
Q6UWR7;D6R9P1	Ectonucleotide pyrophosphatase/phosphodiesterase family member 6	ENPP6	0.691194	0.0268292	1.57139	-0.532838	0.291368	0.537744	0.310551	1.03648	0.457483	0.0114244	1.22599	-0.111265	-0.153395	-0.0945413	0.494783	-0.27526	0.260682	14	14	14	41.4	41.4	41.4	50.24	0	121.15	10105000000	141
O14576;A0A0A0MTG2	Cytoplasmic dynein 1 intermediate chain 1	DYNC1I1	0.691625	0.00169234	2.77151	-0.531938	0.0310928	0.441044	-0.0659517	0.147476	0.0589197	0.0868197	0.302004	-0.405441	-0.63411	-0.102672	-0.718769	-0.474078	0.00179172	16	16	13	41.6	41.6	36.3	72.955	0	182.32	6975300000	113
P14927;B7Z2R2;E5RHG9	Cytochrome b-c1 complex subunit 7	UQCRB	0.69313	0.0060895	2.21542	-0.528802	2.00242	2.00216	1.60452	1.06624	1.51185	1.66973	1.73808	0.98249	1.43837	0.83078	1.26799	1.23228	1.01384	8	8	8	58.6	58.6	58.6	13.53	0	77.844	21160000000	101
O95670;H0Y474	V-type proton ATPase subunit G 2	ATP6V1G2	0.695219	0.0366724	1.43566	-0.52446	-1.37682	-0.43136	-0.894466	-0.716805	-1.13191	-1.00833	-0.854515	-1.64944	-0.968197	-2.30577	-1.08308	-1.39197	-1.2462	6	5	5	57.6	44.9	44.9	13.604	0	72.545	4088800000	59
Q86YM7;Q86YM6	Homer protein homolog 1	HOMER1	0.702319	0.0284926	1.54527	-0.509802	-0.997575	-1.32807	-1.48166	-1.37883	-1.48893	-1.25696	-1.53905	-1.69895	-2.20935	-2.71324	-1.47978	-1.63823	-1.43732	12	12	10	35.6	35.6	31.4	40.276	0	92.389	2600900000	59
P67936;A0A2R8YE05;K7ENT6	Tropomyosin alpha-4 chain	TPM4	0.702485	0.00241493	2.6171	-0.50946	1.93832	2.02956	1.97698	1.98445	2.36555	1.79677	1.94701	0.981117	1.75965	1.68474	1.38744	1.68712	1.47629	20	13	2	59.7	42.7	11.3	28.521	0	323.31	26063000000	182
E9PF59;P42658	Dipeptidyl aminopeptidase-like protein 6	DPP6	0.713046	0.000146698	3.83358	-0.487933	1.60732	1.795	1.78456	1.75805	1.63119	1.59062	2.08358	1.04303	1.25924	1.46601	1.26408	1.26992	1.27039	29	29	4	45.6	45.6	7.4	91.245	0	198.95	22107000000	255
P62191	26S protease regulatory subunit 4	PSMC1	0.715936	0.00299681	2.52334	-0.482098	-0.944267	-0.913243	-0.276612	-0.635209	-0.783349	-0.834971	-0.846621	-1.61737	-1.16942	-1.31849	-0.974166	-1.06039	-1.23928	15	15	15	41.6	41.6	41.6	49.184	0	123.42	4040500000	78
Q7Z3B1	Neuronal growth regulator 1	NEGR1	0.717381	0.00120362	2.91951	-0.479188	0.247386	0.507863	0.56841	0.460086	0.317071	0.370402	0.91803	-0.0852518	-0.232015	0.182764	-0.106761	0.124956	0.14625	10	10	10	39.8	39.8	39.8	38.719	0	323.31	9235300000	78
Q02880;E9PCY5	DNA topoisomerase 2-beta;DNA topoisomerase 2	TOP2B	0.718865	0.0367391	1.43487	-0.476208	-2.18588	-1.87649	-1.14677	-2.37126	-1.82955	-1.75988	-1.85143	-2.93356	-2.0672	-2.31629	-2.12515	-2.11364	-2.46248	14	14	14	10.5	10.5	10.5	183.26	0	24.436	1793100000	65
P63000	Ras-related C3 botulinum toxin substrate 1	RAC1	0.720686	0.00636794	2.196	-0.472557	2.33354	2.67122	3.12649	2.99193	2.51335	3.00147	2.89261	2.22651	2.38778	2.19873	2.37957	2.07287	2.63973	12	12	4	69.3	69.3	21.4	21.45	0	292.26	48946000000	197
Q8ND76	Cyclin-Y	CCNY	0.720839	0.000145596	3.83685	-0.472251	-1.97047	-2.07951	-2.28697	-2.22882	-2.28628	-2.15496	-2.41546	-2.73024	-2.79026	-2.39701	-2.81878	-2.67734	-2.63913	4	4	4	15.8	15.8	15.8	39.336	0	49.466	1384700000	41
P15374;A0A087WTB8;Q5TBK7	Ubiquitin carboxyl-terminal hydrolase isozyme L3;Ubiquitin carboxyl-terminal hydrolase	UCHL3	0.722174	0.0405088	1.39245	-0.469581	-0.221895	-0.177193	-0.154391	0.0438165	-0.311668	0.123368	0.191105	-0.594459	-0.385185	-0.00346148	-0.423839	-0.367842	-1.47715	10	10	10	61.3	61.3	61.3	26.182	0	159.96	6184700000	109
H3BLU2;Q13449;F5H5G1;C9J5G3	Limbic system-associated membrane protein	LSAMP	0.722673	0.00229778	2.63869	-0.468585	1.08059	1.20421	1.59292	1.44446	1.65172	1.22204	1.67027	0.905696	1.06449	0.965264	1.12117	0.617999	0.970613	10	10	10	33.9	33.9	33.9	38.014	0	170.49	18400000000	118
G3V200;O75334;H0YHK3	Liprin-alpha-2	PPFIA2	0.728009	0.00544633	2.2639	-0.457972	-0.456186	-0.471193	-0.36441	-0.504247	-0.769082	-0.699462	-0.399382	-0.881102	-1.26846	-1.39879	-0.745204	-0.577037	-1.01777	20	20	16	19.3	19.3	15.4	142.11	0	65.781	4730400000	125
P19086	Guanine nucleotide-binding protein G(z) subunit alpha	GNAZ	0.7299	0.0019129	2.71831	-0.45423	0.837031	0.924694	1.25985	1.16363	0.736049	1.21362	1.13231	0.311531	0.57394	0.68729	0.819223	0.388813	0.722841	16	15	15	49.6	47.3	47.3	40.923	0	183.36	13726000000	186
O00478;C9JUV8;C9JZT5;C9JQT8	Butyrophilin subfamily 3 member A3	BTN3A3	0.730612	0.018463	1.7337	-0.452822	-0.779469	-0.477734	-0.556015	0.0752686	-0.331058	-0.0607966	-0.770317	-1.07074	-0.743292	-0.690897	-0.855676	-1.2413	-0.600843	16	16	11	30.5	30.5	24	65.001	0	69.984	4976600000	97
O00408;E9PEF1	cGMP-dependent 3,5-cyclic phosphodiesterase	PDE2A	0.73068	0.000943323	3.02534	-0.452689	0.849794	1.00076	0.650642	0.800569	0.740197	0.545475	0.700281	0.319001	-0.0921263	0.528421	0.287154	0.467916	0.305829	27	26	26	41.2	41.2	41.2	105.72	0	225.48	11011000000	190
Q5TFE4	5-nucleotidase domain-containing protein 1	NT5DC1	0.731342	0.0451476	1.34537	-0.451381	-0.553032	-0.870637	-0.567606	-0.696338	-0.309387	-0.529311	-0.325975	-1.00278	-1.74738	-0.827983	-0.240123	-1.12316	-1.06882	8	8	8	29.9	29.9	29.9	51.844	0	19.658	5247400000	45
Q8N126;A0A0C4DG09	Cell adhesion molecule 3	CADM3	0.732205	0.0196047	1.70764	-0.449681	1.11145	1.24725	1.69335	1.65795	1.3128	0.984227	1.6594	0.580879	1.0072	1.06582	0.753559	0.749578	1.43039	10	10	10	36.2	36.2	36.2	43.299	0	323.31	17487000000	155
O95197	Reticulon-3	RTN3	0.732512	0.000158667	3.79951	-0.449076	1.9139	1.79631	1.81342	2.06586	1.90242	1.654	1.84254	1.13479	1.3423	1.35163	1.52718	1.55156	1.53102	8	8	7	11.9	11.9	8.1	112.61	0	110.77	23827000000	110
A0A087X1W8;A0A0A0MTJ8;X5DQS5;Q9BY67;A0A087X0T8	Cell adhesion molecule 1	CADM1	0.736741	0.00114995	2.93932	-0.440771	0.554737	1.01913	0.872159	0.906155	0.555025	0.955762	0.911709	0.191989	0.48446	0.305722	0.288173	0.360036	0.674717	12	12	12	50	50	50	45.676	0	285.45	12003000000	129
Q13740;F5GXJ9	CD166 antigen	ALCAM	0.738307	0.00711419	2.14787	-0.437707	0.177078	0.681533	0.507728	0.987791	0.479628	0.426874	0.965366	0.267239	0.0260344	0.396068	0.173781	0.0929652	0.0399569	18	18	18	40.8	40.8	40.8	65.102	0	94.948	10181000000	144
O15083;H7C4G9	ERC protein 2	ERC2	0.742261	0.0190851	1.7193	-0.430001	-1.55795	-1.33106	-1.62293	-1.04107	-1.38039	-1.00619	-1.09052	-2.01434	-2.2115	-1.4488	-1.48457	-1.5521	-1.6088	15	15	9	15.6	15.6	10.4	110.56	0	43.507	2723800000	50
Q14289	Protein-tyrosine kinase 2-beta	PTK2B	0.744635	0.0491103	1.30883	-0.425394	-0.450572	-0.487605	-0.632643	-0.405714	-1.14038	-0.883289	-1.03421	-0.814529	-1.78603	-0.718499	-1.22122	-0.974468	-1.35283	19	19	19	25.5	25.5	25.5	115.87	0	63.75	3976800000	114
P54725	UV excision repair protein RAD23 homolog A	RAD23A	0.746115	0.00933813	2.02974	-0.42253	0.0503886	0.0391717	-0.17108	0.333359	0.479832	0.547008	0.0245552	-0.322446	-0.324399	-0.299754	-0.376405	0.175829	-0.270946	10	7	7	54	45.7	45.7	39.609	0	159.28	7507500000	57
Q9UHD9	Ubiquilin-2	UBQLN2	0.747571	0.000590367	3.22888	-0.419717	-0.0992513	0.0496444	-0.344234	0.179818	0.132655	0.0943377	-0.14242	-0.477918	-0.452122	-0.303661	-0.469247	-0.616009	-0.310302	10	10	6	26.1	26.1	16.2	65.695	0	323.31	6434200000	88
Q9BWF3;E9PB51;D6R9K7;J3QRR5	RNA-binding protein 4	RBM4	0.748229	0.0155654	1.80784	-0.418448	-1.68461	-1.61963	-1.55366	-1.31174	-1.67644	-1.42776	-1.71701	-1.65025	-1.8907	-2.67334	-1.8154	-1.96027	-1.94146	11	11	3	36.3	36.3	15.7	40.313	0	90.626	2302000000	56
H9KV31;O15394	Neural cell adhesion molecule 2	NCAM2	0.752213	0.0402801	1.39491	-0.410787	0.28509	0.566841	0.692743	0.705293	0.41897	0.485524	0.921453	0.256998	0.0577073	0.618173	0.217638	-0.567444	0.445849	20	20	20	32	32	32	91.122	0	93.033	10072000000	137
P61758;B4DWR3	Prefoldin subunit 3	VBP1	0.752218	0.0143242	1.84393	-0.410777	-0.395172	-0.188799	-0.372752	-0.499133	-0.792132	-0.200484	-0.560778	-1.00778	-1.08516	-0.338507	-1.05239	-0.938735	-0.621447	7	7	7	38.1	38.1	38.1	22.658	0	78.72	4975700000	61
Q9UMF0	Intercellular adhesion molecule 5	ICAM5	0.753313	0.0434126	1.36238	-0.408678	0.482723	1.03145	0.609832	0.466759	0.999393	0.571003	0.861835	-0.170578	0.0259817	0.297029	0.316318	0.997385	0.387216	17	17	17	25.4	25.4	25.4	97.115	0	280.63	11341000000	142
P33316;H0YNW5;H0YKC5;H0YKI0;A0A0C4DGL3;H0YMM5;H0YNJ9	Deoxyuridine 5-triphosphate nucleotidohydrolase, mitochondrial	DUT	0.756483	0.00838655	2.07642	-0.402621	-0.479108	-0.575006	-0.754654	-0.742018	-0.810084	-0.648425	-1.04481	-1.45099	-0.955759	-0.730594	-1.39069	-1.10597	-1.11381	9	9	9	42.5	42.5	42.5	26.563	0	41.535	3938200000	92
Q00765	Receptor expression-enhancing protein 5	REEP5	0.757927	0.00260612	2.58401	-0.399869	0.291122	-0.0681742	0.00755545	0.220459	0.185504	0.155996	0.0257511	-0.220376	-0.47612	-0.122687	-0.0888448	-0.666809	-0.123054	6	6	6	16.4	16.4	16.4	21.493	0	31.739	7426200000	65
P54289	Voltage-dependent calcium channel subunit alpha-2/delta-1;Voltage-dependent calcium channel subunit alpha-2-1;Voltage-dependent calcium channel subunit delta-1	CACNA2D1	0.759522	0.000441612	3.35496	-0.396836	1.53532	1.85043	1.73857	1.77674	1.84192	1.56742	1.97548	1.36135	1.20313	1.53911	1.38844	1.22804	1.42965	29	29	27	29.9	29.9	29.9	124.57	0	297.1	22557000000	264
Q9H3Z4	DnaJ homolog subfamily C member 5	DNAJC5	0.764254	0.0445215	1.35143	-0.387876	1.69751	1.80115	1.83643	2.07977	1.72806	2.30554	1.44723	1.182	1.41685	0.993761	1.7681	1.47439	1.8911	7	7	7	54.5	54.5	54.5	22.149	0	323.31	25342000000	151
P54687	Branched-chain-amino-acid aminotransferase, cytosolic	BCAT1	0.764379	0.0254888	1.59365	-0.38764	0.263579	0.252151	-0.0810478	0.139758	-0.274093	0.323524	-0.327795	-0.0949138	-0.107875	-0.532503	-0.208142	-0.34279	-0.785838	12	12	12	39.6	39.6	39.6	42.966	0	139.55	6888000000	95
P51178	1-phosphatidylinositol 4,5-bisphosphate phosphodiesterase delta-1	PLCD1	1.30373	0.0160225	1.79527	0.382646	2.63322	2.50537	3.14363	2.98406	2.80194	3.14254	2.83467	3.17284	3.51302	3.57194	2.99758	3.05435	3.16795	28	28	27	57.8	57.8	56.6	85.664	0	323.31	62071000000	465
Q9H008;Q5T1Z0	Phospholysine phosphohistidine inorganic pyrophosphate phosphatase	LHPP	1.30423	0.0335599	1.47418	0.383201	2.87837	2.9212	3.54919	3.1217	2.90651	2.95755	3.12378	3.55865	3.70649	2.84409	3.58726	3.70299	3.29256	14	14	14	68.1	68.1	68.1	29.165	0	233.6	75275000000	217
Q13228;A6PVX1;H0Y532	Selenium-binding protein 1	SELENBP1	1.31593	0.00412518	2.38456	0.396085	3.52379	3.51631	3.98912	3.82837	3.93634	4.06665	3.66913	4.31414	4.33465	4.26945	3.98992	3.97773	4.23036	30	30	30	78	78	78	52.39	0	323.31	118090000000	665
Q9Y2S2;A0A2R8YCZ4;A0A2R8YFQ7;A0A2R8Y4K2	Lambda-crystallin homolog	CRYL1	1.31972	0.000136236	3.86571	0.40023	2.63871	2.681	2.6565	2.87016	2.92346	2.92256	2.85859	3.07862	3.33445	3.31315	3.12117	3.25637	3.0556	17	17	17	63.6	63.6	63.6	35.419	0	235.11	58977000000	330
A1L0T0;M0R026;E9PJS0	Acetolactate synthase-like protein	ILVBL	1.32075	0.000580025	3.23655	0.401357	-1.2632	-1.34918	-1.33393	-1.65614	-1.26716	-1.32004	-1.14976	-1.17808	-0.791822	-0.865174	-0.833329	-1.02523	-0.903431	12	12	12	32.8	32.8	32.8	67.867	0	122.56	3422800000	91
Q7Z3J2;E7EWW0;C9J7I2;F5H7K1;H3BV68	UPF0505 protein C16orf62	C16orf62	1.32079	0.0259395	1.58604	0.401401	-2.80303	-2.57723	-3.35734	-2.55241	-2.25148	-2.76911	-2.4355	-2.27744	-2.05545	-2.42795	-2.40509	-2.1393	-2.35443	11	11	11	15.2	15.2	15.2	109.56	0	31.417	1335100000	46
P49593;A8MX49;B5MCT7	Protein phosphatase 1F	PPM1F	1.32089	0.00181452	2.74124	0.401511	-1.49689	-1.56305	-1.74808	-1.41934	-1.09054	-1.52022	-1.29934	-0.906542	-0.982497	-1.0262	-0.958128	-1.17975	-1.22708	14	14	14	53.3	53.3	53.3	49.83	0	232.95	3155600000	83
Q9BWD1	Acetyl-CoA acetyltransferase, cytosolic	ACAT2	1.32676	0.0011877	2.92529	0.407911	1.35932	1.68752	1.27398	1.60562	1.71704	1.39688	1.6534	2.07356	1.90518	1.72144	2.05833	2.07029	1.78473	14	14	14	57.7	57.7	57.7	41.35	0	275.98	24340000000	225
P16930	Fumarylacetoacetase	FAH	1.32901	0.0198406	1.70245	0.410357	0.374001	0.667127	1.06524	1.2156	0.778617	0.529913	0.407309	1.28763	1.31834	1.1154	1.23376	1.00435	0.820794	16	16	16	57.3	57.3	57.3	46.374	0	90.845	14486000000	149
Q9Y617	Phosphoserine aminotransferase	PSAT1	1.32971	0.00395856	2.40246	0.411109	5.05168	4.93433	5.01566	5.3555	5.16071	5.42043	5.16619	5.86088	5.78132	5.56323	5.33695	5.58805	5.28294	23	23	23	70.5	70.5	70.5	40.422	0	323.31	308190000000	681
Q02978;I3L1P8	Mitochondrial 2-oxoglutarate/malate carrier protein	SLC25A11	1.33158	0.0315005	1.50168	0.413135	2.42935	1.97856	2.40082	2.24773	1.40898	2.35949	2.24753	2.80656	2.55967	2.49063	2.73042	2.59931	2.21147	17	17	17	62.4	62.4	62.4	34.061	0	195.01	41840000000	321
E7EQR4;P15311	Ezrin	EZR	1.33169	0.00372907	2.4284	0.413258	4.81718	4.84452	4.55806	5.12114	4.95667	4.73361	4.85759	5.34384	5.57198	5.18409	5.02398	5.41992	4.98324	44	44	31	61.1	61.1	46.9	69.371	0	323.31	247710000000	736
P10768;X6RA14;H7BZT7	S-formylglutathione hydrolase	ESD	1.33195	0.00679074	2.16808	0.413544	3.35587	3.23623	3.53232	3.576	2.78695	3.33311	3.56125	3.84594	3.80741	3.62157	3.54548	3.86701	3.83534	15	15	15	74.1	74.1	74.1	31.462	0	323.31	89612000000	480
P50583	Bis(5-nucleosyl)-tetraphosphatase [asymmetrical]	NUDT2	1.33346	0.0018759	2.72679	0.415173	-1.66848	-1.73551	-1.76948	-1.9724	-1.69369	-2.02422	-1.65394	-1.17913	-1.47922	-1.58804	-1.62058	-1.11291	-1.25856	6	6	6	58.5	58.5	58.5	16.829	0	21.433	2524700000	47
Q9NRX4	14 kDa phosphohistidine phosphatase	PHPT1	1.33376	0.0474622	1.32365	0.415504	1.31262	1.73582	2.06764	1.21528	1.52958	1.41756	1.8962	2.30003	2.39693	1.42737	1.82964	1.93872	2.17864	5	5	5	63.2	63.2	63.2	13.832	0	185.24	27906000000	144
Q6L8Q7;F6T1Q0	2,5-phosphodiesterase 12	PDE12	1.33682	0.00743085	2.12896	0.418808	-1.60593	-1.89769	-1.52045	-1.65454	-1.57799	-1.61302	-1.58307	-1.29618	-1.16854	-0.821741	-1.27101	-1.00183	-1.74444	10	10	10	25.3	25.3	25.3	67.351	0	32.271	2688300000	70
P32969;D6RAN4;A0A2R8Y5Y7;H0Y9V9;E7ESE0	60S ribosomal protein L9	RPL9	1.33683	0.0240349	1.61916	0.418813	-1.58494	-1.21547	-1.90183	-1.28772	-1.61477	-0.99779	-1.24086	-0.635251	-0.77948	-1.1314	-1.16662	-0.884754	-1.32679	9	9	9	65.1	65.1	65.1	21.863	0	71.56	3210100000	62
Q9Y2J8	Protein-arginine deiminase type-2	PADI2	1.35141	0.0458495	1.33867	0.434464	4.50023	3.79666	4.65372	4.97126	4.79265	4.91997	5.16273	5.20006	5.23358	5.31767	4.90306	5.06667	4.99765	38	38	38	67.7	67.7	67.7	75.563	0	323.31	224410000000	719
P13716	Delta-aminolevulinic acid dehydratase	ALAD	1.35505	0.00619376	2.20805	0.438347	1.96072	1.71095	2.07442	2.36501	1.95458	2.11141	2.27835	2.82298	2.69243	2.23365	2.2194	2.42378	2.62821	16	16	16	69.7	69.7	69.7	36.294	0	176.06	37629000000	291
A0A087X256;Q2M389	WASH complex subunit 7	KIAA1033	1.3561	0.0086736	2.0618	0.439468	-3.52476	-3.50164	-3.63034	-3.32498	-2.78675	-3.60222	-3.13817	-3.01091	-2.71612	-3.11113	-2.89555	-2.76834	-3.01159	8	8	8	9.3	9.3	9.3	136.5	0	32.078	834970000	46
H0YN81;Q9GZS3;H0YMF9;H0YL19	WD repeat-containing protein 61;WD repeat-containing protein 61, N-terminally processed	WDR61	1.36377	0.00156942	2.80426	0.447601	-1.25003	-1.20596	-1.29403	-1.44647	-1.35877	-1.56328	-0.968204	-0.989254	-0.969785	-0.639381	-0.56309	-0.922262	-1.01927	12	12	12	61.6	61.6	61.6	32.253	0	66.736	3561200000	77
A0A0C4DGQ5;P04632;K7ELJ7;A0A075B7C0;U3KQE2;K7EM73;K7EIV0	Calpain small subunit 1	CAPNS1	1.3677	0.000647786	3.18857	0.451748	2.10098	2.09571	2.26237	2.50628	2.38921	2.5133	2.30412	3.04055	2.8938	2.60627	2.59939	2.70931	2.72287	14	14	4	65.2	65.2	19.6	33.786	0	323.31	47850000000	329
O60825	6-phosphofructo-2-kinase/fructose-2,6-bisphosphatase 2;6-phosphofructo-2-kinase;Fructose-2,6-bisphosphatase	PFKFB2	1.36863	0.00953494	2.02068	0.452729	1.92337	1.47071	1.58771	1.77049	1.82811	1.53954	1.16929	2.47301	2.19325	2.01056	2.02266	1.66126	2.03211	28	28	28	58.2	58.2	58.2	58.476	0	323.31	26807000000	270
Q8N8N7;G3V3Y1;G3V2R9	Prostaglandin reductase 2	PTGR2	1.36878	0.00126857	2.89669	0.45289	0.676497	0.812074	1.10445	0.986646	1.28254	0.917306	0.701557	1.45163	1.34509	1.28641	1.58685	1.43678	1.16578	14	14	14	61.8	61.8	61.8	38.499	0	182.85	16960000000	156
J3QS39;J3QTR3;F5H6Q2;F5GYU3;F5H2Z3;F5H265;B4DV12;F5H388;F5H747;F5GXK7;J3QKN0;Q5PY61;Q96C32;P62987;P62979;P0CG47;P0CG48;M0R1V7;Q49A90;M0R1M6;M0R2S1;A0A2R8Y422;J3QSA3;F5GZ39	Ubiquitin-60S ribosomal protein L40;Ubiquitin;60S ribosomal protein L40;Ubiquitin-40S ribosomal protein S27a;Ubiquitin;40S ribosomal protein S27a;Polyubiquitin-B;Ubiquitin;Polyubiquitin-C;Ubiquitin	UBB;RPS27A;UBC;UBA52	1.37697	0.006439	2.19118	0.461492	4.21226	4.5066	4.14512	4.01916	4.69069	4.55872	4.38488	5.15773	4.81137	4.44704	4.66129	5.01853	4.83079	5	5	5	50.5	50.5	50.5	10.469	0	179.01	182260000000	329
P12235;V9GYG0	ADP/ATP translocase 1	SLC25A4	1.37737	0.00500456	2.30063	0.461912	4.46164	4.26147	4.25573	4.04917	3.88134	4.30044	4.26618	4.93649	4.68624	4.27616	4.82243	4.93799	4.37727	16	16	6	52.7	52.7	17.1	33.064	0	189.5	162370000000	277
O00468;A0A087X208	Agrin;Agrin N-terminal 110 kDa subunit;Agrin C-terminal 110 kDa subunit;Agrin C-terminal 90 kDa fragment;Agrin C-terminal 22 kDa fragment	AGRN	1.37918	0.00756743	2.12105	0.463807	-0.747759	-0.970505	-0.386049	-1.01811	-0.297175	-0.716248	-0.73324	0.100776	-0.173567	-0.203299	-0.252901	-0.224537	-0.637131	30	30	30	19.1	19.1	19.1	217.32	0	117.55	5524100000	157
P06733;A0A2R8Y6G6	Alpha-enolase	ENO1	1.38296	0.00245649	2.60969	0.467763	7.42752	7.26348	7.32471	7.572	7.70409	7.44749	7.49396	8.31153	8.09111	7.81467	7.73747	8.06522	7.55794	34	34	30	76.5	76.5	67.5	47.168	0	323.31	1647600000000	3402
A0A0G2JQJ7;A0A0G2JS76;A0A0G2JPD5;A0A0G2JMX7;P10636	Microtubule-associated protein tau	MAPT	1.39326	0.0481414	1.31748	0.478464	3.33223	3.36914	2.9113	3.87776	3.27044	3.19785	3.02243	4.15194	3.76078	3.25981	3.13949	4.19727	4.05962	20	20	8	31.1	31.1	12.7	78.954	0	323.31	87738000000	359
P24298	Alanine aminotransferase 1	GPT	1.39356	0.00689791	2.16128	0.478779	-0.709706	-0.172167	0.140284	0.108365	-0.0130733	0.0502169	-0.154364	0.690387	0.492948	0.452332	0.30286	0.165834	0.125073	13	13	12	42.7	42.7	39.1	54.636	0	127.8	8043200000	129
H0Y8X4;O43598	2-deoxynucleoside 5-phosphate N-hydrolase 1	DNPH1	1.40163	2.41713e-06	5.6167	0.487108	0.526485	0.720467	0.826731	0.529369	0.612434	0.567253	0.766682	1.16363	1.13692	1.17234	1.09356	1.0404	1.21529	9	9	9	52.3	52.3	52.3	25.868	0	164.22	13933000000	113
Q15691	Microtubule-associated protein RP/EB family member 1	MAPRE1	1.40366	0.00860387	2.06531	0.489192	2.1283	1.98847	1.76135	2.33233	2.38604	2.03871	1.96437	2.69087	2.74823	2.19467	2.21962	2.53559	3.06007	19	18	16	79.5	79.5	79.1	29.999	0	219.25	37981000000	206
P40121;E7ENU9	Macrophage-capping protein	CAPG	1.40675	0.00100666	2.99712	0.49237	1.62008	1.67739	2.13897	1.91752	2.06734	2.24464	2.16785	2.38765	2.64054	2.5208	2.56127	2.34471	2.35679	14	14	14	59.5	59.5	59.5	38.498	0	323.31	37001000000	277
Q5R3B4;O95563	Mitochondrial pyruvate carrier 2	MPC2	1.4102	0.00966165	2.01495	0.495899	-1.22057	-1.22529	-0.872158	-1.44737	-1.84994	-0.960344	-1.09744	-0.605401	-0.392011	-0.963867	-0.691523	-0.921347	-0.88455	8	8	8	73.3	73.3	73.3	11.681	0	14.377	3964600000	72
A0A0B4J2A0;Q9UHJ6	Sedoheptulokinase	TRPV1;SHPK	1.4104	0.0446417	1.35026	0.496103	-2.24825	-2.30044	-3.69566	-2.53985	-2.29031	-2.77355	-2.54802	-2.35452	-2.20233	-2.23552	-1.88401	-2.16999	-1.94508	8	8	8	26.6	26.6	26.6	51.504	0	51.747	1330000000	51
Q5T321;A0A0D9SF28;F5GXV7;Q8NFP9	Neurobeachin	NBEA	1.41094	0.0414001	1.383	0.496652	-2.05375	-1.75638	-2.64497	-2.82035	-1.65223	-2.43846	-1.78815	-1.57453	-1.79464	-1.99322	-1.50384	-1.29798	-1.84528	23	23	19	8.8	8.8	7.5	327.55	0	34.591	2102600000	97
Q9BUT1;D6R9U8;D6RIR6;D6RFG2	3-hydroxybutyrate dehydrogenase type 2	BDH2	1.41626	0.00649455	2.18745	0.502081	1.46541	1.49006	2.10159	1.57826	2.05367	2.00205	1.35017	2.42802	2.13345	1.88433	2.28453	2.36099	2.2422	11	11	11	52.7	52.7	52.7	26.724	0	125.35	29927000000	161
Q7L0J3	Synaptic vesicle glycoprotein 2A	SV2A	1.43342	0.000263716	3.57886	0.519465	0.31308	0.274322	0.621168	0.244952	0.601449	0.191368	0.662991	1.0525	1.00855	0.805253	0.960699	0.723259	1.06024	17	17	17	26.4	26.4	26.4	82.694	0	275.95	12025000000	140
F5GZS6;J3KPF3;P08195	4F2 cell-surface antigen heavy chain	SLC3A2	1.43481	0.000471642	3.32639	0.520855	3.11282	3.22669	2.76793	3.35188	3.16443	2.9462	3.304	3.48928	3.93395	3.54694	3.77299	3.55663	3.57442	28	28	28	46.7	46.7	46.7	64.872	0	323.31	77660000000	397
O60888;C9IZG4	Protein CutA	CUTA	1.43521	0.00342388	2.46548	0.521261	0.450457	0.537744	0.56102	0.404542	0.613309	0.164308	0.506506	1.1573	1.22402	0.351754	1.19403	1.12294	0.852856	5	5	5	48.6	48.6	48.6	19.116	0	104.36	12985000000	100
Q93008	Probable ubiquitin carboxyl-terminal hydrolase FAF-X	USP9X	1.44061	0.00938871	2.02739	0.526677	-0.446045	-0.341307	-1.29972	-0.41467	-0.0482027	-0.668674	-0.369623	0.203104	-0.111325	-0.0679445	-0.0500653	0.126042	-0.0153847	42	42	20	20.6	20.6	10.8	292.28	0	114.65	6463100000	155
A0A087WXN9;Q765P7	MTSS1-like protein	MTSS1L	1.45437	0.000365925	3.43661	0.540397	-0.623313	-0.523227	-0.310635	-0.232459	-0.365235	-0.00842558	-0.433611	0.264546	0.308139	0.117891	-0.151102	0.236224	0.32648	14	14	13	31.2	31.2	30	79.797	0	284.94	6995500000	116
P35237;A0A024QZX5;A0A087X1N8;A0A2R8YD12	Serpin B6	SERPINB6	1.45675	5.37788e-05	4.26939	0.542752	2.28128	2.14752	2.28336	2.49096	2.58033	2.28145	2.29344	3.11569	3.01896	2.90021	2.76429	2.71788	2.76092	21	21	20	68.9	68.9	66.8	42.621	0	323.31	45214000000	311
Q14CZ8	Hepatocyte cell adhesion molecule	HEPACAM	1.45978	0.00177812	2.75004	0.545746	2.53564	2.33933	2.48214	2.56658	2.52947	2.73431	2.60819	3.25196	3.58919	3.2593	2.76087	2.85019	2.81639	10	10	10	32	32	32	46.026	0	323.31	52122000000	200
P09211;A8MX94	Glutathione S-transferase P	GSTP1	1.4675	0.000291984	3.53464	0.553362	5.13928	5.00093	5.38392	5.39409	5.3502	5.46974	5.08869	5.91993	6.02659	5.59205	5.82976	5.9746	5.54312	15	15	15	69.5	69.5	69.5	23.356	0	323.31	356120000000	568
P00491;G3V5M2	Purine nucleoside phosphorylase	PNP	1.48025	0.00215904	2.66574	0.565844	1.85927	1.77961	1.78802	2.02014	2.35723	1.76667	1.98762	2.64248	2.80364	1.98368	2.31604	2.65438	2.61644	21	21	21	84.1	84.1	84.1	32.118	0	323.31	36025000000	312
O75832;B1AJY7;B1AJY5	26S proteasome non-ATPase regulatory subunit 10	PSMD10	1.48107	0.000238531	3.62245	0.566635	-1.01634	-0.691401	-0.629972	-0.745344	-0.92451	-0.41782	-0.826681	0.0745789	-0.0431989	-0.128687	-0.387322	-0.347163	-0.270173	9	9	9	50.4	50.4	50.4	24.428	0	80.913	5297400000	91
P07741;H3BQZ9;H3BQB1;H3BQF1	Adenine phosphoribosyltransferase	APRT	1.49177	0.00174928	2.75714	0.577023	-0.0678163	0.216372	0.728422	0.234978	0.50359	0.574423	0.485548	0.879876	1.28283	1.09096	1.02115	0.597531	0.883096	11	11	11	71.7	71.7	71.7	19.608	0	190.53	12098000000	126
Q9Y333	U6 snRNA-associated Sm-like protein LSm2	LSM2	1.4944	0.0416163	1.38074	0.579568	-2.16154	-2.10927	-2.13253	-3.47403	-2.2559	-3.22064	-2.20148	-2.11276	-1.80955	-1.55645	-2.08521	-2.05184	-1.95426	3	3	3	48.4	48.4	48.4	10.834	0	38.397	1547500000	26
P48681	Nestin	NES	1.49984	0.0227351	1.6433	0.584807	0.543686	0.257982	0.684879	0.325752	0.492784	0.764326	1.24174	0.724352	1.49395	1.55927	0.694439	0.95864	1.77346	38	38	38	29.9	29.9	29.9	177.44	0	323.31	14711000000	263
Q8N8S7;A0A0U1RRM6;A0A075B6E5	Protein enabled homolog	ENAH	1.50889	0.0314944	1.50177	0.593485	-0.693128	-0.386731	-1.30143	-0.0756657	0.0223817	-0.822042	-0.351694	0.573391	0.0464578	-0.497412	0.0384154	-0.165018	0.472241	12	12	11	30.3	30.3	28.8	66.509	0	294.85	6811900000	94
P30041	Peroxiredoxin-6	PRDX6	1.51098	0.00043892	3.35761	0.595481	6.49854	6.41946	6.64794	7.04053	6.84545	6.88273	6.70226	7.42391	7.6407	7.21357	7.17737	7.38942	7.04528	29	29	29	84.8	84.8	84.8	25.035	0	323.31	975470000000	1209
Q5T9B7;P00568	Adenylate kinase isoenzyme 1	AK1	1.51573	0.000265119	3.57656	0.600012	4.65841	4.36891	4.3106	4.45325	4.49595	4.78705	4.46612	5.35211	5.44152	4.83885	4.88776	5.0722	5.04217	15	15	14	62.4	62.4	58.1	23.411	0	323.31	222810000000	440
Q9H299;Q5T123	SH3 domain-binding glutamic acid-rich-like protein 3	SH3BGRL3	1.52268	0.0137661	1.86119	0.606609	0.700661	1.07958	1.02407	-0.226418	0.619147	0.589508	0.976862	1.31367	1.35919	0.792521	1.54379	1.34401	1.36939	4	4	4	66.7	66.7	66.7	10.438	0	51.772	15247000000	40
Q00325	Phosphate carrier protein, mitochondrial	SLC25A3	1.53632	0.0222346	1.65297	0.619478	2.46564	1.63436	1.95807	1.8151	1.14771	2.49563	2.0368	2.62483	3.01168	2.06185	2.62427	2.76217	2.24919	10	10	2	28.7	28.7	3.3	40.094	0	97.273	37209000000	158
O60664;K7ERZ3	Perilipin-3	PLIN3	1.53733	0.00544492	2.26401	0.620426	1.00709	1.31211	0.924664	1.89066	1.26663	1.72841	1.02157	2.38034	1.97788	1.86536	1.73053	1.67713	1.93515	22	22	22	72.4	72.4	72.4	47.074	0	323.31	23828000000	238
Q14019;H3BT58	Coactosin-like protein	COTL1	1.54581	8.61288e-05	4.06485	0.628363	2.69678	2.45352	2.77128	2.28056	2.60028	2.81059	2.49028	3.21822	3.1346	3.4822	2.97634	3.10868	3.36723	15	15	15	78.9	78.9	78.9	15.945	0	185.63	54764000000	199
Q8N3E9	1-phosphatidylinositol 4,5-bisphosphate phosphodiesterase delta-3	PLCD3	1.55133	0.0299729	1.52327	0.63351	-1.25651	-0.397223	-0.394248	-0.555016	-1.55233	-0.753148	0.00993919	-0.285262	0.388744	-0.455079	0.133675	0.135735	-0.3155	17	17	17	30.4	30.4	30.4	89.257	0	201.37	6119600000	94
K7N7A8;P29972	Aquaporin-1	AQP1	1.56173	0.00567246	2.24623	0.643144	1.36011	1.04796	1.73349	1.57345	1.09219	1.18699	1.18168	2.53309	2.41557	1.80272	1.64501	1.76091	1.56658	3	3	3	15.1	15.1	15.1	48.685	0	323.31	24256000000	100
P62937;F8WE65;C9J5S7	Peptidyl-prolyl cis-trans isomerase A;Peptidyl-prolyl cis-trans isomerase A, N-terminally processed;Peptidyl-prolyl cis-trans isomerase	PPIA	1.56332	0.00460365	2.3369	0.644615	5.51732	5.55392	5.34184	5.35976	5.84741	5.34096	5.57268	6.49884	6.27936	5.38052	6.23618	6.5816	5.92023	13	13	13	74.5	74.5	74.5	18.012	0	323.31	506810000000	763
Q92752	Tenascin-R	TNR	1.57468	0.00611261	2.21377	0.655055	4.00743	4.08911	3.89274	3.40315	4.07894	3.63277	4.34974	5.00893	4.5943	4.19449	4.49639	5.02921	4.1389	46	46	46	44.5	44.5	44.5	149.56	0	323.31	144000000000	721
P61970;H3BRV9	Nuclear transport factor 2	NUTF2	1.57668	0.00548909	2.2605	0.65689	1.08594	1.55908	1.2812	0.32941	0.836599	1.10935	1.43626	1.69748	1.86041	1.35988	1.73242	1.76232	2.07553	7	7	7	94.5	94.5	94.5	14.478	0	231.45	23170000000	148
Q9Y5L3	Ectonucleoside triphosphate diphosphohydrolase 2	ENTPD2	1.59614	0.0404735	1.39283	0.674585	-0.59709	0.898273	0.75689	0.909914	0.528722	0.556353	1.24611	1.59776	1.88252	0.853259	0.783316	1.16414	1.45152	11	11	11	36.6	36.6	36.6	53.665	0	64.17	15361000000	139
Q9UIW2	Plexin-A1	PLXNA1	1.6047	0.0457453	1.33965	0.682303	-2.90211	-3.20651	-3.10037	-3.33125	-3.34945	-4.34935	-4.42645	-2.85861	-3.01721	-3.61124	-2.76845	-2.45592	-2.33661	12	8	7	7.2	4.8	4.2	211.06	0	8.1343	788910000	36
Q7Z434	Mitochondrial antiviral-signaling protein	MAVS	1.61178	0.0335455	1.47437	0.688652	-3.53653	-3.92772	-4.10706	-3.38808	-3.11791	-3.19992	-4.07248	-2.58559	-3.29022	-1.89431	-2.96569	-3.35689	-3.5037	7	7	7	20.6	20.6	20.6	56.527	0	43.16	621720000	28
C9JJT5;C9JU26;G3V325;P56134	ATP synthase subunit f, mitochondrial	ATP5J2-PTCD1;ATP5J2	1.62106	0.00609474	2.21504	0.696941	0.139768	-0.188858	-0.00715263	-0.640915	-1.03725	-0.182588	-0.244324	0.506698	0.666182	-0.10757	0.714866	0.461173	0.0877367	2	2	2	44.4	44.4	44.4	5.9149	0	9.4291	9482600000	72
Q9NZL9	Methionine adenosyltransferase 2 subunit beta	MAT2B	1.62798	0.00596215	2.2246	0.703084	-0.0945474	0.141839	0.070763	-0.020788	0.200061	0.192207	0.330755	1.02339	1.04674	-0.0866262	0.625067	1.48707	0.825969	18	18	18	62.9	62.9	62.9	37.551	0	185.42	10746000000	109
Q8TCD5;J3KRC4;J3KSY6;J3KSX6	5(3)-deoxyribonucleotidase, cytosolic type	NT5C	1.66494	0.00317214	2.49865	0.735469	0.578345	0.510561	1.07503	0.380028	-0.206444	0.85768	-0.0670223	1.18212	1.34498	0.990335	1.18396	1.10082	1.2919	11	11	11	75.1	75.1	75.1	23.382	0	80.879	13931000000	180
P12236	ADP/ATP translocase 3;ADP/ATP translocase 3, N-terminally processed	SLC25A6	1.66616	0.000213149	3.67132	0.736526	1.43265	1.46569	1.38509	1.17482	0.770249	1.41643	1.43185	2.41991	2.02212	1.99846	1.98078	2.09374	1.68426	15	5	3	54.4	18.8	12.8	32.866	0	30.023	26004000000	126
E7EVA0;P27816	Microtubule-associated protein;Microtubule-associated protein 4	MAP4	1.66941	0.0294774	1.53051	0.73934	1.71389	1.36536	0.616185	2.17218	2.00797	1.61304	0.986961	2.68856	2.84718	1.67139	1.75767	1.9514	2.49891	39	39	27	24.8	24.8	18.5	245.44	0	323.31	28942000000	286
P30046;J3KQ18;B5MC82;A6NHG4	D-dopachrome decarboxylase;D-dopachrome decarboxylase-like protein	DDT;DDTL	1.70047	0.000114633	3.94069	0.765931	1.50217	1.6876	1.52595	0.860275	1.54504	1.17693	1.66423	2.35054	2.09886	2.01029	2.26737	2.15867	2.24888	9	9	9	63.6	63.6	63.6	12.712	0	141.88	27310000000	153
Q15149;H0YDN1	Plectin	PLEC	1.72541	0.0126942	1.89639	0.786939	7.2374	7.13314	7.30372	6.23602	7.37892	6.50401	7.30245	8.15032	8.08348	7.79115	7.86715	8.09482	6.81671	315	315	301	64.7	64.7	61.3	531.78	0	323.31	1300100000000	5373
P21291;E9PS42;E9PND2;E9PP21	Cysteine and glycine-rich protein 1	CSRP1	1.72769	3.5201e-05	4.45345	0.788846	4.16883	4.27057	3.94461	4.17327	3.94447	3.80032	3.84801	5.10129	5.12039	4.67103	4.58569	4.79357	4.58975	12	12	12	64.8	64.8	64.8	20.567	0	323.31	155000000000	366
P15259	Phosphoglycerate mutase 2	PGAM2	1.73974	0.000465691	3.3319	0.798869	-0.373269	-0.919049	-0.262026	-0.619576	-0.602415	-0.168827	-0.41046	0.114221	0.776826	0.0879431	0.0117543	0.700707	0.225513	17	10	10	65.2	46.6	46.6	28.766	0	100.75	7257100000	78
P55957	BH3-interacting domain death agonist;BH3-interacting domain death agonist p15;BH3-interacting domain death agonist p13;BH3-interacting domain death agonist p11	BID	1.74012	0.0399534	1.39845	0.799185	-3.81366	-2.60583	-3.09943	-2.83746	-2.23646	-3.44271	-1.8872	-1.27647	-1.61747	-2.13129	-2.10818	-2.31381	-2.8343	5	5	5	42.1	42.1	42.1	21.994	0	175.28	1496300000	38
P09455;A0A0A0MQT0;A0A0A0MTB9;H0YAK8	Retinol-binding protein 1	RBP1	1.74133	0.000458684	3.33849	0.800188	0.991729	1.26335	1.68989	0.751117	0.938124	1.26273	0.834522	1.8887	2.02822	1.51922	1.79644	2.27028	1.92523	14	14	14	80	80	80	15.85	0	212.52	23297000000	186
Q15049;A6PVC3	Membrane protein MLC1	MLC1	1.76066	0.0160678	1.79404	0.816116	-1.03664	-0.748349	-1.04485	-0.434212	-1.18217	-0.621731	-1.58315	0.430069	0.492049	0.30702	-0.991658	-0.288018	-0.753715	10	10	10	34.7	34.7	34.7	41.141	0	177.19	5460600000	78
Q9NXJ5	Pyroglutamyl-peptidase 1	PGPEP1	1.77117	0.0374848	1.42614	0.824702	-4.12609	-3.56384	-3.7652	-3.84383	-3.51684	-4.20794	-3.67276	-2.62324	-1.97987	-4.59516	-3.16746	-2.63027	-2.93852	3	3	3	26.8	26.8	26.8	23.138	0	48.403	733130000	30
G5E9Q6;C9J0J7;C9JQ45;C9J2N0	Profilin	PFN2	1.78207	7.79876e-05	4.10797	0.833557	1.62	1.62008	1.65268	0.990455	1.77996	1.65113	1.88734	2.61435	2.57703	2.12347	2.33186	2.54284	2.4132	9	9	3	60.6	60.6	9.6	20.787	0	197.03	31128000000	145
E9PFK9;Q9UJ41;Q3HKR1;A0A0A0MSJ3	Rab5 GDP/GTP exchange factor	RABGEF1	1.78705	0.0259479	1.5859	0.837578	-4.07481	-3.49224	-3.08167	-3.03889	-2.62827	-4.09775	-2.71749	-2.48545	-2.80063	-1.37077	-2.81626	-2.47005	-2.85805	6	6	6	13.7	13.7	13.7	58.394	0	9.005	964410000	38
O15540	Fatty acid-binding protein, brain	FABP7	1.90107	0.000494739	3.30562	0.926812	2.2924	3.02727	2.86808	2.43886	3.05066	2.85273	2.66713	4.33682	3.59555	3.12088	3.55065	3.62163	3.79003	11	11	11	68.9	68.9	68.9	14.889	0	313.08	73291000000	229
Q9BUF5;K7ESM5	Tubulin beta-6 chain	TUBB6	1.92486	0.0242122	1.61596	0.944751	4.01716	4.11268	3.88402	4.60973	2.44986	4.24634	2.51437	4.63221	4.91133	4.44971	4.78271	4.30122	4.73488	26	11	9	74.2	37	31.2	49.857	0	133.27	145600000000	131
P46952;C9IY88	3-hydroxyanthranilate 3,4-dioxygenase	HAAO	1.96828	0.00343914	2.46355	0.976935	-3.2601	-3.38511	-3.20233	-3.41752	-2.32664	-3.56624	-2.93547	-1.83164	-1.64888	-3.07065	-1.95237	-2.00839	-2.56366	5	5	5	32.5	32.5	32.5	32.556	0	29.799	1208100000	38
P62805	Histone H4	HIST1H4A	2.01264	0.0032462	2.48863	1.00909	2.65648	2.37489	1.46167	1.36278	2.31571	2.60492	2.59719	3.18438	3.8879	2.70561	2.9948	3.21226	3.24698	10	10	10	54.4	54.4	54.4	11.367	0	24.853	53058000000	148
O43583;F8VVL1	Density-regulated protein	DENR	2.02665	0.0306118	1.51411	1.0191	-3.92856	-1.81061	-1.49305	-1.57849	-1.78868	-1.35775	-1.85049	-0.600634	-1.12894	-0.119258	-1.58013	-1.25186	-1.0397	5	5	5	26.8	26.8	26.8	22.092	0	96.164	2860300000	39
Q5VV89;O14880;Q5VV87	Microsomal glutathione S-transferase 3	MGST3	2.03022	6.45049e-06	5.19041	1.02163	0.641448	0.824191	0.951504	0.264759	0.226732	0.479212	0.82045	1.62125	1.69008	1.53446	1.60409	1.83597	1.45107	7	7	7	62.7	62.7	62.7	18.416	0	276.57	18332000000	143
Q9BQE3;F5H5D3;A0A1W2PQM2	Tubulin alpha-1C chain	TUBA1C	2.07769	8.90075e-05	4.05057	1.05498	2.53803	2.57448	2.16079	2.63321	2.28109	2.49558	2.58494	4.3172	3.56232	3.51577	3.28168	3.37708	3.07708	39	2	2	80.4	9.1	9.1	49.895	0	30.423	89782000000	235
Q8N7J2	APC membrane recruitment protein 2	AMER2	2.2151	0.0113341	1.94561	1.14737	-2.36648	-2.90488	-4.29385	-1.60779	-2.90853	-1.87622	-2.26818	-1.14917	-1.33477	-1.88795	-1.63078	-1.41866	-1.31666	13	13	13	26.1	26.1	26.1	69.506	0	44.44	1885200000	59
Q14204	Cytoplasmic dynein 1 heavy chain 1	DYNC1H1	2.22375	0.0158325	1.80045	1.153	1.78921	3.51843	4.67399	4.03022	3.6873	4.25178	4.35266	5.12271	5.12855	4.76991	4.91607	5.09266	4.43402	223	223	223	57.8	57.8	57.8	532.4	0	323.31	165610000000	2053
P40616;B4DZG7;F8VYN9	ADP-ribosylation factor-like protein 1	ARL1	2.34837	0.00680089	2.16743	1.23166	-3.3259	-2.96588	-3.85137	-5.09313	-2.81517	-2.96897	-2.64797	-1.94107	-2.45871	-2.06039	-1.93534	-1.85398	-2.64772	5	5	5	37	37	37	20.417	0	73.021	1161900000	33
E9PN17;A0A3B3ITX4;O75964	ATP synthase subunit g, mitochondrial	ATP5L	2.40026	0.00434013	2.3625	1.26319	0.794994	1.33092	0.933492	-0.977293	0.918811	0.532161	1.25341	2.1516	1.78601	1.22602	2.06067	2.32063	2.13694	6	6	6	64.5	64.5	64.5	8.4518	0	92.381	20967000000	120
Q96IX5	Up-regulated during skeletal muscle growth protein 5	USMG5	2.42668	0.0270962	1.56709	1.27898	-0.796351	-3.46059	-3.89513	-1.51743	-2.14045	-1.22782	-1.62393	-0.466267	-0.840088	-0.317403	-0.8621	-0.904215	-1.50319	4	4	4	44.8	44.8	44.8	6.4575	0	116.48	3185000000	40
Q9NVJ2	ADP-ribosylation factor-like protein 8B	ARL8B	2.43421	0.0478795	1.31985	1.28345	-1.7492	-4.98834	-4.33512	-1.67077	-2.41401	-1.47561	-2.58411	-1.37588	-1.39844	-1.17417	-1.97081	-1.48707	-1.36477	10	4	4	49.5	17.2	17.2	21.539	0	10.044	1991100000	34
O00203	AP-3 complex subunit beta-1	AP3B1	2.45493	0.0187213	1.72766	1.29568	-1.52459	-2.2352	-4.58179	-2.16508	-1.6874	-2.68189	-3.76104	-1.03164	-1.39899	-1.25091	-1.74971	-1.48407	-1.28514	20	13	13	20.4	14.1	14.1	121.32	0	18.313	1941400000	65
O75533	Splicing factor 3B subunit 1	SF3B1	2.55975	0.00759431	2.11951	1.356	-1.64314	-0.680209	-2.88392	-3.09888	-1.05908	-2.61311	-1.60852	-0.264	-0.0411025	-1.19743	-0.423219	-0.710237	-0.873889	26	26	26	30.6	30.6	30.6	145.83	0	84.451	3724400000	111
P23297;Q5T7Y6	Protein S100-A1;Protein S100	S100A1	2.65052	0.0140461	1.85244	1.40628	1.38125	2.19544	2.12057	-0.228262	2.5549	2.70477	2.67279	3.36948	3.98494	2.41669	3.20662	3.88577	3.06112	4	4	4	48.9	48.9	48.9	10.546	0	323.31	59349000000	125
Q9UDW1	Cytochrome b-c1 complex subunit 9	UQCR10	2.72128	1.17495e-06	5.92998	1.44429	-2.34687	-2.02817	-2.10165	-2.79934	-2.55376	-2.69478	-2.12119	-0.827966	-0.842952	-1.02159	-0.701258	-0.880595	-1.32771	2	2	2	38.1	38.1	38.1	7.3084	0	122.69	2555000000	34
O75369;E7EN95	Filamin-B	FLNB	3.00782	0.00664712	2.17737	1.58872	-3.264	-1.67596	-1.44473	-0.172586	-1.01765	-0.00747972	-1.47759	-0.320892	-0.0728714	0.590225	0.457368	0.89239	0.22038	52	43	43	27.9	24.8	24.8	278.16	0	133.29	6193300000	153
P49458;E9PE20	Signal recognition particle 9 kDa protein	SRP9	3.09031	0.0248247	1.60512	1.62775	-1.36756	-3.20129	-1.74895	-4.53688	-1.62462	-1.88294	-5.02179	-1.40661	-1.09361	-1.58945	-0.740351	-1.06072	-0.957612	3	3	3	34.9	34.9	34.9	10.112	0	8.9993	2586100000	25
P78527	DNA-dependent protein kinase catalytic subunit	PRKDC	3.14085	0.0409996	1.38722	1.65115	-3.13693	-3.75158	0.434296	-3.87622	-2.73244	-1.17525	-2.26282	-0.229826	0.0180742	-1.76778	-0.518884	0.112403	-1.85074	49	49	49	15.3	15.3	15.3	469.08	0	123.21	4314700000	163
P56385	ATP synthase subunit e, mitochondrial	ATP5I	3.46954	0.0104872	1.97934	1.79474	-2.82973	-0.634841	-0.614006	-3.78421	-0.685869	-2.93921	-0.513897	0.0417613	0.0230188	-0.220133	0.0946414	0.303667	0.238279	3	3	3	50.7	50.7	50.7	7.9331	0	17.289	5587500000	60
P24821;J3QSU6;E9PC84;F5H7V9	Tenascin	TNC	3.92975	0.000320438	3.49426	1.97444	0.856896	1.3569	2.48254	2.04902	2.59104	3.22731	2.26747	3.89589	5.11487	4.00329	3.63702	4.18952	3.71848	70	70	70	43.6	43.6	43.6	240.85	0	323.31	79554000000	742
Q07954	Prolow-density lipoprotein receptor-related protein 1;Low-density lipoprotein receptor-related protein 1 85 kDa subunit;Low-density lipoprotein receptor-related protein 1 515 kDa subunit;Low-density lipoprotein receptor-related protein 1 intracellular domain	LRP1	3.98379	0.0106224	1.97378	1.99414	-1.58607	-1.55127	-2.98191	-1.39079	-1.7722	-4.25758	-1.93613	1.3232	0.482461	-2.22535	0.710517	-0.820468	-0.770615	37	37	37	11.1	11.1	11.1	504.6	0	144.93	5087100000	114
P09429;Q5T7C4	High mobility group protein B1	HMGB1	4.04158	0.0154741	1.81039	2.01492	0.762583	-1.06113	-1.02116	-0.360597	1.70818	1.22064	-3.17378	1.54879	2.40208	1.42133	1.33899	1.96612	1.76196	9	9	7	39.5	39.5	29.8	24.893	0	155.45	17345000000	92
P04271	Protein S100-B	S100B	4.05202	0.00106332	2.97334	2.01864	2.44488	3.17751	2.78102	0.152684	2.58889	2.50219	2.96825	4.12771	5.19241	3.70956	4.73396	4.26262	4.32735	4	4	4	44.6	44.6	44.6	10.713	0	323.31	109770000000	164
P46939	Utrophin	UTRN	4.88637	0.00126885	2.89659	2.28876	-1.15181	-0.255423	0.970827	-1.25224	-0.471102	-1.34115	-1.06147	3.01325	3.06912	0.681774	1.07115	0.908117	1.07855	51	51	48	18.3	18.3	17.6	394.46	0	235.05	16226000000	186
H3BPE1;H3BQK9;Q9UPN3;H0Y390	Microtubule-actin cross-linking factor 1, isoforms 1/2/3/5	MACF1	5.29407	0.00374268	2.42682	2.40438	-1.86413	-0.88905	1.09533	-2.98115	-2.64155	-0.215515	0.0508518	1.49114	1.15741	1.36608	2.09353	1.66117	0.275325	106	105	101	18.7	18.6	17.8	856.87	0	323.31	12451000000	368

## Sheet: OB DLB proteomics
	Description	Gene name	Uniprot	Peptide count	Ratio	P Value Sample
	Down-regulated proteins across DLB
	60S ribosomal protein L34	RPL34	P49207	2	0.44	4.61806e-13
	60S ribosomal protein L37	RPL37	P61927	2	0.465	7.35626e-14
	Protein prune homolog 2	PRUNE2	Q8WUY3	3	0.5454	4.09927e-10
	60S ribosomal protein L22	RPL22	P35268	2	0.574	1.48691e-12
	Ras-related protein Rab-3B	RAB3B	P20337	2	0.6125	6.99499e-09
	60S ribosomal protein L36	RPL36	Q9Y3U8	2	0.6139	2.02994e-10
	V-type proton ATPase subunit d 1	ATP6V0D1	P61421	10	0.6144	6.1715e-11
	Heterogeneous nuclear ribonucleoprotein U	HNRNPU	Q00839	20	0.6181	1.93821e-11
	DNA-dependent protein kinase catalytic subunit	PRKDC	P78527	19	0.6264	1.50418e-11
	FACT complex subunit SPT16	SUPT16H	Q9Y5B9	2	0.6328	8.67388e-11
	Synaptogyrin-3	SYNGR3	O43761	3	0.6506	5.57408e-11
	Liprin-alpha-4	PPFIA4	O75335	1	0.654	4.33433e-10
	60S ribosomal protein L10	RPL10	P27635	2	0.6672	2.18689e-10
	60S ribosomal protein L23a	RPL23A	P62750	3	0.6675	4.02833e-10
	40S ribosomal protein S11	RPS11	P62280	3	0.6679	4.17164e-09
	HMG nucleosome-binding domain-containing protein 3	HMGN3	Q15651	2	0.6692	1.45428e-09
	Sodium/potassium-transporting ATPase subunit alpha-3	ATP1A3	P13637	26	0.6693	5.64961e-11
	Lymphocyte antigen 6H	LY6H	O94772	5	0.6734	2.47234e-09
	40S ribosomal protein S25	RPS25	P62851	3	0.6741	1.11988e-09
	Neurofilament light polypeptide	NEFL	P07196	18	0.6743	7.11577e-10
	40S ribosomal protein S3a	RPS3A	P61247	4	0.6782	3.48914e-09
	Vesicular inhibitory amino acid transporter	SLC32A1	Q9H598	6	0.6816	2.37981e-10
	Vesicular glutamate transporter 1	SLC17A7	Q9P2U7	2	0.6818	2.7575e-11
	Plasma membrane calcium-transporting ATPase 3	ATP2B3	Q16720	2	0.686	4.30621e-09
	E3 ubiquitin-protein ligase MYCBP2	MYCBP2	O75592	2	0.6862	3.77709e-10
	Syntaxin-1A	STX1A	Q16623	7	0.6879	4.89271e-09
	Syntaxin-binding protein 1	STXBP1	P61764	29	0.6904	1.47853e-10
	Neurofilament medium polypeptide	NEFM	P07197	27	0.6932	1.58159e-09
	Secretory carrier-associated membrane protein 5	SCAMP5	Q8TAC9	4	0.6946	2.35586e-10
	Calcium/calmodulin-dependent protein kinase type II subunit alpha	CAMK2A	Q9UQM7	8	0.7012	5.18619e-11
	Neurexin-1	NRXN1	Q9ULB1	1	0.7014	7.33829e-10
	PH and SEC7 domain-containing protein 3	PSD3	Q9NYI0	11	0.7037	1.2708e-09
	Gamma-aminobutyric acid receptor subunit beta-2	GABRB2	P47870	2	0.7042	1.54223e-09
	Proenkephalin-A [Cleaved into: Synenkephalin; Met-enkephalin	PENK	P01210	5	0.7134	3.9046e-08
	Synaptophysin	SYP	P08247	5	0.7156	5.45135e-11
	40S ribosomal protein S27, 40S ribosomal protein S27-like	RPS27	Q71UM5	2	0.7165	1.51324e-09
	Syntaxin-1B	STX1B	P61266	13	0.7165	3.40176e-10
	DnaJ homolog subfamily C member 5	DNAJC5	Q9H3Z4	5	0.7172	2.3736e-10
	Calcium/calmodulin-dependent protein kinase type II subunit beta	CAMK2B	Q13554	11	0.7184	3.95199e-10
	Mitochondrial glutamate carrier 1	SLC25A22	Q9H936	2	0.7204	9.62735e-07
	Sodium/potassium-transporting ATPase subunit beta-1	ATP1B1	P05026	13	0.7216	7.78154e-10
	Glutamate receptor 2	GRIA2	P42262	5	0.7238	2.38653e-09
	Tubulin beta-2A chain	TUBB2A	Q13885	2	0.7246	1.4984e-09
	PC4 and SFRS1-interacting protein	PSIP1	O75475	11	0.7258	1.79173e-09
	60S ribosomal protein L38	RPL38	P63173	2	0.7272	3.62412e-09
	Clathrin heavy chain 1	CLTC	Q00610	58	0.7305	1.19688e-09
	Ras-related protein Rab-3A	RAB3A	P20336	4	0.7312	2.12994e-09
	Leukocyte surface antigen CD47	CD47	Q08722	3	0.7319	3.21886e-08
	Metabotropic glutamate receptor 1	GRM1	Q13255	3	0.7365	4.3436e-09
	Receptor expression-enhancing protein 5	REEP5	Q00765	5	0.7394	8.04904e-09
	Probable leucine--tRNA ligase, mitochondrial	LARS2	Q15031	2	0.7395	7.19637e-09
	Neutral cholesterol ester hydrolase 1	NCEH1	Q6PIU2	4	0.7407	1.45833e-09
	40S ribosomal protein S2	RPS2	P15880	7	0.7411	1.14697e-08
	Glucose 1,6-bisphosphate synthase	PGM2L1	Q6PCE3	8	0.7438	3.54793e-09
	60S ribosomal protein L15	RPL15	P61313	3	0.7446	4.31864e-08
	Transmembrane protein 35A	TMEM35A	Q53FP2	2	0.7446	3.45769e-09
	60S ribosomal protein L23	RPL23	P62829	2	0.7448	1.90371e-07
	Disintegrin and metalloproteinase domain-containing protein 22	ADAM22	Q9P0K1	2	0.746	2.16434e-08
	60S ribosomal protein L31	RPL31	P62899	3	0.7469	2.79038e-09
	Pre-mRNA-processing-splicing factor 8	PRPF8	Q6P2Q9	5	0.7484	3.91159e-10
	V-type proton ATPase 116 kDa subunit a isoform 1	ATP6V0A1	Q93050	16	0.7514	2.85909e-09
	Actin-related protein 3B	ACTR3B	Q9P1U1	5	0.752	6.08604e-09
	ATP-dependent RNA helicase A	DHX9	Q08211	20	0.7521	6.82015e-09
	cAMP-dependent protein kinase type I-beta regulatory subunit	PRKAR1B	P31321	1	0.7522	2.21483e-07
	Ras/Rap GTPase-activating protein SynGAP	SYNGAP1	Q96PV0	7	0.7527	2.56327e-08
	Stearoyl-CoA desaturase 5	SCD5	Q86SK9	2	0.7552	1.00266e-06
	Elongation factor 1-alpha 2	EEF1A2	Q05639	7	0.7557	3.97969e-09
	Synaptic vesicle glycoprotein 2A	SV2A	Q7L0J3	6	0.7558	3.28279e-09
	Protein rogdi homolog	ROGDI	Q9GZN7	3	0.7569	5.45954e-09
	X-ray repair cross-complementing protein 6	XRCC6	P12956	15	0.7573	2.62158e-10
	Protein DEK	DEK	P35659	2	0.7598	1.22823e-08
	Vesicle-fusing ATPase	NSF	P46459	32	0.7608	2.2491e-09
	Cytochrome c oxidase subunit 7A-related protein, mitochondrial	COX7A2L	O14548	2	0.7613	2.11071e-08
	Ras-related protein Rab-33B	RAB33B	Q9H082	1	0.7614	5.10089e-07
	Kelch-like protein 22	KLHL22	Q53GT1	2	0.7633	2.22874e-08
	Dynamin-1	DNM1	Q05193	22	0.7641	1.0564e-08
	Probable G-protein coupled receptor 158	GPR158	Q5T848	2	0.7653	1.15772e-06
	Poly [ADP-ribose] polymerase 1	PARP1	P09874	10	0.7654	4.79502e-07
	Synaptoporin	SYNPR	Q8TBG9	2	0.7657	5.4958e-09
	Beta-soluble NSF attachment protein	NAPB	Q9H115	14	0.7666	2.93455e-08
	V-type proton ATPase catalytic subunit A	ATP6V1A	P38606	23	0.7674	1.30522e-08
	Contactin-associated protein-like 2	CNTNAP2	Q9UHC6	7	0.7674	1.25156e-08
	ATPase inhibitor, mitochondrial	ATPIF1	Q9UII2	6	0.769	5.94586e-08
	Up-regulated proteins across DLB
	Glutathione S-transferase theta-1	GSTT1	P30711	4	1.34	6.85838e-08
	Phosphoglycerate mutase 2	PGAM2	P15259	4	1.3405	2.24045e-09
	Cysteine and glycine-rich protein 1	CSRP1	P21291	12	1.3412	5.70096e-09
	Phosphotriesterase-related protein	PTER	Q96BW5	4	1.3447	2.92039e-10
	Peroxiredoxin-6	PRDX6	P30041	15	1.357	2.34691e-09
	Phenazine biosynthesis-like domain-containing protein	PBLD	P30039	2	1.3623	8.82451e-06
	Gamma-butyrobetaine dioxygenase	BBOX1	O75936	5	1.4003	8.84032e-10
	Heat shock protein beta-6	HSPB6	O14558	2	1.4074	4.96746e-10
	GMP reductase 1	GMPR	P36959	4	1.4169	1.25968e-11
	Pirin	PIR	O00625	3	1.4254	3.30491e-09
	Protein S100-A4	S100A4	P26447	3	1.4504	2.12942e-09
	Aldehyde dehydrogenase X, mitochondrial	ALDH1B1	P30837	5	1.5159	1.33371e-10
	Nicotinate-nucleotide pyrophosphorylase [carboxylating]	QPRT	Q15274	4	1.516	5.66561e-08
	Metallothionein-1E	MT1E	P04732	1	1.5881	1.68408e-10
	Collagen alpha-3(VI) chain	COL6A3	P12111	28	1.9992	1.55012e-14
	Peptidase inhibitor 16	PI16	Q6UXB8	3	2.0955	1.24323e-10

## Sheet: OB FTD proteomics
	Protein names	Gene	Uniprot code	Peptide count	Ratio	P-value
	Down-regulated proteins across PSP disease
	Glutaminase kidney isoform, mitochondrial	GLS	O94925	5	0.6461	0.000882597
	THO complex subunit 4	ALYREF	Q86V81	2	0.691	0.0444586
	Probable leucine--tRNA ligase, mitochondrial	LARS2	Q15031	2	0.6948	0.0252937
	Sorting and assembly machinery component 50 homolog	SAMM50	Q9Y512	4	0.7122	0.0427661
	2-oxoglutarate dehydrogenase-like, mitochondrial	OGDHL	Q9ULD0	7	0.7196	0.0481467
	von Willebrand factor A domain-containing protein 8	VWA8	A3KMH1	2	0.7213	0.00388984
	PC4 and SFRS1-interacting protein	PSIP1	O75475	7	0.7268	0.0293519
	Leucine-rich PPR motif-containing protein, mitochondrial	LRPPRC	P42704	14	0.7415	0.0354223
	Mitochondrial glutamate carrier 1	SLC25A22	Q9H936	3	0.7457	0.0310984
	ATP synthase subunit g, mitochondrial	ATP5L	O75964	3	0.748	0.0218377
	Interleukin enhancer-binding factor 3	ILF3	Q12906	7	0.752	0.0351382
	Transmembrane protein 35A	TMEM35A	Q53FP2	2	0.7528	0.0345603
	Plasma membrane calcium-transporting ATPase 2	ATP2B2	Q01814	8	0.7588	0.0043508
	Pre-mRNA-splicing factor ATP-dependent RNA helicase DHX15	DHX15	O43143	3	0.7669	0.0459888
	Voltage-dependent R-type calcium channel subunit alpha-1E	CACNA1E	Q15878	2	0.767	0.0153447
	ATP synthase subunit f, mitochondrial	ATP5J2	P56134	2	0.7686	0.000665205
	Up/Down-regulated proteins across PSP disease
	Inositol-tetrakisphosphate 1-kinase	ITPK1	Q13572	3	1.359	0.0140241
	Claudin-11	CLDN11	O75508	4	1.3697	0.0437864
	Protein phosphatase 1 regulatory subunit 1B	PPP1R1B	Q9UD71	3	1.401	0.0254745
	NAD-dependent protein deacetylase sirtuin-2	SIRT2	Q8IXJ6	8	1.4426	0.0319227
	Heat shock protein beta-6	HSPB6	O14558	2	1.4786	0.00223968
	Pleckstrin homology domain-containing family A member 7	PLEKHA7	Q6IQ23	2	1.4834	0.0379603
	PDZ and LIM domain protein 3	PDLIM3	Q53GG5	2	1.6116	0.00541607
	Plexin-B3	PLXNB3	Q9ULL4	2	1.6405	0.000759413
	Protein names	Gene	Uniprot code	Peptide count	Ratio	P-value
	Down-regulated proteins across FTLD-TDP43
	40S ribosomal protein S11	RPS11	P62280	2	0.6723	0.0431719
	Amyloid-like protein 1	APLP1	P51693	3	0.7056	0.00231942
	60S ribosomal protein L22	RPL22	P35268	2	0.7083	0.016744
	LYR motif-containing protein 9	LYRM9	A8MSI8	2	0.7135	0.00805021
	High mobility group nucleosome-binding domain-containing protein 3	HMGN3	Q15651	2	0.7194	0.029652
	Breast carcinoma-amplified sequence 1	BCAS1	O75363	6	0.7216	0.0324884
	Immunoglobulin lambda-like polypeptide 5	IGLL5	B9A064	3	0.7216	0.0199265
	60S ribosomal protein L13a	RPL13A	P40429	2	0.7239	0.0359707
	Neurofilament medium polypeptide	NEFM	P07197	25	0.7492	0.0314669
	Protein kinase C beta type	PRKCB	P05771	4	0.7505	0.00339614
	Ras-related protein Rab-3C	RAB3C	Q96E17	5	0.7623	0.00453376
	Glycogen synthase kinase-3 alpha	GSK3A	P49840	2	0.7669	0.0425743
	Sodium/calcium exchanger 2	SLC8A2	Q9UPR5	2	0.7675	0.00181762
	DNA-dependent protein kinase catalytic subunit	PRKDC	P78527	8	0.7682	0.0151997
	Neurosecretory protein VGF	VGF	O15240	9	0.7689	0.000786375
	Up-regulated proteins across FTLD-TDP43
	Diphosphoinositol polyphosphate phosphohydrolase 2	NUDT4	Q9NZJ9	3	1.3341	0.0196693
	High mobility group nucleosome-binding domain-containing protein 5	HMGN5	P82970	2	1.3784	0.0331673
	Peptidase inhibitor 16	PI16	Q6UXB8	3	1.4051	0.0162761
	Peroxiredoxin-6	PRDX6	P30041	15	1.4312	0.0297707
	Glycerol-3-phosphate dehydrogenase [NAD(+)], cytoplasmic	GPD1	P21695	3	1.4313	0.0316218
	Chloride intracellular channel protein 1	CLIC1	O00299	4	1.4321	0.0119639
	Ras-related protein R-Ras	RRAS	P10301	2	1.4348	0.0191755
	Adipogenesis regulatory factor	ADIRF	Q15847	3	1.4387	0.012618
	Protein phosphatase 1 regulatory subunit 1B	PPP1R1B	Q9UD71	6	1.4551	0.00320282
	Calcyphosin	CAPS	Q13938	6	1.6676	0.00208298
	Collagen alpha-3(VI) chain	COL6A3	P12111	25	1.771	0.0241553
	Collagen alpha-1(VI) chain	COL6A1	P12109	12	1.9249	0.0355559
	Collagen alpha-2(VI) chain	COL6A2	P12110	6	1.9442	0.0145153

## Sheet: Protein Lists. Input Metascape
C vs MixD	C vs AD	C vs PD	C vs DLB	C vs FTD	C vs ALS
COL1A2	TXNDC17	EIF2S3	RPL34	RPS11	BASP1
BASP1	SCRIB	DFNA5	RPL37	APLP1	COL1A2
PPFIA3	RDX	LY6H	PRUNE2	RPL22	OPALIN
CDH13	SERPINH1	ACTN2	RPL22	LYRM9	HUWE1
CALU	DMXL2	VPS53	RAB3B	HMGN3	LAMA5
GAP43	SORCS2	GRIA2	RPL36	BCAS1	AHNAK
GPRIN1	CAPN5	PURB	ATP6V0D1	IGLL5	TPM1
YBX1	PTPRA	CALB1	HNRNPU	RPL13A	CALU
PHYHIP	S100B	LANCL2	PRKDC	NEFM	UBR4
CALM2	MYH11	NECAP1	SUPT16H	PRKCB	SCG2
ACAN	CLASP2	ERBB2IP	SYNGR3	RAB3C	NUCB1
ADAM10	SF3B3	DNAJC6	PPFIA4	GSK3A	FLNA
SNAP25	CD38	PLEKHB1	RPL10	SLC8A2	RPS19
HAPLN4	TNC	NEGR1	RPL23A	PRKDC	RAB12
OPCML	CMBL	PPP3CA	RPS11	VGF	SNRNP200
NUCB1	FABP5	VTA1	HMGN3	NUDT4	SPTB
TMED9	PPP1R1B	RAP2A	ATP1A3	HMGN5	USP9X
LY6H	PHPT1	CLASP2	LY6H	PI16	ARL15
CEP170	DNPH1	ARHGAP26	RPS25	PRDX6	PLEC
TAGLN	UFL1	COPS5	NEFL	GPD1	WNK1
NPTX1	DHX9	ACAT2	RPS3A	CLIC1	CHMP4B
CLTA	VIM	TUBB4A	SLC32A1	RRAS	CAMSAP2
SCG2	PLEC	PITHD1	SLC17A7	ADIRF	AKAP12
SRC	MYO5A	UBXN6	ATP2B3	PPP1R1B	TGM2
PPP3CC	CD9	CACYBP	MYCBP2	CAPS	MAP2
NDUFS4	ACADS	PGM2L1	STX1A	COL6A3	ERBB2IP
GORASP2	COTL1	GPX4	STXBP1	COL6A1	SPTBN1
SOD1	TNIK	EFHD2	NEFM	COL6A2	RPLP2
OGN	HNMT	SNCG	SCAMP5	GLS	SLC25A12
GFAP	TJP1	TPPP	CAMK2A	ALYREF	MAOB
ITGB8	CPNE1	PTPRD	NRXN1	LARS2	SLC25A3
CYB5A	XRCC5	HSPA12A	PSD3	SAMM50	CDH2
NRXN3	FARP1	TUBA4A	GABRB2	OGDHL	CLTB
STX1A	EFTUD2	LIMS1	PENK	VWA8	SERPINE2
CNTNAP2	SEC13	MYO6	SYP	PSIP1	HDHD1
ATPAF1	PHGDH	TXNL1	RPS27	LRPPRC	EFTUD1
VPS13C	MSN	AGAP3	STX1B	SLC25A22	PNP
STX1B	CLIC4	CSNK2B	DNAJC5	ATP5L	FNTB
ACTN2	INPP1	FBXL16	CAMK2B	ILF3	PFKFB2
CHL1	ERC1	ATL1	SLC25A22	TMEM35A	ACBD3
ERP44	EPHX2	GDA	ATP1B1	ATP2B2	PPOX
AP3D1	PON2	ATP6V1H	GRIA2	DHX15	HAPLN2
FXYD6	COMT	IGSF8	TUBB2A	CACNA1E	IPO9
IQGAP1	EZR	ATP6V0A1	PSIP1	ATP5J2	HPX
THY1	CD81	NUTF2	RPL38	ITPK1	TPPP3
HPCAL1	EEF1A1	CSE1L	CLTC	CLDN11	CYB5R1
RAPGEF2	LHPP	GMFB	RAB3A	PPP1R1B	LYPLA1
SGIP1	ERLIN2	EIF4G1	CD47	SIRT2	HP1BP3
COX5B	TNPO1	MTCL1	GRM1	HSPB6	TRIM32
PRKCG	DMD	CCBL1	REEP5	PLEKHA7	AGFG2
RCN2	HNRNPU	SLC39A12	LARS2	PDLIM3	BBS7
RCN1	CDH2	EIF5	NCEH1	PLXNB3	PLEKHB1
CD200	CSDE1	PPP1R7	RPS2		DYNLT3
DMTN	KPNA3	GPX1	PGM2L1		ALDH16A1
CRTAC1	TOMM70A	INF2	RPL15		ANLN
GPC1	CAPN2	PA2G4	TMEM35A		FGF1
OMG	PSAT1	PCMT1	RPL23		PDE6D
CHCHD3	JUP	PSMA3	ADAM22		CASP3
CLTB	ANXA4	KPNA6	RPL31		SPON1
FUS	ESD	LAP3	PRPF8		LRSAM1
TXNDC12	HEPACAM	TLN1	ATP6V0A1		RLBP1
PAM	DYNC1LI2	CRAT	ACTR3B		AMER2
ATP5D	DDX1	RBBP7	DHX9		RP2
SETD7	RPS7	ECI1	PRKAR1B		CD55
TIMM44	LRPPRC	MACF1	SYNGAP1		THRAP3
VWF	STMN1	GNB2L1	SCD5		OMP
SNCG	NSF	RAD23B	EEF1A2		HPR
SIRPA	TBC1D9B	CTNND1	SV2A		PRPH
CAMKV	ARHGEF7	EEF2	ROGDI
EEF1B2	MYADM	ABCB1	XRCC6
MYL6	APOE	GK	DEK
VSNL1	CCBL2	ARF5	NSF
ENPP6	PSMB5	RHOC	COX7A2L
DYNC1I1	COPS4	KIF5B	RAB33B
UQCRB	LYPLA2	HNRNPA2B1	KLHL22
ATP6V1G2	SNAP25	MCAM	DNM1
HOMER1	AP3D1	CPNE1	GPR158
TPM4	EFHD2	HNRNPC	PARP1
DPP6	FAM213A	XRCC5	SYNPR
PSMC1	IGSF8	HNRNPA1L2	NAPB
NEGR1	SSBP1	ME2	ATP6V1A
TOP2B	DYNC1I1	ATP1B2	CNTNAP2
RAC1	PSMD12	IDH1	ATPIF1
CCNY	DCXR	KIF21A	GSTT1
UCHL3	VPS26B	HNRNPR	PGAM2
LSAMP	SF3B2	HNRNPM	CSRP1
PPFIA2	SUCLG1	PON2	PTER
GNAZ	RAB35	DDX39B	PRDX6
BTN3A3	CUL3	ACSS1	PBLD
PDE2A	DBT	PANK4	BBOX1
NT5DC1	ALAD	GGT5	HSPB6
CADM3	APOO	PSMC5	GMPR
RTN3	TPT1	GAD1	PIR
CADM1	COX5A	ANK1	S100A4
ALCAM	L1CAM	PC	ALDH1B1
ERC2	PALM	DDX6	QPRT
PTK2B	CTTN	UGGT1	MT1E
RAD23A	ITGB4	EIF4A3	COL6A3
UBQLN2	TRIO	COX5A	PI16
RBM4	YES1	CAPRIN1
NCAM2	SDR39U1	MATR3
VBP1	STXBP1	CPT2
ICAM5	PSMF1	SLC4A4
DUT	MUT	STAT1
REEP5	NOS1	ILF2
CACNA2D1	AP2S1	ERAP1
DNAJC5	EIF3B	N/A
BCAT1	SMAP1	CALR
PLCD1	FGB	CPNE6
LHPP	USP7	DMD
SELENBP1	BASP1	HNRNPH3
CRYL1	TNIK	CISD2
ILVBL	TXNDC17	RUVBL1
C16orf62	CAPN5	EIF2AK2
PPM1F	SPG20	GMPR2
ACAT2	SERPINH1	GNPDA2
FAH	FECH	RABEP1
PSAT1	PTPRA	PRODH
SLC25A11	SORCS2	SLC44A1
EZR	PPP1R1B	CALD1
ESD	DMXL2	TTC7B
NUDT2	RAD50	DECR1
PHPT1	PIN1	TMOD1
PDE12	HDGFRP3	NT5E
RPL9	ACBD7	AK2
PADI2	ERAP1	SLC6A11
ALAD	CLASP2	RCN1
KIAA1033	SRPK2	ANP32A
WDR61	MYH11	F3
CAPNS1	SMARCC2	ACADM
PFKFB2	COX6B1	CYB5R1
PTGR2	SLC8A2	CIRBP
UBB	ATP2B4	COL4A2
SLC25A4	CALM2	SAMHD1
AGRN	STMN1	ARMT1
ENO1	TCEB2	HUWE1
MAPT	BCAP31	IFT27
GPT	DCLK1	PTBP1
DNPH1	KPNA3	CTNNA1
MAPRE1	CBX3	NUDT21
CAPG	CD38	PPA1
MPC2	S100A13	SLC25A20
TRPV1	GNPDA2	RP2
NBEA	CAMK1D	SCGN
BDH2	SNX2	SEC23A
SV2A	TNC	MAPRE3
SLC3A2	PCBP2	OMP
CUTA	PHB2	HADH
USP9X	TAGLN	DFNA5
MTSS1L	TUBB	ACTN2
SERPINB6	CMPK2	LY6H
HEPACAM	ARPC1B	NEGR1
GSTP1	PSMD4	GRIA2
PNP	SOD1	DNAJC6
PSMD10	HSPE1	SNCG
APRT	EEA1	VPS53
LSM2	MYO5A	LARS
NES	PLXNB2	TUBB4A
ENAH	NDUFV2	FBXL16
PRDX6	NHP2L1	TXNL1
AK1	TXN2	PPP2CB
SH3BGRL3	GNB5	AGAP3
SLC25A3	S100B	DNAJB2
PLIN3	MAP1S	WDR47
COTL1	RPS5	MARCKS
PLCD3	SFXN3	KIF2A
AQP1	CPNE3	EHD3
PPIA	TPM4	ADAR
TNR	ERP44	SYT7
NUTF2	COX7A2	TUBA4A
ENTPD2	NCKAP1	RPS7
PLXNA1	HNRNPM	DIRAS2
MAVS	GCA	CSNK2B
ATP5J2	CPNE1	RAB23
MAT2B	PGM2	HSPA12A
NT5C	MARCKS	NECAP1
SLC25A6	ARF5	LIMS1
MAP4	ANXA7	EEF1D
DDT;DDTL	ACLY	TPPP
PLEC	CUL3	KBTBD2
CSRP1	PSMB4	MTCL1
PGAM2	DBN1	KRT14
BID	FNTA	CD38
RBP1	ARRB1	CLASP2
MLC1	AP3D1	EHD1
PGPEP1	CTBP1	PA2G4
PFN2	PITHD1	PPP1R7
RABGEF1	PSMD5	CACYBP
FABP7	PNP	DMTN
TUBB6	ACOT13	CADM4
HAAO	NAE1	INF2
HIST1H4A	SSBP1	KPNA6
DENR	COX5A	OMG
MGST3	RALA	SLC39A12
TUBA1C	FLOT1	GPX1
AMER2	VPS26B	ARPC5
DYNC1H1	OTUB1	GYG1
ARL1	PRKRA	DARS2
ATP5L	MIF	ADSS
USMG5	ASS1	PITHD1
ARL8B	KHSRP	GMFB
AP3B1	HNRNPH2	GPX4
SF3B1	SUCLG1	CDC42EP4
S100A1	CYB5B	VPS13C
UQCR10	PSMD12	HNRNPA2B1
FLNB	SF3B2	GNB2L1
SRP9	ITGB4	HNRNPA3
PRKDC	STXBP1	RCN1
ATP5I	SERPINB9	NPM1
TNC	TUBB6	MCAM
LRP1	COL18A1	MPP2
HMGB1	IQGAP1	NIPSNAP1
S100B	DCXR	RHOC
UTRN	SLC25A22	ARHGDIB
MACF1	ISOC2	HNRNPA1L2
	CACYBP	DDX6
	GFAP	AHCYL2
	GNAO1	PANK4
	YES1	DLG2
	TSTA3	COL6A3
	TRIO	PC
	PTRHD1	EIF5A
	KRT9	AK2
	TST	XRCC5
	TPT1	DDX39B
	ALAD	ISOC2
	PSMF1	HNRNPR
	AP2S1	CALD1
	GSTM1	IAH1
	Em:AP000351.3	ATP1B2
	MUT	ANK1
	EIF3B	HNRNPH2
	USP7	MESDC2
	H3F3A	AKR1B1
	FGB	EZR
	BASP1	ASRGL1
	LANCL2	TMOD1
	SV2A	FERMT2
	SPG20	GK
	ME1	EIF2AK2
	ALCAM	EEF2
	NFASC	PTPRA
	VPS35	CAPZA2
	ATP2B4	CALR
	FLNC	ILF2
	CPNE1	DMD
	MYO18A	COX5A
	PPP1R1B	HUWE1
	TOMM70A	SLC32A1
	TNIK	ATP1A2
	GAP43	GNAO1
	ATP1A3	STAM
	SORCS2	GNPDA2
	CDK5	NT5C
	CLASP2	IPO7
	EHD3	ARHGAP1
	SNAP25	CALB2
	HNRNPH1	RBBP7
	CDH2	PRKCSH
	GNPDA2	GLUL
	RDX	BANF1
	LGALSL	CCDC22
	BCAP31	CPNE6
	TPM4	ARF5
	ABLIM1	PSMB5
	UBE2L3	PTBP1
	SMARCC2	SLC44A1
	CD44	PRODH
	SLC8A2	SLC6A11
	NCAM2	COL18A1
	C1orf123	SLC4A4
	DCLK1	COL4A2
	CAMK1D	ANP32A
	SOD1	ARMT1
	PCBP2	NONO
	CALM2	NID2
	NAPG	CTNNA1
	TJP1	SLC25A20
	PHB2	RP2
	KPNA3	NUDT21
	ATP6V1H	F3
	RSU1	PPA1
	ATP6V1D	SCGN
	PIN1	EEF1A2
	CACNA2D1	TINAGL1
	LARS	OMP
	TRIM2	HADH
	EEA1	ACTN2
	PON2	CALB1
	CD59	LY6H
	GNAZ	NEGR1
	SAMM50	CDH13
	MAP1S	GRIA2
	S100B	4
	HYOU1	RAB5B
	ACTR3	DNAJC6
	GNG4	FXYD6
	EFTUD2	SNCG
	EIF4A2	RAP2A
	CAPZA1	CAP2
	MTX2	TUBB4A
	ADAM10	AGAP3
	TPM3	RPS7
	DDT	DNAJB2
	GNB5	ARMC10
	COMT	HSPA12A
	NDRG4	PGM2L1
	ARPC1B	NCS1
	NHP2L1	CLASP2
	HSPE1	ITIH4
	ERP44	MARCKS
	STMN1	EHD3
	MYH14	TUBA4A
	VAT1L	TPPP
	RBM4	LARS
	FUS	ATL1
	ACAT2	PPP3CA
	ERAP1	FBXL16
	LRRC4B	WDR47
	COX7A2	NCAM2
	PSMA2	NECAP1
	JUP	LETM1
	PRKAR2B	ARHGAP26
	GBAS	TXNL1
	NANS	EFHD2
	PSMC2	RAB23
	RAC1	KBTBD2
	APOE	GDA
	FAH	SYT7
	LMNB2	CACYBP
	GSN	LIMS1
	RALA	KRT14
	ELAVL1	DIRAS2
	GLO1	HPCAL4
	MATR3	ACAT2
	TOLLIP	RAP1GAP
	GNB4	ATP6V1D
	SNTB1	RAD23A
	ARRB1	CADM4
	NACA	PPP2CB
	DCTN3	AP2S1
	NAPRT	KPNA6
	TSN	TUBB2A
	SEC14L2	GMFB
	DYNC1I1	CSE1L
	AP3D1	CNTNAP1
	DBT	EHD1
	SUCLG1	SUGT1
	OTUB1	SLC39A12
	CUL3	GPX4
	CYB5B	PGRMC1
	APOO	VPS13C
	HNRNPA1	PITHD1
	YES1	DMTN
	TUBB4B	ERP29
	GPS1	PTPRD
	ATP5F1	PPP1R7
	GNAO1	PA2G4
	MACROD1	ATP6V1H
	H2BFS	DDAH1
	TRIM28	MYH9
	DCXR	AARS
	LRP1	PGM1
	MAP2K2	HNRNPA3
	SDR39U1	NAGK
	PIP4K2B	UTRN
	SERPINB9	SH3BGRL
	LYPLA2	PGLS
	COX5A	TKFC
	FDPS	CTNND1
	RBP1	LAMB2
	TPT1	HDAC6
	PALM	CACNA2D1
	COL18A1	GNB2L1
	ISOC2	TLN1
	TSTA3	HSD17B10
	HIST1H4A	LONP1
	ALAD	PON2
	SLC25A22	RHOC
	PSMF1	PSMB5
	BZW1	ECI1
	STXBP1	PC
	MUT	EIF5A
	PSMD12	OAT
	AP2S1	CALD1
	METTL7A	HEBP2
	NOS1	PSMC5
	EIF3B	ARF5
	H3F3A	ACADS
	SMAP1	TTC7B
	USP7	ISOC2
	PRPSAP2	KIF5B
	FGB	ARHGDIB
		KIF21A
		CALR
		ACSS1
		DDX6
		BBOX1
		PANK4
		ACBD7
		RABEP1
		TPP2
		SLC32A1
		RUVBL1
		HNRNPC
		AHCYL2
		EEF2
		MAPRE1
		AKR1B1
		EIF2AK2
		HNRNPA2B1
		COX5A
		EZR
		DDX39B
		MPP2
		GK
		TRIM28
		C12orf10
		RBMX
		AGRN
		HNRNPA1L2
		STOM
		ILF2
		ATP1B2
		ARHGAP1
		HNRNPM
		ACADM
		ATP1A2
		GMPR2
		HNRNPR
		GNPDA2
		DECR1
		COL6A3
		NHP2L1
		ARRB1
		XRCC5
		TUBA8
		HNRNPH2
		MATR3
		AK2
		TMOD1
		CPT2
		RBBP7
		HNRNPH3
		ASRGL1
		SLC44A1
		DMD
		BANF1
		PNP
		HNRNPH1
		ACSL6
		CD55
		F3
		NT5C
		HNRNPA0
		PTBP1
		ANP32A
		MAPRE3
		CPNE6
		GLUL
		STAT1
		EEF1A2
		COL6A1
		CYB5R1
		CIRBP
		SLC6A11
		CALB2
		SLC4A4
		ALDH1A1
		COL4A2
		PRODH
		NID2
		NUDT21
		SLC25A20
		COL6A2
		ARMT1
		CTNNA1
		APOOL
		SEC23A
		TINAGL1
		PPA1
		SCGN
		RP2
		OMP

## Sheet: Common proteome (>2 diseases)
original_id	C_vs_AD	C_vs_ALS	C_vs_DLB	C_vs_FTLD_TDP43	C_vs_PD	C_vs_PSP	C_vs_MixD	Description
DETECTED IN 4 NEUROLOGICAL DISORDERS
PNP	1	1	0	0	1	0	1	purine nucleoside phosphorylase		1	DEP
DETECTED IN 3 NEUROLOGICAL DISORDERS										0	No changes or non detected
CACNA2D1	1	0	0	0	1	0	1	calcium voltage-gated channel auxiliary subunit alpha2delta 1
ACAT2	1	0	0	0	1	0	1	acetyl-CoA acetyltransferase 2
EZR	1	0	0	0	1	0	1	ezrin
NCAM2	1	0	0	0	1	0	1	neural cell adhesion molecule 2
SLC25A22	1	0	1	0	0	1	0	solute carrier family 25 member 22
PLEC	1	1	0	0	0	0	1	plectin
PRKDC	0	0	1	1	0	0	1	protein kinase, DNA-activated, catalytic subunit
LY6H	0	0	1	0	1	0	1	lymphocyte antigen 6 family member H
SV2A	1	0	1	0	0	0	1	synaptic vesicle glycoprotein 2A
BASP1	1	1	0	0	0	0	1	brain abundant membrane attached signal protein 1
PPP1R1B	1	0	0	1	0	1	0	protein phosphatase 1 regulatory inhibitor subunit 1B
COL6A3	0	0	1	1	1	0	0	collagen type VI alpha 3 chain
PRDX6	0	0	1	1	0	0	1	peroxiredoxin 6
DETECTED IN 2 NEUROLOGICAL DISORDERS
AP3D1	1	0	0	0	0	0	1	adaptor related protein complex 3 subunit delta 1
RPS11	0	0	1	1	0	0	0	ribosomal protein S11
CNTNAP2	0	0	1	0	0	0	1	contactin associated protein 2
CD55	0	1	0	0	1	0	0	CD55 molecule (Cromer blood group)
SLC32A1	0	0	1	0	1	0	0	solute carrier family 32 member 1
CACYBP	1	0	0	0	1	0	0	calcyclin binding protein
ARRB1	1	0	0	0	1	0	0	arrestin beta 1
SNCG	0	0	0	0	1	0	1	synuclein gamma
CLTB	0	1	0	0	0	0	1	clathrin light chain B
SNAP25	1	0	0	0	0	0	1	synaptosome associated protein 25
GAP43	1	0	0	0	0	0	1	growth associated protein 43
LHPP	1	0	0	0	0	0	1	phospholysine phosphohistidine inorganic pyrophosphate phosphatase
EFHD2	1	0	0	0	1	0	0	EF-hand domain family member D2
PTPRA	1	0	0	0	1	0	0	protein tyrosine phosphatase receptor type A
TNC	1	0	0	0	0	0	1	tenascin C
TUBB2A	0	0	1	0	1	0	0	tubulin beta 2A class IIa
ACBD7	1	0	0	0	1	0	0	acyl-CoA binding domain containing 7
ERAP1	1	0	0	0	1	0	0	endoplasmic reticulum aminopeptidase 1
OMG	0	0	0	0	1	0	1	oligodendrocyte myelin glycoprotein
RAC1	1	0	0	0	0	0	1	Rac family small GTPase 1
COX5A	1	0	0	0	1	0	0	cytochrome c oxidase subunit 5A
AP2S1	1	0	0	0	1	0	0	adaptor related protein complex 2 subunit sigma 1
ALCAM	1	0	0	0	0	0	1	activated leukocyte cell adhesion molecule
CPNE1	1	0	0	0	1	0	0	copine 1
LARS	1	0	0	0	1	0	0	leucyl-tRNA synthetase 1
SLC8A2	1	0	0	1	0	0	0	solute carrier family 8 member A2
MACF1	0	0	0	0	1	0	1	microtubule actin crosslinking factor 1
ATP6V1H	1	0	0	0	1	0	0	ATPase H+ transporting V1 subunit H
TPM4	1	0	0	0	0	0	1	tropomyosin 4
REEP5	0	0	1	0	0	0	1	receptor accessory protein 5
MARCKS	1	0	0	0	1	0	0	myristoylated alanine rich protein kinase C substrate
HEPACAM	1	0	0	0	0	0	1	hepatic and glial cell adhesion molecule
VPS13C	0	0	0	0	1	0	1	vacuolar protein sorting 13 homolog C
HSPB6	0	0	1	0	0	1	0	heat shock protein family B (small) member 6
STX1A	0	0	1	0	0	0	1	syntaxin 1A
PFKFB2	0	1	0	0	0	0	1	6-phosphofructo-2-kinase/fructose-2,6-biphosphatase 2
CLASP2	1	0	0	0	1	0	0	cytoplasmic linker associated protein 2
HUWE1	0	1	0	0	1	0	0	HECT, UBA and WWE domain containing E3 ubiquitin protein ligase 1
RP2	0	1	0	0	1	0	0	RP2 activator of ARL3 GTPase
LRP1	1	0	0	0	0	0	1	LDL receptor related protein 1
NEGR1	0	0	0	0	1	0	1	neuronal growth regulator 1
PSMB5	1	0	0	0	1	0	0	proteasome 20S subunit beta 5
GNAO1	1	0	0	0	1	0	0	G protein subunit alpha o1
HNRNPU	1	0	1	0	0	0	0	heterogeneous nuclear ribonucleoprotein U
TRIM28	1	0	0	0	1	0	0	tripartite motif containing 28
LANCL2	1	0	0	0	1	0	0	LanC like 2
[truncated: 93 more rows]

## Sheet: Exclusive proteins by disease
original_id	C_vs_AD	C_vs_ALS	C_vs_DLB	C_vs_FTLD_TDP43	C_vs_PD	C_vs_PSP	C_vs_V__Dem	Description
[truncated: 659 more rows]
