# Supplementary material for: Tackling the Biological Meaning of the Human Olfactory Bulb Dyshomeostatic Proteome across Neurological Disorders: An Integrative Bioinformatic Approach
Source: Int J Mol Sci. 2021 Oct 20;22(21):11340. doi: 10.3390/ijms222111340 (PMC8583219; doi:10.3390/ijms222111340)
Supplement: Supplementary file 1 [file ijms-22-11340-s001.zip › SUPPLEMENTARY FILES /Supplementary Table S8. hallmark Gene Sets R1.xls]

## Sheet: Sheet1
_MEMBER_C vs AD	_MEMBER_C vs ALS	_MEMBER_C vs DLB	_MEMBER_C vs FTLD-TDP43	_MEMBER_C vs PD	_MEMBER_C vs PSP	_MEMBER_C vs V. Dem	_LogP_C vs AD	_LogP_C vs ALS	_LogP_C vs DLB	_LogP_C vs FTLD-TDP43	_LogP_C vs PD	_LogP_C vs PSP	_LogP_C vs V. Dem	GO	_PATTERN_	_RANK_	GiniIndex	Category	CategoryID	Description	PARENT_GO	LogP	Enrichment	Z-score	#TotalGeneInLibrary	#GeneInGO	#GeneInHitList	#GeneInGOAndHitList	%InGO	STDV %InGO	GeneID	Hits	Log(q-value)	EvidenceCutoff	GROUP_ID	FirstInGroupByEnrichment	FirstInGroupByLogP	BestLogPInGroup	BestEnrichmentInGroup	URL
1	0	0	0	1	1	1	-6.11527	0	0	0	-5.44098	-3.19401	-10.3746	M5936	M1000111	4	0	Hallmark Gene Sets	23	HALLMARK OXIDATIVE PHOSPHORYLATION		-20.6504	6.76304	14.0931	28162	200	812	39	4.80296	0.750392	34|291|293|481|513|515|521|788|1329|1340|1347|1528|1632|1666|2879|3028|3417|4129|4259|4724|4729|4942|5250|7381|8402|8604|8802|9167|9377|9551|9868|10128|10632|10651|11331|29796|51382|51606|56898	ACADM|SLC25A4|SLC25A6|ATP1B1|ATP5F1D|ATP5PB|ATP5ME|SLC25A20|COX5B|COX6B1|COX7A2|CYB5A|ECI1|DECR1|GPX4|HSD17B10|IDH1|MAOB|MGST3|NDUFS4|NDUFV2|OAT|SLC25A3|UQCRB|SLC25A11|SLC25A12|SUCLG1|COX7A2L|COX5A|ATP5MF|TOMM70|LRPPRC|ATP5MG|MTX2|PHB2|UQCR10|ATP6V1D|ATP6V1H|BDH2	-18.9514	0	1	1	1	-20.6504	6.76304
1	0	1	0	1	0	1	-8.81246	0	-4.11319	0	-6.28409	0	-2.3593	M5926	M1010101	4	0	Hallmark Gene Sets	23	HALLMARK MYC TARGETS V1		-18.8067	6.41622	13.245	28162	200	812	37	4.55665	0.731843	1665|1854|1933|2547|2739|3178|3181|3183|3192|3336|3608|4869|5036|5250|5478|5683|5887|6146|6164|6187|6193|6742|7332|7411|7913|8662|9377|9868|10155|10236|10399|10987|11331|11335|23450|57819|220988	DHX15|DUT|EEF1B2|XRCC6|GLO1|HNRNPA1|HNRNPA2B1|HNRNPC|HNRNPU|HSPE1|ILF2|NPM1|PA2G4|SLC25A3|PPIA|PSMA2|RAD23B|RPL22|RPL34|RPS2|RPS5|SSBP1|UBE2L3|VBP1|DEK|EIF3B|COX5A|TOMM70|TRIM28|HNRNPR|RACK1|COPS5|PHB2|CBX3|SF3B3|LSM2|HNRNPA3	-17.4087	0	2	1	1	-18.8067	6.41622
1	1	0	1	1	0	1	-5.28871	-8.88057	0	-2.99395	-3.16893	0	-8.30454	M5930	M1101101	5	0	Hallmark Gene Sets	23	HALLMARK EPITHELIAL MESENCHYMAL TRANSITION		-14.4601	5.54916	11.1246	28162	200	812	32	3.94089	0.682792	333|800|813|822|871|960|966|1000|1278|1284|1292|1293|2316|2817|3371|4035|4907|5217|5270|6641|6876|7052|7070|7168|7171|7431|7857|10409|10486|10979|22795|23705	APLP1|CALD1|CALU|CAPG|SERPINH1|CD44|CD59|CDH2|COL1A2|COL4A2|COL6A2|COL6A3|FLNA|GPC1|TNC|LRP1|NT5E|PFN2|SERPINE2|SNTB1|TAGLN|TGM2|THY1|TPM1|TPM4|VIM|SCG2|BASP1|CAP2|FERMT2|NID2|CADM1	-13.2382	0	3	1	1	-14.4601	5.54916
1	0	0	0	1	0	1	-6.97961	0	0	0	-6.28409	0	-3.05559	M5905	M1000101	3	0	Hallmark Gene Sets	23	HALLMARK ADIPOGENESIS		-11.2751	4.85552	9.42838	28162	200	812	28	3.44828	0.640329	34|35|47|204|348|1376|1384|1629|1652|1666|2040|2053|2184|2879|3033|3417|4199|4259|5236|6623|6647|7263|7905|8802|10313|25813|29796|134147	ACADM|ACADS|ACLY|AK2|APOE|CPT2|CRAT|DBT|DDT|DECR1|STOM|EPHX2|FAH|GPX4|HADH|IDH1|ME1|MGST3|PGM1|SNCG|SOD1|TST|REEP5|SUCLG1|RTN3|SAMM50|UQCR10|CMBL	-10.1782	0	4	1	1	-11.2751	4.85552
1	0	1	0	1	0	1	-6.11527	0	-2.25992	0	-6.28409	0	-2.3593	M5909	M1010101	4	0	Hallmark Gene Sets	23	HALLMARK MYOGENESIS		-10.5229	4.68211	9.00431	28162	200	812	27	3.32512	0.629191	88|203|816|1012|1284|1292|1293|1384|1756|1974|2224|2775|2934|3691|3983|4627|4629|4842|5091|5224|6876|7170|8497|22924|22933|23654|375790	ACTN2|AK1|CAMK2B|CDH13|COL4A2|COL6A2|COL6A3|CRAT|DMD|EIF4A2|FDPS|GNAO1|GSN|ITGB4|ABLIM1|MYH9|MYH11|NOS1|PC|PGAM2|TAGLN|TPM3|PPFIA4|MAPRE3|SIRT2|PLXNB2|AGRN	-9.52291	0	5	1	1	-10.5229	4.68211
1	0	0	0	1	0	0	-2.31397	0	0	0	-9.41669	0	0	M5935	M1000100	2	0	Hallmark Gene Sets	23	HALLMARK FATTY ACID METABOLISM		-9.41669	9.34594	10.2923	28162	158	267	14	5.24345	1.36414	34|35|39|216|1376|1384|1632|1666|2752|3028|3033|3417|10961|84532	ACADM|ACADS|ACAT2|ALDH1A1|CPT2|CRAT|ECI1|DECR1|GLUL|HSD17B10|HADH|IDH1|ERP29|ACSS1	-8.01875	0	6	1	1	-9.41669	9.34594
1	0	0	0	1	0	1	-3.76033	0	0	0	-3.16893	0	-5.47728	M5937	M1000101	3	0	Hallmark Gene Sets	23	HALLMARK GLYCOLYSIS		-9.07463	4.33528	8.15618	28162	200	812	25	3.07882	0.60621	726|960|1528|2023|2817|3417|3796|3925|4199|4200|4282|4907|5066|5091|5224|5478|5516|6647|7264|8497|9456|25796|55276|64077|375790	CAPN5|CD44|CYB5A|ENO1|GPC1|IDH1|KIF2A|STMN1|ME1|ME2|MIF|NT5E|PAM|PC|PGAM2|PPIA|PPP2CB|SOD1|GFUS|PPFIA4|HOMER1|PGLS|PGM2|LHPP|AGRN	-8.22076	0	7	1	1	-9.07463	4.33528
1	0	0	0	1	0	0	-8.81246	0	0	0	-5.44098	0	0	M5924	M1000100	2	0	Hallmark Gene Sets	23	HALLMARK MTORC1 SIGNALING		-9.07463	4.33528	8.15618	28162	200	812	25	3.07882	0.60621	47|586|811|871|928|2023|3336|3417|4199|4860|5236|5464|5478|5684|5693|5701|5718|7277|10096|10987|26227|27101|29968|51382|80777	ACLY|BCAT1|CALR|SERPINH1|CD9|ENO1|HSPE1|IDH1|ME1|PNP|PGM1|PPA1|PPIA|PSMA3|PSMB5|PSMC2|PSMD12|TUBA4A|ACTR3|COPS5|PHGDH|CACYBP|PSAT1|ATP6V1D|CYB5B	-8.22076	0	8	1	1	-9.07463	4.33528
1	0	0	0	1	0	1	-3.06552	0	0	0	-3.16893	0	-3.81108	M5915	M1000101	3	0	Hallmark Gene Sets	23	HALLMARK APICAL JUNCTION		-8.37972	4.16187	7.73212	28162	200	812	24	2.95567	0.59434	88|478|794|1384|1495|1500|2318|3033|3691|3728|4478|4627|5010|6237|6251|6714|7070|7082|7087|7450|23114|57863|140885|257194	ACTN2|ATP1A3|CALB2|CRAT|CTNNA1|CTNND1|FLNC|HADH|ITGB4|JUP|MSN|MYH9|CLDN11|RRAS|RSU1|SRC|THY1|TJP1|ICAM5|VWF|NFASC|CADM3|SIRPA|NEGR1	-7.58384	0	9	1	1	-8.37972	4.16187
1	1	0	0	1	0	1	-2.43466	-5.05665	0	0	-2.52225	0	-3.06831	M5947	M1100101	4	0	Hallmark Gene Sets	23	HALLMARK IL2 STAT5 SIGNALING		-6.45602	3.65994	6.48828	28162	199	812	21	2.58621	0.557011	214|307|333|822|836|960|975|1291|2184|2879|4860|4907|5179|5243|5269|5339|6271|7052|10075|23413|79026	ALCAM|ANXA4|APLP1|CAPG|CASP3|CD44|CD81|COL6A1|FAH|GPX4|PNP|NT5E|PENK|ABCB1|SERPINB6|PLEC|S100A1|TGM2|HUWE1|NCS1|AHNAK	-5.75705	0	10	1	1	-6.45602	3.65994
1	0	0	0	1	0	0	-3.77664	0	0	0	-3.18315	0	0	M5893	M1000100	2	0	Hallmark Gene Sets	23	HALLMARK MITOTIC SPINDLE		-5.84421	3.48565	6.06316	28162	199	812	20	2.46305	0.543931	1778|2017|2316|2317|2934|3799|4082|4627|6711|7204|7277|7430|8874|10013|10128|10160|22919|23580|54443|55201	DYNC1H1|CTTN|FLNA|FLNB|GSN|KIF5B|MARCKS|MYH9|SPTBN1|TRIO|TUBA4A|EZR|ARHGEF7|HDAC6|LRPPRC|FARP1|MAPRE1|CDC42EP4|ANLN|MAP1S	-5.19037	0	11	1	1	-5.84421	3.48565
0	0	0	0	1	0	0	0	0	0	0	-5.44098	0	0	M5921	M0000100	1	0	Hallmark Gene Sets	23	HALLMARK COMPLEMENT		-5.81016	3.46823	6.03586	28162	200	812	20	2.46305	0.543931	88|836|966|1012|1284|1465|1604|2152|2764|3796|4035|4199|5516|6284|6714|10938|25801|51056|51440|59345	ACTN2|CASP3|CD59|CDH13|COL4A2|CSRP1|CD55|F3|GMFB|KIF2A|LRP1|ME1|PPP2CB|S100A13|SRC|EHD1|GCA|LAP3|HPCAL4|GNB4	-5.19037	0	12	1	1	-5.81016	3.46823
1	0	0	0	1	0	0	-2.27897	0	0	0	-4.89466	0	0	M5922	M1000100	2	0	Hallmark Gene Sets	23	HALLMARK UNFOLDED PROTEIN RESPONSE		-5.31808	4.29692	6.05079	28162	113	812	14	1.72414	0.456806	811|1938|1974|1981|2521|3799|4869|7280|8570|8815|9114|9775|10525|29968	CALR|EEF2|EIF4A2|EIF4G1|FUS|KIF5B|NPM1|TUBB2A|KHSRP|BANF1|ATP6V0D1|EIF4A3|HYOU1|PSAT1	-4.73305	0	13	1	1	-5.31808	4.29692
0	1	0	0	1	0	0	0	-2.17712	0	0	-3.09425	0	0	M5941	M0100100	2	0	Hallmark Gene Sets	23	HALLMARK UV RESPONSE UP		-4.84247	3.51213	5.45612	28162	158	812	16	1.97044	0.487733	291|637|836|1175|1212|1968|1983|2744|3192|5243|5789|7263|7277|27295|51706|80777	SLC25A4|BID|CASP3|AP2S1|CLTB|EIF2S3|EIF5|GLS|HNRNPU|ABCB1|PTPRD|TST|TUBA4A|PDLIM3|CYB5R1|CYB5B	-4.28963	0	14	1	1	-4.84247	3.51213
1	0	0	0	0	0	0	-4.50266	0	0	0	0	0	0	M5907	M1000000	1	0	Hallmark Gene Sets	23	HALLMARK ESTROGEN RESPONSE LATE		-4.50266	5.08339	5.77605	28162	200	277	10	3.61011	1.12082	445|493|928|960|2171|5577|7263|7264|10160|51181	ASS1|ATP2B4|CD9|CD44|FABP5|PRKAR2B|TST|GFUS|FARP1|DCXR	-4.10472	0	15	1	1	-4.50266	5.08339
0	0	0	0	1	0	0	0	0	0	0	-3.87988	0	0	M5934	M0000100	1	0	Hallmark Gene Sets	23	HALLMARK XENOBIOTIC METABOLISM		-4.12585	2.94799	4.76367	28162	200	812	17	2.0936	0.502428	348|586|1312|1528|1652|2184|2571|3417|3700|3728|4355|5091|5909|9361|10857|26007|51181	APOE|BCAT1|COMT|CYB5A|DDT|FAH|GAD1|IDH1|ITIH4|JUP|MPP2|PC|RAP1GAP|LONP1|PGRMC1|TKFC|DCXR	-3.631	0	16	1	1	-4.12585	2.94799
0	0	1	0	0	0	1	0	0	-2.25992	0	0	0	-2.3593	M5891	M0010001	2	0	Hallmark Gene Sets	23	HALLMARK HYPOXIA		-4.12585	2.94799	4.76367	28162	200	812	17	2.0936	0.502428	2023|2152|2817|4282|4493|4627|5066|5224|5236|6275|7052|8497|8991|9590|10994|55276|55577	ENO1|F3|GPC1|MIF|MT1E|MYH9|PAM|PGAM2|PGM1|S100A4|TGM2|PPFIA4|SELENBP1|AKAP12|ILVBL|PGM2|NAGK	-3.631	0	17	1	1	-4.12585	2.94799
1	0	0	0	0	0	1	-3.42106	0	0	0	0	0	-3.07382	M5910	M1000001	2	0	Hallmark Gene Sets	23	HALLMARK PROTEIN SECRETION		-3.99281	3.97401	5.02934	28162	96	812	11	1.35468	0.405675	102|1175|1211|1213|5066|6643|6647|8027|8546|8774|51606	ADAM10|AP2S1|CLTA|CLTC|PAM|SNX2|SOD1|STAM|AP3B1|NAPG|ATP6V1H	-3.52429	0	18	1	1	-3.99281	3.97401
0	0	0	0	1	0	1	0	0	0	0	-2.50154	0	-2.98484	M5898	M0000101	2	0	Hallmark Gene Sets	23	HALLMARK DNA REPAIR		-3.92816	3.23701	4.73331	28162	150	812	14	1.72414	0.456806	203|353|1687|1854|2879|4860|5898|10134|10189|11051|25874|30833|51292|129607	AK1|APRT|GSDME|DUT|GPX4|PNP|RALA|BCAP31|ALYREF|NUDT21|MPC2|NT5C|GMPR2|CMPK2	-3.48446	0	19	1	1	-3.92816	3.23701
1	0	0	0	0	0	1	-3.34946	0	0	0	0	0	-2.38277	M5946	M1000001	2	0	Hallmark Gene Sets	23	HALLMARK COAGULATION		-3.72968	3.26717	4.60026	28162	138	812	13	1.60099	0.440465	726|824|928|1465|2152|2934|4035|5879|6271|6284|7450|9615|22933	CAPN5|CAPN2|CD9|CSRP1|F3|GSN|LRP1|RAC1|S100A1|S100A13|VWF|GDA|SIRT2	-3.30947	0	20	1	1	-3.72968	3.26717
0	0	0	0	1	0	0	0	0	0	0	-3.16893	0	0	M5913	M0000100	1	0	Hallmark Gene Sets	23	HALLMARK INTERFERON GAMMA RESPONSE		-3.16893	4.21903	4.46963	28162	200	267	8	2.99625	1.04335	103|952|4860|5610|5684|6772|25939|51056	ADAR|CD38|PNP|EIF2AK2|PSMA3|STAT1|SAMHD1|LAP3	-3.00144	0	21	1	1	-3.16893	4.21903
0	0	0	0	1	0	0	0	0	0	0	-3.16893	0	0	M5945	M0000100	1	0	Hallmark Gene Sets	23	HALLMARK HEME METABOLISM		-3.16893	4.21903	4.46963	28162	200	267	8	2.99625	1.04335	286|535|2039|5091|5886|5909|23305|25796	ANK1|ATP6V0A1|DMTN|PC|RAD23A|RAP1GAP|ACSL6|PGLS	-3.00144	0	22	1	1	-3.16893	4.21903
0	0	1	0	0	0	0	0	0	-2.25992	0	0	0	0	M5925	M0010000	1	0	Hallmark Gene Sets	23	HALLMARK E2F TARGETS		-3.13333	2.60117	3.91554	28162	200	812	15	1.84729	0.472542	204|1434|1854|2547|3609|3925|5036|5591|5931|7913|10111|10527|11051|11168|203068	AK2|CSE1L|DUT|XRCC6|ILF3|STMN1|PA2G4|PRKDC|RBBP7|DEK|RAD50|IPO7|NUDT21|PSIP1|TUBB	-2.77679	0	23	1	1	-3.13333	2.60117
1	0	0	0	0	0	0	-3.08493	0	0	0	0	0	0	M5892	M1000000	1	0	Hallmark Gene Sets	23	HALLMARK CHOLESTEROL HOMEOSTASIS		-3.08493	6.86945	5.03885	28162	74	277	5	1.80505	0.799926	39|214|928|2171|2224	ACAT2|ALCAM|CD9|FABP5|FDPS	-2.95868	0	24	1	1	-3.08493	6.86945
1	0	0	0	0	0	0	-2.27469	0	0	0	0	0	0	M5902	M1000000	1	0	Hallmark Gene Sets	23	HALLMARK APOPTOSIS		-2.27469	3.78886	3.53698	28162	161	277	6	2.16606	0.874663	952|960|2934|2944|6647|10134	CD38|CD44|GSN|GSTM1|SOD1|BCAP31	-2.30132	0	25	1	1	-2.27469	3.78886
