# Supplementary material for: Tackling the Biological Meaning of the Human Olfactory Bulb Dyshomeostatic Proteome across Neurological Disorders: An Integrative Bioinformatic Approach
Source: Int J Mol Sci. 2021 Oct 20;22(21):11340. doi: 10.3390/ijms222111340 (PMC8583219; doi:10.3390/ijms222111340)
Supplement: Supplementary file 1 [file ijms-22-11340-s001.zip › SUPPLEMENTARY FILES /Supplementary Table S9. KEGG R1.xls]

## Sheet: Sheet1
_MEMBER_C vs AD	_MEMBER_C vs ALS	_MEMBER_C vs DLB	_MEMBER_C vs FTLD-TDP43	_MEMBER_C vs PD	_MEMBER_C vs V. Dem	_LogP_C vs AD	_LogP_C vs ALS	_LogP_C vs DLB	_LogP_C vs FTLD-TDP43	_LogP_C vs PD	_LogP_C vs V. Dem	GO	_PATTERN_	_RANK_	GiniIndex	Category	CategoryID	Description	PARENT_GO	LogP	Enrichment	Z-score	#TotalGeneInLibrary	#GeneInGO	#GeneInHitList	#GeneInGOAndHitList	%InGO	STDV %InGO	GeneID	Hits	Log(q-value)	EvidenceCutoff	GROUP_ID	FirstInGroupByEnrichment	FirstInGroupByLogP	BestLogPInGroup	BestEnrichmentInGroup	URL
1	0	1	0	1	1	-4.43861	0	-17.3858	0	-3.48004	-5.0706	ko04721	M101011	4	0	KEGG Pathway	24	Synaptic vesicle cycle		-17.3858	54.1837	25.1003	28162	63	99	12	12.1212	3.28018	523|535|1213|1759|4905|5864|6804|6812|9114|57030|112755|140679	ATP6V1A|ATP6V0A1|CLTC|DNM1|NSF|RAB3A|STX1A|STXBP1|ATP6V0D1|SLC17A7|STX1B|SLC32A1	-14.6938	0	1	1	1	-17.3858	54.1837
1	0	1	0	1	1	-3.88378	0	-16.1226	0	-3.97087	-4.5026	hsa04721	M101011	4	0	KEGG Pathway	24	Synaptic vesicle cycle		-16.1226	43.2098	22.3141	28162	79	99	12	12.1212	3.28018	523|535|1213|1759|4905|5864|6804|6812|9114|57030|112755|140679	ATP6V1A|ATP6V0A1|CLTC|DNM1|NSF|RAB3A|STX1A|STXBP1|ATP6V0D1|SLC17A7|STX1B|SLC32A1	-13.8254	0	1	0	0	-17.3858	54.1837
1	0	1	0	0	1	-3.25319	0	-2.74727	0	0	-2.74345	hsa05120	M101001	3	0	KEGG Pathway	24	Epithelial cell signaling in Helicobacter pylori infection		-5.43544	5.61037	6.55853	28162	68	812	11	1.35468	0.405675	102|523|534|535|836|5879|6714|7082|9114|51382|51606	ADAM10|ATP6V1A|ATP6V1G2|ATP6V0A1|CASP3|RAC1|SRC|TJP1|ATP6V0D1|ATP6V1D|ATP6V1H	-4.2996	0	1	0	0	-17.3858	54.1837
1	0	1	0	0	1	-3.25319	0	-2.74727	0	0	-2.74345	ko05120	M101001	3	0	KEGG Pathway	24	Epithelial cell signaling in Helicobacter pylori infection		-5.43544	5.61037	6.55853	28162	68	812	11	1.35468	0.405675	102|523|534|535|836|5879|6714|7082|9114|51382|51606	ADAM10|ATP6V1A|ATP6V1G2|ATP6V0A1|CASP3|RAC1|SRC|TJP1|ATP6V0D1|ATP6V1D|ATP6V1H	-4.2996	0	1	0	0	-17.3858	54.1837
0	0	1	0	0	0	0	0	-3.93583	0	0	0	hsa04966	M001000	1	0	KEGG Pathway	24	Collecting duct acid secretion		-3.93583	31.6072	9.45053	28162	27	99	3	3.0303	1.72283	523|535|9114	ATP6V1A|ATP6V0A1|ATP6V0D1	-2.97382	0	1	0	0	-17.3858	54.1837
0	0	1	0	0	0	0	0	-3.93583	0	0	0	ko04966	M001000	1	0	KEGG Pathway	24	Collecting duct acid secretion		-3.93583	31.6072	9.45053	28162	27	99	3	3.0303	1.72283	523|535|9114	ATP6V1A|ATP6V0A1|ATP6V0D1	-2.97382	0	1	0	0	-17.3858	54.1837
0	0	1	0	0	0	0	0	-3.10991	0	0	0	hsa05110	M001000	1	0	KEGG Pathway	24	Vibrio cholerae infection		-3.20797	4.76031	4.63121	28162	51	812	7	0.862069	0.324424	523|534|535|7082|9114|51382|51606	ATP6V1A|ATP6V1G2|ATP6V0A1|TJP1|ATP6V0D1|ATP6V1D|ATP6V1H	-2.39148	0	1	0	0	-17.3858	54.1837
0	0	1	0	0	0	0	0	-3.10991	0	0	0	ko05110	M001000	1	0	KEGG Pathway	24	Vibrio cholerae infection		-3.20797	4.76031	4.63121	28162	51	812	7	0.862069	0.324424	523|534|535|7082|9114|51382|51606	ATP6V1A|ATP6V1G2|ATP6V0A1|TJP1|ATP6V0D1|ATP6V1D|ATP6V1H	-2.39148	0	1	0	0	-17.3858	54.1837
0	0	1	0	0	0	0	0	-2.40147	0	0	0	ko05323	M001000	1	0	KEGG Pathway	24	Rheumatoid arthritis		-2.40147	9.48215	4.78702	28162	90	99	3	3.0303	1.72283	523|535|9114	ATP6V1A|ATP6V0A1|ATP6V0D1	-1.87511	0	1	0	0	-17.3858	54.1837
0	0	1	0	0	0	0	0	-2.28583	0	0	0	hsa05323	M001000	1	0	KEGG Pathway	24	Rheumatoid arthritis		-2.28583	8.62014	4.51116	28162	99	99	3	3.0303	1.72283	523|535|9114	ATP6V1A|ATP6V0A1|ATP6V0D1	-1.80485	0	1	0	0	-17.3858	54.1837
0	0	1	0	0	0	0	0	-2.02667	0	0	0	hsa04142	M001000	1	0	KEGG Pathway	24	Lysosome		-2.02667	6.93816	3.92011	28162	123	99	3	3.0303	1.72283	535|1213|9114	ATP6V0A1|CLTC|ATP6V0D1	-1.62294	0	1	0	0	-17.3858	54.1837
0	0	1	0	0	0	0	0	-2.02667	0	0	0	ko04142	M001000	1	0	KEGG Pathway	24	Lysosome		-2.02667	6.93816	3.92011	28162	123	99	3	3.0303	1.72283	535|1213|9114	ATP6V0A1|CLTC|ATP6V0D1	-1.62294	0	1	0	0	-17.3858	54.1837
0	0	1	1	0	0	0	0	-17.1159	-3.33143	0	0	hsa03010	M001100	2	0	KEGG Pathway	24	Ribosome		-17.1159	27.8887	19.808	28162	153	99	15	15.1515	3.60357	6134|6138|6146|6147|6160|6164|6167|6169|6187|6189|6205|6230|6232|9349|25873	RPL10|RPL15|RPL22|RPL23A|RPL31|RPL34|RPL37|RPL38|RPS2|RPS3A|RPS11|RPS25|RPS27|RPL23|RPL36	-14.6938	0	2	1	1	-17.1159	27.8887
0	0	1	1	0	0	0	0	-17.1159	-3.33143	0	0	ko03010	M001100	2	0	KEGG Pathway	24	Ribosome		-17.1159	27.8887	19.808	28162	153	99	15	15.1515	3.60357	6134|6138|6146|6147|6160|6164|6167|6169|6187|6189|6205|6230|6232|9349|25873	RPL10|RPL15|RPL22|RPL23A|RPL31|RPL34|RPL37|RPL38|RPS2|RPS3A|RPS11|RPS25|RPS27|RPL23|RPL36	-14.6938	0	2	0	0	-17.1159	27.8887
1	0	0	0	0	1	-7.7843	0	0	0	0	-8.08088	hsa05010	M100001	2	0	KEGG Pathway	24	Alzheimer's disease		-11.3473	5.27333	9.6578	28162	171	812	26	3.20197	0.617823	102|348|513|515|637|805|824|836|1020|1329|1340|1347|3028|4035|4137|4724|4729|4842|5530|5533|7381|8883|9167|9377|10313|29796	ADAM10|APOE|ATP5F1D|ATP5PB|BID|CALM2|CAPN2|CASP3|CDK5|COX5B|COX6B1|COX7A2|HSD17B10|LRP1|MAPT|NDUFS4|NDUFV2|NOS1|PPP3CA|PPP3CC|UQCRB|NAE1|COX7A2L|COX5A|RTN3|UQCR10	-9.05004	0	3	1	1	-11.3473	6.66967
1	0	0	0	0	1	-7.7843	0	0	0	0	-8.08088	ko05010	M100001	2	0	KEGG Pathway	24	Alzheimer's disease		-11.3473	5.27333	9.6578	28162	171	812	26	3.20197	0.617823	102|348|513|515|637|805|824|836|1020|1329|1340|1347|3028|4035|4137|4724|4729|4842|5530|5533|7381|8883|9167|9377|10313|29796	ADAM10|APOE|ATP5F1D|ATP5PB|BID|CALM2|CAPN2|CASP3|CDK5|COX5B|COX6B1|COX7A2|HSD17B10|LRP1|MAPT|NDUFS4|NDUFV2|NOS1|PPP3CA|PPP3CC|UQCRB|NAE1|COX7A2L|COX5A|RTN3|UQCR10	-9.05004	0	3	0	0	-11.3473	6.66967
1	0	1	0	1	1	-4.2699	0	-2.8978	0	-2.05186	-7.10884	hsa00190	M101011	4	0	KEGG Pathway	24	Oxidative phosphorylation		-10.4386	5.73692	9.43498	28162	133	812	22	2.70936	0.569759	513|515|521|523|534|535|1329|1340|1347|4724|4729|5464|7381|9114|9167|9377|9551|10632|29796|51382|51606|64077	ATP5F1D|ATP5PB|ATP5ME|ATP6V1A|ATP6V1G2|ATP6V0A1|COX5B|COX6B1|COX7A2|NDUFS4|NDUFV2|PPA1|UQCRB|ATP6V0D1|COX7A2L|COX5A|ATP5MF|ATP5MG|UQCR10|ATP6V1D|ATP6V1H|LHPP	-8.44242	0	3	0	0	-11.3473	6.66967
1	0	1	0	1	1	-4.2699	0	-2.8978	0	-2.05186	-7.10884	ko00190	M101011	4	0	KEGG Pathway	24	Oxidative phosphorylation		-10.4386	5.73692	9.43498	28162	133	812	22	2.70936	0.569759	513|515|521|523|534|535|1329|1340|1347|4724|4729|5464|7381|9114|9167|9377|9551|10632|29796|51382|51606|64077	ATP5F1D|ATP5PB|ATP5ME|ATP6V1A|ATP6V1G2|ATP6V0A1|COX5B|COX6B1|COX7A2|NDUFS4|NDUFV2|PPA1|UQCRB|ATP6V0D1|COX7A2L|COX5A|ATP5MF|ATP5MG|UQCR10|ATP6V1D|ATP6V1H|LHPP	-8.44242	0	3	0	0	-11.3473	6.66967
1	0	1	0	1	1	-4.92007	0	-2.577	0	-2.18648	-3.48764	hsa04260	M101011	4	0	KEGG Pathway	24	Cardiac muscle contraction		-8.25048	6.66967	8.6397	28162	78	812	15	1.84729	0.472542	477|478|481|482|781|1329|1340|1347|7168|7170|7171|7381|9167|9377|29796	ATP1A2|ATP1A3|ATP1B1|ATP1B2|CACNA2D1|COX5B|COX6B1|COX7A2|TPM1|TPM3|TPM4|UQCRB|COX7A2L|COX5A|UQCR10	-6.60648	0	3	0	0	-11.3473	6.66967
1	0	1	0	1	1	-4.92007	0	-2.577	0	-2.18648	-3.48764	ko04260	M101011	4	0	KEGG Pathway	24	Cardiac muscle contraction		-8.25048	6.66967	8.6397	28162	78	812	15	1.84729	0.472542	477|478|481|482|781|1329|1340|1347|7168|7170|7171|7381|9167|9377|29796	ATP1A2|ATP1A3|ATP1B1|ATP1B2|CACNA2D1|COX5B|COX6B1|COX7A2|TPM1|TPM3|TPM4|UQCRB|COX7A2L|COX5A|UQCR10	-6.60648	0	3	0	0	-11.3473	6.66967
1	0	0	0	0	1	-2.50775	0	0	0	0	-5.61568	hsa05016	M100001	2	0	KEGG Pathway	24	Huntington's disease		-6.68015	3.77372	6.66233	28162	193	812	21	2.58621	0.557011	291|293|513|515|836|1175|1211|1212|1213|1329|1340|1347|2876|4724|4729|6647|7052|7381|9167|9377|29796	SLC25A4|SLC25A6|ATP5F1D|ATP5PB|CASP3|AP2S1|CLTA|CLTB|CLTC|COX5B|COX6B1|COX7A2|GPX1|NDUFS4|NDUFV2|SOD1|TGM2|UQCRB|COX7A2L|COX5A|UQCR10	-5.3042	0	3	0	0	-11.3473	6.66967
1	0	0	0	0	1	-2.50775	0	0	0	0	-5.61568	ko05016	M100001	2	0	KEGG Pathway	24	Huntington's disease		-6.68015	3.77372	6.66233	28162	193	812	21	2.58621	0.557011	291|293|513|515|836|1175|1211|1212|1213|1329|1340|1347|2876|4724|4729|6647|7052|7381|9167|9377|29796	SLC25A4|SLC25A6|ATP5F1D|ATP5PB|CASP3|AP2S1|CLTA|CLTB|CLTC|COX5B|COX6B1|COX7A2|GPX1|NDUFS4|NDUFV2|SOD1|TGM2|UQCRB|COX7A2L|COX5A|UQCR10	-5.3042	0	3	0	0	-11.3473	6.66967
1	0	0	0	0	1	-2.54075	0	0	0	0	-4.86382	hsa05012	M100001	2	0	KEGG Pathway	24	Parkinson's disease		-5.43896	3.90786	5.98559	28162	142	812	16	1.97044	0.487733	291|293|513|515|836|1329|1340|1347|4724|4729|7314|7332|7381|9167|9377|29796	SLC25A4|SLC25A6|ATP5F1D|ATP5PB|CASP3|COX5B|COX6B1|COX7A2|NDUFS4|NDUFV2|UBB|UBE2L3|UQCRB|COX7A2L|COX5A|UQCR10	-4.2996	0	3	0	0	-11.3473	6.66967
0	0	0	0	0	1	0	0	0	0	0	-2.99985	ko04932	M000001	1	0	KEGG Pathway	24	Non-alcoholic fatty liver disease (NAFLD)		-3.40267	3.02597	4.27238	28162	149	812	13	1.60099	0.440465	637|836|1329|1340|1347|2931|4724|4729|5879|7381|9167|9377|29796	BID|CASP3|COX5B|COX6B1|COX7A2|GSK3A|NDUFS4|NDUFV2|RAC1|UQCRB|COX7A2L|COX5A|UQCR10	-2.54082	0	3	0	0	-11.3473	6.66967
0	0	0	0	0	1	0	0	0	0	0	-2.72055	hsa04932	M000001	1	0	KEGG Pathway	24	Non-alcoholic fatty liver disease (NAFLD)		-2.89015	2.66787	3.74717	28162	169	812	13	1.60099	0.440465	637|836|1329|1340|1347|2931|4724|4729|5879|7381|9167|9377|29796	BID|CASP3|COX5B|COX6B1|COX7A2|GSK3A|NDUFS4|NDUFV2|RAC1|UQCRB|COX7A2L|COX5A|UQCR10	-2.13701	0	3	0	0	-11.3473	6.66967
1	0	0	0	1	0	-5.68478	0	0	0	-6.65793	0	hsa04144	M100010	2	0	KEGG Pathway	24	Endocytosis		-10.5604	4.13519	8.75098	28162	260	812	31	3.81773	0.672469	381|408|829|830|1175|1211|1212|1213|1759|3799|5869|6643|6714|8027|8411|9135|9829|10092|10095|10938|11021|23111|23325|23362|30845|51534|55737|60682|112936|116988|128866	ARF5|ARRB1|CAPZA1|CAPZA2|AP2S1|CLTA|CLTB|CLTC|DNM1|KIF5B|RAB5B|SNX2|SRC|STAM|EEA1|RABEP1|DNAJC6|ARPC5|ARPC1B|EHD1|RAB35|SPART|WASHC4|PSD3|EHD3|VTA1|VPS35|SMAP1|VPS26B|AGAP3|CHMP4B	-8.44242	0	4	1	1	-10.5604	4.13519
1	0	0	0	1	0	-5.68478	0	0	0	-6.65793	0	ko04144	M100010	2	0	KEGG Pathway	24	Endocytosis		-10.5604	4.13519	8.75098	28162	260	812	31	3.81773	0.672469	381|408|829|830|1175|1211|1212|1213|1759|3799|5869|6643|6714|8027|8411|9135|9829|10092|10095|10938|11021|23111|23325|23362|30845|51534|55737|60682|112936|116988|128866	ARF5|ARRB1|CAPZA1|CAPZA2|AP2S1|CLTA|CLTB|CLTC|DNM1|KIF5B|RAB5B|SNX2|SRC|STAM|EEA1|RABEP1|DNAJC6|ARPC5|ARPC1B|EHD1|RAB35|SPART|WASHC4|PSD3|EHD3|VTA1|VPS35|SMAP1|VPS26B|AGAP3|CHMP4B	-8.44242	0	4	0	0	-10.5604	4.13519
1	0	1	0	1	1	-6.93166	0	-2.52837	0	-5.30011	-2.73354	hsa04145	M101011	4	0	KEGG Pathway	24	Phagosome		-9.94444	4.95461	8.85827	28162	168	812	24	2.95567	0.59434	523|534|535|811|1778|1780|1783|2775|4842|5869|5879|7277|7280|8411|9114|10382|10383|23541|51382|51606|51807|84617|84790|203068	ATP6V1A|ATP6V1G2|ATP6V0A1|CALR|DYNC1H1|DYNC1I1|DYNC1LI2|GNAO1|NOS1|RAB5B|RAC1|TUBA4A|TUBB2A|EEA1|ATP6V0D1|TUBB4A|TUBB4B|SEC14L2|ATP6V1D|ATP6V1H|TUBA8|TUBB6|TUBA1C|TUBB	-7.99941	0	5	1	1	-9.94444	7.56704
1	0	1	0	1	1	-5.49647	0	-2.66476	0	-4.76189	-2.92595	ko04145	M101011	4	0	KEGG Pathway	24	Phagosome		-9.17082	4.95461	8.47903	28162	154	812	22	2.70936	0.569759	523|534|535|811|1778|1780|1783|4842|5869|5879|7277|7280|8411|9114|10382|10383|51382|51606|51807|84617|84790|203068	ATP6V1A|ATP6V1G2|ATP6V0A1|CALR|DYNC1H1|DYNC1I1|DYNC1LI2|NOS1|RAB5B|RAC1|TUBA4A|TUBB2A|EEA1|ATP6V0D1|TUBB4A|TUBB4B|ATP6V1D|ATP6V1H|TUBA8|TUBB6|TUBA1C|TUBB	-7.34251	0	5	0	0	-9.94444	7.56704
1	0	0	0	1	1	-4.77997	0	0	0	-4.87019	-2.07104	hsa05130	M100011	3	0	KEGG Pathway	24	Pathogenic Escherichia coli infection		-7.36855	7.56704	8.39976	28162	55	812	12	1.47783	0.423449	2017|7277|7280|7430|10092|10095|10382|10383|51807|84617|84790|203068	CTTN|TUBA4A|TUBB2A|EZR|ARPC5|ARPC1B|TUBB4A|TUBB4B|TUBA8|TUBB6|TUBA1C|TUBB	-5.93167	0	5	0	0	-9.94444	7.56704
1	0	0	0	1	1	-4.77997	0	0	0	-4.87019	-2.07104	ko05130	M100011	3	0	KEGG Pathway	24	Pathogenic Escherichia coli infection		-7.36855	7.56704	8.39976	28162	55	812	12	1.47783	0.423449	2017|7277|7280|7430|10092|10095|10382|10383|51807|84617|84790|203068	CTTN|TUBA4A|TUBB2A|EZR|ARPC5|ARPC1B|TUBB4A|TUBB4B|TUBA8|TUBB6|TUBA1C|TUBB	-5.93167	0	5	0	0	-9.94444	7.56704
1	0	0	0	1	1	-2.74731	0	0	0	-2.00481	-2.33766	hsa04540	M100011	3	0	KEGG Pathway	24	Gap junction		-6.6594	5.51763	7.31347	28162	88	812	14	1.72414	0.456806	2911|5579|5582|5605|6714|7082|7277|7280|10382|10383|51807|84617|84790|203068	GRM1|PRKCB|PRKCG|MAP2K2|SRC|TJP1|TUBA4A|TUBB2A|TUBB4A|TUBB4B|TUBA8|TUBB6|TUBA1C|TUBB	-5.3042	0	5	0	0	-9.94444	7.56704
1	0	0	0	1	1	-2.74731	0	0	0	-2.00481	-2.33766	ko04540	M100011	3	0	KEGG Pathway	24	Gap junction		-6.6594	5.51763	7.31347	28162	88	812	14	1.72414	0.456806	2911|5579|5582|5605|6714|7082|7277|7280|10382|10383|51807|84617|84790|203068	GRM1|PRKCB|PRKCG|MAP2K2|SRC|TJP1|TUBA4A|TUBB2A|TUBB4A|TUBB4B|TUBA8|TUBB6|TUBA1C|TUBB	-5.3042	0	5	0	0	-9.94444	7.56704
1	0	0	0	1	1	-4.75168	0	0	0	-5.83187	-3.61617	hsa01200	M100011	3	0	KEGG Pathway	24	Carbon metabolism		-9.1626	5.78038	8.81226	28162	114	812	19	2.3399	0.530493	34|35|39|2023|2098|2875|3417|4199|4200|4594|5091|5224|8802|25796|26007|26227|29968|55753|84532	ACADM|ACADS|ACAT2|ENO1|ESD|GPT|IDH1|ME1|ME2|MMUT|PC|PGAM2|SUCLG1|PGLS|TKFC|PHGDH|PSAT1|OGDHL|ACSS1	-7.34251	0	6	1	1	-9.1626	5.78038
1	0	0	0	1	1	-4.75168	0	0	0	-5.83187	-3.61617	ko01200	M100011	3	0	KEGG Pathway	24	Carbon metabolism		-9.1626	5.78038	8.81226	28162	114	812	19	2.3399	0.530493	34|35|39|2023|2098|2875|3417|4199|4200|4594|5091|5224|8802|25796|26007|26227|29968|55753|84532	ACADM|ACADS|ACAT2|ENO1|ESD|GPT|IDH1|ME1|ME2|MMUT|PC|PGAM2|SUCLG1|PGLS|TKFC|PHGDH|PSAT1|OGDHL|ACSS1	-7.34251	0	6	0	0	-9.1626	5.78038
0	0	0	0	0	1	0	0	0	0	0	-4.63167	hsa01230	M000001	1	0	KEGG Pathway	24	Biosynthesis of amino acids		-5.01044	5.08673	6.10629	28162	75	812	11	1.35468	0.405675	445|586|2023|2752|2875|3417|5091|5224|26227|27430|29968	ASS1|BCAT1|ENO1|GLUL|GPT|IDH1|PC|PGAM2|PHGDH|MAT2B|PSAT1	-3.92408	0	6	0	0	-9.1626	5.78038
0	0	0	0	0	1	0	0	0	0	0	-4.63167	ko01230	M000001	1	0	KEGG Pathway	24	Biosynthesis of amino acids		-5.01044	5.08673	6.10629	28162	75	812	11	1.35468	0.405675	445|586|2023|2752|2875|3417|5091|5224|26227|27430|29968	ASS1|BCAT1|ENO1|GLUL|GPT|IDH1|PC|PGAM2|PHGDH|MAT2B|PSAT1	-3.92408	0	6	0	0	-9.1626	5.78038
1	0	1	1	1	1	-2.05588	0	-2.51541	-4.13105	-3.88087	-5.50713	hsa04512	M101111	5	0	KEGG Pathway	24	ECM-receptor interaction		-8.85549	6.76727	9.01161	28162	82	812	16	1.97044	0.487733	960|961|1278|1284|1291|1292|1293|3371|3691|3696|3911|3913|7143|7450|9900|375790	CD44|CD47|COL1A2|COL4A2|COL6A1|COL6A2|COL6A3|TNC|ITGB4|ITGB8|LAMA5|LAMB2|TNR|VWF|SV2A|AGRN	-7.10235	0	7	1	1	-8.85549	6.76727
1	0	1	1	1	1	-2.05588	0	-2.51541	-4.13105	-3.88087	-5.50713	ko04512	M101111	5	0	KEGG Pathway	24	ECM-receptor interaction		-8.85549	6.76727	9.01161	28162	82	812	16	1.97044	0.487733	960|961|1278|1284|1291|1292|1293|3371|3691|3696|3911|3913|7143|7450|9900|375790	CD44|CD47|COL1A2|COL4A2|COL6A1|COL6A2|COL6A3|TNC|ITGB4|ITGB8|LAMA5|LAMB2|TNR|VWF|SV2A|AGRN	-7.10235	0	7	0	0	-8.85549	6.76727
0	0	0	1	0	1	0	0	0	-4.36287	0	-4.63705	hsa04510	M000101	2	0	KEGG Pathway	24	Focal adhesion		-6.45602	3.65994	6.48828	28162	199	812	21	2.58621	0.557011	824|1278|1284|1291|1292|1293|2316|2317|2318|3371|3691|3696|3911|3913|5579|5582|5879|6714|7094|7143|7450	CAPN2|COL1A2|COL4A2|COL6A1|COL6A2|COL6A3|FLNA|FLNB|FLNC|TNC|ITGB4|ITGB8|LAMA5|LAMB2|PRKCB|PRKCG|RAC1|SRC|TLN1|TNR|VWF	-5.16953	0	7	0	0	-8.85549	6.76727
0	0	0	1	0	1	0	0	0	-4.36287	0	-4.63705	ko04510	M000101	2	0	KEGG Pathway	24	Focal adhesion		-6.45602	3.65994	6.48828	28162	199	812	21	2.58621	0.557011	824|1278|1284|1291|1292|1293|2316|2317|2318|3371|3691|3696|3911|3913|5579|5582|5879|6714|7094|7143|7450	CAPN2|COL1A2|COL4A2|COL6A1|COL6A2|COL6A3|FLNA|FLNB|FLNC|TNC|ITGB4|ITGB8|LAMA5|LAMB2|PRKCB|PRKCG|RAC1|SRC|TLN1|TNR|VWF	-5.16953	0	7	0	0	-8.85549	6.76727
0	0	1	0	1	1	0	0	-4.64173	0	-2.99021	-2.26076	ko04961	M001011	3	0	KEGG Pathway	24	Endocrine and other factor-regulated calcium reabsorption		-8.20078	8.85505	9.2865	28162	47	812	12	1.47783	0.423449	477|478|481|482|793|1175|1211|1212|1213|1759|5579|5582	ATP1A2|ATP1A3|ATP1B1|ATP1B2|CALB1|AP2S1|CLTA|CLTB|CLTC|DNM1|PRKCB|PRKCG	-6.58027	0	8	1	1	-8.20078	10.5555
0	0	1	0	1	1	0	0	-4.53425	0	-2.88887	-2.18565	hsa04961	M001011	3	0	KEGG Pathway	24	Endocrine and other factor-regulated calcium reabsorption		-7.86913	8.32374	8.93091	28162	50	812	12	1.47783	0.423449	477|478|481|482|793|1175|1211|1212|1213|1759|5579|5582	ATP1A2|ATP1A3|ATP1B1|ATP1B2|CALB1|AP2S1|CLTA|CLTB|CLTC|DNM1|PRKCB|PRKCG	-6.31228	0	8	0	0	-8.20078	10.5555
0	0	1	0	0	0	0	0	-4.51101	0	0	0	hsa04925	M001000	1	0	KEGG Pathway	24	aldosterone synthesis and secretion		-5.85518	4.76031	6.55546	28162	102	812	14	1.72414	0.456806	477|478|481|482|491|492|493|805|815|816|5138|5579|5582|57118	ATP1A2|ATP1A3|ATP1B1|ATP1B2|ATP2B2|ATP2B3|ATP2B4|CALM2|CAMK2A|CAMK2B|PDE2A|PRKCB|PRKCG|CAMK1D	-4.63715	0	8	0	0	-8.20078	10.5555
0	0	0	0	1	0	0	0	0	0	-2.88712	0	hsa04964	M000010	1	0	KEGG Pathway	24	Proximal tubule bicarbonate reclamation		-5.57778	10.5555	7.89924	28162	23	812	7	0.862069	0.324424	358|477|478|481|482|2744|8671	AQP1|ATP1A2|ATP1A3|ATP1B1|ATP1B2|GLS|SLC4A4	-4.38608	0	8	0	0	-8.20078	10.5555
0	0	0	0	1	0	0	0	0	0	-2.88712	0	ko04964	M000010	1	0	KEGG Pathway	24	Proximal tubule bicarbonate reclamation		-5.57778	10.5555	7.89924	28162	23	812	7	0.862069	0.324424	358|477|478|481|482|2744|8671	AQP1|ATP1A2|ATP1A3|ATP1B1|ATP1B2|GLS|SLC4A4	-4.38608	0	8	0	0	-8.20078	10.5555
0	0	1	0	0	0	0	0	-2.23808	0	0	0	hsa04972	M001000	1	0	KEGG Pathway	24	Pancreatic secretion		-5.07094	4.37737	5.91677	28162	103	812	13	1.60099	0.440465	477|478|481|482|491|492|493|952|2317|5579|5582|5879|8671	ATP1A2|ATP1A3|ATP1B1|ATP1B2|ATP2B2|ATP2B3|ATP2B4|CD38|FLNB|PRKCB|PRKCG|RAC1|SLC4A4	-3.97101	0	8	0	0	-8.20078	10.5555
1	0	1	0	0	0	-2.70427	0	-2.40147	0	0	0	ko04970	M101000	2	0	KEGG Pathway	24	Salivary secretion		-4.97365	4.6243	5.93379	28162	90	812	12	1.47783	0.423449	477|478|481|482|491|492|493|805|952|4842|5579|5582	ATP1A2|ATP1A3|ATP1B1|ATP1B2|ATP2B2|ATP2B3|ATP2B4|CALM2|CD38|NOS1|PRKCB|PRKCG	-3.90045	0	8	0	0	-8.20078	10.5555
1	0	1	0	0	0	-2.62149	0	-2.34858	0	0	0	hsa04970	M101000	2	0	KEGG Pathway	24	Salivary secretion		-4.77784	4.42752	5.73538	28162	94	812	12	1.47783	0.423449	477|478|481|482|491|492|493|805|952|4842|5579|5582	ATP1A2|ATP1A3|ATP1B1|ATP1B2|ATP2B2|ATP2B3|ATP2B4|CALM2|CD38|NOS1|PRKCB|PRKCG	-3.72982	0	8	0	0	-8.20078	10.5555
1	0	1	0	0	0	-2.51068	0	-3.79996	0	0	0	ko04261	M101000	2	0	KEGG Pathway	24	Adrenergic signaling in cardiomyocytes		-4.72403	3.61274	5.41604	28162	144	812	15	1.84729	0.472542	477|478|481|482|491|492|493|781|805|815|816|5516|7168|7170|7171	ATP1A2|ATP1A3|ATP1B1|ATP1B2|ATP2B2|ATP2B3|ATP2B4|CACNA2D1|CALM2|CAMK2A|CAMK2B|PPP2CB|TPM1|TPM3|TPM4	-3.69399	0	8	0	0	-8.20078	10.5555
0	0	1	0	0	0	0	0	-2.32305	0	0	0	ko04972	M001000	1	0	KEGG Pathway	24	Pancreatic secretion		-4.684	4.33528	5.64029	28162	96	812	12	1.47783	0.423449	477|478|481|482|491|492|493|952|5579|5582|5879|8671	ATP1A2|ATP1A3|ATP1B1|ATP1B2|ATP2B2|ATP2B3|ATP2B4|CD38|PRKCB|PRKCG|RAC1|SLC4A4	-3.66308	0	8	0	0	-8.20078	10.5555
1	0	1	0	0	0	-2.46655	0	-3.75816	0	0	0	hsa04261	M101000	2	0	KEGG Pathway	24	Adrenergic signaling in cardiomyocytes		-4.61738	3.53901	5.31803	28162	147	812	15	1.84729	0.472542	477|478|481|482|491|492|493|781|805|815|816|5516|7168|7170|7171	ATP1A2|ATP1A3|ATP1B1|ATP1B2|ATP2B2|ATP2B3|ATP2B4|CACNA2D1|CALM2|CAMK2A|CAMK2B|PPP2CB|TPM1|TPM3|TPM4	-3.6102	0	8	0	0	-8.20078	10.5555
0	0	1	0	0	0	0	0	-3.84101	0	0	0	ko04971	M001000	1	0	KEGG Pathway	24	Gastric acid secretion		-4.24175	4.6243	5.41534	28162	75	812	10	1.23153	0.387038	477|478|481|482|805|815|816|5579|5582|7430	ATP1A2|ATP1A3|ATP1B1|ATP1B2|CALM2|CAMK2A|CAMK2B|PRKCB|PRKCG|EZR	-3.29186	0	8	0	0	-8.20078	10.5555
0	0	1	0	0	0	0	0	-3.81869	0	0	0	hsa04971	M001000	1	0	KEGG Pathway	24	Gastric acid secretion		-4.19171	4.56346	5.3599	28162	76	812	10	1.23153	0.387038	477|478|481|482|805|815|816|5579|5582|7430	ATP1A2|ATP1A3|ATP1B1|ATP1B2|CALM2|CAMK2A|CAMK2B|PRKCB|PRKCG|EZR	-3.25622	0	8	0	0	-8.20078	10.5555
0	0	0	0	0	1	0	0	0	0	0	-2.08204	ko04022	M000001	1	0	KEGG Pathway	24	cGMP-PKG signaling pathway		-4.09613	3.19162	4.83516	28162	163	812	15	1.84729	0.472542	291|293|477|478|481|482|491|492|493|805|5138|5530|5533|5605|6543	SLC25A4|SLC25A6|ATP1A2|ATP1A3|ATP1B1|ATP1B2|ATP2B2|ATP2B3|ATP2B4|CALM2|PDE2A|PPP3CA|PPP3CC|MAP2K2|SLC8A2	-3.17458	0	8	0	0	-8.20078	10.5555
0	0	0	0	0	1	0	0	0	0	0	-2.59697	hsa04919	M000001	1	0	KEGG Pathway	24	thyroid hormone signaling pathway		-3.62864	3.38364	4.56493	28162	123	812	12	1.47783	0.423449	477|478|481|482|5208|5333|5579|5582|5605|6714|6772|113026	ATP1A2|ATP1A3|ATP1B1|ATP1B2|PFKFB2|PLCD1|PRKCB|PRKCG|MAP2K2|SRC|STAT1|PLCD3	-2.73797	0	8	0	0	-8.20078	10.5555
0	0	1	0	1	0	0	0	-2.62549	0	-2.24644	0	hsa04976	M001010	2	0	KEGG Pathway	24	Bile secretion		-3.51982	4.16187	4.72439	28162	75	812	9	1.10837	0.367405	358|477|478|481|482|2317|5243|8671|57552	AQP1|ATP1A2|ATP1A3|ATP1B1|ATP1B2|FLNB|ABCB1|SLC4A4|NCEH1	-2.64585	0	8	0	0	-8.20078	10.5555
0	0	1	0	1	0	0	0	-2.6935	0	-2.33091	0	ko04976	M001010	2	0	KEGG Pathway	24	Bile secretion		-3.00487	3.90786	4.2271	28162	71	812	8	0.985222	0.346608	358|477|478|481|482|5243|8671|57552	AQP1|ATP1A2|ATP1A3|ATP1B1|ATP1B2|ABCB1|SLC4A4|NCEH1	-2.20597	0	8	0	0	-8.20078	10.5555
1	0	0	0	1	0	-3.4265	0	0	0	-4.35905	0	hsa03040	M100010	2	0	KEGG Pathway	24	Spliceosome		-7.95514	4.91763	7.83256	28162	134	812	19	2.3399	0.530493	1665|3178|3183|3192|4670|4809|7919|9343|9775|10189|10594|10992|23020|23450|23451|27316|57819|144983|220988	DHX15|HNRNPA1|HNRNPC|HNRNPU|HNRNPM|SNU13|DDX39B|EFTUD2|EIF4A3|ALYREF|PRPF8|SF3B2|SNRNP200|SF3B3|SF3B1|RBMX|LSM2|HNRNPA1L2|HNRNPA3	-6.37808	0	9	1	1	-7.95514	4.91763
1	0	0	0	1	0	-3.4265	0	0	0	-4.35905	0	ko03040	M100010	2	0	KEGG Pathway	24	Spliceosome		-7.95514	4.91763	7.83256	28162	134	812	19	2.3399	0.530493	1665|3178|3183|3192|4670|4809|7919|9343|9775|10189|10594|10992|23020|23450|23451|27316|57819|144983|220988	DHX15|HNRNPA1|HNRNPC|HNRNPU|HNRNPM|SNU13|DDX39B|EFTUD2|EIF4A3|ALYREF|PRPF8|SF3B2|SNRNP200|SF3B3|SF3B1|RBMX|LSM2|HNRNPA1L2|HNRNPA3	-6.37808	0	9	0	0	-7.95514	4.91763
0	0	1	0	0	1	0	0	-3.10991	0	0	-3.2129	hsa05014	M001001	2	0	KEGG Pathway	24	Amyotrophic lateral sclerosis (ALS)		-7.7641	8.16053	8.81893	28162	51	812	12	1.47783	0.423449	637|836|2876|2891|4741|4747|4842|5530|5533|5630|5879|6647	BID|CASP3|GPX1|GRIA2|NEFM|NEFL|NOS1|PPP3CA|PPP3CC|PRPH|RAC1|SOD1	-6.24504	0	10	1	1	-7.7641	8.16053
0	0	1	0	0	1	0	0	-3.10991	0	0	-3.2129	ko05014	M001001	2	0	KEGG Pathway	24	Amyotrophic lateral sclerosis (ALS)		-7.7641	8.16053	8.81893	28162	51	812	12	1.47783	0.423449	637|836|2876|2891|4741|4747|4842|5530|5533|5630|5879|6647	BID|CASP3|GPX1|GRIA2|NEFM|NEFL|NOS1|PPP3CA|PPP3CC|PRPH|RAC1|SOD1	-6.24504	0	10	0	0	-7.7641	8.16053
1	0	0	0	1	1	-5.11449	0	0	0	-2.23776	-2.70765	hsa04530	M100011	3	0	KEGG Pathway	24	Tight junction		-7.63656	4.28428	7.40067	28162	170	812	21	2.58621	0.557011	1740|2017|4478|4627|4629|4637|5010|5516|5879|5962|6714|7082|7277|7430|9693|10096|23513|51807|57180|79784|84790	DLG2|CTTN|MSN|MYH9|MYH11|MYL6|CLDN11|PPP2CB|RAC1|RDX|SRC|TJP1|TUBA4A|EZR|RAPGEF2|ACTR3|SCRIB|TUBA8|ACTR3B|MYH14|TUBA1C	-6.15226	0	11	1	1	-7.63656	4.28428
1	0	0	0	1	1	-5.11449	0	0	0	-2.23776	-2.70765	ko04530	M100011	3	0	KEGG Pathway	24	Tight junction		-7.63656	4.28428	7.40067	28162	170	812	21	2.58621	0.557011	1740|2017|4478|4627|4629|4637|5010|5516|5879|5962|6714|7082|7277|7430|9693|10096|23513|51807|57180|79784|84790	DLG2|CTTN|MSN|MYH9|MYH11|MYL6|CLDN11|PPP2CB|RAC1|RDX|SRC|TJP1|TUBA4A|EZR|RAPGEF2|ACTR3|SCRIB|TUBA8|ACTR3B|MYH14|TUBA1C	-6.15226	0	11	0	0	-7.63656	4.28428
1	0	0	1	1	0	-3.50637	0	0	-3.53856	-2.09231	0	ko04728	M100110	3	0	KEGG Pathway	24	Dopaminergic synapse		-7.40708	4.80216	7.48684	28162	130	812	18	2.21675	0.516669	805|815|816|1312|2775|2786|2891|2931|3799|4129|5516|5530|5533|5579|5582|10681|59345|84152	CALM2|CAMK2A|CAMK2B|COMT|GNAO1|GNG4|GRIA2|GSK3A|KIF5B|MAOB|PPP2CB|PPP3CA|PPP3CC|PRKCB|PRKCG|GNB5|GNB4|PPP1R1B	-5.93917	0	12	1	1	-7.40708	5.86179
1	0	0	1	1	0	-3.46607	0	0	-3.51909	-2.06522	0	hsa04728	M100110	3	0	KEGG Pathway	24	Dopaminergic synapse		-7.3026	4.7294	7.4001	28162	132	812	18	2.21675	0.516669	805|815|816|1312|2775|2786|2891|2931|3799|4129|5516|5530|5533|5579|5582|10681|59345|84152	CALM2|CAMK2A|CAMK2B|COMT|GNAO1|GNG4|GRIA2|GSK3A|KIF5B|MAOB|PPP2CB|PPP3CA|PPP3CC|PRKCB|PRKCG|GNB5|GNB4|PPP1R1B	-5.88044	0	12	0	0	-7.40708	5.86179
0	0	1	0	0	1	0	0	-2.40429	0	0	-4.09447	hsa04020	M001001	2	0	KEGG Pathway	24	Calcium signaling pathway		-6.4624	3.81124	6.55591	28162	182	812	20	2.46305	0.543931	291|293|491|492|493|777|805|815|816|952|2185|2911|4842|5333|5530|5533|5579|5582|6543|113026	SLC25A4|SLC25A6|ATP2B2|ATP2B3|ATP2B4|CACNA1E|CALM2|CAMK2A|CAMK2B|CD38|PTK2B|GRM1|NOS1|PLCD1|PPP3CA|PPP3CC|PRKCB|PRKCG|SLC8A2|PLCD3	-5.16953	0	12	0	0	-7.40708	5.86179
0	0	1	0	0	1	0	0	-2.40429	0	0	-4.09447	ko04020	M001001	2	0	KEGG Pathway	24	Calcium signaling pathway		-6.4624	3.81124	6.55591	28162	182	812	20	2.46305	0.543931	291|293|491|492|493|777|805|815|816|952|2185|2911|4842|5333|5530|5533|5579|5582|6543|113026	SLC25A4|SLC25A6|ATP2B2|ATP2B3|ATP2B4|CACNA1E|CALM2|CAMK2A|CAMK2B|CD38|PTK2B|GRM1|NOS1|PLCD1|PPP3CA|PPP3CC|PRKCB|PRKCG|SLC8A2|PLCD3	-5.16953	0	12	0	0	-7.40708	5.86179
0	0	1	0	0	1	0	0	-3.93358	0	0	-3.67889	hsa05031	M001001	2	0	KEGG Pathway	24	Amphetamine addiction		-6.08682	5.86179	7.06749	28162	71	812	12	1.47783	0.423449	805|815|816|2891|4129|5530|5533|5579|5582|6804|84152|114787	CALM2|CAMK2A|CAMK2B|GRIA2|MAOB|PPP3CA|PPP3CC|PRKCB|PRKCG|STX1A|PPP1R1B|GPRIN1	-4.831	0	12	0	0	-7.40708	5.86179
0	0	1	0	0	1	0	0	-4.00675	0	0	-2.74345	ko05031	M001001	2	0	KEGG Pathway	24	Amphetamine addiction		-5.43544	5.61037	6.55853	28162	68	812	11	1.35468	0.405675	805|815|816|2891|4129|5530|5533|5579|5582|6804|84152	CALM2|CAMK2A|CAMK2B|GRIA2|MAOB|PPP3CA|PPP3CC|PRKCB|PRKCG|STX1A|PPP1R1B	-4.2996	0	12	0	0	-7.40708	5.86179
0	0	1	0	0	0	0	0	-4.03191	0	0	0	hsa04720	M001000	1	0	KEGG Pathway	24	Long-term potentiation		-4.67587	5.17646	5.89732	28162	67	812	10	1.23153	0.387038	805|815|816|2891|2911|5530|5533|5579|5582|5605	CALM2|CAMK2A|CAMK2B|GRIA2|GRM1|PPP3CA|PPP3CC|PRKCB|PRKCG|MAP2K2	-3.66308	0	12	0	0	-7.40708	5.86179
0	0	1	0	0	0	0	0	-4.03191	0	0	0	ko04720	M001000	1	0	KEGG Pathway	24	Long-term potentiation		-4.67587	5.17646	5.89732	28162	67	812	10	1.23153	0.387038	805|815|816|2891|2911|5530|5533|5579|5582|5605	CALM2|CAMK2A|CAMK2B|GRIA2|GRM1|PPP3CA|PPP3CC|PRKCB|PRKCG|MAP2K2	-3.66308	0	12	0	0	-7.40708	5.86179
1	0	1	0	0	0	-3.32605	0	-2.27369	0	0	0	hsa04713	M101000	2	0	KEGG Pathway	24	circadian entrainment		-4.50385	4.16187	5.45768	28162	100	812	12	1.47783	0.423449	805|815|816|2775|2786|2891|4842|5579|5582|10681|59345|114787	CALM2|CAMK2A|CAMK2B|GNAO1|GNG4|GRIA2|NOS1|PRKCB|PRKCG|GNB5|GNB4|GPRIN1	-3.50766	0	12	0	0	-7.40708	5.86179
1	0	0	0	0	1	-2.39547	0	0	0	0	-2.95516	ko04921	M100001	2	0	KEGG Pathway	24	Oxytocin signaling pathway		-4.44621	3.42259	5.16023	28162	152	812	15	1.84729	0.472542	781|805|815|816|952|1938|2775|4637|5530|5533|5579|5582|5605|6714|57118	CACNA2D1|CALM2|CAMK2A|CAMK2B|CD38|EEF2|GNAO1|MYL6|PPP3CA|PPP3CC|PRKCB|PRKCG|MAP2K2|SRC|CAMK1D	-3.47121	0	12	0	0	-7.40708	5.86179
1	0	0	0	0	0	-2.53776	0	0	0	0	0	hsa04730	M100000	1	0	KEGG Pathway	24	Long-term depression		-4.28228	5.20234	5.61464	28162	60	812	9	1.10837	0.367405	2775|2781|2891|2911|4842|5516|5579|5582|5605	GNAO1|GNAZ|GRIA2|GRM1|NOS1|PPP2CB|PRKCB|PRKCG|MAP2K2	-3.32749	0	12	0	0	-7.40708	5.86179
1	0	0	0	0	0	-2.53776	0	0	0	0	0	ko04730	M100000	1	0	KEGG Pathway	24	Long-term depression		-4.28228	5.20234	5.61464	28162	60	812	9	1.10837	0.367405	2775|2781|2891|2911|4842|5516|5579|5582|5605	GNAO1|GNAZ|GRIA2|GRM1|NOS1|PPP2CB|PRKCB|PRKCG|MAP2K2	-3.32749	0	12	0	0	-7.40708	5.86179
1	0	0	0	0	1	-2.27469	0	0	0	0	-2.82721	hsa04921	M100001	2	0	KEGG Pathway	24	Oxytocin signaling pathway		-4.15724	3.23127	4.89217	28162	161	812	15	1.84729	0.472542	781|805|815|816|952|1938|2775|4637|5530|5533|5579|5582|5605|6714|57118	CACNA2D1|CALM2|CAMK2A|CAMK2B|CD38|EEF2|GNAO1|MYL6|PPP3CA|PPP3CC|PRKCB|PRKCG|MAP2K2|SRC|CAMK1D	-3.23109	0	12	0	0	-7.40708	5.86179
0	0	0	0	1	0	0	0	0	0	-6.74288	0	hsa00071	M000010	1	0	KEGG Pathway	24	Fatty acid metabolism		-6.74288	16.7802	10.2486	28162	44	267	7	2.62172	0.977842	34|35|39|1376|1632|3033|23305	ACADM|ACADS|ACAT2|CPT2|ECI1|HADH|ACSL6	-4.98911	0	13	1	1	-6.74288	16.7802
0	0	0	0	1	0	0	0	0	0	-6.74288	0	ko00071	M000010	1	0	KEGG Pathway	24	Fatty acid degradation		-6.74288	16.7802	10.2486	28162	44	267	7	2.62172	0.977842	34|35|39|1376|1632|3033|23305	ACADM|ACADS|ACAT2|CPT2|ECI1|HADH|ACSL6	-4.98911	0	13	0	0	-6.74288	16.7802
0	0	0	0	1	0	0	0	0	0	-5.21944	0	hsa01212	M000010	1	0	KEGG Pathway	24	Fatty acid metabolism		-5.21944	13.1845	8.26574	28162	48	267	6	2.24719	0.907045	34|35|39|1376|3033|23305	ACADM|ACADS|ACAT2|CPT2|HADH|ACSL6	-3.87647	0	13	0	0	-6.74288	16.7802
0	0	0	0	1	0	0	0	0	0	-5.21944	0	ko01212	M000010	1	0	KEGG Pathway	24	Fatty acid metabolism		-5.21944	13.1845	8.26574	28162	48	267	6	2.24719	0.907045	34|35|39|1376|3033|23305	ACADM|ACADS|ACAT2|CPT2|HADH|ACSL6	-3.87647	0	13	0	0	-6.74288	16.7802
1	0	0	0	1	0	-2.8968	0	0	0	-4.04315	0	hsa00280	M100010	2	0	KEGG Pathway	24	Valine, leucine and isoleucine degradation		-5.09354	6.50292	6.5747	28162	48	812	9	1.10837	0.367405	34|35|39|219|586|1629|3028|3033|4594	ACADM|ACADS|ACAT2|ALDH1B1|BCAT1|DBT|HSD17B10|HADH|MMUT	-3.98666	0	13	0	0	-6.74288	16.7802
1	0	0	0	1	0	-2.8968	0	0	0	-4.04315	0	ko00280	M100010	2	0	KEGG Pathway	24	Valine, leucine and isoleucine degradation		-5.09354	6.50292	6.5747	28162	48	812	9	1.10837	0.367405	34|35|39|219|586|1629|3028|3033|4594	ACADM|ACADS|ACAT2|ALDH1B1|BCAT1|DBT|HSD17B10|HADH|MMUT	-3.98666	0	13	0	0	-6.74288	16.7802
0	0	0	0	1	0	0	0	0	0	-3.86901	0	hsa00650	M000010	1	0	KEGG Pathway	24	Butanoate metabolism		-3.86901	15.068	7.28636	28162	28	267	4	1.49813	0.743432	35|39|2571|3033	ACADS|ACAT2|GAD1|HADH	-2.93352	0	13	0	0	-6.74288	16.7802
0	0	0	0	1	0	0	0	0	0	-3.86901	0	ko00650	M000010	1	0	KEGG Pathway	24	Butanoate metabolism		-3.86901	15.068	7.28636	28162	28	267	4	1.49813	0.743432	35|39|2571|3033	ACADS|ACAT2|GAD1|HADH	-2.93352	0	13	0	0	-6.74288	16.7802
1	0	0	0	0	1	-6.68607	0	0	0	0	-2.90888	hsa04810	M100001	2	0	KEGG Pathway	24	Regulation of actin cytoskeleton		-6.68607	6.23435	7.62462	28162	212	277	13	4.69314	1.27073	2934|3691|4478|5605|5879|5962|7430|8396|8826|8874|10095|10787|79784	GSN|ITGB4|MSN|MAP2K2|RAC1|RDX|EZR|PIP4K2B|IQGAP1|ARHGEF7|ARPC1B|NCKAP1|MYH14	-4.98911	0	14	1	1	-6.68607	6.23435
1	0	0	0	0	1	-6.68607	0	0	0	0	-2.90888	ko04810	M100001	2	0	KEGG Pathway	24	Regulation of actin cytoskeleton		-6.68607	6.23435	7.62462	28162	212	277	13	4.69314	1.27073	2934|3691|4478|5605|5879|5962|7430|8396|8826|8874|10095|10787|79784	GSN|ITGB4|MSN|MAP2K2|RAC1|RDX|EZR|PIP4K2B|IQGAP1|ARHGEF7|ARPC1B|NCKAP1|MYH14	-4.98911	0	14	0	0	-6.68607	6.23435
1	0	1	0	1	0	-2.74731	0	-2.42889	0	-2.8172	0	ko04727	M101010	3	0	KEGG Pathway	24	GABAergic synapse		-6.6594	5.51763	7.31347	28162	88	812	14	1.72414	0.456806	2561|2571|2744|2752|2775|2786|4905|5579|5582|6538|6714|10681|59345|140679	GABRB2|GAD1|GLS|GLUL|GNAO1|GNG4|NSF|PRKCB|PRKCG|SLC6A11|SRC|GNB5|GNB4|SLC32A1	-5.3042	0	15	1	1	-6.6594	5.51763
0	0	1	0	1	0	0	0	-2.08582	0	-2.28208	0	hsa04724	M001010	2	0	KEGG Pathway	24	Glutamatergic synapse		-6.57971	4.74287	6.99027	28162	117	812	16	1.97044	0.487733	2744|2752|2775|2786|2891|2911|5530|5533|5579|5582|5589|9456|10681|57030|59345|114787	GLS|GLUL|GNAO1|GNG4|GRIA2|GRM1|PPP3CA|PPP3CC|PRKCB|PRKCG|PRKCSH|HOMER1|GNB5|SLC17A7|GNB4|GPRIN1	-5.23674	0	15	0	0	-6.6594	5.51763
1	0	1	0	1	0	-2.68317	0	-2.38801	0	-2.75268	0	hsa04727	M101010	3	0	KEGG Pathway	24	GABAergic synapse		-6.47376	5.33573	7.13802	28162	91	812	14	1.72414	0.456806	2561|2571|2744|2752|2775|2786|4905|5579|5582|6538|6714|10681|59345|140679	GABRB2|GAD1|GLS|GLUL|GNAO1|GNG4|NSF|PRKCB|PRKCG|SLC6A11|SRC|GNB5|GNB4|SLC32A1	-5.16953	0	15	0	0	-6.6594	5.51763
0	0	1	0	0	0	0	0	-2.11668	0	0	0	ko04724	M001000	1	0	KEGG Pathway	24	Glutamatergic synapse		-5.27269	4.25923	6.00813	28162	114	812	14	1.72414	0.456806	2744|2752|2775|2786|2891|2911|5530|5533|5579|5582|9456|10681|57030|59345	GLS|GLUL|GNAO1|GNG4|GRIA2|GRM1|PPP3CA|PPP3CC|PRKCB|PRKCG|HOMER1|GNB5|SLC17A7|GNB4	-4.14427	0	15	0	0	-6.6594	5.51763
1	0	0	0	0	0	-2.68317	0	0	0	0	0	ko05032	M100000	1	0	KEGG Pathway	24	Morphine addiction		-3.53161	3.81124	4.62821	28162	91	812	10	1.23153	0.387038	408|2561|2775|2786|5138|5579|5582|10681|59345|140679	ARRB1|GABRB2|GNAO1|GNG4|PDE2A|PRKCB|PRKCG|GNB5|GNB4|SLC32A1	-2.65352	0	15	0	0	-6.6594	5.51763
1	0	0	0	0	0	-2.66234	0	0	0	0	0	hsa05032	M100000	1	0	KEGG Pathway	24	Morphine addiction		-3.49281	3.76981	4.58507	28162	92	812	10	1.23153	0.387038	408|2561|2775|2786|5138|5579|5582|10681|59345|140679	ARRB1|GABRB2|GNAO1|GNG4|PDE2A|PRKCB|PRKCG|GNB5|GNB4|SLC32A1	-2.62292	0	15	0	0	-6.6594	5.51763
1	0	0	0	0	0	-3.36567	0	0	0	0	0	ko05034	M100000	1	0	KEGG Pathway	24	Alcoholism		-3.36567	4.51857	4.72	28162	180	277	8	2.88809	1.00624	805|2775|2786|3020|8359|10681|59345|84152	CALM2|GNAO1|GNG4|H3-3A|H4C1|GNB5|GNB4|PPP1R1B	-2.5563	0	15	0	0	-6.6594	5.51763
1	0	0	0	0	0	-3.28682	0	0	0	0	0	hsa05034	M100000	1	0	KEGG Pathway	24	Alcoholism		-3.28682	4.39645	4.61944	28162	185	277	8	2.88809	1.00624	805|2775|2786|3020|8359|10681|59345|84152	CALM2|GNAO1|GNG4|H3-3A|H4C1|GNB5|GNB4|PPP1R1B	-2.50149	0	15	0	0	-6.6594	5.51763
1	0	0	0	0	0	-3.20321	0	0	0	0	0	hsa04371	M100000	1	0	KEGG Pathway	24	Apelin signaling pathway		-3.20321	4.87449	4.67806	28162	146	277	7	2.52708	0.942999	805|2786|4842|5605|6543|10681|59345	CALM2|GNG4|NOS1|MAP2K2|SLC8A2|GNB5|GNB4	-2.43427	0	15	0	0	-6.6594	5.51763
1	0	0	0	1	0	-6.56508	0	0	0	-2.04983	0	hsa03050	M100010	2	0	KEGG Pathway	24	Proteasome		-6.56508	15.815	9.91293	28162	45	277	7	2.52708	0.942999	5683|5692|5693|5701|5710|5718|9491	PSMA2|PSMB4|PSMB5|PSMC2|PSMD4|PSMD12|PSMF1	-4.94456	0	16	1	1	-6.56508	15.815
1	0	0	0	1	0	-6.56508	0	0	0	-2.04983	0	ko03050	M100010	2	0	KEGG Pathway	24	Proteasome		-6.56508	15.815	9.91293	28162	45	277	7	2.52708	0.942999	5683|5692|5693|5701|5710|5718|9491	PSMA2|PSMB4|PSMB5|PSMC2|PSMD4|PSMD12|PSMF1	-4.94456	0	16	0	0	-6.56508	15.815
1	0	0	0	0	0	-3.09055	0	0	0	0	0	hsa05169	M100000	1	0	KEGG Pathway	24	Epstein-Barr virus infection		-3.09055	3.40026	4.15871	28162	299	277	10	3.61011	1.12082	952|960|2775|5701|5710|5718|5879|7431|7874|23541	CD38|CD44|GNAO1|PSMC2|PSMD4|PSMD12|RAC1|VIM|USP7|SEC14L2	-2.35264	0	16	0	0	-6.56508	15.815
1	0	0	0	0	0	-2.41093	0	0	0	0	0	ko05169	M100000	1	0	KEGG Pathway	24	Epstein-Barr virus infection		-2.41093	3.54067	3.60287	28162	201	277	7	2.52708	0.942999	952|960|5701|5710|5718|7431|7874	CD38|CD44|PSMC2|PSMD4|PSMD12|VIM|USP7	-1.87527	0	16	0	0	-6.56508	15.815
0	0	1	0	0	0	0	0	-6.04362	0	0	0	hsa04911	M001000	1	0	KEGG Pathway	24	Insulin secretion		-6.04362	18.552	10.0156	28162	92	99	6	6.06061	2.39808	478|481|815|816|5864|6804	ATP1A3|ATP1B1|CAMK2A|CAMK2B|RAB3A|STX1A	-4.44538	0	17	1	1	-6.04362	18.552
0	0	1	0	0	0	0	0	-4.13726	0	0	0	ko04024	M001000	1	0	KEGG Pathway	24	cAMP signaling pathway		-4.13726	8.62014	6.39103	28162	198	99	6	6.06061	2.39808	478|481|492|815|816|2891	ATP1A3|ATP1B1|ATP2B3|CAMK2A|CAMK2B|GRIA2	-3.11259	0	17	0	0	-6.04362	18.552
0	0	1	0	0	0	0	0	-3.8227	0	0	0	hsa04024	M001000	1	0	KEGG Pathway	24	cAMP signaling pathway		-3.8227	7.55216	5.87396	28162	226	99	6	6.06061	2.39808	478|481|492|815|816|2891	ATP1A3|ATP1B1|ATP2B3|CAMK2A|CAMK2B|GRIA2	-2.89752	0	17	0	0	-6.04362	18.552
0	0	1	0	0	0	0	0	-3.10991	0	0	0	ko04978	M001000	1	0	KEGG Pathway	24	Mineral absorption		-3.10991	16.7332	6.67942	28162	51	99	3	3.0303	1.72283	478|481|4493	ATP1A3|ATP1B1|MT1E	-2.36451	0	17	0	0	-6.04362	18.552
0	0	1	0	0	0	0	0	-3.06101	0	0	0	hsa04978	M001000	1	0	KEGG Pathway	24	Mineral absorption		-3.06101	16.1018	6.53609	28162	53	99	3	3.0303	1.72283	478|481|4493	ATP1A3|ATP1B1|MT1E	-2.32609	0	17	0	0	-6.04362	18.552
1	0	0	0	0	1	-4.64079	0	0	0	0	-3.29155	ko05132	M100001	2	0	KEGG Pathway	24	Salmonella infection		-5.96562	5.24267	6.7896	28162	86	812	13	1.60099	0.440465	1778|1780|1783|2316|2317|2318|4627|5217|5879|7082|10092|10095|79784	DYNC1H1|DYNC1I1|DYNC1LI2|FLNA|FLNB|FLNC|MYH9|PFN2|RAC1|TJP1|ARPC5|ARPC1B|MYH14	-4.73845	0	18	1	1	-5.96562	5.24267
1	0	0	0	0	1	-4.36029	0	0	0	0	-3.0944	hsa05132	M100001	2	0	KEGG Pathway	24	Salmonella infection		-5.46592	4.74599	6.30165	28162	95	812	13	1.60099	0.440465	1778|1780|1783|2316|2317|2318|4627|5217|5879|7082|10092|10095|79784	DYNC1H1|DYNC1I1|DYNC1LI2|FLNA|FLNB|FLNC|MYH9|PFN2|RAC1|TJP1|ARPC5|ARPC1B|MYH14	-4.2996	0	18	0	0	-5.96562	5.24267
0	0	1	1	1	0	0	0	-2.40147	-5.72518	-4.61398	0	ko04974	M001110	3	0	KEGG Pathway	24	Protein digestion and absorption		-5.72518	44.7016	13.0999	28162	90	28	4	14.2857	6.613	1291|1292|1293|6543	COL6A1|COL6A2|COL6A3|SLC8A2	-4.18763	0	19	1	1	-5.72518	44.7016
0	0	1	1	1	0	0	0	-2.34858	-5.64956	-4.49123	0	hsa04974	M001110	3	0	KEGG Pathway	24	Protein digestion and absorption		-5.64956	42.7994	12.8061	28162	94	28	4	14.2857	6.613	1291|1292|1293|6543	COL6A1|COL6A2|COL6A3|SLC8A2	-4.16526	0	19	0	0	-5.72518	44.7016
0	0	0	1	0	0	0	0	0	-2.33312	0	0	ko04151	M000100	1	0	KEGG Pathway	24	PI3K-Akt signaling pathway		-2.33312	8.82268	4.59174	28162	342	28	3	10.7143	5.84512	1291|1292|1293	COL6A1|COL6A2|COL6A3	-1.8283	0	19	0	0	-5.72518	44.7016
0	0	0	1	0	0	0	0	0	-2.20639	0	0	hsa04151	M000100	1	0	KEGG Pathway	24	PI3K-Akt signaling pathway		-2.20639	7.94041	4.29717	28162	380	28	3	10.7143	5.84512	1291|1292|1293	COL6A1|COL6A2|COL6A3	-1.74959	0	19	0	0	-5.72518	44.7016
1	0	0	0	0	1	-3.71201	0	0	0	0	-3.01791	ko05205	M100001	2	0	KEGG Pathway	24	Proteoglycans in cancer		-5.70942	3.41697	5.95501	28162	203	812	20	2.46305	0.543931	286|815|816|836|960|2017|2316|2317|2318|2817|4478|5579|5582|5605|5879|5962|6237|6714|7430|8826	ANK1|CAMK2A|CAMK2B|CASP3|CD44|CTTN|FLNA|FLNB|FLNC|GPC1|MSN|PRKCB|PRKCG|MAP2K2|RAC1|RDX|RRAS|SRC|EZR|IQGAP1	-4.50034	0	20	1	1	-5.70942	3.41697
1	0	0	0	0	1	-3.48319	0	0	0	0	-2.83935	hsa05205	M100001	2	0	KEGG Pathway	24	Proteoglycans in cancer		-5.23578	3.18186	5.57229	28162	218	812	20	2.46305	0.543931	286|815|816|836|960|2017|2316|2317|2318|2817|4478|5579|5582|5605|5879|5962|6237|6714|7430|8826	ANK1|CAMK2A|CAMK2B|CASP3|CD44|CTTN|FLNA|FLNB|FLNC|GPC1|MSN|PRKCB|PRKCG|MAP2K2|RAC1|RDX|RRAS|SRC|EZR|IQGAP1	-4.11466	0	20	0	0	-5.70942	3.41697
0	0	0	0	0	1	0	0	0	0	0	-2.4582	hsa04010	M000001	1	0	KEGG Pathway	24	MAPK signaling pathway		-3.32504	2.44816	4.0027	28162	255	812	18	2.21675	0.516669	408|777|781|836|2246|2316|2317|2318|3925|4137|5530|5533|5579|5582|5605|5879|6237|9693	ARRB1|CACNA1E|CACNA2D1|CASP3|FGF1|FLNA|FLNB|FLNC|STMN1|MAPT|PPP3CA|PPP3CC|PRKCB|PRKCG|MAP2K2|RAC1|RRAS|RAPGEF2	-2.49765	0	20	0	0	-5.70942	3.41697
0	0	0	0	0	1	0	0	0	0	0	-2.4582	ko04010	M000001	1	0	KEGG Pathway	24	MAPK signaling pathway		-3.32504	2.44816	4.0027	28162	255	812	18	2.21675	0.516669	408|777|781|836|2246|2316|2317|2318|3925|4137|5530|5533|5579|5582|5605|5879|6237|9693	ARRB1|CACNA1E|CACNA2D1|CASP3|FGF1|FLNA|FLNB|FLNC|STMN1|MAPT|PPP3CA|PPP3CC|PRKCB|PRKCG|MAP2K2|RAC1|RRAS|RAPGEF2	-2.49765	0	20	0	0	-5.70942	3.41697
0	0	0	0	0	1	0	0	0	0	0	-2.72863	hsa04015	M000001	1	0	KEGG Pathway	24	Rap1 signaling pathway		-2.99341	2.43384	3.74564	28162	228	812	16	1.97044	0.487733	805|1500|2246|2775|5217|5579|5582|5605|5879|5898|5909|6237|6714|7094|9693|114787	CALM2|CTNND1|FGF1|GNAO1|PFN2|PRKCB|PRKCG|MAP2K2|RAC1|RALA|RAP1GAP|RRAS|SRC|TLN1|RAPGEF2|GPRIN1	-2.19794	0	20	0	0	-5.70942	3.41697
0	0	0	0	0	1	0	0	0	0	0	-2.25751	ko04015	M000001	1	0	KEGG Pathway	24	Rap1 signaling pathway		-2.91841	2.4773	3.70251	28162	210	812	15	1.84729	0.472542	805|1500|2246|2775|5217|5579|5582|5605|5879|5898|5909|6237|6714|7094|9693	CALM2|CTNND1|FGF1|GNAO1|PFN2|PRKCB|PRKCG|MAP2K2|RAC1|RALA|RAP1GAP|RRAS|SRC|TLN1|RAPGEF2	-2.16216	0	20	0	0	-5.70942	3.41697
1	0	0	0	0	0	-2.36711	0	0	0	0	0	hsa04014	M100000	1	0	KEGG Pathway	24	Ras signaling pathway		-2.43358	2.14253	3.18286	28162	259	812	16	1.97044	0.487733	805|2246|2786|5579|5582|5589|5605|5869|5879|5898|6237|8831|8874|10681|59345|114787	CALM2|FGF1|GNG4|PRKCB|PRKCG|PRKCSH|MAP2K2|RAB5B|RAC1|RALA|RRAS|SYNGAP1|ARHGEF7|GNB5|GNB4|GPRIN1	-1.71329	0	20	0	0	-5.70942	3.41697
1	0	0	0	0	0	-2.21882	0	0	0	0	0	hsa05200	M100000	1	0	KEGG Pathway	24	Pathways in cancer		-2.24601	1.84387	2.91026	28162	395	812	21	2.58621	0.557011	637|836|1284|1487|1495|2246|2786|2950|3728|3911|3913|5579|5582|5605|5879|5898|6772|6923|7170|10681|59345	BID|CASP3|COL4A2|CTBP1|CTNNA1|FGF1|GNG4|GSTP1|JUP|LAMA5|LAMB2|PRKCB|PRKCG|MAP2K2|RAC1|RALA|STAT1|ELOB|TPM3|GNB5|GNB4	-1.53986	0	20	0	0	-5.70942	3.41697
0	0	0	0	1	1	0	0	0	0	-3.79679	-2.093	hsa00480	M000011	2	0	KEGG Pathway	24	Glutathione metabolism		-5.5448	6.42264	6.87252	28162	54	812	10	1.23153	0.387038	2687|2876|2879|2944|2950|2952|3417|4259|51056|51060	GGT5|GPX1|GPX4|GSTM1|GSTP1|GSTT1|IDH1|MGST3|LAP3|TXNDC12	-4.3698	0	21	1	1	-5.5448	6.42264
0	0	0	0	1	1	0	0	0	0	-3.79679	-2.093	ko00480	M000011	2	0	KEGG Pathway	24	Glutathione metabolism		-5.5448	6.42264	6.87252	28162	54	812	10	1.23153	0.387038	2687|2876|2879|2944|2950|2952|3417|4259|51056|51060	GGT5|GPX1|GPX4|GSTM1|GSTP1|GSTT1|IDH1|MGST3|LAP3|TXNDC12	-4.3698	0	21	0	0	-5.5448	6.42264
0	0	0	0	1	0	0	0	0	0	-5.34639	0	ko04141	M000010	1	0	KEGG Pathway	24	Protein processing in endoplasmic reticulum		-5.34639	6.35396	6.76858	28162	166	267	10	3.74532	1.16198	811|3300|5589|5610|5886|5887|10484|10961|56886|80700	CALR|DNAJB2|PRKCSH|EIF2AK2|RAD23A|RAD23B|SEC23A|ERP29|UGGT1|UBXN6	-3.95227	0	22	1	1	-5.34639	6.35396
0	0	0	0	1	0	0	0	0	0	-5.27721	0	hsa04141	M000010	1	0	KEGG Pathway	24	Protein processing in endoplasmic reticulum		-5.27721	6.24116	6.68594	28162	169	267	10	3.74532	1.16198	811|3300|5589|5610|5886|5887|10484|10961|56886|80700	CALR|DNAJB2|PRKCSH|EIF2AK2|RAD23A|RAD23B|SEC23A|ERP29|UGGT1|UBXN6	-3.90942	0	22	0	0	-5.34639	6.35396
0	0	1	0	0	0	0	0	-4.92395	0	0	0	ko05033	M001000	1	0	KEGG Pathway	24	Nicotine addiction		-4.92395	28.4465	10.3173	28162	40	99	4	4.0404	1.97897	2561|2891|57030|140679	GABRB2|GRIA2|SLC17A7|SLC32A1	-3.64405	0	23	1	1	-4.92395	28.4465
0	0	1	0	0	0	0	0	-4.83824	0	0	0	hsa05033	M001000	1	0	KEGG Pathway	24	Nicotine addiction		-4.83824	27.0919	10.0507	28162	42	99	4	4.0404	1.97897	2561|2891|57030|140679	GABRB2|GRIA2|SLC17A7|SLC32A1	-3.60173	0	23	0	0	-4.92395	28.4465
0	0	1	0	0	0	0	0	-4.53163	0	0	0	ko04723	M001000	1	0	KEGG Pathway	24	Retrograde endocannabinoid signaling		-4.53163	14.0824	7.82297	28162	101	99	5	5.05051	2.20088	2561|2891|2911|57030|140679	GABRB2|GRIA2|GRM1|SLC17A7|SLC32A1	-3.42475	0	23	0	0	-4.92395	28.4465
0	0	1	0	0	0	0	0	-3.50155	0	0	0	hsa04723	M001000	1	0	KEGG Pathway	24	Retrograde endocannabinoid signaling		-3.50155	8.51691	5.78671	28162	167	99	5	5.05051	2.20088	2561|2891|2911|57030|140679	GABRB2|GRIA2|GRM1|SLC17A7|SLC32A1	-2.65536	0	23	0	0	-4.92395	28.4465
1	0	0	0	0	1	-2.51068	0	0	0	0	-4.81962	hsa04514	M100001	2	0	KEGG Pathway	24	Cell adhesion molecules (CAMs)		-4.81962	7.31101	6.64381	28162	144	214	8	3.73832	1.29676	214|3696|4685|9369|23705|26047|57863|257194	ALCAM|ITGB8|NCAM2|NRXN3|CADM1|CNTNAP2|CADM3|NEGR1	-3.60159	0	24	1	1	-4.81962	7.31101
1	0	0	0	0	1	-2.51068	0	0	0	0	-4.81962	ko04514	M100001	2	0	KEGG Pathway	24	Cell adhesion molecules (CAMs)		-4.81962	7.31101	6.64381	28162	144	214	8	3.73832	1.29676	214|3696|4685|9369|23705|26047|57863|257194	ALCAM|ITGB8|NCAM2|NRXN3|CADM1|CNTNAP2|CADM3|NEGR1	-3.60159	0	24	0	0	-4.81962	7.31101
0	0	0	0	1	0	0	0	0	0	-2.19201	0	hsa00380	M000010	1	0	KEGG Pathway	24	Tryptophan metabolism		-4.8051	6.93645	6.47377	28162	40	812	8	0.985222	0.346608	39|219|883|3033|4129|23498|55753|56267	ACAT2|ALDH1B1|KYAT1|HADH|MAOB|HAAO|OGDHL|KYAT3	-3.74467	0	25	1	1	-4.8051	6.93645
0	0	0	0	1	0	0	0	0	0	-2.19201	0	ko00380	M000010	1	0	KEGG Pathway	24	Tryptophan metabolism		-4.8051	6.93645	6.47377	28162	40	812	8	0.985222	0.346608	39|219|883|3033|4129|23498|55753|56267	ACAT2|ALDH1B1|KYAT1|HADH|MAOB|HAAO|OGDHL|KYAT3	-3.74467	0	25	0	0	-4.8051	6.93645
0	0	0	0	1	1	0	0	0	0	-3.57083	-3.41416	hsa00230	M000011	2	0	KEGG Pathway	24	Purine metabolism		-4.32485	3.18917	4.99105	28162	174	812	16	1.97044	0.487733	159|203|204|318|353|954|2766|4860|4907|5138|5147|5236|9615|30833|51292|55276	ADSS2|AK1|AK2|NUDT2|APRT|ENTPD2|GMPR|PNP|NT5E|PDE2A|PDE6D|PGM1|GDA|NT5C|GMPR2|PGM2	-3.36007	0	26	1	1	-4.32485	3.18917
0	0	0	0	1	1	0	0	0	0	-3.57083	-3.41416	ko00230	M000011	2	0	KEGG Pathway	24	Purine metabolism		-4.32485	3.18917	4.99105	28162	174	812	16	1.97044	0.487733	159|203|204|318|353|954|2766|4860|4907|5138|5147|5236|9615|30833|51292|55276	ADSS2|AK1|AK2|NUDT2|APRT|ENTPD2|GMPR|PNP|NT5E|PDE2A|PDE6D|PGM1|GDA|NT5C|GMPR2|PGM2	-3.36007	0	26	0	0	-4.32485	3.18917
0	1	0	0	0	0	0	-2.65099	0	0	0	0	hsa05146	M010000	1	0	KEGG Pathway	24	Amoebiasis		-4.21063	3.8896	5.15998	28162	107	812	12	1.47783	0.423449	836|1278|1284|3911|3913|5269|5272|5579|5582|5869|64129|84823	CASP3|COL1A2|COL4A2|LAMA5|LAMB2|SERPINB6|SERPINB9|PRKCB|PRKCG|RAB5B|TINAGL1|LMNB2	-3.26559	0	27	1	1	-4.21063	3.8896
0	1	0	0	0	0	0	-2.78554	0	0	0	0	ko05146	M010000	1	0	KEGG Pathway	24	Amoebiasis		-3.34318	3.61274	4.41839	28162	96	812	10	1.23153	0.387038	836|1278|1284|3911|3913|5269|5272|5579|5582|5869	CASP3|COL1A2|COL4A2|LAMA5|LAMB2|SERPINB6|SERPINB9|PRKCB|PRKCG|RAB5B	-2.50837	0	27	0	0	-4.21063	3.8896
0	0	0	0	0	1	0	0	0	0	0	-2.04095	hsa04933	M000001	1	0	KEGG Pathway	24	AGE-RAGE signaling pathway in diabetic complications		-2.97238	3.24133	4.00236	28162	107	812	10	1.23153	0.387038	836|1278|1284|2152|5333|5579|5879|6772|9361|113026	CASP3|COL1A2|COL4A2|F3|PLCD1|PRKCB|RAC1|STAT1|LONP1|PLCD3	-2.19248	0	27	0	0	-4.21063	3.8896
0	0	0	0	0	1	0	0	0	0	0	-2.15765	ko04933	M000001	1	0	KEGG Pathway	24	AGE-RAGE signaling pathway in diabetic complications		-2.64557	3.15293	3.69747	28162	99	812	9	1.10837	0.367405	836|1278|1284|2152|5333|5579|5879|6772|113026	CASP3|COL1A2|COL4A2|F3|PLCD1|PRKCB|RAC1|STAT1|PLCD3	-1.91362	0	27	0	0	-4.21063	3.8896
0	0	0	0	0	1	0	0	0	0	0	-2.56653	ko05100	M000001	1	0	KEGG Pathway	24	Bacterial invasion of epithelial cells		-4.19171	4.56346	5.3599	28162	76	812	10	1.23153	0.387038	1211|1212|1213|1495|1759|2017|5879|6714|10092|10095	CLTA|CLTB|CLTC|CTNNA1|DNM1|CTTN|RAC1|SRC|ARPC5|ARPC1B	-3.25622	0	28	1	1	-4.19171	4.56346
0	0	0	0	0	1	0	0	0	0	0	-2.39134	hsa05100	M000001	1	0	KEGG Pathway	24	Bacterial invasion of epithelial cells		-3.77702	4.08027	4.90056	28162	85	812	10	1.23153	0.387038	1211|1212|1213|1495|1759|2017|5879|6714|10092|10095	CLTA|CLTB|CLTC|CTNNA1|DNM1|CTTN|RAC1|SRC|ARPC5|ARPC1B	-2.88206	0	28	0	0	-4.19171	4.56346
1	0	0	0	0	0	-2.34157	0	0	0	0	0	hsa05131	M100000	1	0	KEGG Pathway	24	Shigellosis		-2.46791	3.57023	3.65631	28162	68	812	7	0.862069	0.324424	960|2017|5217|5879|6714|10092|10095	CD44|CTTN|PFN2|RAC1|SRC|ARPC5|ARPC1B	-1.74473	0	28	0	0	-4.19171	4.56346
1	0	0	0	1	0	-2.17889	0	0	0	-3.30062	0	hsa00620	M100010	2	0	KEGG Pathway	24	Pyruvate metabolism		-3.95463	6.22502	5.62617	28162	39	812	7	0.862069	0.324424	39|219|2739|4199|4200|5091|84532	ACAT2|ALDH1B1|GLO1|ME1|ME2|PC|ACSS1	-3.04213	0	29	1	1	-3.95463	6.22502
1	0	0	0	1	0	-2.17889	0	0	0	-3.30062	0	ko00620	M100010	2	0	KEGG Pathway	24	Pyruvate metabolism		-3.95463	6.22502	5.62617	28162	39	812	7	0.862069	0.324424	39|219|2739|4199|4200|5091|84532	ACAT2|ALDH1B1|GLO1|ME1|ME2|PC|ACSS1	-3.04213	0	29	0	0	-3.95463	6.22502
1	0	0	0	1	0	-2.54567	0	0	0	-3.80779	0	hsa00760	M100010	2	0	KEGG Pathway	24	Nicotinate and nicotinamide metabolism		-3.81848	7.17564	5.73319	28162	29	812	6	0.738916	0.300545	952|4860|4907|23475|30833|93100	CD38|PNP|NT5E|QPRT|NT5C|NAPRT	-2.91484	0	30	1	1	-3.81848	7.17564
1	0	0	0	1	0	-2.54567	0	0	0	-3.80779	0	ko00760	M100010	2	0	KEGG Pathway	24	Nicotinate and nicotinamide metabolism		-3.81848	7.17564	5.73319	28162	29	812	6	0.738916	0.300545	952|4860|4907|23475|30833|93100	CD38|PNP|NT5E|QPRT|NT5C|NAPRT	-2.91484	0	30	0	0	-3.81848	7.17564
0	0	0	0	0	1	0	0	0	0	0	-2.08346	hsa00240	M000001	1	0	KEGG Pathway	24	Pyrimidine metabolism		-2.08346	5.06147	3.631	28162	104	214	4	1.86916	0.925804	318|1854|4860|30833	NUDT2|DUT|PNP|NT5C	-1.65698	0	30	0	0	-3.81848	7.17564
0	0	0	0	0	1	0	0	0	0	0	-2.08346	ko00240	M000001	1	0	KEGG Pathway	24	Pyrimidine metabolism		-2.08346	5.06147	3.631	28162	104	214	4	1.86916	0.925804	318|1854|4860|30833	NUDT2|DUT|PNP|NT5C	-1.65698	0	30	0	0	-3.81848	7.17564
1	0	0	0	1	0	-3.57657	0	0	0	-2.46713	0	hsa00640	M100010	2	0	KEGG Pathway	24	Propanoate metabolism		-3.57657	12.7085	6.60495	28162	32	277	4	1.44404	0.71679	39|1629|4594|8802	ACAT2|DBT|MMUT|SUCLG1	-2.70898	0	31	1	1	-3.57657	12.7085
1	0	0	0	1	0	-3.57657	0	0	0	-2.46713	0	ko00640	M100010	2	0	KEGG Pathway	24	Propanoate metabolism		-3.57657	12.7085	6.60495	28162	32	277	4	1.44404	0.71679	39|1629|4594|8802	ACAT2|DBT|MMUT|SUCLG1	-2.70898	0	31	0	0	-3.57657	12.7085
1	0	0	0	1	0	-2.8968	0	0	0	-2.95564	0	hsa00520	M100010	2	0	KEGG Pathway	24	Amino sugar and nucleotide sugar metabolism		-3.37211	5.05783	4.84816	28162	48	812	7	0.862069	0.324424	5236|7264|51706|54187|55276|55577|132789	PGM1|GFUS|CYB5R1|NANS|PGM2|NAGK|GNPDA2	-2.52592	0	32	1	1	-3.37211	5.05783
1	0	0	0	1	0	-2.8968	0	0	0	-2.95564	0	ko00520	M100010	2	0	KEGG Pathway	24	Amino sugar and nucleotide sugar metabolism		-3.37211	5.05783	4.84816	28162	48	812	7	0.862069	0.324424	5236|7264|51706|54187|55276|55577|132789	PGM1|GFUS|CYB5R1|NANS|PGM2|NAGK|GNPDA2	-2.52592	0	32	0	0	-3.37211	5.05783
0	0	0	0	1	0	0	0	0	0	-2.35577	0	hsa00250	M000010	1	0	KEGG Pathway	24	Alanine, aspartate and glutamate metabolism		-3.34869	5.94553	5.04439	28162	35	812	6	0.738916	0.300545	159|445|2571|2744|2752|2875	ADSS2|ASS1|GAD1|GLS|GLUL|GPT	-2.51011	0	33	1	1	-3.34869	5.94553
0	0	0	0	1	0	0	0	0	0	-2.35577	0	ko00250	M000010	1	0	KEGG Pathway	24	Alanine, aspartate and glutamate metabolism		-3.34869	5.94553	5.04439	28162	35	812	6	0.738916	0.300545	159|445|2571|2744|2752|2875	ADSS2|ASS1|GAD1|GLS|GLUL|GPT	-2.51011	0	33	0	0	-3.34869	5.94553
0	0	1	0	0	0	0	0	-2.32216	0	0	0	hsa05152	M001000	1	0	KEGG Pathway	24	Tuberculosis		-3.31767	2.70955	4.09553	28162	192	812	15	1.84729	0.472542	535|637|805|815|816|836|2775|5530|5533|5869|6714|6772|8411|9114|51606	ATP6V0A1|BID|CALM2|CAMK2A|CAMK2B|CASP3|GNAO1|PPP3CA|PPP3CC|RAB5B|SRC|STAT1|EEA1|ATP6V0D1|ATP6V1H	-2.49394	0	34	1	1	-3.31767	2.71258
0	0	1	0	0	0	0	0	-2.42995	0	0	0	ko05152	M001000	1	0	KEGG Pathway	24	Tuberculosis		-3.13972	2.71258	3.96053	28162	179	812	14	1.72414	0.456806	535|637|805|815|816|836|5530|5533|5869|6714|6772|8411|9114|51606	ATP6V0A1|BID|CALM2|CAMK2A|CAMK2B|CASP3|PPP3CA|PPP3CC|RAB5B|SRC|STAT1|EEA1|ATP6V0D1|ATP6V1H	-2.33035	0	34	0	0	-3.31767	2.71258
1	0	0	0	1	0	-3.13921	0	0	0	-2.30928	0	hsa05412	M100010	2	0	KEGG Pathway	24	Arrhythmogenic right ventricular cardiomyopathy (ARVC)		-3.13921	7.06027	5.1317	28162	72	277	5	1.80505	0.799926	781|1000|1756|3691|3728	CACNA2D1|CDH2|DMD|ITGB4|JUP	-2.37666	0	35	1	1	-3.13921	7.06027
1	0	0	0	1	0	-3.13921	0	0	0	-2.30928	0	ko05412	M100010	2	0	KEGG Pathway	24	Arrhythmogenic right ventricular cardiomyopathy (ARVC)		-3.13921	7.06027	5.1317	28162	72	277	5	1.80505	0.799926	781|1000|1756|3691|3728	CACNA2D1|CDH2|DMD|ITGB4|JUP	-2.37666	0	35	0	0	-3.13921	7.06027
1	0	0	0	0	0	-2.86017	0	0	0	0	0	hsa05410	M100000	1	0	KEGG Pathway	24	Hypertrophic cardiomyopathy (HCM)		-2.86017	6.12457	4.65998	28162	83	277	5	1.80505	0.799926	781|1756|3691|7170|7171	CACNA2D1|DMD|ITGB4|TPM3|TPM4	-2.19389	0	35	0	0	-3.13921	7.06027
1	0	0	0	0	0	-2.86017	0	0	0	0	0	ko05410	M100000	1	0	KEGG Pathway	24	Hypertrophic cardiomyopathy (HCM)		-2.86017	6.12457	4.65998	28162	83	277	5	1.80505	0.799926	781|1756|3691|7170|7171	CACNA2D1|DMD|ITGB4|TPM3|TPM4	-2.19389	0	35	0	0	-3.13921	7.06027
1	0	0	0	0	0	-2.70427	0	0	0	0	0	hsa05414	M100000	1	0	KEGG Pathway	24	Dilated cardiomyopathy		-2.70427	5.64822	4.40199	28162	90	277	5	1.80505	0.799926	781|1756|3691|7170|7171	CACNA2D1|DMD|ITGB4|TPM3|TPM4	-2.0928	0	35	0	0	-3.13921	7.06027
1	0	0	0	0	0	-2.70427	0	0	0	0	0	ko05414	M100000	1	0	KEGG Pathway	24	Dilated cardiomyopathy		-2.70427	5.64822	4.40199	28162	90	277	5	1.80505	0.799926	781|1756|3691|7170|7171	CACNA2D1|DMD|ITGB4|TPM3|TPM4	-2.0928	0	35	0	0	-3.13921	7.06027
0	0	0	0	0	1	0	0	0	0	0	-3.10845	ko05418	M000001	1	0	KEGG Pathway	24	Fluid shear stress and atherosclerosis		-3.10845	5.56048	4.76735	28162	142	214	6	2.80374	1.12846	805|2817|2950|4259|5879|6714	CALM2|GPC1|GSTP1|MGST3|RAC1|SRC	-2.36451	0	36	1	1	-3.10845	7.21086
0	0	0	0	0	1	0	0	0	0	0	-3.01499	hsa05418	M000001	1	0	KEGG Pathway	24	Fluid shear stress and atherosclerosis		-3.01499	5.33506	4.62694	28162	148	214	6	2.80374	1.12846	805|2817|2950|4259|5879|6714	CALM2|GPC1|GSTP1|MGST3|RAC1|SRC	-2.28598	0	36	0	0	-3.10845	7.21086
0	0	0	0	0	1	0	0	0	0	0	-2.63028	hsa01524	M000001	1	0	KEGG Pathway	24	Platinum drug resistance		-2.63028	7.21086	4.64944	28162	73	214	4	1.86916	0.925804	637|2950|4259|7155	BID|GSTP1|MGST3|TOP2B	-2.03635	0	36	0	0	-3.10845	7.21086
0	0	0	0	0	1	0	0	0	0	0	-2.63028	ko01524	M000001	1	0	KEGG Pathway	24	Platinum drug resistance		-2.63028	7.21086	4.64944	28162	73	214	4	1.86916	0.925804	637|2950|4259|7155	BID|GSTP1|MGST3|TOP2B	-2.03635	0	36	0	0	-3.10845	7.21086
0	0	0	0	0	1	0	0	0	0	0	-2.97308	hsa04370	M000001	1	0	KEGG Pathway	24	VEGF signaling pathway		-2.97308	8.92191	5.3301	28162	59	214	4	1.86916	0.925804	5533|5582|5879|6714	PPP3CC|PRKCG|RAC1|SRC	-2.25565	0	37	1	1	-2.97308	8.92191
0	0	0	0	0	1	0	0	0	0	0	-2.97308	ko04370	M000001	1	0	KEGG Pathway	24	VEGF signaling pathway		-2.97308	8.92191	5.3301	28162	59	214	4	1.86916	0.925804	5533|5582|5879|6714	PPP3CC|PRKCG|RAC1|SRC	-2.25565	0	37	0	0	-2.97308	8.92191
0	0	0	0	0	1	0	0	0	0	0	-2.74103	hsa04670	M000001	1	0	KEGG Pathway	24	Leukocyte transendothelial migration		-2.76311	3.0423	3.76483	28162	114	812	10	1.23153	0.387038	1495|1500|2185|4478|5010|5579|5582|5879|7070|7430	CTNNA1|CTNND1|PTK2B|MSN|CLDN11|PRKCB|PRKCG|RAC1|THY1|EZR	-2.02819	0	37	0	0	-2.97308	8.92191
0	0	0	0	0	1	0	0	0	0	0	-2.74103	ko04670	M000001	1	0	KEGG Pathway	24	Leukocyte transendothelial migration		-2.76311	3.0423	3.76483	28162	114	812	10	1.23153	0.387038	1495|1500|2185|4478|5010|5579|5582|5879|7070|7430	CTNNA1|CTNND1|PTK2B|MSN|CLDN11|PRKCB|PRKCG|RAC1|THY1|EZR	-2.02819	0	37	0	0	-2.97308	8.92191
0	0	0	0	0	1	0	0	0	0	0	-2.45093	hsa04650	M000001	1	0	KEGG Pathway	24	Natural killer cell mediated cytotoxicity		-2.45093	4.9473	3.9928	28162	133	214	5	2.33645	1.03261	637|2185|5533|5582|5879	BID|PTK2B|PPP3CC|PRKCG|RAC1	-1.90959	0	37	0	0	-2.97308	8.92191
0	0	0	0	0	1	0	0	0	0	0	-2.45093	ko04650	M000001	1	0	KEGG Pathway	24	Natural killer cell mediated cytotoxicity		-2.45093	4.9473	3.9928	28162	133	214	5	2.33645	1.03261	637|2185|5533|5582|5879	BID|PTK2B|PPP3CC|PRKCG|RAC1	-1.90959	0	37	0	0	-2.97308	8.92191
0	0	0	0	1	0	0	0	0	0	-2.30928	0	hsa03320	M000010	1	0	KEGG Pathway	24	PPAR signaling pathway		-2.96465	3.85359	4.17739	28162	72	812	8	0.985222	0.346608	34|1376|2171|2173|2710|4199|23305|79966	ACADM|CPT2|FABP5|FABP7|GK|ME1|ACSL6|SCD5	-2.19248	0	38	1	1	-2.96465	3.85359
0	0	0	0	1	0	0	0	0	0	-2.30928	0	ko03320	M000010	1	0	KEGG Pathway	24	PPAR signaling pathway		-2.96465	3.85359	4.17739	28162	72	812	8	0.985222	0.346608	34|1376|2171|2173|2710|4199|23305|79966	ACADM|CPT2|FABP5|FABP7|GK|ME1|ACSL6|SCD5	-2.19248	0	38	0	0	-2.96465	3.85359
1	0	0	0	0	0	-2.25332	0	0	0	0	0	hsa04520	M100000	1	0	KEGG Pathway	24	Adherens junction		-2.96465	3.85359	4.17739	28162	72	812	8	0.985222	0.346608	1460|1495|1500|5879|6714|7082|7525|8826	CSNK2B|CTNNA1|CTNND1|RAC1|SRC|TJP1|YES1|IQGAP1	-2.19248	0	39	1	1	-2.96465	3.85359
1	0	0	0	0	0	-2.25332	0	0	0	0	0	ko04520	M100000	1	0	KEGG Pathway	24	Adherens junction		-2.96465	3.85359	4.17739	28162	72	812	8	0.985222	0.346608	1460|1495|1500|5879|6714|7082|7525|8826	CSNK2B|CTNNA1|CTNND1|RAC1|SRC|TJP1|YES1|IQGAP1	-2.19248	0	39	0	0	-2.96465	3.85359
1	0	0	0	0	0	-2.89889	0	0	0	0	0	hsa00900	M100000	1	0	KEGG Pathway	24	Terpenoid backbone biosynthesis		-2.89889	13.8638	6.01585	28162	22	277	3	1.08303	0.621894	39|2224|2339	ACAT2|FDPS|FNTA	-2.21764	0	40	1	1	-2.89889	13.8638
1	0	0	0	0	0	-2.89889	0	0	0	0	0	ko00900	M100000	1	0	KEGG Pathway	24	Terpenoid backbone biosynthesis		-2.89889	13.8638	6.01585	28162	22	277	3	1.08303	0.621894	39|2224|2339	ACAT2|FDPS|FNTA	-2.21764	0	40	0	0	-2.89889	13.8638
1	0	0	0	0	0	-2.03339	0	0	0	0	0	hsa04962	M100000	1	0	KEGG Pathway	24	Vasopressin-regulated water reabsorption		-2.80567	4.7294	4.26576	28162	44	812	6	0.738916	0.300545	397|1778|1780|1783|4905|5869	ARHGDIB|DYNC1H1|DYNC1I1|DYNC1LI2|NSF|RAB5B	-2.06476	0	41	1	1	-2.80567	4.7294
1	0	0	0	0	0	-2.03339	0	0	0	0	0	ko04962	M100000	1	0	KEGG Pathway	24	Vasopressin-regulated water reabsorption		-2.80567	4.7294	4.26576	28162	44	812	6	0.738916	0.300545	397|1778|1780|1783|4905|5869	ARHGDIB|DYNC1H1|DYNC1I1|DYNC1LI2|NSF|RAB5B	-2.06476	0	41	0	0	-2.80567	4.7294
0	0	0	0	1	0	0	0	0	0	-2.321	0	hsa00500	M000010	1	0	KEGG Pathway	24	Starch and sucrose metabolism		-2.321	8.78964	4.57542	28162	36	267	3	1.1236	0.645053	2992|5236|283209	GYG1|PGM1|PGM2L1	-1.82665	0	42	1	1	-2.321	8.78964
0	0	0	0	1	0	0	0	0	0	-2.321	0	ko00500	M000010	1	0	KEGG Pathway	24	Starch and sucrose metabolism		-2.321	8.78964	4.57542	28162	36	267	3	1.1236	0.645053	2992|5236|283209	GYG1|PGM1|PGM2L1	-1.82665	0	42	0	0	-2.321	8.78964
1	0	0	0	0	0	-2.31136	0	0	0	0	0	hsa00350	M100000	1	0	KEGG Pathway	24	Tyrosine metabolism		-2.31136	8.71439	4.55148	28162	35	277	3	1.08303	0.621894	1312|2184|4282	COMT|FAH|MIF	-1.82665	0	43	1	1	-2.31136	8.71439
1	0	0	0	0	0	-2.31136	0	0	0	0	0	ko00350	M100000	1	0	KEGG Pathway	24	Tyrosine metabolism		-2.31136	8.71439	4.55148	28162	35	277	3	1.08303	0.621894	1312|2184|4282	COMT|FAH|MIF	-1.82665	0	43	0	0	-2.31136	8.71439
1	0	0	0	0	0	-2.31136	0	0	0	0	0	hsa05020	M100000	1	0	KEGG Pathway	24	Prion diseases		-2.31136	8.71439	4.55148	28162	35	277	3	1.08303	0.621894	4685|5605|6647	NCAM2|MAP2K2|SOD1	-1.82665	0	44	1	1	-2.31136	8.71439
1	0	0	0	0	0	-2.31136	0	0	0	0	0	ko05020	M100000	1	0	KEGG Pathway	24	Prion diseases		-2.31136	8.71439	4.55148	28162	35	277	3	1.08303	0.621894	4685|5605|6647	NCAM2|MAP2K2|SOD1	-1.82665	0	44	0	0	-2.31136	8.71439
0	0	1	0	0	0	0	0	-2.23808	0	0	0	ko04922	M001000	1	0	KEGG Pathway	24	Glucagon signaling pathway		-2.23808	8.28538	4.39956	28162	103	99	3	3.0303	1.72283	815|816|5224	CAMK2A|CAMK2B|PGAM2	-1.77624	0	45	1	1	-2.23808	8.28538
0	0	1	0	0	0	0	0	-2.19234	0	0	0	hsa04922	M001000	1	0	KEGG Pathway	24	Glucagon signaling pathway		-2.19234	7.97564	4.29384	28162	107	99	3	3.0303	1.72283	815|816|5224	CAMK2A|CAMK2B|PGAM2	-1.74122	0	45	0	0	-2.23808	8.28538
0	0	0	0	1	0	0	0	0	0	-2.22562	0	ko03013	M000010	1	0	KEGG Pathway	24	RNA transport		-2.22562	3.7009	3.46588	28162	171	267	6	2.24719	0.907045	1917|1968|1981|1983|7919|9775	EEF1A2|EIF2S3|EIF4G1|EIF5|DDX39B|EIF4A3	-1.76568	0	46	1	1	-2.22562	3.7009
0	0	0	0	1	0	0	0	0	0	-2.12035	0	hsa03013	M000010	1	0	KEGG Pathway	24	RNA transport		-2.12035	3.51586	3.31283	28162	180	267	6	2.24719	0.907045	1917|1968|1981|1983|7919|9775	EEF1A2|EIF2S3|EIF4G1|EIF5|DDX39B|EIF4A3	-1.68197	0	46	0	0	-2.22562	3.7009
0	0	0	0	0	1	0	0	0	0	0	-2.18858	hsa04070	M000001	1	0	KEGG Pathway	24	Phosphatidylinositol signaling system		-2.18858	5.42673	3.82157	28162	97	214	4	1.86916	0.925804	805|5333|5582|113026	CALM2|PLCD1|PRKCG|PLCD3	-1.74122	0	47	1	1	-2.18858	5.42673
0	0	0	0	0	1	0	0	0	0	0	-2.18858	ko04070	M000001	1	0	KEGG Pathway	24	Phosphatidylinositol signaling system		-2.18858	5.42673	3.82157	28162	97	214	4	1.86916	0.925804	805|5333|5582|113026	CALM2|PLCD1|PRKCG|PLCD3	-1.74122	0	47	0	0	-2.18858	5.42673
0	0	0	0	0	1	0	0	0	0	0	-2.08346	hsa04750	M000001	1	0	KEGG Pathway	24	inflammatory mediator regulation of trp channels		-2.08346	5.06147	3.631	28162	104	214	4	1.86916	0.925804	805|5582|6714|7442	CALM2|PRKCG|SRC|TRPV1	-1.65698	0	47	0	0	-2.18858	5.42673
0	0	0	0	1	0	0	0	0	0	-2.03863	0	ko05162	M000010	1	0	KEGG Pathway	24	Measles		-2.03863	3.93566	3.33256	28162	134	267	5	1.87266	0.8296	103|1460|5610|6772|10399	ADAR|CSNK2B|EIF2AK2|STAT1|RACK1	-1.62932	0	48	1	1	-2.03863	3.93566
0	0	0	0	1	0	0	0	0	0	-2.02355	0	hsa04216	M000010	1	0	KEGG Pathway	24	Ferroptosis		-2.02355	6.87885	3.90401	28162	46	267	3	1.1236	0.645053	2152|2879|23305	F3|GPX4|ACSL6	-1.6212	0	49	1	1	-2.02355	6.87885
1	0	0	0	0	0	-2.00586	0	0	0	0	0	ko05206	M100000	1	0	KEGG Pathway	24	MicroRNAs in cancer		-2.00586	2.72021	2.98045	28162	299	277	8	2.88809	1.00624	960|3371|3925|4082|5605|5962|7430|7431	CD44|TNC|STMN1|MARCKS|MAP2K2|RDX|EZR|VIM	-1.6066	0	50	1	1	-2.00586	2.72021
