# Supplementary material for: Tackling the Biological Meaning of the Human Olfactory Bulb Dyshomeostatic Proteome across Neurological Disorders: An Integrative Bioinformatic Approach
Source: Int J Mol Sci. 2021 Oct 20;22(21):11340. doi: 10.3390/ijms222111340 (PMC8583219; doi:10.3390/ijms222111340)
Supplement: Supplementary file 1 [file ijms-22-11340-s001.zip › SUPPLEMENTARY FILES /Supplementary Table S5. Canonical pathways R1.xls]

## Sheet: Sheet1
_MEMBER_C vs AD	_MEMBER_C vs ALS	_MEMBER_C vs FTLD-TDP43	_MEMBER_C vs PD	_MEMBER_C vs V. Dem	_LogP_C vs AD	_LogP_C vs ALS	_LogP_C vs FTLD-TDP43	_LogP_C vs PD	_LogP_C vs V. Dem	GO	_PATTERN_	_RANK_	GiniIndex	Category	CategoryID	Description	PARENT_GO	LogP	Enrichment	Z-score	#TotalGeneInLibrary	#GeneInGO	#GeneInHitList	#GeneInGOAndHitList	%InGO	STDV %InGO	GeneID	Hits	Log(q-value)	EvidenceCutoff	GROUP_ID	FirstInGroupByEnrichment	FirstInGroupByLogP	BestLogPInGroup	BestEnrichmentInGroup	URL
1	0	0	1	1	-6.11913	0	0	-4.85101	-2.69999	M266	M10011	3	0	Canonical Pathways	11	PID NCADHERIN PATHWAY		-8.9352	11.5608	10.4592	28162	33	812	11	1.35468	0.405675	1000|1495|1500|2017|2596|2891|2934|3728|3799|5879|22919	CDH2|CTNNA1|CTNND1|CTTN|GAP43|GRIA2|GSN|JUP|KIF5B|RAC1|MAPRE1	-6.53553	0	1	1	1	-8.9352	11.5608
1	0	0	1	1	-5.67143	0	0	-2.22285	-3.66462	M156	M10011	3	0	Canonical Pathways	11	PID ECADHERIN NASCENT AJ PATHWAY		-8.06626	9.78218	9.45643	28162	39	812	11	1.35468	0.405675	1460|1495|1500|2017|3728|5879|6714|7082|8826|10787|55740	CSNK2B|CTNNA1|CTNND1|CTTN|JUP|RAC1|SRC|TJP1|IQGAP1|NCKAP1|ENAH	-5.96762	0	1	0	0	-8.9352	11.5608
1	0	0	0	1	-3.96823	0	0	0	-3.31385	M142	M10001	2	0	Canonical Pathways	11	PID AJDISS 2PATHWAY		-5.09354	6.50292	6.5747	28162	48	812	9	1.10837	0.367405	102|836|1000|1495|1500|3728|5879|6714|8826	ADAM10|CASP3|CDH2|CTNNA1|CTNND1|JUP|RAC1|SRC|IQGAP1	-3.53897	0	1	0	0	-8.9352	11.5608
0	0	1	1	0	0	0	-5.07139	-8.45879	0	M5887	M00110	2	0	Canonical Pathways	11	NABA BASEMENT MEMBRANES		-8.45879	21.0951	12.4427	28162	40	267	8	2.99625	1.04335	1284|1291|1292|1293|3913|22795|80781|375790	COL4A2|COL6A1|COL6A2|COL6A3|LAMB2|NID2|COL18A1|AGRN	-6.05912	0	2	1	1	-8.45879	68.5763
1	1	1	1	0	-3.31311	-3.25761	-4.41318	-4.41188	0	M18	M11110	4	0	Canonical Pathways	11	PID INTEGRIN1 PATHWAY		-6.44465	6.30587	7.43583	28162	66	812	12	1.47783	0.423449	975|1278|1291|1292|1293|2244|3371|3911|3913|7052|80781|93185	CD81|COL1A2|COL6A1|COL6A2|COL6A3|FGB|TNC|LAMA5|LAMB2|TGM2|COL18A1|IGSF8	-4.52209	0	2	0	0	-8.45879	68.5763
0	0	1	1	0	0	0	-4.94529	-4.22748	0	M3005	M00110	2	0	Canonical Pathways	11	NABA COLLAGENS		-4.94529	68.5763	14.1519	28162	44	28	3	10.7143	5.84512	1291|1292|1293	COL6A1|COL6A2|COL6A3	-3.45134	0	2	0	0	-8.45879	68.5763
0	0	1	1	0	0	0	-4.88661	-2.02355	0	M198	M00110	2	0	Canonical Pathways	11	PID SYNDECAN 1 PATHWAY		-4.88661	65.5947	13.832	28162	46	28	3	10.7143	5.84512	1291|1292|1293	COL6A1|COL6A2|COL6A3	-3.45134	0	2	0	0	-8.45879	68.5763
0	0	1	1	1	0	0	-4.26424	-2.26705	-2.6087	M160	M00111	3	0	Canonical Pathways	11	PID AVB3 INTEGRIN PATHWAY		-4.26424	40.7751	10.8082	28162	74	28	3	10.7143	5.84512	1291|1292|1293	COL6A1|COL6A2|COL6A3	-2.97851	0	2	0	0	-8.45879	68.5763
0	1	1	1	1	0	-2.35267	-2.59886	-2.87894	-2.8972	M5884	M01111	4	0	Canonical Pathways	11	NABA CORE MATRISOME		-3.79999	2.52235	4.37122	28162	275	812	20	2.46305	0.543931	176|1278|1284|1291|1292|1293|2244|3371|3911|3913|4969|7143|7450|10418|22795|60484|64129|80781|375790|404037	ACAN|COL1A2|COL4A2|COL6A1|COL6A2|COL6A3|FGB|TNC|LAMA5|LAMB2|OGN|TNR|VWF|SPON1|NID2|HAPLN2|TINAGL1|COL18A1|AGRN|HAPLN4	-2.44171	0	2	0	0	-8.45879	68.5763
1	0	0	0	1	-7.18557	0	0	0	-2.50772	M186	M10001	2	0	Canonical Pathways	11	PID PDGFRB PATHWAY		-7.18557	8.66935	8.70157	28162	129	277	11	3.97112	1.17332	2017|4035|5300|5605|5879|6876|7525|8826|10095|10096|10787	CTTN|LRP1|PIN1|MAP2K2|RAC1|TAGLN|YES1|IQGAP1|ARPC1B|ACTR3|NCKAP1	-5.08693	0	3	1	1	-7.18557	9.41369
1	0	0	0	0	-5.01393	0	0	0	0	M164	M10000	1	0	Canonical Pathways	11	PID ERBB1 DOWNSTREAM PATHWAY		-5.01393	7.74612	6.90251	28162	105	277	8	2.88809	1.00624	824|5605|5879|5898|8826|10095|10096|10787	CAPN2|MAP2K2|RAC1|RALA|IQGAP1|ARPC1B|ACTR3|NCKAP1	-3.45936	0	3	0	0	-7.18557	9.41369
1	0	0	0	1	-4.17807	0	0	0	-2.69708	M81	M10001	2	0	Canonical Pathways	11	PID CDC42 PATHWAY		-4.5056	4.95461	5.70801	28162	70	812	10	1.23153	0.387038	1495|5879|6714|7525|8826|8874|10092|10095|10096|55740	CTNNA1|RAC1|SRC|YES1|IQGAP1|ARHGEF7|ARPC5|ARPC1B|ACTR3|ENAH	-3.00901	0	3	0	0	-7.18557	9.41369
1	0	0	0	0	-3.72264	0	0	0	0	M278	M10000	1	0	Canonical Pathways	11	PID RAC1 PATHWAY		-3.72264	9.41369	6.16804	28162	54	277	5	1.80505	0.799926	5879|8826|10095|10096|10787	RAC1|IQGAP1|ARPC1B|ACTR3|NCKAP1	-2.57824	0	3	0	0	-7.18557	9.41369
1	0	0	1	1	-3.52381	0	0	-2.42876	-2.69999	M277	M10011	3	0	Canonical Pathways	11	PID INTEGRIN A4B1 PATHWAY		-5.47106	8.40782	7.33658	28162	33	812	8	0.985222	0.346608	975|2185|5575|5786|5879|6714|7094|93185	CD81|PTK2B|PRKAR1B|PTPRA|RAC1|SRC|TLN1|IGSF8	-3.77036	0	4	1	1	-5.47106	15.7918
1	0	0	0	1	-2.46082	0	0	0	-5.0706	M8	M10001	2	0	Canonical Pathways	11	PID ENDOTHELIN PATHWAY		-5.0706	12.5332	8.01915	28162	63	214	6	2.80374	1.12846	1278|2185|2781|5582|5879|6714	COL1A2|PTK2B|GNAZ|PRKCG|RAC1|SRC	-3.45936	0	4	0	0	-5.47106	15.7918
0	0	0	0	1	0	0	0	0	-3.86051	M15	M00001	1	0	Canonical Pathways	11	PID LYSOPHOSPHOLIPID PATHWAY		-3.86051	10.1229	6.44342	28162	65	214	5	2.33645	1.03261	2185|2781|4137|5879|6714	PTK2B|GNAZ|MAPT|RAC1|SRC	-2.69129	0	4	0	0	-5.47106	15.7918
0	0	0	0	1	0	0	0	0	-2.04953	M99	M00001	1	0	Canonical Pathways	11	PID TXA2PATHWAY		-3.71497	4.95461	5.10413	28162	56	812	8	0.985222	0.346608	1759|5579|5582|5879|6714|7052|7525|10681	DNM1|PRKCB|PRKCG|RAC1|SRC|TGM2|YES1|GNB5	-2.42329	0	4	0	0	-5.47106	15.7918
1	0	0	0	0	-2.5644	0	0	0	0	M281	M10000	1	0	Canonical Pathways	11	PID FAK PATHWAY		-3.5545	4.70268	4.90557	28162	59	812	8	0.985222	0.346608	824|5879|6237|6714|7094|7525|8874|23092	CAPN2|RAC1|RRAS|SRC|TLN1|YES1|ARHGEF7|ARHGAP26	-2.40543	0	4	0	0	-5.47106	15.7918
0	0	0	0	1	0	0	0	0	-2.14247	M124	M00001	1	0	Canonical Pathways	11	PID CXCR4 PATHWAY		-3.20183	3.46823	4.26039	28162	100	812	10	1.23153	0.387038	389|1759|2185|2775|2781|5879|6714|6772|7525|10399	RHOC|DNM1|PTK2B|GNAO1|GNAZ|RAC1|SRC|STAT1|YES1|RACK1	-2.08091	0	4	0	0	-5.47106	15.7918
0	0	0	0	1	0	0	0	0	-3.05573	M118	M00001	1	0	Canonical Pathways	11	PID INTEGRIN A9B1 PATHWAY		-3.05573	15.7918	6.47451	28162	25	214	3	1.40187	0.803676	3371|5879|6714	TNC|RAC1|SRC	-2.16121	0	4	0	0	-5.47106	15.7918
1	0	0	0	1	-2.54567	0	0	0	-2.8644	M55	M10001	2	0	Canonical Pathways	11	PID S1P S1P3 PATHWAY		-2.8644	13.6136	5.94683	28162	29	214	3	1.40187	0.803676	2781|5879|6714	GNAZ|RAC1|SRC	-2.04451	0	4	0	0	-5.47106	15.7918
0	0	0	0	1	0	0	0	0	-2.82107	M72	M00001	1	0	Canonical Pathways	11	PID NECTIN PATHWAY		-2.82107	13.1598	5.831	28162	30	214	3	1.40187	0.803676	5879|6714|8826	RAC1|SRC|IQGAP1	-2.01246	0	4	0	0	-5.47106	15.7918
1	0	0	0	0	-2.50306	0	0	0	0	M257	M10000	1	0	Canonical Pathways	11	PID EPHRINB REV PATHWAY		-2.81215	5.78038	4.51384	28162	30	812	5	0.615764	0.274529	1759|2244|5879|6714|7525	DNM1|FGB|RAC1|SRC|YES1	-1.83736	0	4	0	0	-5.47106	15.7918
1	0	0	0	1	-2.08922	0	0	0	-2.39868	M174	M10001	2	0	Canonical Pathways	11	PID UPA UPAR PATHWAY		-2.39868	9.39987	4.767	28162	42	214	3	1.40187	0.803676	4035|5879|6714	LRP1|RAC1|SRC	-1.77716	0	4	0	0	-5.47106	15.7918
1	0	0	0	0	-2.54567	0	0	0	0	M258	M10000	1	0	Canonical Pathways	11	PID BARD1 PATHWAY		-3.81848	7.17564	5.73319	28162	29	812	6	0.738916	0.300545	2547|4869|5591|7332|7520|10111	XRCC6|NPM1|PRKDC|UBE2L3|XRCC5|RAD50	-2.44171	0	5	1	1	-3.81848	7.17564
1	0	0	0	1	-2.06094	0	0	0	-3.49872	M53	M10001	2	0	Canonical Pathways	11	PID INTEGRIN3 PATHWAY		-3.67684	5.64595	5.2533	28162	43	812	7	0.862069	0.324424	961|1278|2244|3146|3371|3897|7070	CD47|COL1A2|FGB|HMGB1|TNC|L1CAM|THY1	-2.42329	0	6	1	1	-3.67684	12.8388
0	0	0	0	1	0	0	0	0	-3.57944	M159	M00001	1	0	Canonical Pathways	11	PID AMB2 NEUTROPHILS PATHWAY		-3.57944	12.8388	6.63806	28162	41	214	4	1.86916	0.925804	3146|4035|6714|7070	HMGB1|LRP1|SRC|THY1	-2.51932	0	6	0	0	-3.67684	12.8388
1	0	0	0	0	-3.07786	0	0	0	0	M238	M10000	1	0	Canonical Pathways	11	PID THROMBIN PAR1 PATHWAY		-3.67684	5.64595	5.2533	28162	43	812	7	0.862069	0.324424	408|1759|2775|2781|5579|5582|6643	ARRB1|DNM1|GNAO1|GNAZ|PRKCB|PRKCG|SNX2	-2.42329	0	7	1	1	-3.67684	14.524
1	0	0	0	1	-3.63121	0	0	0	-2.77929	M213	M10001	2	0	Canonical Pathways	11	PID AR NONGENOMIC PATHWAY		-3.63121	13.1184	6.72842	28162	31	277	4	1.44404	0.71679	2775|2781|5605|5879	GNAO1|GNAZ|MAP2K2|RAC1	-2.53256	0	7	0	0	-3.67684	14.524
1	0	0	0	0	-3.07786	0	0	0	0	M222	M10000	1	0	Canonical Pathways	11	PID CXCR3 PATHWAY		-3.07786	9.45748	5.53164	28162	43	277	4	1.44404	0.71679	408|2775|2781|5605	ARRB1|GNAO1|GNAZ|MAP2K2	-2.16955	0	7	0	0	-3.67684	14.524
1	0	0	0	0	-2.9594	0	0	0	0	M103	M10000	1	0	Canonical Pathways	11	PID S1P S1P1 PATHWAY		-2.9594	14.524	6.17907	28162	21	277	3	1.08303	0.621894	2775|2781|5879	GNAO1|GNAZ|RAC1	-2.09121	0	7	0	0	-3.67684	14.524
1	0	0	0	0	-2.7865	0	0	0	0	M268	M10000	1	0	Canonical Pathways	11	PID S1P S1P2 PATHWAY		-2.7865	12.7085	5.71924	28162	24	277	3	1.08303	0.621894	2775|2781|5879	GNAO1|GNAZ|RAC1	-1.9924	0	7	0	0	-3.67684	14.524
1	0	0	0	0	-2.14816	0	0	0	0	M41	M10000	1	0	Canonical Pathways	11	PID ER NONGENOMIC PATHWAY		-2.14816	7.62509	4.17905	28162	40	277	3	1.08303	0.621894	2775|2781|4478	GNAO1|GNAZ|MSN	-1.59405	0	7	0	0	-3.67684	14.524
1	0	0	0	0	-3.57657	0	0	0	0	M108	M10000	1	0	Canonical Pathways	11	PID NETRIN PATHWAY		-3.57657	12.7085	6.60495	28162	32	277	4	1.44404	0.71679	5605|5879|7204|7525	MAP2K2|RAC1|TRIO|YES1	-2.51932	0	8	1	1	-3.57657	12.7085
1	0	0	0	0	-2.50306	0	0	0	0	M76	M10000	1	0	Canonical Pathways	11	PID P38 ALPHA BETA PATHWAY		-2.50306	10.1668	5.00675	28162	30	277	3	1.08303	0.621894	5879|5898|7525	RAC1|RALA|YES1	-1.84375	0	8	0	0	-3.57657	12.7085
1	0	0	0	0	-2.21053	0	0	0	0	M241	M10000	1	0	Canonical Pathways	11	PID RAC1 REG PATHWAY		-2.21053	8.02641	4.31982	28162	38	277	3	1.08303	0.621894	5879|7204|8874	RAC1|TRIO|ARHGEF7	-1.6304	0	8	0	0	-3.57657	12.7085
1	0	0	0	0	-3.00272	0	0	0	0	M71	M10000	1	0	Canonical Pathways	11	PID ILK PATHWAY		-3.54983	5.39502	5.084	28162	45	812	7	0.862069	0.324424	142|3987|4666|5879|8607|8826|8874	PARP1|LIMS1|NACA|RAC1|RUVBL1|IQGAP1|ARHGEF7	-2.40543	0	9	1	1	-3.54983	14.0998
1	0	0	0	1	-2.58996	0	0	0	-2.9094	M163	M10001	2	0	Canonical Pathways	11	PID LIS1 PATHWAY		-2.9094	14.0998	6.06853	28162	28	214	3	1.40187	0.803676	1778|5879|8826	DYNC1H1|RAC1|IQGAP1	-2.05383	0	9	0	0	-3.54983	14.0998
0	0	0	0	1	0	0	0	0	-3.41655	M243	M00001	1	0	Canonical Pathways	11	PID ARF 3PATHWAY		-3.41655	20.7787	7.54647	28162	19	214	3	1.40187	0.803676	1211|1212|5879	CLTA|CLTB|RAC1	-2.41482	0	10	1	1	-3.41655	20.7787
1	0	0	0	0	-2.462	0	0	0	0	M63	M10000	1	0	Canonical Pathways	11	PID AVB3 OPN PATHWAY		-2.462	9.83883	4.90751	28162	31	277	3	1.08303	0.621894	960|2934|5879	CD44|GSN|RAC1	-1.81702	0	10	0	0	-3.41655	20.7787
0	0	0	1	0	0	0	0	-3.38575	0	M255	M00010	1	0	Canonical Pathways	11	PID HIF1 TFPATHWAY		-3.38575	7.99058	5.56262	28162	66	267	5	1.87266	0.8296	4869|4907|5236|5243|10987	NPM1|NT5E|PGM1|ABCB1|COPS5	-2.40105	0	11	1	1	-3.38575	7.99058
0	0	0	1	0	0	0	0	-2.16202	0	M232	M00010	1	0	Canonical Pathways	11	PID ECADHERIN STABILIZATION PATHWAY		-2.96982	5.07545	4.49962	28162	41	812	6	0.738916	0.300545	1495|1500|4646|10787|55740|144100	CTNNA1|CTNND1|MYO6|NCKAP1|ENAH|PLEKHA7	-1.91257	0	12	1	1	-2.96982	5.07545
0	0	0	0	1	0	0	0	0	-2.6258	M5882	M00001	1	0	Canonical Pathways	11	NABA PROTEOGLYCANS		-2.6258	11.2798	5.32493	28162	35	214	3	1.40187	0.803676	176|4969|404037	ACAN|OGN|HAPLN4	-1.87934	0	13	1	1	-2.6258	11.2798
0	0	0	0	1	0	0	0	0	-2.52283	M94	M00001	1	0	Canonical Pathways	11	PID FAS PATHWAY		-2.52283	10.3893	5.06808	28162	38	214	3	1.40187	0.803676	637|6714|7430	BID|SRC|EZR	-1.84375	0	14	1	1	-2.52283	10.3893
1	0	0	0	0	-2.00654	0	0	0	0	M12	M10000	1	0	Canonical Pathways	11	PID RHOA PATHWAY		-2.00654	6.77786	3.86605	28162	45	277	3	1.08303	0.621894	4478|5962|7430	MSN|RDX|EZR	-1.48768	0	14	0	0	-2.52283	10.3893
0	0	0	0	1	0	0	0	0	-2.40972	M195	M00001	1	0	Canonical Pathways	11	PID CMYB PATHWAY		-2.40972	6.26658	4.23	28162	84	214	4	1.86916	0.925804	1211|1278|5250|8826	CLTA|COL1A2|SLC25A3|IQGAP1	-1.7809	0	15	1	1	-2.40972	6.26658
1	0	0	0	0	-2.34715	0	0	0	0	M84	M10000	1	0	Canonical Pathways	11	PID ATM PATHWAY		-2.34715	8.97069	4.63495	28162	34	277	3	1.08303	0.621894	1487|10111|10155	CTBP1|RAD50|TRIM28	-1.74681	0	16	1	1	-2.34715	8.97069
1	0	0	0	0	-2.34715	0	0	0	0	M17761	M10000	1	0	Canonical Pathways	11	ST WNT BETA CATENIN PATHWAY		-2.34715	8.97069	4.63495	28162	34	277	3	1.08303	0.621894	4035|5300|5786	LRP1|PIN1|PTPRA	-1.74681	0	17	1	1	-2.34715	8.97069
1	0	0	0	0	-2.17889	0	0	0	0	M14	M10000	1	0	Canonical Pathways	11	PID AURORA B PATHWAY		-2.29824	4.44644	3.71104	28162	39	812	5	0.615764	0.274529	3925|4869|5684|7431|8452	STMN1|NPM1|PSMA3|VIM|CUL3	-1.40371	0	18	1	1	-2.29824	4.44644
0	0	0	1	0	0	0	0	-2.1671	0	M66	M00010	1	0	Canonical Pathways	11	PID MYC ACTIV PATHWAY		-2.1671	5.34054	3.77965	28162	79	267	4	1.49813	0.743432	1981|4869|8607|10075	EIF4G1|NPM1|RUVBL1|HUWE1	-1.6012	0	19	1	1	-2.1671	5.34054
