# Supplementary material for: Tackling the Biological Meaning of the Human Olfactory Bulb Dyshomeostatic Proteome across Neurological Disorders: An Integrative Bioinformatic Approach
Source: Int J Mol Sci. 2021 Oct 20;22(21):11340. doi: 10.3390/ijms222111340 (PMC8583219; doi:10.3390/ijms222111340)
Supplement: Supplementary file 1 [file ijms-22-11340-s001.zip › SUPPLEMENTARY FILES /Supplementary Table S2. Functional annotation of OB DEPs R1.xlsx]

## Sheet: Annotation
Gene	original_id	C_vs_AD	C_vs_ALS	C_vs_DLB	C_vs_FTLD_TDP43	C_vs_PD	C_vs_PSP	C_vs_V__Dem	Gene ID	Type	Tax ID	Homologene Gene ID	Homologene Gene Tax ID	Gene Symbol	Description	Biological Process (GO)	Kinase Class (UniProt)	Protein Function (Protein Atlas)	Subcellular Location (Protein Atlas)	Drug (DrugBank)	Canonical Pathways	Hallmark Gene Sets	R-HSA-9675108 Nervous system development	GO:0072657 protein localization to membra	GO:0045055 regulated exocytosis	GO:0034330 cell junction organization	GO:0032989 cellular component morphogenes	R-HSA-9716542 Signaling by Rho GTPases, Miro	R-HSA-5653656 Vesicle-mediated transport	R-HSA-156842 Eukaryotic Translation Elongat	GO:0099536 synaptic signaling	GO:0043254 regulation of protein-containi	GO:0060627 regulation of vesicle-mediated	GO:0044282 small molecule catabolic proce	ko04721 Synaptic vesicle cycle	GO:0120035 regulation of plasma membrane	R-HSA-109582 Hemostasis	GO:0055086 nucleobase-containing small mo	WP3888 VEGFA-VEGFR2 Signaling Pathway	GO:0010035 response to inorganic substanc	GO:0043043 peptide biosynthetic process	R-HSA-3858494 Beta-catenin independent WNT s	TotalEvidenceCount
4860	PNP	1	1	0	0	1	0	1	4860	Gene_ID	H. sapiens	4860	H. sapiens	PNP	purine nucleoside phosphorylase	GO:0006148 inosine catabolic process;GO:0006738 nicotinamide riboside catabolic process;GO:0046495 nicotinamide riboside metabolic process		Predicted intracellular proteins; FDA approved drug targets:Small molecule drugs; Enzymes; Disease related genes; ENZYME proteins:Transferases	Cytosol (Supported)	Cladribine; Didanosine; 8-azaguanine; 2,6-Diamino-(S)-9-[2-(Phosphonomethoxy)Propyl]Purine; Immucillin-G; Guanine; 2-Amino-7-[2-(2-Hydroxy-1-Hydroxymethyl-Ethylamino)-Ethyl]-1,7-Dihydro-Purin-6-One; Peldesine; 9-deazainosine; Guanosine; Ribose-1-Phosphate; (3R,4R)-3-Hydroxy-4-(hydroxymethyl)-1-[(4-oxo-4,4a,5,7a-tetrahydro-3H-pyrrolo[3,2-d]pyrimidin-7-yl)methyl]pyrrolidinium; 3'-deoxyguanosine; (2…		(M5898)HALLMARK DNA REPAIR; (M5947)HALLMARK IL2 STAT5 SIGNALING; (M5913)HALLMARK INTERFERON GAMMA RESPONSE	1	0	1	0	0	0	0	0	0	0	0	1	0	0	0	1	1	0	0	0	0
781	CACNA2D1	1	0	0	0	1	0	1	781	Gene_ID	H. sapiens	781	H. sapiens	CACNA2D1	calcium voltage-gated channel auxiliary subunit alpha2delta 1	GO:0086048 membrane depolarization during bundle of His cell action potential;GO:1901843 positive regulation of high voltage-gated calcium channel activity;GO:0086028 bundle of His cell to Purkinje myocyte signaling		Transporters:Accessory Factors Involved in Transport; Predicted intracellular proteins; FDA approved drug targets:Small molecule drugs		Pregabalin; Isradipine; Ibutilide; Nisoldipine; Nicardipine; Gabapentin; Felodipine; Nitrendipine; Cyclandelate; Nilvadipine; Gabapentin enacarbil			0	0	0	0	0	0	1	0	0	1	0	0	0	0	0	0	1	0	0	0	0
79751	SLC25A22	1	0	1	0	0	1	0	79751	Gene_ID	H. sapiens	79751	H. sapiens	SLC25A22	solute carrier family 25 member 22	GO:0043490 malate-aspartate shuttle;GO:0015810 aspartate transmembrane transport;GO:0070778 L-aspartate transmembrane transport		Transporters:Electrochemical Potential-driven transporters; Disease related genes; Potential drug targets	Mitochondria (Uncertain); Additional: Nucleoplasm				0	0	0	0	0	0	0	0	0	0	0	0	1	0	0	0	0	0	0	0	0
5339	PLEC	1	1	0	0	0	0	1	5339	Gene_ID	H. sapiens	5339	H. sapiens	PLEC	plectin	GO:0031581 hemidesmosome assembly;GO:0045104 intermediate filament cytoskeleton organization;GO:0045103 intermediate filament-based process		Predicted intracellular proteins; Cancer-related genes:Mutational cancer driver genes; Disease related genes	Cytosol;Intermediate filaments (Supported); Additional: Focal adhesion sites			(M5947)HALLMARK IL2 STAT5 SIGNALING	0	0	0	1	0	0	0	0	0	0	0	0	0	0	1	0	0	0	0	1	0
5591	PRKDC	0	0	1	1	0	0	1	5591	Gene_ID	H. sapiens	5591	H. sapiens	PRKDC	protein kinase, DNA-activated, catalytic subunit	GO:2001229 negative regulation of response to gamma radiation;GO:2001228 regulation of response to gamma radiation;GO:1905219 regulation of platelet formation	Atypical: PI3/PI4-kinase family	Predicted intracellular proteins; Kinases:Atypical kinases; Potential drug targets; Enzymes; Disease related genes; Cancer-related genes:Candidate cancer biomarkers; ENZYME proteins:Transferases	Nucleoplasm (Enhanced)	Caffeine; SF1126	(M42)PID DNA PK PATHWAY; (M258)PID BARD1 PATHWAY; (M249)PID PI3KCI AKT PATHWAY	(M5925)HALLMARK E2F TARGETS	0	0	0	0	1	0	0	1	0	0	0	0	0	1	0	0	0	0	1	1	0
4062	LY6H	0	0	1	0	1	0	1	4062	Gene_ID	H. sapiens	4062	H. sapiens	LY6H	lymphocyte antigen 6 family member H	GO:0095500 acetylcholine receptor signaling pathway;GO:1905144 response to acetylcholine;GO:1905145 cellular response to acetylcholine		Predicted intracellular proteins					0	0	0	0	0	0	0	0	1	0	0	0	0	0	0	0	0	0	0	0	0
9900	SV2A	1	0	1	0	0	0	1	9900	Gene_ID	H. sapiens	9900	H. sapiens	SV2A	synaptic vesicle glycoprotein 2A	GO:0014052 regulation of gamma-aminobutyric acid secretion;GO:0014051 gamma-aminobutyric acid secretion;GO:0015812 gamma-aminobutyric acid transport		FDA approved drug targets:Small molecule drugs	Cytosol (Approved)	Levetiracetam; Brivaracetam; Seletracetam			0	0	1	0	0	0	0	0	1	0	0	0	1	0	0	0	0	0	0	0	0
39	ACAT2	1	0	0	0	1	0	1	39	Gene_ID	H. sapiens	39	H. sapiens	ACAT2	acetyl-CoA acetyltransferase 2	GO:0006695 cholesterol biosynthetic process;GO:1902653 secondary alcohol biosynthetic process;GO:0006635 fatty acid beta-oxidation		Enzymes; Predicted intracellular proteins; ENZYME proteins:Transferases	Cytosol (Approved); Additional: Nucleoplasm	S-Hydroxycysteine; Coenzyme A		(M5892)HALLMARK CHOLESTEROL HOMEOSTASIS; (M5935)HALLMARK FATTY ACID METABOLISM	0	0	0	0	0	0	0	0	0	0	0	1	0	0	0	0	0	0	0	0	0
7430	EZR	1	0	0	0	1	0	1	7430	Gene_ID	H. sapiens	7430	H. sapiens	EZR	ezrin	GO:0043622 cortical microtubule organization;GO:0001951 intestinal D-glucose absorption;GO:1902896 terminal web assembly		Cancer-related genes:Mutated cancer genes; Predicted intracellular proteins; Cancer-related genes:Candidate cancer biomarkers	Plasma membrane (Enhanced)		(M240)PID SYNDECAN 2 PATHWAY; (M94)PID FAS PATHWAY; (M12)PID RHOA PATHWAY	(M5893)HALLMARK MITOTIC SPINDLE	1	1	0	0	1	0	1	0	0	1	1	0	0	1	0	0	1	0	0	1	0
10409	BASP1	1	1	0	0	0	0	1	10409	Gene_ID	H. sapiens	10409	H. sapiens	BASP1	brain abundant membrane attached signal protein 1	GO:2001074 regulation of metanephric ureteric bud development;GO:2001076 positive regulation of metanephric ureteric bud development;GO:0007354 zygotic determination of anterior/posterior axis, embryo		Predicted intracellular proteins; Transporters:Transporter channels and pores	Plasma membrane (Enhanced)			(M5930)HALLMARK EPITHELIAL MESENCHYMAL TRANSITION	0	0	0	0	0	1	0	0	0	0	0	0	0	0	0	0	0	0	0	0	0
4685	NCAM2	1	0	0	0	1	0	1	4685	Gene_ID	H. sapiens	4685	H. sapiens	NCAM2	neural cell adhesion molecule 2	GO:0007158 neuron cell-cell adhesion;GO:0007413 axonal fasciculation;GO:0106030 neuron projection fasciculation			Nuclear bodies;Plasma membrane (Supported)				0	0	0	0	1	0	0	0	0	0	0	0	0	0	0	0	0	0	0	0	0
84152	PPP1R1B	1	0	0	1	0	1	0	84152	Gene_ID	H. sapiens	84152	H. sapiens	PPP1R1B	protein phosphatase 1 regulatory inhibitor subunit 1B	GO:0007621 negative regulation of female receptivity;GO:0045924 regulation of female receptivity;GO:0060180 female mating behavior		Predicted intracellular proteins					0	0	0	0	0	0	0	0	0	0	0	0	0	0	0	0	0	0	0	0	0
1293	COL6A3	0	0	1	1	1	0	0	1293	Gene_ID	H. sapiens	1293	H. sapiens	COL6A3	collagen type VI alpha 3 chain	GO:0010951 negative regulation of endopeptidase activity;GO:0010466 negative regulation of peptidase activity;GO:0007517 muscle organ development		Predicted intracellular proteins; Disease related genes; Predicted secreted proteins	Endoplasmic reticulum (Approved); Additional: Vesicles		(M5887)NABA BASEMENT MEMBRANES; (M3005)NABA COLLAGENS; (M198)PID SYNDECAN 1 PATHWAY	(M5909)HALLMARK MYOGENESIS; (M5930)HALLMARK EPITHELIAL MESENCHYMAL TRANSITION	1	0	0	0	0	0	0	0	0	0	0	0	0	0	0	0	0	0	0	0	0
9588	PRDX6	0	0	1	1	0	0	1	9588	Gene_ID	H. sapiens	9588	H. sapiens	PRDX6	peroxiredoxin 6	GO:0048026 positive regulation of mRNA splicing, via spliceosome;GO:0042744 hydrogen peroxide catabolic process;GO:0046475 glycerophospholipid catabolic process		ENZYME proteins:Oxidoreductases; Predicted intracellular proteins; ENZYME proteins:Hydrolases; Enzymes	Cytosol;Plasma membrane (Supported)	2-(N-morpholino)ethanesulfonic acid; Copper		(M5938)HALLMARK REACTIVE OXYGEN SPECIES PATHWAY; (M5935)HALLMARK FATTY ACID METABOLISM	1	0	1	0	0	0	0	0	0	0	0	0	0	0	0	0	1	0	0	1	0
8943	AP3D1	1	0	0	0	0	0	1	8943	Gene_ID	H. sapiens	8943	H. sapiens	AP3D1	adaptor related protein complex 3 subunit delta 1	GO:0016182 synaptic vesicle budding from endosome;GO:0048499 synaptic vesicle membrane organization;GO:0051138 positive regulation of NK T cell differentiation		Predicted intracellular proteins; Disease related genes	Cytosol (Approved)				0	1	0	0	0	0	1	1	0	0	0	0	0	0	0	0	0	0	0	0	0
6205	RPS11	0	0	1	1	0	0	0	6205	Gene_ID	H. sapiens	6205	H. sapiens	RPS11	ribosomal protein S11	GO:0006614 SRP-dependent cotranslational protein targeting to membrane;GO:0006613 cotranslational protein targeting to membrane;GO:0045047 protein targeting to ER		Ribosomal proteins; Predicted intracellular proteins	Cytosol;Endoplasmic reticulum (Supported); Additional: Nucleoli				1	1	0	0	0	0	0	1	0	0	0	0	0	0	0	0	1	0	1	0	0
26047	CNTNAP2	0	0	1	0	0	0	1	26047	Gene_ID	H. sapiens	26047	H. sapiens	CNTNAP2	contactin associated protein 2	GO:0071109 superior temporal gyrus development;GO:0045163 clustering of voltage-gated potassium channels;GO:0071205 protein localization to juxtaparanode region of axon		Predicted intracellular proteins; Disease related genes					0	0	0	0	1	0	0	0	0	0	0	0	0	0	0	0	0	0	0	0	0
1604	CD55	0	1	0	0	1	0	0	1604	Gene_ID	H. sapiens	1604	H. sapiens	CD55	CD55 molecule (Cromer blood group)	GO:2000563 positive regulation of CD4-positive, alpha-beta T cell proliferation;GO:0045916 negative regulation of complement activation;GO:1903659 regulation of complement-dependent cytotoxicity		CD markers; Predicted intracellular proteins; Blood group antigen proteins; Disease related genes; Predicted secreted proteins		Chloramphenicol	(M14532)ST PHOSPHOINOSITIDE 3 KINASE PATHWAY	(M5921)HALLMARK COMPLEMENT; (M5932)HALLMARK INFLAMMATORY RESPONSE	0	0	1	0	0	0	1	0	0	0	0	0	0	0	0	0	0	0	0	1	0
140679	SLC32A1	0	0	1	0	1	0	0	140679	Gene_ID	H. sapiens	140679	H. sapiens	SLC32A1	solute carrier family 32 member 1	GO:0098700 neurotransmitter loading into synaptic vesicle;GO:0015812 gamma-aminobutyric acid transport;GO:0015816 glycine transport		Transporters:Electrochemical Potential-driven transporters					0	0	0	0	0	0	1	0	1	0	0	0	1	0	0	0	0	0	0	0	0
27101	CACYBP	1	0	0	0	1	0	0	27101	Gene_ID	H. sapiens	27101	H. sapiens	CACYBP	calcyclin binding protein	GO:0045740 positive regulation of DNA replication;GO:0060416 response to growth hormone;GO:1990830 cellular response to leukemia inhibitory factor		Predicted intracellular proteins	Cytosol (Enhanced); Additional: Nucleoplasm			(M5924)HALLMARK MTORC1 SIGNALING	0	0	0	0	0	0	0	0	0	0	0	0	0	0	0	0	0	1	0	0	0
408	ARRB1	1	0	0	0	1	0	0	408	Gene_ID	H. sapiens	408	H. sapiens	ARRB1	arrestin beta 1	GO:0042699 follicle-stimulating hormone signaling pathway;GO:0090240 positive regulation of histone H4 acetylation;GO:0090239 regulation of histone H4 acetylation		Predicted intracellular proteins	Nucleoplasm (Supported)		(M252)PID IL8 CXCR1 PATHWAY; (M210)PID IL8 CXCR2 PATHWAY; (M86)PID ARF6 PATHWAY	(M5903)HALLMARK NOTCH SIGNALING	0	0	0	0	0	0	1	0	0	1	1	0	0	0	1	0	0	0	0	1	0
6623	SNCG	0	0	0	0	1	0	1	6623	Gene_ID	H. sapiens	6623	H. sapiens	SNCG	synuclein gamma	GO:0014046 dopamine secretion;GO:0014059 regulation of dopamine secretion;GO:0015872 dopamine transport		Predicted intracellular proteins; Transporters:Transporter channels and pores	Centrosome (Supported)			(M5905)HALLMARK ADIPOGENESIS	0	0	0	1	0	0	0	0	1	0	1	0	0	0	0	0	0	0	0	0	0
1212	CLTB	0	1	0	0	0	0	1	1212	Gene_ID	H. sapiens	1212	H. sapiens	CLTB	clathrin light chain B	GO:0048268 clathrin coat assembly;GO:0072583 clathrin-dependent endocytosis;GO:0006898 receptor-mediated endocytosis		Predicted intracellular proteins	Vesicles (Supported); Additional: Cytosol;Plasma membrane		(M243)PID ARF 3PATHWAY	(M5941)HALLMARK UV RESPONSE UP	1	0	0	0	0	0	1	0	0	0	1	0	0	0	0	0	0	0	0	1	0
6616	SNAP25	1	0	0	0	0	0	1	6616	Gene_ID	H. sapiens	6616	H. sapiens	SNAP25	synaptosome associated protein 25	GO:0098967 exocytic insertion of neurotransmitter receptor to postsynaptic membrane;GO:0016081 synaptic vesicle docking;GO:0098969 neurotransmitter receptor transport to postsynaptic membrane		FDA approved drug targets:Biotech drugs; Transporters:Transporter channels and pores; Predicted intracellular proteins; Disease related genes	Plasma membrane (Approved); Additional: Vesicles	Botulinum toxin type A		(M5953)HALLMARK KRAS SIGNALING UP	0	1	1	0	0	0	1	1	1	0	1	0	1	1	0	0	0	0	0	1	0
2596	GAP43	1	0	0	0	0	0	1	2596	Gene_ID	H. sapiens	2596	H. sapiens	GAP43	growth associated protein 43	GO:0016198 axon choice point recognition;GO:0099150 regulation of postsynaptic specialization assembly;GO:0098698 postsynaptic specialization assembly		Predicted intracellular proteins; Transporters:Transporter channels and pores	Plasma membrane (Enhanced)		(M266)PID NCADHERIN PATHWAY		1	0	0	1	1	0	1	0	0	0	0	0	0	1	1	0	0	0	0	0	0
64077	LHPP	1	0	0	0	0	0	1	64077	Gene_ID	H. sapiens	64077	H. sapiens	LHPP	phospholysine phosphohistidine inorganic pyrophosphate phosphatase	GO:0009168 purine ribonucleoside monophosphate biosynthetic process;GO:0009127 purine nucleoside monophosphate biosynthetic process;GO:0009156 ribonucleoside monophosphate biosynthetic process		Enzymes; Predicted intracellular proteins; ENZYME proteins:Hydrolases	Cytosol;Nuclear speckles (Supported)			(M5937)HALLMARK GLYCOLYSIS	0	0	0	0	0	0	0	0	0	0	0	0	0	0	0	1	0	0	0	0	0
79180	EFHD2	1	0	0	0	1	0	0	79180	Gene_ID	H. sapiens	79180	H. sapiens	EFHD2	EF-hand domain family member D2			Predicted intracellular proteins	Cytosol (Approved)				0	0	0	0	0	1	0	0	0	0	0	0	0	0	0	0	0	0	0	0	0
5786	PTPRA	1	0	0	0	1	0	0	5786	Gene_ID	H. sapiens	5786	H. sapiens	PTPRA	protein tyrosine phosphatase receptor type A	GO:0051893 regulation of focal adhesion assembly;GO:0090109 regulation of cell-substrate junction assembly;GO:0150116 regulation of cell-substrate junction organization		Enzymes; Predicted intracellular proteins; ENZYME proteins:Hydrolases	Vesicles (Approved); Additional: Nucleoplasm		(M277)PID INTEGRIN A4B1 PATHWAY; (M17761)ST WNT BETA CATENIN PATHWAY; (M16)PID INSULIN PATHWAY		1	0	0	1	1	0	0	0	1	0	0	0	0	0	0	0	0	0	0	1	0
3371	TNC	1	0	0	0	0	0	1	3371	Gene_ID	H. sapiens	3371	H. sapiens	TNC	tenascin C	GO:0060739 mesenchymal-epithelial cell signaling involved in prostate gland development;GO:0060447 bud outgrowth involved in lung branching;GO:0071798 response to prostaglandin D		Disease related genes; Predicted intracellular proteins; Cancer-related genes:Candidate cancer biomarkers; Predicted secreted proteins			(M118)PID INTEGRIN A9B1 PATHWAY; (M165)PID SYNDECAN 4 PATHWAY; (M53)PID INTEGRIN3 PATHWAY	(M5890)HALLMARK TNFA SIGNALING VIA NFKB; (M5930)HALLMARK EPITHELIAL MESENCHYMAL TRANSITION	0	0	0	1	1	0	0	0	0	0	0	0	0	0	1	0	0	0	0	1	0
7280	TUBB2A	0	0	1	0	1	0	0	7280	Gene_ID	H. sapiens	7280	H. sapiens	TUBB2A	tubulin beta 2A class IIa	GO:0001764 neuron migration;GO:0000226 microtubule cytoskeleton organization;GO:0007017 microtubule-based process		Predicted intracellular proteins; Disease related genes	Microtubules (Supported); Additional: Cytokinetic bridge;Mitotic spindle	CYT997; Phenethyl Isothiocyanate	(M32)PID HDAC CLASSIII PATHWAY; (M30)PID HDAC CLASSII PATHWAY	(M5922)HALLMARK UNFOLDED PROTEIN RESPONSE; (M5890)HALLMARK TNFA SIGNALING VIA NFKB	1	0	0	0	0	1	1	0	0	0	0	0	0	0	1	0	0	0	0	1	0
414149	ACBD7	1	0	0	0	1	0	0	414149	Gene_ID	H. sapiens	414149	H. sapiens	ACBD7	acyl-CoA binding domain containing 7			Predicted intracellular proteins	Cytosol;Vesicles (Approved)				0	0	0	0	0	0	0	0	0	0	0	0	0	0	0	0	0	0	0	0	0
51752	ERAP1	1	0	0	0	1	0	0	51752	Gene_ID	H. sapiens	51752	H. sapiens	ERAP1	endoplasmic reticulum aminopeptidase 1	GO:0019885 antigen processing and presentation of endogenous peptide antigen via MHC class I;GO:0002483 antigen processing and presentation of endogenous peptide antigen;GO:0019883 antigen processing and presentation of endogenous antigen		Enzymes; Predicted intracellular proteins; Peptidases:Metallopeptidases; Predicted secreted proteins	Cytosol;Nucleoplasm (Approved); Additional: Plasma membrane				0	0	0	0	0	0	0	0	0	0	0	0	0	0	0	0	0	0	0	1	0
4974	OMG	0	0	0	0	1	0	1	4974	Gene_ID	H. sapiens	4974	H. sapiens	OMG	oligodendrocyte myelin glycoprotein	GO:0031102 neuron projection regeneration;GO:0050771 negative regulation of axonogenesis;GO:0010977 negative regulation of neuron projection development		Predicted intracellular proteins			(M153)PID P75 NTR PATHWAY		0	0	0	0	1	0	0	0	0	1	0	0	0	1	0	0	0	0	0	0	0
5879	RAC1	1	0	0	0	0	0	1	5879	Gene_ID	H. sapiens	5879	H. sapiens	RAC1	Rac family small GTPase 1	GO:0032707 negative regulation of interleukin-23 production;GO:0032627 interleukin-23 production;GO:0032667 regulation of interleukin-23 production		Cancer-related genes:Mutated cancer genes; Predicted intracellular proteins; RAS pathway related proteins; Cancer-related genes:Mutational cancer driver genes; Cancer-related genes:Candidate cancer biomarkers	Cytosol;Nucleoplasm (Approved); Additional: Nucleoli	Azathioprine; Guanosine-5'-Diphosphate	(M120)PID ARF6 DOWNSTREAM PATHWAY; (M243)PID ARF 3PATHWAY; (M273)PID EPHA2 FWD PATHWAY	(M5923)HALLMARK PI3K AKT MTOR SIGNALING; (M5946)HALLMARK COAGULATION	1	0	1	1	1	1	1	0	0	1	1	0	0	1	1	0	1	0	0	1	0
9377	COX5A	1	0	0	0	1	0	0	9377	Gene_ID	H. sapiens	9377	H. sapiens	COX5A	cytochrome c oxidase subunit 5A	GO:0006123 mitochondrial electron transport, cytochrome c to oxygen;GO:0019646 aerobic electron transport chain;GO:0009060 aerobic respiration		Potential drug targets; Predicted intracellular proteins; Transporters:Primary Active Transporters; Disease related genes		Cholic Acid; N-Formylmethionine		(M5926)HALLMARK MYC TARGETS V1; (M5936)HALLMARK OXIDATIVE PHOSPHORYLATION	1	0	0	0	0	0	0	0	0	0	0	0	0	0	0	0	0	0	0	1	0
1175	AP2S1	1	0	0	0	1	0	0	1175	Gene_ID	H. sapiens	1175	H. sapiens	AP2S1	adaptor related protein complex 2 subunit sigma 1	GO:0032799 low-density lipoprotein receptor particle metabolic process;GO:0032802 low-density lipoprotein particle receptor catabolic process;GO:0048268 clathrin coat assembly		Predicted intracellular proteins; Disease related genes				(M5910)HALLMARK PROTEIN SECRETION; (M5941)HALLMARK UV RESPONSE UP	1	0	0	0	0	0	1	0	0	0	1	0	0	0	0	0	1	0	0	1	0
214	ALCAM	1	0	0	0	0	0	1	214	Gene_ID	H. sapiens	214	H. sapiens	ALCAM	activated leukocyte cell adhesion molecule	GO:0031290 retinal ganglion cell axon guidance;GO:0008045 motor neuron axon guidance;GO:0048846 axon extension involved in axon guidance		CD markers; Transporters:Accessory Factors Involved in Transport; Cancer-related genes:Candidate cancer biomarkers				(M5892)HALLMARK CHOLESTEROL HOMEOSTASIS; (M5947)HALLMARK IL2 STAT5 SIGNALING	1	0	0	0	1	0	1	0	0	0	0	0	0	0	0	0	0	0	0	0	0
8904	CPNE1	1	0	0	0	1	0	0	8904	Gene_ID	H. sapiens	8904	H. sapiens	CPNE1	copine 1	GO:1903265 positive regulation of tumor necrosis factor-mediated signaling pathway;GO:1901223 negative regulation of NIK/NF-kappaB signaling;GO:0001961 positive regulation of cytokine-mediated signaling pathway		Predicted intracellular proteins	Nuclear membrane;Nucleoplasm (Supported)	Theophylline			0	0	1	0	1	0	0	0	0	0	0	0	0	0	0	1	0	1	0	1	0
51520	LARS	1	0	0	0	1	0	0	51520	Gene_ID	H. sapiens	51520	H. sapiens	LARS1	leucyl-tRNA synthetase 1	GO:0006425 glutaminyl-tRNA aminoacylation;GO:0006429 leucyl-tRNA aminoacylation;GO:0071233 cellular response to leucine		Predicted intracellular proteins; Potential drug targets; ENZYME proteins:Ligase; Enzymes; Disease related genes	Cytosol;Nuclear bodies (Approved)	Leucine			1	0	0	0	0	0	0	0	0	1	0	1	0	0	0	0	0	0	1	0	0
6543	SLC8A2	1	0	0	1	0	0	0	6543	Gene_ID	H. sapiens	6543	H. sapiens	SLC8A2	solute carrier family 8 member A2	GO:0098874 spike train;GO:0099608 regulation of action potential firing pattern;GO:1990034 calcium ion export across plasma membrane		Transporters:Electrochemical Potential-driven transporters					0	0	0	1	0	0	0	0	1	0	0	0	0	0	1	0	0	0	0	1	0
23499	MACF1	0	0	0	0	1	0	1	23499	Gene_ID	H. sapiens	23499	H. sapiens	MACF1	microtubule actin crosslinking factor 1	GO:0150011 regulation of neuron projection arborization;GO:0140058 neuron projection arborization;GO:0045773 positive regulation of axon extension		Predicted intracellular proteins	Actin filaments;Cell Junctions;Plasma membrane (Supported)				0	1	0	1	1	0	1	1	0	1	0	0	0	1	1	0	0	0	0	1	0
51606	ATP6V1H	1	0	0	0	1	0	0	51606	Gene_ID	H. sapiens	51606	H. sapiens	ATP6V1H	ATPase H+ transporting V1 subunit H	GO:0007035 vacuolar acidification;GO:0090383 phagosome acidification;GO:0050690 regulation of defense response to virus by virus		Predicted intracellular proteins; Transporters:Primary Active Transporters	Actin filaments;Cytosol (Supported); Additional: Plasma membrane			(M5910)HALLMARK PROTEIN SECRETION; (M5936)HALLMARK OXIDATIVE PHOSPHORYLATION	1	0	0	0	0	0	1	0	0	0	1	0	0	0	0	0	0	0	0	1	0
7171	TPM4	1	0	0	0	0	0	1	7171	Gene_ID	H. sapiens	7171	H. sapiens	TPM4	tropomyosin 4	GO:0030049 muscle filament sliding;GO:0033275 actin-myosin filament sliding;GO:0070252 actin-mediated cell contraction		Predicted intracellular proteins; Cancer-related genes	Actin filaments (Approved); Additional: Cytosol	Phenethyl Isothiocyanate		(M5930)HALLMARK EPITHELIAL MESENCHYMAL TRANSITION	0	0	0	0	0	1	0	0	0	1	0	0	0	0	0	0	0	0	0	0	0
7905	REEP5	0	0	1	0	0	0	1	7905	Gene_ID	H. sapiens	7905	H. sapiens	REEP5	receptor accessory protein 5	GO:0007029 endoplasmic reticulum organization;GO:0032386 regulation of intracellular transport;GO:0010256 endomembrane system organization			Endoplasmic reticulum (Supported)			(M5905)HALLMARK ADIPOGENESIS	0	0	0	0	0	0	0	0	0	0	0	0	0	0	0	0	0	0	0	0	0
4082	MARCKS	1	0	0	0	1	0	0	4082	Gene_ID	H. sapiens	4082	H. sapiens	MARCKS	myristoylated alanine rich protein kinase C substrate	GO:0051764 actin crosslink formation;GO:0051017 actin filament bundle assembly;GO:0061572 actin filament bundle organization		Predicted intracellular proteins	Plasma membrane (Approved); Additional: Cytosol;Endoplasmic reticulum;Nucleoplasm			(M5893)HALLMARK MITOTIC SPINDLE; (M5890)HALLMARK TNFA SIGNALING VIA NFKB; (M5901)HALLMARK G2M CHECKPOINT	0	0	0	0	0	0	0	0	0	1	0	0	0	0	0	0	0	0	0	0	0
220296	HEPACAM	1	0	0	0	0	0	1	220296	Gene_ID	H. sapiens	220296	H. sapiens	HEPACAM	hepatic and glial cell adhesion molecule	GO:0007050 cell cycle arrest;GO:0045786 negative regulation of cell cycle;GO:0040008 regulation of growth		Potential drug targets; Transporters:Accessory Factors Involved in Transport; Disease related genes	Vesicles (Approved)				0	0	0	0	0	0	0	0	0	0	0	0	0	0	0	0	0	0	0	1	0
54832	VPS13C	0	0	0	0	1	0	1	54832	Gene_ID	H. sapiens	54832	H. sapiens	VPS13C	vacuolar protein sorting 13 homolog C	GO:1905089 regulation of parkin-mediated stimulation of mitophagy in response to mitochondrial depolarization;GO:1905090 negative regulation of parkin-mediated stimulation of mitophagy in response to mitochondrial depolarization;GO:0061734 parkin-mediated stimulation of mitophagy in response to mitochondrial depolarization		Predicted intracellular proteins; Disease related genes	Microtubules (Approved)				0	0	0	0	0	0	1	1	0	1	0	0	0	0	0	0	0	0	0	0	0
126393	HSPB6	0	0	1	0	0	1	0	126393	Gene_ID	H. sapiens	126393	H. sapiens	HSPB6	heat shock protein family B (small) member 6	GO:0010667 negative regulation of cardiac muscle cell apoptotic process;GO:0010664 negative regulation of striated muscle cell apoptotic process;GO:0010665 regulation of cardiac muscle cell apoptotic process		Predicted intracellular proteins	Cytosol (Supported); Additional: Golgi apparatus;Nucleoli				0	0	0	0	0	0	0	0	0	0	0	0	0	0	0	0	0	0	0	0	0
6804	STX1A	0	0	1	0	0	0	1	6804	Gene_ID	H. sapiens	6804	H. sapiens	STX1A	syntaxin 1A	GO:0010701 positive regulation of norepinephrine secretion;GO:0010807 regulation of synaptic vesicle priming;GO:0009629 response to gravity		Transporters:Accessory Factors Involved in Transport; Predicted intracellular proteins; Transporters:Transporter channels and pores	Vesicles (Approved); Additional: Nuclear membrane				0	1	1	0	0	0	1	0	1	1	1	0	1	0	0	0	0	0	0	1	0
5208	PFKFB2	0	1	0	0	0	0	1	5208	Gene_ID	H. sapiens	5208	H. sapiens	PFKFB2	6-phosphofructo-2-kinase/fructose-2,6-biphosphatase 2	GO:0033133 positive regulation of glucokinase activity;GO:0006003 fructose 2,6-bisphosphate metabolic process;GO:1903301 positive regulation of hexokinase activity		Enzymes; Predicted intracellular proteins; ENZYME proteins:Hydrolases; ENZYME proteins:Transferases	Nucleoplasm (Enhanced)				0	0	0	0	0	0	0	0	0	0	0	1	0	0	0	1	0	0	0	1	0
23122	CLASP2	1	0	0	0	1	0	0	23122	Gene_ID	H. sapiens	23122	H. sapiens	CLASP2	cytoplasmic linker associated protein 2	GO:1903690 negative regulation of wound healing, spreading of epidermal cells;GO:0110011 regulation of basement membrane organization;GO:1904259 regulation of basement membrane assembly involved in embryonic body morphogenesis		Predicted intracellular proteins	Golgi apparatus (Supported); Additional: Cytosol				1	1	0	1	1	1	1	0	0	1	1	0	0	0	1	0	0	0	0	1	0
10075	HUWE1	0	1	0	0	1	0	0	10075	Gene_ID	H. sapiens	10075	H. sapiens	HUWE1	HECT, UBA and WWE domain containing E3 ubiquitin protein ligase 1	GO:0010637 negative regulation of mitochondrial fusion;GO:0098779 positive regulation of mitophagy in response to mitochondrial depolarization;GO:0010635 regulation of mitochondrial fusion		Predicted intracellular proteins; Potential drug targets; Enzymes; Cancer-related genes:Mutational cancer driver genes; Disease related genes; ENZYME proteins:Transferases	Cytosol;Nucleoplasm (Enhanced)		(M261)PID P53 REGULATION PATHWAY; (M66)PID MYC ACTIV PATHWAY	(M5947)HALLMARK IL2 STAT5 SIGNALING	0	0	1	0	0	0	0	1	0	1	0	0	1	0	0	0	0	0	0	1	0
6102	RP2	0	1	0	0	1	0	0	6102	Gene_ID	H. sapiens	6102	H. sapiens	RP2	RP2 activator of ARL3 GTPase	GO:0007023 post-chaperonin tubulin folding pathway;GO:0006892 post-Golgi vesicle-mediated transport;GO:0007601 visual perception		Predicted intracellular proteins; Disease related genes	Nucleoplasm;Plasma membrane (Approved); Additional: Nuclear bodies				0	0	0	0	0	0	1	0	0	0	0	0	0	0	0	0	0	0	0	0	0
4035	LRP1	1	0	0	0	0	0	1	4035	Gene_ID	H. sapiens	4035	H. sapiens	LRP1	LDL receptor related protein 1	GO:0048687 positive regulation of sprouting of injured axon;GO:0048691 positive regulation of axon extension involved in regeneration;GO:0048674 collateral sprouting of injured axon		CD markers; Predicted intracellular proteins; Candidate cardiovascular disease genes; Disease related genes	Vesicles (Approved); Additional: Nucleoplasm	Antihemophilic factor, human recombinant; Tenecteplase; Coagulation Factor IX (Recombinant); Lanoteplase; Coagulation Factor IX Human; Lonoctocog alfa; Moroctocog alfa	(M17761)ST WNT BETA CATENIN PATHWAY; (M159)PID AMB2 NEUTROPHILS PATHWAY; (M174)PID UPA UPAR PATHWAY	(M5946)HALLMARK COAGULATION; (M5921)HALLMARK COMPLEMENT; (M5930)HALLMARK EPITHELIAL MESENCHYMAL TRANSITION	0	1	1	1	1	0	1	0	0	1	1	0	0	1	1	0	0	0	0	1	0
257194	NEGR1	0	0	0	0	1	0	1	257194	Gene_ID	H. sapiens	257194	H. sapiens	NEGR1	neuronal growth regulator 1	GO:0007631 feeding behavior;GO:0010976 positive regulation of neuron projection development;GO:0007626 locomotory behavior			Actin filaments;Cytosol;Vesicles (Approved)			(M5915)HALLMARK APICAL JUNCTION	0	0	0	0	0	0	0	0	0	0	0	0	0	1	0	0	0	0	0	0	0
5693	PSMB5	1	0	0	0	1	0	0	5693	Gene_ID	H. sapiens	5693	H. sapiens	PSMB5	proteasome 20S subunit beta 5	GO:0010499 proteasomal ubiquitin-independent protein catabolic process;GO:0006521 regulation of cellular amino acid metabolic process;GO:1902036 regulation of hematopoietic stem cell differentiation		Predicted intracellular proteins; FDA approved drug targets:Small molecule drugs; ENZYME proteins:Hydrolases; Enzymes; Peptidases:Threonine-type peptidases	Centrosome;Nucleoplasm (Supported)	Bortezomib; (3AR,6R,6AS)-6-((S)-((S)-CYCLOHEX-2-ENYL)(HYDROXY)METHYL)-6A-METHYL-4-OXO-HEXAHYDRO-2H-FURO[3,2-C]PYRROLE-6-CARBALDEHYDE; Carfilzomib		(M5924)HALLMARK MTORC1 SIGNALING	1	0	0	0	0	0	0	0	0	0	0	1	0	0	0	0	0	0	0	1	0
2775	GNAO1	1	0	0	0	1	0	0	2775	Gene_ID	H. sapiens	2775	H. sapiens	GNAO1	G protein subunit alpha o1	GO:0014072 response to isoquinoline alkaloid;GO:0043278 response to morphine;GO:0007223 Wnt signaling pathway, calcium modulating pathway		Predicted intracellular proteins; Disease related genes			(M64)PID S1P S1P4 PATHWAY; (M103)PID S1P S1P1 PATHWAY; (M155)PID S1P META PATHWAY	(M5909)HALLMARK MYOGENESIS	0	0	0	0	0	0	1	0	0	0	0	0	0	0	0	0	0	1	0	1	0
3192	HNRNPU	1	0	1	0	0	0	0	3192	Gene_ID	H. sapiens	3192	H. sapiens	HNRNPU	heterogeneous nuclear ribonucleoprotein U	GO:1902889 protein localization to spindle microtubule;GO:1990280 RNA localization to chromatin;GO:0098961 dendritic transport of ribonucleoprotein complex		Predicted intracellular proteins; Disease related genes	Nucleoplasm (Enhanced)			(M5941)HALLMARK UV RESPONSE UP; (M5901)HALLMARK G2M CHECKPOINT; (M5926)HALLMARK MYC TARGETS V1	1	0	0	0	0	0	0	1	0	1	0	0	0	0	0	0	0	0	0	1	0
10155	TRIM28	1	0	0	0	1	0	0	10155	Gene_ID	H. sapiens	10155	H. sapiens	TRIM28	tripartite motif containing 28	GO:1901536 negative regulation of DNA demethylation;GO:2000653 regulation of genetic imprinting;GO:0060028 convergent extension involved in axis elongation		Enzymes; Predicted intracellular proteins; ENZYME proteins:Transferases	Nucleoplasm (Enhanced)		(M84)PID ATM PATHWAY; (M261)PID P53 REGULATION PATHWAY; (M40)PID E2F PATHWAY	(M5926)HALLMARK MYC TARGETS V1	0	0	0	0	0	0	1	1	0	1	0	0	0	0	0	0	0	0	0	1	0
55915	LANCL2	1	0	0	0	1	0	0	55915	Gene_ID	H. sapiens	55915	H. sapiens	LANCL2	LanC like 2	GO:0009737 response to abscisic acid;GO:0009738 abscisic acid-activated signaling pathway;GO:0009787 regulation of abscisic acid-activated signaling pathway		Predicted intracellular proteins	Cytosol;Nucleoplasm (Supported)				0	0	0	0	0	0	0	0	0	0	0	0	0	0	0	0	0	0	0	0	0
2039	DMTN	0	0	0	0	1	0	1	2039	Gene_ID	H. sapiens	2039	H. sapiens	DMTN	dematin actin binding protein	GO:0070560 protein secretion by platelet;GO:1901731 positive regulation of platelet aggregation;GO:0035585 calcium-mediated signaling using extracellular calcium source		Predicted intracellular proteins				(M5945)HALLMARK HEME METABOLISM	0	1	1	1	1	0	0	1	0	1	0	0	0	1	1	0	0	1	0	0	0
283209	PGM2L1	0	0	1	0	1	0	0	283209	Gene_ID	H. sapiens	283209	H. sapiens	PGM2L1	phosphoglucomutase 2 like 1	GO:0019388 galactose catabolic process;GO:0006012 galactose metabolic process;GO:0005980 glycogen catabolic process		Enzymes; Predicted intracellular proteins; ENZYME proteins:Transferases	Mitochondria (Approved)				0	0	0	0	0	0	0	0	0	0	0	1	0	0	0	1	0	0	0	0	0
5936	RBM4	1	0	0	0	0	0	1	5936	Gene_ID	H. sapiens	5936	H. sapiens	RBM4	RNA binding motif protein 4	GO:0002192 IRES-dependent translational initiation of linear mRNA;GO:0110017 cap-independent translational initiation of linear mRNA;GO:0097167 circadian regulation of translation		Predicted intracellular proteins	Nucleoplasm (Approved); Additional: Cytosol			(M5953)HALLMARK KRAS SIGNALING UP	1	0	0	0	0	0	0	1	0	0	0	0	0	0	0	0	0	0	1	0	0
4741	NEFM	0	0	1	1	0	0	0	4741	Gene_ID	H. sapiens	4741	H. sapiens	NEFM	neurofilament medium chain	GO:0033693 neurofilament bundle assembly;GO:0045110 intermediate filament bundle assembly;GO:0045109 intermediate filament organization		Predicted intracellular proteins	Intermediate filaments (Enhanced)				0	0	0	0	0	0	0	0	0	1	0	0	0	0	0	0	0	0	0	0	0
221476	PI16	0	0	1	1	0	0	0	221476	Gene_ID	H. sapiens	221476	H. sapiens	PI16	peptidase inhibitor 16	GO:0061052 negative regulation of cell growth involved in cardiac muscle cell development;GO:0061050 regulation of cell growth involved in cardiac muscle cell development;GO:0055022 negative regulation of cardiac muscle tissue growth		Predicted secreted proteins					0	0	0	0	0	0	0	0	0	0	0	0	0	0	0	0	0	0	0	0	0
9551	ATP5J2	0	0	0	0	0	1	1	9551	Gene_ID	H. sapiens	9551	H. sapiens	ATP5MF	ATP synthase membrane subunit f	GO:0042776 mitochondrial ATP synthesis coupled proton transport;GO:0015985 energy coupled proton transport, down electrochemical gradient;GO:0015986 ATP synthesis coupled proton transport		Predicted intracellular proteins	Mitochondria (Supported); Additional: Nuclear membrane			(M5936)HALLMARK OXIDATIVE PHOSPHORYLATION	0	0	0	0	0	0	1	0	0	0	0	0	0	0	0	1	0	0	0	0	0
53826	FXYD6	0	0	0	0	1	0	1	53826	Gene_ID	H. sapiens	53826	H. sapiens	FXYD6	FXYD domain containing ion transport regulator 6	GO:2000649 regulation of sodium ion transmembrane transporter activity;GO:1903779 regulation of cardiac conduction;GO:1902305 regulation of sodium ion transmembrane transport		Transporters:Transporter channels and pores	Cytosol;Nucleoplasm (Approved)				0	0	0	0	0	0	0	0	0	0	0	0	0	0	0	0	0	0	0	0	0
51382	ATP6V1D	1	0	0	0	1	0	0	51382	Gene_ID	H. sapiens	51382	H. sapiens	ATP6V1D	ATPase H+ transporting V1 subunit D	GO:0090383 phagosome acidification;GO:0033572 transferrin transport;GO:0090382 phagosome maturation		Predicted intracellular proteins	Nucleoplasm (Approved)			(M5924)HALLMARK MTORC1 SIGNALING; (M5936)HALLMARK OXIDATIVE PHOSPHORYLATION	1	0	1	0	0	0	1	0	0	0	0	0	0	0	0	0	0	0	0	0	0
4905	NSF	1	0	1	0	0	0	0	4905	Gene_ID	H. sapiens	4905	H. sapiens	NSF	N-ethylmaleimide sensitive factor, vesicle fusing ATPase	GO:0048211 Golgi vesicle docking;GO:0035494 SNARE complex disassembly;GO:0001921 positive regulation of receptor recycling		Enzymes; Predicted intracellular proteins; ENZYME proteins:Hydrolases; Transporters:Transporter channels and pores	Cytosol (Supported); Additional: Golgi apparatus	1-Ethyl-Pyrrolidine-2,5-Dione			0	1	0	0	0	0	1	1	0	1	1	0	1	0	0	0	0	0	0	0	0
30833	NT5C	0	0	0	0	1	0	1	30833	Gene_ID	H. sapiens	30833	H. sapiens	NT5C	5', 3'-nucleotidase, cytosolic	GO:0006204 IMP catabolic process;GO:0046054 dGMP metabolic process;GO:0046055 dGMP catabolic process		Predicted intracellular proteins	Cytosol (Supported)			(M5898)HALLMARK DNA REPAIR	1	0	0	0	0	0	0	0	0	0	0	1	0	0	0	1	0	0	0	0	0
4924	NUCB1	0	1	0	0	0	0	1	4924	Gene_ID	H. sapiens	4924	H. sapiens	NUCB1	nucleobindin 1	GO:0072718 response to cisplatin;GO:1903533 regulation of protein targeting;GO:0033157 regulation of intracellular protein transport		Predicted secreted proteins	Golgi apparatus (Supported); Additional: Microtubules	Calcium citrate; Calcium Phosphate; Calcium phosphate dihydrate			0	0	0	0	0	0	0	1	0	0	0	0	0	0	0	0	0	0	0	1	0
59353	TMEM35A	0	0	1	0	0	1	0	59353	Gene_ID	H. sapiens	59353	H. sapiens	TMEM35A	transmembrane protein 35A				Vesicles (Supported); Additional: Cytosol;Focal adhesion sites				0	0	0	0	0	0	0	0	0	0	0	0	0	0	0	0	0	0	0	0	0
375790	AGRN	0	0	0	0	1	0	1	375790	Gene_ID	H. sapiens	375790	H. sapiens	AGRN	agrin	GO:0045887 positive regulation of synaptic growth at neuromuscular junction;GO:1904398 positive regulation of neuromuscular junction development;GO:0008582 regulation of synaptic growth at neuromuscular junction		Predicted intracellular proteins; Disease related genes; Predicted secreted proteins	Cytosol (Approved); Additional: Plasma membrane		(M5887)NABA BASEMENT MEMBRANES; (M3008)NABA ECM GLYCOPROTEINS; (M5884)NABA CORE MATRISOME	(M5909)HALLMARK MYOGENESIS; (M5937)HALLMARK GLYCOLYSIS	1	1	0	1	0	0	0	0	1	1	0	0	0	1	0	1	0	0	0	0	0
7520	XRCC5	1	0	0	0	1	0	0	7520	Gene_ID	H. sapiens	7520	H. sapiens	XRCC5	X-ray repair cross complementing 5	GO:0034462 small-subunit processome assembly;GO:1904430 negative regulation of t-circle formation;GO:0071475 cellular hyperosmotic salinity response		Predicted intracellular proteins; Cancer-related genes:Candidate cancer biomarkers	Nucleoplasm (Enhanced)		(M42)PID DNA PK PATHWAY; (M258)PID BARD1 PATHWAY; (M58)PID AR PATHWAY	(M5908)HALLMARK ANDROGEN RESPONSE	0	0	1	0	0	0	0	0	0	1	0	0	0	1	0	0	0	0	0	1	0
25813	SAMM50	1	0	0	0	0	1	0	25813	Gene_ID	H. sapiens	25813	H. sapiens	SAMM50	SAMM50 sorting and assembly machinery component	GO:0007008 outer mitochondrial membrane organization;GO:0045040 protein insertion into mitochondrial outer membrane;GO:0042407 cristae formation		Predicted intracellular proteins; Transporters:Transporter channels and pores	Mitochondria (Supported)			(M5905)HALLMARK ADIPOGENESIS	0	1	0	0	0	1	1	1	0	0	0	0	0	0	0	0	0	0	0	0	0
22919	MAPRE1	0	0	0	0	1	0	1	22919	Gene_ID	H. sapiens	22919	H. sapiens	MAPRE1	microtubule associated protein RP/EB family member 1	GO:1903031 regulation of microtubule plus-end binding;GO:1903033 positive regulation of microtubule plus-end binding;GO:1904825 protein localization to microtubule plus-end		Predicted intracellular proteins	Centriolar satellite;Cytosol (Enhanced)		(M266)PID NCADHERIN PATHWAY	(M5893)HALLMARK MITOTIC SPINDLE	0	0	0	0	0	1	1	0	0	1	0	0	0	0	0	0	0	0	0	1	0
5250	SLC25A3	0	1	0	0	0	0	1	5250	Gene_ID	H. sapiens	5250	H. sapiens	SLC25A3	solute carrier family 25 member 3	GO:0035435 phosphate ion transmembrane transport;GO:0006817 phosphate ion transport;GO:0098661 inorganic anion transmembrane transport		Transporters:Electrochemical Potential-driven transporters; Predicted intracellular proteins; Disease related genes; Potential drug targets	Mitochondria (Supported)		(M195)PID CMYB PATHWAY	(M5926)HALLMARK MYC TARGETS V1; (M5936)HALLMARK OXIDATIVE PHOSPHORYLATION	0	0	0	0	0	0	0	0	0	0	0	0	0	0	0	0	0	0	0	0	0
1465	CSRP1	0	0	1	0	0	0	1	1465	Gene_ID	H. sapiens	1465	H. sapiens	CSRP1	cysteine and glycine rich protein 1	GO:0045214 sarcomere organization;GO:0030239 myofibril assembly;GO:0070527 platelet aggregation		Predicted intracellular proteins		Artenimol		(M5946)HALLMARK COAGULATION; (M5921)HALLMARK COMPLEMENT	1	0	0	0	1	0	0	0	0	1	0	0	0	0	1	0	1	0	0	0	0
9324	HMGN3	0	0	1	1	0	0	0	9324	Gene_ID	H. sapiens	9324	H. sapiens	HMGN3	high mobility group nucleosomal binding domain 3	GO:0061178 regulation of insulin secretion involved in cellular response to glucose stimulus;GO:0035773 insulin secretion involved in cellular response to glucose stimulus;GO:0071333 cellular response to glucose stimulus		Predicted intracellular proteins	Nucleoplasm (Supported); Additional: Cytosol				0	0	0	0	0	0	0	0	0	0	0	0	0	0	0	0	0	0	0	0	0
219287	AMER2	0	1	0	0	0	0	1	219287	Gene_ID	H. sapiens	219287	H. sapiens	AMER2	APC membrane recruitment protein 2	GO:0007398 ectoderm development;GO:0090090 negative regulation of canonical Wnt signaling pathway;GO:0030178 negative regulation of Wnt signaling pathway		Predicted intracellular proteins	Plasma membrane (Supported)				0	0	0	0	0	0	0	0	0	0	0	0	0	0	0	0	0	0	0	1	0
35	ACADS	1	0	0	0	1	0	0	35	Gene_ID	H. sapiens	35	H. sapiens	ACADS	acyl-CoA dehydrogenase short chain	GO:0046359 butyrate catabolic process;GO:0019605 butyrate metabolic process;GO:0019626 short-chain fatty acid catabolic process		Predicted intracellular proteins; Potential drug targets; Enzymes; Disease related genes; ENZYME proteins:Oxidoreductases	Mitochondria (Enhanced); Additional: Centrosome;Nucleoplasm	NADH; Acetoacetyl-CoA; Flavin adenine dinucleotide		(M5935)HALLMARK FATTY ACID METABOLISM; (M5905)HALLMARK ADIPOGENESIS	0	0	0	0	0	0	0	0	0	0	0	1	0	0	0	0	0	0	0	0	0
7857	SCG2	0	1	0	0	0	0	1	7857	Gene_ID	H. sapiens	7857	H. sapiens	SCG2	secretogranin II	GO:0050930 induction of positive chemotaxis;GO:0048245 eosinophil chemotaxis;GO:0072677 eosinophil migration		Predicted secreted proteins	Golgi apparatus (Approved); Additional: Vesicles			(M5919)HALLMARK HEDGEHOG SIGNALING; (M5930)HALLMARK EPITHELIAL MESENCHYMAL TRANSITION	0	0	0	0	1	0	0	0	0	0	0	0	0	0	0	0	0	0	0	1	0
1291	COL6A1	0	0	0	1	1	0	0	1291	Gene_ID	H. sapiens	1291	H. sapiens	COL6A1	collagen type VI alpha 1 chain	GO:0035987 endodermal cell differentiation;GO:0001706 endoderm formation;GO:0071230 cellular response to amino acid stimulus		Disease related genes; Cancer-related genes:Candidate cancer biomarkers; Predicted secreted proteins	Cytosol (Approved)		(M5887)NABA BASEMENT MEMBRANES; (M3005)NABA COLLAGENS; (M198)PID SYNDECAN 1 PATHWAY	(M5947)HALLMARK IL2 STAT5 SIGNALING	1	0	0	0	0	0	0	0	0	0	0	0	0	0	0	0	0	0	0	0	0
6201	RPS7	1	0	0	0	1	0	0	6201	Gene_ID	H. sapiens	6201	H. sapiens	RPS7	ribosomal protein S7	GO:1902255 positive regulation of intrinsic apoptotic signaling pathway by p53 class mediator;GO:1904667 negative regulation of ubiquitin protein ligase activity;GO:0051444 negative regulation of ubiquitin-protein transferase activity		Ribosomal proteins; Predicted intracellular proteins; Disease related genes	Cytosol;Endoplasmic reticulum (Approved)				1	1	0	0	0	0	0	1	0	0	0	0	0	0	0	0	0	0	1	1	0
5954	RCN1	0	0	0	0	1	0	1	5954	Gene_ID	H. sapiens	5954	H. sapiens	RCN1	reticulocalbin 1	GO:0043010 camera-type eye development;GO:0001701 in utero embryonic development;GO:0001654 eye development		Predicted intracellular proteins	Endoplasmic reticulum (Supported)				0	0	0	0	0	0	0	0	0	0	0	0	0	0	0	0	1	0	0	1	0
84617	TUBB6	1	0	0	0	0	0	1	84617	Gene_ID	H. sapiens	84617	H. sapiens	TUBB6	tubulin beta 6 class V	GO:0000226 microtubule cytoskeleton organization;GO:0007017 microtubule-based process;GO:0000278 mitotic cell cycle		Predicted intracellular proteins; Disease related genes	Microtubules (Supported); Additional: Cytokinetic bridge;Mitotic spindle	CYT997; Artenimol			1	0	0	0	0	1	1	0	0	0	0	0	0	0	1	0	0	0	0	1	0
805	CALM2	1	0	0	0	0	0	1	805	Gene_ID	H. sapiens	805	H. sapiens	CALM2	calmodulin 2	GO:0051343 positive regulation of cyclic-nucleotide phosphodiesterase activity;GO:0060316 positive regulation of ryanodine-sensitive calcium-release channel activity;GO:1901844 regulation of cell communication by electrical coupling involved in cardiac conduction		Predicted intracellular proteins; RAS pathway related proteins; Disease related genes					0	0	0	0	0	1	1	0	0	0	0	0	0	0	1	0	0	1	0	1	0
6876	TAGLN	1	0	0	0	0	0	1	6876	Gene_ID	H. sapiens	6876	H. sapiens	TAGLN	transgelin	GO:0007517 muscle organ development;GO:0061061 muscle structure development;GO:0030855 epithelial cell differentiation		Predicted intracellular proteins; Cancer-related genes:Candidate cancer biomarkers	Microtubules;Mitochondria (Approved); Additional: Cytosol	Artenimol	(M186)PID PDGFRB PATHWAY	(M5909)HALLMARK MYOGENESIS; (M5930)HALLMARK EPITHELIAL MESENCHYMAL TRANSITION	0	0	0	0	0	0	0	0	0	0	0	0	0	0	0	0	0	0	0	0	0
1660	DHX9	1	0	1	0	0	0	0	1660	Gene_ID	H. sapiens	1660	H. sapiens	DHX9	DExH-box helicase 9	GO:0039695 DNA-templated viral transcription;GO:1904971 regulation of viral translation;GO:1904973 positive regulation of viral translation		Enzymes; Predicted intracellular proteins; Cancer-related genes:Mutational cancer driver genes; ENZYME proteins:Hydrolases	Nucleoplasm (Supported); Additional: Nucleoli				1	0	0	0	0	0	0	1	0	0	0	0	0	0	0	0	0	0	1	1	0
4975	OMP	0	1	0	0	1	0	0	4975	Gene_ID	H. sapiens	4975	H. sapiens	OMP	olfactory marker protein	GO:0007608 sensory perception of smell;GO:0007606 sensory perception of chemical stimulus;GO:0007268 chemical synaptic transmission		Predicted intracellular proteins					0	0	0	0	0	0	0	0	1	0	0	0	0	0	0	0	0	0	0	0	0
23406	COTL1	1	0	0	0	0	0	1	23406	Gene_ID	H. sapiens	23406	H. sapiens	COTL1	coactosin like F-actin binding protein 1	GO:0050832 defense response to fungus;GO:0009620 response to fungus;GO:0030833 regulation of actin filament polymerization		Predicted intracellular proteins	Cytosol (Supported)				0	0	1	0	0	0	0	0	0	1	0	0	0	0	0	0	0	0	0	0	0
112755	STX1B	0	0	1	0	0	0	1	112755	Gene_ID	H. sapiens	112755	H. sapiens	STX1B	syntaxin 1B	GO:1904050 positive regulation of spontaneous neurotransmitter secretion;GO:1905302 negative regulation of macropinocytosis;GO:0060025 regulation of synaptic activity		Predicted intracellular proteins; Disease related genes	Vesicles (Approved); Additional: Nuclear membrane				0	1	1	0	0	0	1	1	1	1	1	0	1	1	0	0	0	0	0	1	0
1292	COL6A2	0	0	0	1	1	0	0	1292	Gene_ID	H. sapiens	1292	H. sapiens	COL6A2	collagen type VI alpha 2 chain	GO:0009749 response to glucose;GO:0009746 response to hexose;GO:0034284 response to monosaccharide		Predicted intracellular proteins; Disease related genes; Predicted secreted proteins	Cytosol (Approved); Additional: Plasma membrane		(M5887)NABA BASEMENT MEMBRANES; (M3005)NABA COLLAGENS; (M198)PID SYNDECAN 1 PATHWAY	(M5909)HALLMARK MYOGENESIS; (M5930)HALLMARK EPITHELIAL MESENCHYMAL TRANSITION	1	0	0	0	0	0	0	0	0	0	0	0	0	0	0	0	0	0	0	0	0
1012	CDH13	0	0	0	0	1	0	1	1012	Gene_ID	H. sapiens	1012	H. sapiens	CDH13	cadherin 13	GO:0055095 lipoprotein particle mediated signaling;GO:0055096 low-density lipoprotein particle mediated signaling;GO:0071404 cellular response to low-density lipoprotein particle stimulus		Predicted intracellular proteins	Plasma membrane (Supported)			(M5909)HALLMARK MYOGENESIS; (M5921)HALLMARK COMPLEMENT; (M5939)HALLMARK P53 PATHWAY	0	0	0	1	1	0	0	0	0	0	1	0	0	0	0	0	0	0	0	1	0
10632	ATP5L	0	0	0	0	0	1	1	10632	Gene_ID	H. sapiens	10632	H. sapiens	ATP5MG	ATP synthase membrane subunit g	GO:0042776 mitochondrial ATP synthesis coupled proton transport;GO:0015985 energy coupled proton transport, down electrochemical gradient;GO:0015986 ATP synthesis coupled proton transport		Predicted intracellular proteins	Mitochondria (Supported)	Artenimol; Phenethyl Isothiocyanate		(M5936)HALLMARK OXIDATIVE PHOSPHORYLATION	0	0	0	0	0	0	1	0	0	0	0	0	0	0	0	1	0	0	0	0	0
2098	ESD	1	0	0	0	0	0	1	2098	Gene_ID	H. sapiens	2098	H. sapiens	ESD	esterase D	GO:0046294 formaldehyde catabolic process;GO:0046292 formaldehyde metabolic process;GO:0110095 cellular detoxification of aldehyde		Enzymes; Predicted intracellular proteins; ENZYME proteins:Hydrolases	Golgi apparatus (Approved); Additional: Cytosol;Nucleoplasm	Glutathione			0	0	0	0	0	0	0	0	0	0	0	1	0	0	0	0	0	0	0	0	0
23071	ERP44	1	0	0	0	0	0	1	23071	Gene_ID	H. sapiens	23071	H. sapiens	ERP44	endoplasmic reticulum protein 44	GO:0045454 cell redox homeostasis;GO:0006986 response to unfolded protein;GO:0035966 response to topologically incorrect protein		Predicted intracellular proteins					0	0	1	0	0	0	0	0	0	0	0	0	0	0	0	0	0	0	0	0	0
210	ALAD	1	0	0	0	0	0	1	210	Gene_ID	H. sapiens	210	H. sapiens	ALAD	aminolevulinate dehydratase	GO:0010266 response to vitamin B1;GO:0070541 response to platinum ion;GO:0071284 cellular response to lead ion		Predicted intracellular proteins; FDA approved drug targets:Small molecule drugs; ENZYME proteins:Lyases; Enzymes; Disease related genes		Aminolevulinic acid; Delta-Amino Valeric Acid; Laevulinic Acid; 4-Oxosebacic Acid; Porphobilinogen; 3-(2-Aminoethyl)-4-(Aminomethyl)Heptanedioic Acid; 4,7-Dioxosebacic Acid; 5-hydroxyvaleric acid		(M5935)HALLMARK FATTY ACID METABOLISM; (M5945)HALLMARK HEME METABOLISM	0	0	1	0	0	0	0	0	0	0	0	0	0	0	0	0	0	1	0	1	0
6647	SOD1	1	0	0	0	0	0	1	6647	Gene_ID	H. sapiens	6647	H. sapiens	SOD1	superoxide dismutase 1	GO:0097332 response to antipsychotic drug;GO:0034465 response to carbon monoxide;GO:1902177 positive regulation of oxidative stress-induced intrinsic apoptotic signaling pathway		Predicted intracellular proteins; Potential drug targets; Enzymes; Disease related genes; Cancer-related genes:Candidate cancer biomarkers; ENZYME proteins:Oxidoreductases	Cytosol;Nucleoplasm;Plasma membrane (Supported)	Dopamine; Isoprenaline; Zinc; 5-fluorouridine; S-oxy-L-cysteine; Arimoclomol; Cannabidiol; Medical Cannabis; Nabiximols; Zinc acetate; Zinc chloride; Zinc sulfate, unspecified form	(M285)PID HNF3A PATHWAY; (M200)PID ERA GENOMIC PATHWAY	(M5938)HALLMARK REACTIVE OXYGEN SPECIES PATHWAY; (M5910)HALLMARK PROTEIN SECRETION; (M5949)HALLMARK PEROXISOME	1	0	1	0	1	0	0	0	0	1	1	0	0	0	1	0	0	1	0	1	0
3188	HNRNPH2	1	0	0	0	1	0	0	3188	Gene_ID	H. sapiens	3188	H. sapiens	HNRNPH2	heterogeneous nuclear ribonucleoprotein H2	GO:0043484 regulation of RNA splicing;GO:0000377 RNA splicing, via transesterification reactions with bulged adenosine as nucleophile;GO:0000398 mRNA splicing, via spliceosome		Predicted intracellular proteins; Disease related genes	Nucleoplasm (Enhanced)				1	0	0	0	0	0	0	0	0	0	0	0	0	0	0	0	0	0	0	0	0
1000	CDH2	1	1	0	0	0	0	0	1000	Gene_ID	H. sapiens	1000	H. sapiens	CDH2	cadherin 2	GO:0090497 mesenchymal cell migration;GO:0097118 neuroligin clustering involved in postsynaptic membrane assembly;GO:1902897 regulation of postsynaptic density protein 95 clustering		CD markers; Predicted intracellular proteins	Cell Junctions;Plasma membrane (Supported)		(M266)PID NCADHERIN PATHWAY; (M142)PID AJDISS 2PATHWAY; (M50)PID PTP1B PATHWAY	(M5930)HALLMARK EPITHELIAL MESENCHYMAL TRANSITION	0	1	0	1	1	0	0	0	1	0	0	0	0	1	0	0	0	0	0	1	0
6146	RPL22	0	0	1	1	0	0	0	6146	Gene_ID	H. sapiens	6146	H. sapiens	RPL22	ribosomal protein L22	GO:0099577 regulation of translation at presynapse, modulating synaptic transmission;GO:0140244 regulation of translation at presynapse;GO:0099547 regulation of translation at synapse, modulating synaptic transmission		Ribosomal proteins; Predicted intracellular proteins; Cancer-related genes:Mutational cancer driver genes	Nucleoli (Approved); Additional: Nucleoplasm			(M5926)HALLMARK MYC TARGETS V1	1	1	0	0	0	0	0	1	1	0	0	0	0	0	0	0	0	0	1	0	0
55914	ERBB2IP	0	1	0	0	1	0	0	55914	Gene_ID	H. sapiens	55914	H. sapiens	ERBIN	erbb2 interacting protein	GO:0045175 basal protein localization;GO:0070425 negative regulation of nucleotide-binding oligomerization domain containing signaling pathway;GO:0070433 negative regulation of nucleotide-binding oligomerization domain containing 2 signaling pathway		Predicted intracellular proteins	Nuclear speckles;Plasma membrane (Supported)				0	0	0	0	0	1	0	1	0	0	0	0	0	0	0	0	0	0	0	1	0
2670	GFAP	1	0	0	0	0	0	1	2670	Gene_ID	H. sapiens	2670	H. sapiens	GFAP	glial fibrillary acidic protein	GO:1904714 regulation of chaperone-mediated autophagy;GO:0061684 chaperone-mediated autophagy;GO:0045109 intermediate filament organization		Predicted intracellular proteins; Candidate cardiovascular disease genes; Disease related genes	Intermediate filaments (Supported)				0	0	0	0	0	0	1	0	0	1	0	0	0	0	0	0	0	0	0	0	0
1756	DMD	1	0	0	0	1	0	0	1756	Gene_ID	H. sapiens	1756	H. sapiens	DMD	dystrophin	GO:0014809 regulation of skeletal muscle contraction by regulation of release of sequestered calcium ion;GO:0014722 regulation of skeletal muscle contraction by calcium ion signaling;GO:1902083 negative regulation of peptidyl-cysteine S-nitrosylation		Transporters:Accessory Factors Involved in Transport; Predicted intracellular proteins; Potential drug targets; Cancer-related genes:Mutational cancer driver genes; Disease related genes		Golodirsen		(M5901)HALLMARK G2M CHECKPOINT; (M5909)HALLMARK MYOGENESIS	0	0	0	0	0	0	0	0	0	1	0	0	0	0	0	0	0	0	1	0	0
80331	DNAJC5	0	0	1	0	0	0	1	80331	Gene_ID	H. sapiens	80331	H. sapiens	DNAJC5	DnaJ heat shock protein family (Hsp40) member C5	GO:0098693 regulation of synaptic vesicle cycle;GO:0061077 chaperone-mediated protein folding;GO:0016079 synaptic vesicle exocytosis		Disease related genes	Golgi apparatus;Plasma membrane (Supported); Additional: Vesicles				0	0	1	0	0	0	1	0	1	0	1	0	1	0	0	0	0	0	0	0	0
2781	GNAZ	1	0	0	0	0	0	1	2781	Gene_ID	H. sapiens	2781	H. sapiens	GNAZ	G protein subunit alpha z	GO:0007193 adenylate cyclase-inhibiting G protein-coupled receptor signaling pathway;GO:0007188 adenylate cyclase-modulating G protein-coupled receptor signaling pathway;GO:0006457 protein folding		Predicted intracellular proteins	Vesicles (Approved)		(M64)PID S1P S1P4 PATHWAY; (M103)PID S1P S1P1 PATHWAY; (M155)PID S1P META PATHWAY		0	0	0	0	0	0	0	0	0	0	0	0	0	0	0	0	0	0	0	0	0
30845	EHD3	1	0	0	0	1	0	0	30845	Gene_ID	H. sapiens	30845	H. sapiens	EHD3	EH domain containing 3	GO:0086036 regulation of cardiac muscle cell membrane potential;GO:0090160 Golgi to lysosome transport;GO:1901387 positive regulation of voltage-gated calcium channel activity		Predicted intracellular proteins	Plasma membrane (Approved)				0	1	0	0	0	0	1	0	0	0	1	0	0	0	1	0	0	0	0	0	0
8424	BBOX1	0	0	1	0	1	0	0	8424	Gene_ID	H. sapiens	8424	H. sapiens	BBOX1	gamma-butyrobetaine hydroxylase 1	GO:0045329 carnitine biosynthetic process;GO:0006578 amino-acid betaine biosynthetic process;GO:0009437 carnitine metabolic process		Enzymes; Predicted intracellular proteins; ENZYME proteins:Oxidoreductases	Vesicles (Uncertain); Additional: Actin filaments	Ascorbic acid		(M5948)HALLMARK BILE ACID METABOLISM	1	0	0	0	0	0	0	0	0	0	0	0	0	0	0	0	0	0	0	0	0
132789	GNPDA2	1	0	0	0	1	0	0	132789	Gene_ID	H. sapiens	132789	H. sapiens	GNPDA2	glucosamine-6-phosphate deaminase 2	GO:0006043 glucosamine catabolic process;GO:0006046 N-acetylglucosamine catabolic process;GO:0006041 glucosamine metabolic process		Enzymes; Predicted intracellular proteins; ENZYME proteins:Hydrolases	Vesicles (Approved); Additional: Golgi apparatus				0	0	0	0	0	0	0	0	0	0	0	1	0	0	0	1	0	0	0	0	0
6812	STXBP1	1	0	1	0	0	0	0	6812	Gene_ID	H. sapiens	6812	H. sapiens	STXBP1	syntaxin binding protein 1	GO:0106022 positive regulation of vesicle docking;GO:0106020 regulation of vesicle docking;GO:0007412 axon target recognition		Predicted intracellular proteins; Disease related genes	Cytosol;Nucleoplasm (Approved)			(M5957)HALLMARK PANCREAS BETA CELLS	0	1	1	0	1	0	1	0	1	1	1	0	1	0	1	0	0	0	0	1	0
80781	COL18A1	1	0	0	0	1	0	0	80781	Gene_ID	H. sapiens	80781	H. sapiens	COL18A1	collagen type XVIII alpha 1 chain	GO:0051599 response to hydrostatic pressure;GO:0001886 endothelial cell morphogenesis;GO:0009415 response to water		Predicted intracellular proteins; Cancer-related genes:Mutational cancer driver genes; Disease related genes; Cancer-related genes:Candidate cancer biomarkers; Predicted secreted proteins	Golgi apparatus (Approved)		(M5887)NABA BASEMENT MEMBRANES; (M285)PID HNF3A PATHWAY; (M3005)NABA COLLAGENS		0	0	0	0	1	0	0	0	0	0	0	0	0	0	0	0	0	1	0	0	0
3187	HNRNPH1	1	0	0	0	1	0	0	3187	Gene_ID	H. sapiens	3187	H. sapiens	HNRNPH1	heterogeneous nuclear ribonucleoprotein H1	GO:0008543 fibroblast growth factor receptor signaling pathway;GO:0044344 cellular response to fibroblast growth factor stimulus;GO:0043484 regulation of RNA splicing		Predicted intracellular proteins	Nucleoplasm (Enhanced)	Copper			1	0	0	0	0	0	0	0	0	0	0	0	0	0	0	0	0	0	0	0	0
1780	DYNC1I1	1	0	0	0	0	0	1	1780	Gene_ID	H. sapiens	1780	H. sapiens	DYNC1I1	dynein cytoplasmic 1 intermediate chain 1	GO:0047496 vesicle transport along microtubule;GO:0099518 vesicle cytoskeletal trafficking;GO:0072384 organelle transport along microtubule		Predicted intracellular proteins					1	0	0	0	0	1	1	0	0	0	0	0	0	0	0	0	0	0	0	1	0
8826	IQGAP1	1	0	0	0	0	0	1	8826	Gene_ID	H. sapiens	8826	H. sapiens	IQGAP1	IQ motif containing GTPase activating protein 1	GO:1900086 positive regulation of peptidyl-tyrosine autophosphorylation;GO:1900084 regulation of peptidyl-tyrosine autophosphorylation;GO:0072015 glomerular visceral epithelial cell development		Predicted intracellular proteins	Cell Junctions;Plasma membrane (Supported)	Artenimol	(M163)PID LIS1 PATHWAY; (M72)PID NECTIN PATHWAY; (M156)PID ECADHERIN NASCENT AJ PATHWAY		0	0	1	1	1	1	1	0	0	1	0	0	0	1	0	0	1	1	0	1	0
29085	PHPT1	1	0	0	0	0	0	1	29085	Gene_ID	H. sapiens	29085	H. sapiens	PHPT1	phosphohistidine phosphatase 1	GO:0035971 peptidyl-histidine dephosphorylation;GO:2000983 regulation of ATP citrate synthase activity;GO:2000984 negative regulation of ATP citrate synthase activity		Enzymes; Predicted intracellular proteins; ENZYME proteins:Hydrolases	Cytosol (Approved); Additional: Nuclear bodies;Nucleoplasm;Plasma membrane				0	0	0	0	0	0	0	0	0	1	0	0	0	0	0	0	0	0	0	1	0
381	ARF5	1	0	0	0	1	0	0	381	Gene_ID	H. sapiens	381	H. sapiens	ARF5	ADP ribosylation factor 5	GO:0006890 retrograde vesicle-mediated transport, Golgi to endoplasmic reticulum;GO:0048193 Golgi vesicle transport;GO:0006886 intracellular protein transport		Predicted intracellular proteins			(M141)PID PI3KCI PATHWAY		0	0	0	0	0	0	1	0	0	0	0	0	0	0	0	0	0	0	0	0	0
29968	PSAT1	1	0	0	0	0	0	1	29968	Gene_ID	H. sapiens	29968	H. sapiens	PSAT1	phosphoserine aminotransferase 1	GO:0008614 pyridoxine metabolic process;GO:0008615 pyridoxine biosynthetic process;GO:0042819 vitamin B6 biosynthetic process		Predicted intracellular proteins; Potential drug targets; Enzymes; Disease related genes; ENZYME proteins:Transferases	Cytosol (Enhanced)	Pyridoxal phosphate; Glutamic acid		(M5922)HALLMARK UNFOLDED PROTEIN RESPONSE; (M5924)HALLMARK MTORC1 SIGNALING	1	0	0	0	0	0	0	0	0	0	0	1	0	0	0	0	0	0	0	0	0
5445	PON2	1	0	0	0	1	0	0	5445	Gene_ID	H. sapiens	5445	H. sapiens	PON2	paraoxonase 2	GO:0019372 lipoxygenase pathway;GO:0006690 icosanoid metabolic process;GO:0009636 response to toxic substance		Predicted intracellular proteins; ENZYME proteins:Hydrolases; Enzymes; Candidate cardiovascular disease genes; Predicted secreted proteins					1	0	0	0	0	0	0	0	0	0	0	0	0	0	0	0	0	0	0	0	0
5947	RBP1	1	0	0	0	0	0	1	5947	Gene_ID	H. sapiens	5947	H. sapiens	RBP1	retinol binding protein 1	GO:0002138 retinoic acid biosynthetic process;GO:0006776 vitamin A metabolic process;GO:0016102 diterpenoid biosynthetic process		Predicted intracellular proteins	Cytosol (Approved); Additional: Nucleoplasm	Acitretin	(M207)PID RETINOIC ACID PATHWAY	(M5948)HALLMARK BILE ACID METABOLISM	0	0	0	0	0	0	0	0	0	0	0	0	0	0	0	0	0	0	0	0	0
11168	PSIP1	0	0	1	0	0	1	0	11168	Gene_ID	H. sapiens	11168	H. sapiens	PSIP1	PC4 and SFRS1 interacting protein 1	GO:0075713 establishment of integrated proviral latency;GO:0019043 establishment of viral latency;GO:0019042 viral latency		Predicted intracellular proteins; Cancer-related genes; Disease related genes	Nucleoplasm (Enhanced)			(M5925)HALLMARK E2F TARGETS	0	0	0	0	0	0	0	0	0	0	0	0	0	0	0	0	0	0	0	1	0
5886	RAD23A	0	0	0	0	1	0	1	5886	Gene_ID	H. sapiens	5886	H. sapiens	RAD23A	RAD23 homolog A, nucleotide excision repair protein	GO:0045070 positive regulation of viral genome replication;GO:0031648 protein destabilization;GO:0045069 regulation of viral genome replication		Predicted intracellular proteins; Cancer-related genes:Candidate cancer biomarkers	Nucleoplasm (Enhanced); Additional: Cytosol			(M5945)HALLMARK HEME METABOLISM	0	0	0	0	0	0	0	0	0	0	0	0	0	0	0	0	0	0	0	1	0
5224	PGAM2	0	0	1	0	0	0	1	5224	Gene_ID	H. sapiens	5224	H. sapiens	PGAM2	phosphoglycerate mutase 2	GO:0046689 response to mercury ion;GO:0006735 NADH regeneration;GO:0061621 canonical glycolysis		Predicted intracellular proteins; Potential drug targets; ENZYME proteins:Isomerase; Enzymes; Disease related genes	Nucleoplasm (Approved); Additional: Cytosol;Nucleoli	Benzene Hexacarboxylic Acid; 3-phospho-D-glyceric acid		(M5891)HALLMARK HYPOXIA; (M5909)HALLMARK MYOGENESIS; (M5937)HALLMARK GLYCOLYSIS	0	0	0	0	0	0	0	0	0	0	0	1	0	0	0	1	0	1	0	0	0
1278	COL1A2	0	1	0	0	0	0	1	1278	Gene_ID	H. sapiens	1278	H. sapiens	COL1A2	collagen type I alpha 2 chain	GO:0070208 protein heterotrimerization;GO:0043589 skin morphogenesis;GO:0070206 protein trimerization		Disease related genes; Cancer-related genes:Candidate cancer biomarkers; Predicted secreted proteins	Endoplasmic reticulum (Supported)	Collagenase clostridium histolyticum	(M274)PID LYMPH ANGIOGENESIS PATHWAY; (M65)PID FRA PATHWAY; (M53)PID INTEGRIN3 PATHWAY	(M5942)HALLMARK UV RESPONSE DN; (M5930)HALLMARK EPITHELIAL MESENCHYMAL TRANSITION	0	0	0	0	0	0	1	0	0	1	0	0	0	0	1	0	0	0	0	1	0
10591	DNPH1	1	0	0	0	0	0	1	10591	Gene_ID	H. sapiens	10591	H. sapiens	DNPH1	2'-deoxynucleoside 5'-phosphate N-hydrolase 1	GO:0009159 deoxyribonucleoside monophosphate catabolic process;GO:0009125 nucleoside monophosphate catabolic process;GO:0009162 deoxyribonucleoside monophosphate metabolic process		Predicted intracellular proteins	Nucleoplasm (Approved); Additional: Cytosol				1	0	0	0	0	0	0	0	0	0	0	0	0	0	0	1	0	0	0	0	0
58473	PLEKHB1	0	1	0	0	1	0	0	58473	Gene_ID	H. sapiens	58473	H. sapiens	PLEKHB1	pleckstrin homology domain containing B1	GO:0007602 phototransduction;GO:0009583 detection of light stimulus;GO:0009581 detection of external stimulus		Predicted intracellular proteins					0	0	0	0	0	0	0	0	0	0	0	0	0	0	0	0	0	0	0	0	0
23395	LARS2	0	0	1	0	0	1	0	23395	Gene_ID	H. sapiens	23395	H. sapiens	LARS2	leucyl-tRNA synthetase 2, mitochondrial	GO:0006429 leucyl-tRNA aminoacylation;GO:0106074 aminoacyl-tRNA metabolism involved in translational fidelity;GO:0006450 regulation of translational fidelity		Predicted intracellular proteins; Potential drug targets; ENZYME proteins:Ligase; Enzymes; Disease related genes	Mitochondria (Supported); Additional: Nucleoplasm	Leucine			0	0	0	0	0	0	0	1	0	0	0	1	0	0	0	0	0	0	1	0	0
102	ADAM10	1	0	0	0	0	0	1	102	Gene_ID	H. sapiens	102	H. sapiens	ADAM10	ADAM metallopeptidase domain 10	GO:0051089 constitutive protein ectodomain proteolysis;GO:0097327 response to antineoplastic agent;GO:0035333 Notch receptor processing, ligand-dependent		CD markers; Transporters:Accessory Factors Involved in Transport; Predicted intracellular proteins; Potential drug targets; ENZYME proteins:Hydrolases; Enzymes; Cancer-related genes:Mutational cancer driver genes; Disease related genes	Plasma membrane (Supported); Additional: Nucleoplasm;Vesicles	XL784	(M70)PID PS1 PATHWAY; (M142)PID AJDISS 2PATHWAY; (M17)PID NOTCH PATHWAY	(M5916)HALLMARK APICAL SURFACE; (M5910)HALLMARK PROTEIN SECRETION	1	1	1	1	1	0	0	0	0	1	0	0	0	1	0	0	1	0	0	1	0
478	ATP1A3	1	0	1	0	0	0	0	478	Gene_ID	H. sapiens	478	H. sapiens	ATP1A3	ATPase Na+/K+ transporting subunit alpha 3	GO:1903416 response to glycoside;GO:0060075 regulation of resting membrane potential;GO:1990535 neuron projection maintenance		Predicted intracellular proteins; Transporters:Primary Active Transporters; Potential drug targets; ENZYME proteins:Hydrolases; Enzymes; Disease related genes		Ouabain		(M5915)HALLMARK APICAL JUNCTION	0	0	0	0	0	0	0	0	0	0	0	0	0	0	0	0	0	0	0	0	0
79763	ISOC2	1	0	0	0	1	0	0	79763	Gene_ID	H. sapiens	79763	H. sapiens	ISOC2	isochorismatase domain containing 2	GO:0031648 protein destabilization;GO:0031647 regulation of protein stability;GO:0065008 regulation of biological quality		Predicted intracellular proteins	Mitochondria (Approved); Additional: Cytosol				0	0	0	0	0	0	0	0	0	0	0	0	0	0	0	0	0	0	0	0	0
7402	UTRN	0	0	0	0	1	0	1	7402	Gene_ID	H. sapiens	7402	H. sapiens	UTRN	utrophin	GO:0014877 response to muscle inactivity involved in regulation of muscle adaptation;GO:0014894 response to denervation involved in regulation of muscle adaptation;GO:0014870 response to muscle inactivity		Predicted intracellular proteins	Nucleoplasm;Plasma membrane (Approved)	Zinc; Zinc acetate; Zinc chloride; Zinc sulfate, unspecified form			1	0	0	1	0	0	0	0	0	0	0	0	0	0	0	0	0	0	0	0	0
4670	HNRNPM	1	0	0	0	1	0	0	4670	Gene_ID	H. sapiens	4670	H. sapiens	HNRNPM	heterogeneous nuclear ribonucleoprotein M	GO:2000815 regulation of mRNA stability involved in response to oxidative stress;GO:0010610 regulation of mRNA stability involved in response to stress;GO:0000380 alternative mRNA splicing, via spliceosome		Predicted intracellular proteins	Nucleoplasm (Enhanced)				1	0	0	0	0	0	0	1	0	0	0	0	0	0	0	0	0	0	0	0	0
57095	PITHD1	1	0	0	0	1	0	0	57095	Gene_ID	H. sapiens	57095	H. sapiens	PITHD1	PITH domain containing 1	GO:0061956 penetration of cumulus oophorus;GO:0007341 penetration of zona pellucida;GO:0045654 positive regulation of megakaryocyte differentiation		Predicted intracellular proteins					0	0	0	0	0	0	0	0	0	0	0	0	0	0	0	0	0	0	0	0	0
9782	MATR3	1	0	0	0	1	0	0	9782	Gene_ID	H. sapiens	9782	H. sapiens	MATR3	matrin 3	GO:0003170 heart valve development;GO:0003281 ventricular septum development;GO:0003279 cardiac septum development		Predicted intracellular proteins; Disease related genes	Nucleoplasm (Approved)				0	0	0	0	0	0	0	0	0	0	0	0	0	0	0	0	0	0	0	1	0
1917	EEF1A2	0	0	1	0	1	0	0	1917	Gene_ID	H. sapiens	1917	H. sapiens	EEF1A2	eukaryotic translation elongation factor 1 alpha 2	GO:1904714 regulation of chaperone-mediated autophagy;GO:0061684 chaperone-mediated autophagy;GO:0090218 positive regulation of lipid kinase activity		Predicted intracellular proteins; Disease related genes	Cytosol (Approved); Additional: Nucleoli				0	0	0	0	0	0	0	1	0	0	0	0	0	0	0	0	0	1	1	0	0
8359	HIST1H4A	1	0	0	0	0	0	1	8359	Gene_ID	H. sapiens	8359	H. sapiens	H4C1	H4 clustered histone 1	GO:0045653 negative regulation of megakaryocyte differentiation;GO:0006335 DNA replication-dependent nucleosome assembly;GO:0034723 DNA replication-dependent nucleosome organization		Predicted intracellular proteins; Disease related genes					1	0	0	0	0	1	1	0	0	0	0	0	0	0	0	0	0	0	0	1	0
88	ACTN2	0	0	0	0	1	0	1	88	Gene_ID	H. sapiens	88	H. sapiens	ACTN2	actinin alpha 2	GO:0051695 actin filament uncapping;GO:0086097 phospholipase C-activating angiotensin-activated signaling pathway;GO:0030035 microspike assembly		Potential drug targets; Transporters:Accessory Factors Involved in Transport; Predicted intracellular proteins; Disease related genes	Actin filaments (Uncertain)			(M5909)HALLMARK MYOGENESIS; (M5915)HALLMARK APICAL JUNCTION; (M5921)HALLMARK COMPLEMENT	0	1	1	1	1	0	1	0	0	1	1	0	0	0	1	0	0	0	0	1	0
813	CALU	0	1	0	0	0	0	1	813	Gene_ID	H. sapiens	813	H. sapiens	CALU	calumenin	GO:0043687 post-translational protein modification;GO:0006464 cellular protein modification process;GO:0036211 protein modification process		Predicted intracellular proteins	Endoplasmic reticulum (Supported)			(M5930)HALLMARK EPITHELIAL MESENCHYMAL TRANSITION	0	0	0	0	0	0	0	0	0	0	0	0	0	0	1	0	1	0	0	1	0
952	CD38	1	0	0	0	1	0	0	952	Gene_ID	H. sapiens	952	H. sapiens	CD38	CD38 molecule	GO:0014824 artery smooth muscle contraction;GO:0014820 tonic smooth muscle contraction;GO:0045779 negative regulation of bone resorption		CD markers; Predicted intracellular proteins; ENZYME proteins:Hydrolases; Enzymes; Cancer-related genes:Candidate cancer biomarkers; ENZYME proteins:Transferases	Plasma membrane (Supported)	Daratumumab; Isatuximab		(M5897)HALLMARK IL6 JAK STAT3 SIGNALING; (M5902)HALLMARK APOPTOSIS; (M5913)HALLMARK INTERFERON GAMMA RESPONSE	0	0	0	0	0	0	0	0	1	1	0	0	0	1	0	0	0	0	0	1	0
51706	CYB5R1	0	1	0	0	1	0	0	51706	Gene_ID	H. sapiens	51706	H. sapiens	CYB5R1	cytochrome b5 reductase 1	GO:0015701 bicarbonate transport;GO:0016126 sterol biosynthetic process;GO:0002576 platelet degranulation		Enzymes; Predicted intracellular proteins; ENZYME proteins:Oxidoreductases	Mitochondria (Approved); Additional: Cytosol	Flavin adenine dinucleotide		(M5941)HALLMARK UV RESPONSE UP	0	0	1	0	0	0	0	0	0	0	0	0	0	0	1	0	0	0	0	0	0
93185	IGSF8	1	0	0	0	1	0	0	93185	Gene_ID	H. sapiens	93185	H. sapiens	IGSF8	immunoglobulin superfamily member 8	GO:0007519 skeletal muscle tissue development;GO:0060538 skeletal muscle organ development;GO:0007338 single fertilization		CD markers; Predicted intracellular proteins	Vesicles (Supported)		(M277)PID INTEGRIN A4B1 PATHWAY; (M18)PID INTEGRIN1 PATHWAY		0	0	0	0	0	0	0	0	0	0	0	0	0	0	0	0	0	0	0	0	0
535	ATP6V0A1	0	0	1	0	1	0	0	535	Gene_ID	H. sapiens	535	H. sapiens	ATP6V0A1	ATPase H+ transporting V0 subunit a1	GO:0007035 vacuolar acidification;GO:0090383 phagosome acidification;GO:0033572 transferrin transport		Predicted intracellular proteins; Transporters:Primary Active Transporters	Golgi apparatus;Vesicles (Approved); Additional: Cytosol;Nuclear speckles	Tiludronic acid		(M5945)HALLMARK HEME METABOLISM	0	0	1	0	0	0	1	0	0	0	0	0	1	0	0	0	0	0	0	0	0
2521	FUS	1	0	0	0	0	0	1	2521	Gene_ID	H. sapiens	2521	H. sapiens	FUS	FUS RNA binding protein	GO:1905168 positive regulation of double-strand break repair via homologous recombination;GO:2000781 positive regulation of double-strand break repair;GO:0045911 positive regulation of DNA recombination		Predicted intracellular proteins; Cancer-related genes; Disease related genes	Nucleoplasm (Enhanced)			(M5922)HALLMARK UNFOLDED PROTEIN RESPONSE	1	0	0	0	0	0	0	0	0	0	0	0	0	0	0	0	0	0	0	0	0
2891	GRIA2	0	0	1	0	1	0	0	2891	Gene_ID	H. sapiens	2891	H. sapiens	GRIA2	glutamate ionotropic receptor AMPA type subunit 2	GO:0035235 ionotropic glutamate receptor signaling pathway;GO:2000310 regulation of NMDA receptor activity;GO:0007215 glutamate receptor signaling pathway		Predicted intracellular proteins; Transporters:Transporter channels and pores		Glutamic acid; Butabarbital; Butalbital; Talbutal; Pentobarbital; Secobarbital; Metharbital; Thiopental; Primidone; Methylphenobarbital; Ethanol; Phenobarbital; Quinidine barbiturate; Amobarbital; Aprobarbital; Butobarbital; Heptabarbital; Hexobarbital; Barbital; Dihydro-2-thioxo-5-((5-(2-(trifluoromethyl)phenyl)-2-furanyl)methyl)-4,6(1H,5H)-pyrimidinedione; (S)-DES-ME-AMPA; (S)-AMPA; 2-Amino-3-(…	(M266)PID NCADHERIN PATHWAY		0	0	0	0	0	0	1	0	1	0	0	0	0	0	0	0	0	0	0	0	0
10204	NUTF2	0	0	0	0	1	0	1	10204	Gene_ID	H. sapiens	10204	H. sapiens	NUTF2	nuclear transport factor 2	GO:0090204 protein localization to nuclear pore;GO:0090435 protein localization to nuclear envelope;GO:1904046 negative regulation of vascular endothelial growth factor production		Predicted intracellular proteins					0	0	0	0	0	0	0	1	0	0	0	0	0	0	0	0	0	0	0	0	0
4809	NHP2L1	1	0	0	0	1	0	0	4809	Gene_ID	H. sapiens	4809	H. sapiens	SNU13	small nuclear ribonucleoprotein 13	GO:0000470 maturation of LSU-rRNA;GO:0030490 maturation of SSU-rRNA;GO:0042273 ribosomal large subunit biogenesis		Ribosomal proteins; Predicted intracellular proteins		(S)-3-phenyllactic acid; Anisomycin			1	0	0	0	0	0	0	1	0	0	0	0	0	0	0	0	0	0	0	0	0
2184	FAH	1	0	0	0	0	0	1	2184	Gene_ID	H. sapiens	2184	H. sapiens	FAH	fumarylacetoacetate hydrolase	GO:1901999 homogentisate metabolic process;GO:1902000 homogentisate catabolic process;GO:0006572 tyrosine catabolic process		Predicted intracellular proteins; Potential drug targets; ENZYME proteins:Hydrolases; Enzymes; Disease related genes	Cytosol (Approved); Additional: Nucleoplasm	Fumaric Acid; Acetoacetic acid; 4-[Hydroxy-[Methyl-Phosphinoyl]]-3-Oxo-Butanoic Acid		(M5947)HALLMARK IL2 STAT5 SIGNALING; (M5905)HALLMARK ADIPOGENESIS; (M5934)HALLMARK XENOBIOTIC METABOLISM	1	0	0	0	0	0	0	0	0	0	0	1	0	0	0	0	0	0	0	0	0
8239	USP9X	0	1	0	0	0	0	1	8239	Gene_ID	H. sapiens	8239	H. sapiens	USP9X	ubiquitin specific peptidase 9 X-linked	GO:1901537 positive regulation of DNA demethylation;GO:0071947 protein deubiquitination involved in ubiquitin-dependent protein catabolic process;GO:1901535 regulation of DNA demethylation		Predicted intracellular proteins; Potential drug targets; ENZYME proteins:Hydrolases; Enzymes; Disease related genes; Peptidases:Cysteine-type peptidases	Vesicles (Uncertain)				0	0	0	0	1	1	0	1	0	0	0	0	0	0	0	0	0	0	0	1	0
6285	S100B	1	0	0	0	0	0	1	6285	Gene_ID	H. sapiens	6285	H. sapiens	S100B	S100 calcium binding protein B	GO:0043123 positive regulation of I-kappaB kinase/NF-kappaB signaling;GO:0007611 learning or memory;GO:0043122 regulation of I-kappaB kinase/NF-kappaB signaling		Transporters:Accessory Factors Involved in Transport; Predicted intracellular proteins; Candidate cardiovascular disease genes; Cancer-related genes:Candidate cancer biomarkers	Cytosol;Nucleoplasm (Supported); Additional: Vesicles	Olopatadine; Calcium; N-Formylmethionine; Arundic acid; (Z)-2-[2-(4-methylpiperazin-1-yl)benzyl]diazenecarbothioamide; 2-[(5-hex-1-yn-1-ylfuran-2-yl)carbonyl]-N-methylhydrazinecarbothioamide; Calcium citrate; Calcium Phosphate; Calcium phosphate dihydrate	(M5883)NABA SECRETED FACTORS; (M5885)NABA MATRISOME ASSOCIATED; (M5889)NABA MATRISOME		0	0	0	0	1	0	0	0	0	0	0	0	0	0	0	0	0	0	0	1	0
10128	LRPPRC	1	0	0	0	0	1	0	10128	Gene_ID	H. sapiens	10128	H. sapiens	LRPPRC	leucine rich pentatricopeptide repeat containing	GO:0000961 negative regulation of mitochondrial RNA catabolic process;GO:0000960 regulation of mitochondrial RNA catabolic process;GO:0000957 mitochondrial RNA catabolic process		Predicted intracellular proteins; Disease related genes	Mitochondria (Enhanced)			(M5893)HALLMARK MITOTIC SPINDLE; (M5936)HALLMARK OXIDATIVE PHOSPHORYLATION	1	0	0	0	0	0	0	0	0	0	0	0	0	0	0	0	0	0	1	1	0
51181	DCXR	1	0	0	0	0	0	0	51181	Gene_ID	H. sapiens	51181	H. sapiens	DCXR	dicarbonyl and L-xylulose reductase	GO:0042732 D-xylose metabolic process;GO:0005997 xylulose metabolic process;GO:0006064 glucuronate catabolic process		Predicted intracellular proteins; Potential drug targets; Enzymes; Disease related genes; ENZYME proteins:Oxidoreductases	Microtubules;Nucleoli (Uncertain)	Dihydrogenphosphate; Nicotinamide adenine dinucleotide phosphate		(M5907)HALLMARK ESTROGEN RESPONSE LATE; (M5934)HALLMARK XENOBIOTIC METABOLISM; (M5939)HALLMARK P53 PATHWAY	0	0	0	0	0	0	0	0	0	0	0	1	0	0	0	1	0	0	0	0	0
515	ATP5F1	1	0	0	0	0	0	0	515	Gene_ID	H. sapiens	515	H. sapiens	ATP5PB	ATP synthase peripheral stalk-membrane subunit b	GO:0042776 mitochondrial ATP synthesis coupled proton transport;GO:0015985 energy coupled proton transport, down electrochemical gradient;GO:0015986 ATP synthesis coupled proton transport		Predicted intracellular proteins	Mitochondria (Supported)			(M5936)HALLMARK OXIDATIVE PHOSPHORYLATION	0	0	0	0	0	0	1	0	0	0	0	0	0	0	0	1	0	0	0	0	0
23513	SCRIB	1	0	0	0	0	0	0	23513	Gene_ID	H. sapiens	23513	H. sapiens	SCRIB	scribble planar cell polarity protein	GO:0039514 suppression by virus of host JAK-STAT cascade;GO:0039562 suppression by virus of host STAT activity;GO:0039563 suppression by virus of host STAT1 activity		Predicted intracellular proteins; Disease related genes	Cell Junctions;Plasma membrane (Enhanced); Additional: Nucleoplasm;Rods & Rings				0	1	0	0	1	1	0	1	0	0	0	0	0	0	0	0	0	0	0	1	0
115827	RAB3C	0	0	0	1	0	0	0	115827	Gene_ID	H. sapiens	115827	H. sapiens	RAB3C	RAB3C, member RAS oncogene family	GO:0006904 vesicle docking involved in exocytosis;GO:0048278 vesicle docking;GO:0140029 exocytic process		Predicted intracellular proteins	Cytosol (Approved)				0	1	0	0	0	0	1	0	0	0	1	0	0	0	0	0	0	0	0	0	0
6169	RPL38	0	0	1	0	0	0	0	6169	Gene_ID	H. sapiens	6169	H. sapiens	RPL38	ribosomal protein L38	GO:0034463 90S preribosome assembly;GO:0048318 axial mesoderm development;GO:0042474 middle ear morphogenesis		Ribosomal proteins; Predicted intracellular proteins	Cytosol;Endoplasmic reticulum (Supported)				1	1	0	0	0	0	0	1	0	0	0	0	0	0	0	0	0	0	1	0	0
6538	SLC6A11	0	0	0	0	1	0	0	6538	Gene_ID	H. sapiens	6538	H. sapiens	SLC6A11	solute carrier family 6 member 11	GO:0015812 gamma-aminobutyric acid transport;GO:0098810 neurotransmitter reuptake;GO:0001504 neurotransmitter uptake		Transporters:Electrochemical Potential-driven transporters	Nucleoplasm (Uncertain); Additional: Vesicles	Guvacine			1	0	0	0	0	0	1	0	1	0	0	0	0	0	0	0	0	0	0	0	0
201475	RAB12	0	1	0	0	0	0	0	201475	Gene_ID	H. sapiens	201475	H. sapiens	RAB12	RAB12, member RAS oncogene family	GO:0032482 Rab protein signal transduction;GO:0006904 vesicle docking involved in exocytosis;GO:0008333 endosome to lysosome transport		Predicted intracellular proteins	Vesicles (Approved)				0	1	0	0	0	0	1	0	0	0	1	0	0	0	0	0	0	0	0	0	0
9615	GDA	0	0	0	0	1	0	0	9615	Gene_ID	H. sapiens	9615	H. sapiens	GDA	guanine deaminase	GO:0006147 guanine catabolic process;GO:0006145 purine nucleobase catabolic process;GO:0046098 guanine metabolic process		Enzymes; Predicted intracellular proteins; ENZYME proteins:Hydrolases	Nucleoplasm (Approved)			(M5946)HALLMARK COAGULATION	1	0	0	0	0	0	0	0	0	0	0	0	0	0	0	1	0	0	0	0	0
726	CAPN5	1	0	0	0	0	0	0	726	Gene_ID	H. sapiens	726	H. sapiens	CAPN5	calpain 5	GO:0006508 proteolysis;GO:0019538 protein metabolic process;GO:0007165 signal transduction		Predicted intracellular proteins; Potential drug targets; Enzymes; Disease related genes; Peptidases:Cysteine-type peptidases	Nucleoplasm (Approved); Additional: Cytosol			(M5946)HALLMARK COAGULATION; (M5937)HALLMARK GLYCOLYSIS	0	0	0	0	0	0	0	0	0	0	0	0	0	0	0	0	0	0	0	0	0
23085	ERC1	1	0	0	0	0	0	0	23085	Gene_ID	H. sapiens	23085	H. sapiens	ERC1	ELKS/RAB6-interacting/CAST family member 1	GO:0048790 maintenance of presynaptic active zone structure;GO:1990709 presynaptic active zone organization;GO:0099558 maintenance of synapse structure		Predicted intracellular proteins; Cancer-related genes; Disease related genes	Cytosol (Supported); Additional: Plasma membrane;Vesicles		(M37)PID NFKAPPAB CANONICAL PATHWAY; (M110)PID IL1 PATHWAY		0	0	0	1	0	0	0	0	1	0	0	0	0	0	0	0	0	0	0	0	0
26003	GORASP2	0	0	0	0	0	0	1	26003	Gene_ID	H. sapiens	26003	H. sapiens	GORASP2	golgi reassembly stacking protein 2	GO:0061951 establishment of protein localization to plasma membrane;GO:0007030 Golgi organization;GO:0072659 protein localization to plasma membrane		Predicted intracellular proteins	Golgi apparatus (Enhanced)				0	1	0	0	0	0	0	1	0	0	0	0	0	0	0	0	0	0	0	1	0
348	APOE	1	0	0	0	0	0	0	348	Gene_ID	H. sapiens	348	H. sapiens	APOE	apolipoprotein E	GO:0071831 intermediate-density lipoprotein particle clearance;GO:0150200 regulation of transport across blood-brain barrier;GO:0150201 positive regulation of transport across blood-brain barrier		Disease related genes; Candidate cardiovascular disease genes; Cancer-related genes:Candidate cancer biomarkers; Predicted secreted proteins	Vesicles (Approved)	Zinc; Copper; Zinc acetate; Zinc chloride; Zinc sulfate, unspecified form		(M5905)HALLMARK ADIPOGENESIS; (M5934)HALLMARK XENOBIOTIC METABOLISM	1	1	0	1	1	0	1	0	1	1	1	1	0	1	1	0	0	0	1	1	0
5577	PRKAR2B	1	0	0	0	0	0	0	5577	Gene_ID	H. sapiens	5577	H. sapiens	PRKAR2B	protein kinase cAMP-dependent type II regulatory subunit beta	GO:0097332 response to antipsychotic drug;GO:0097338 response to clozapine;GO:2000480 negative regulation of cAMP-dependent protein kinase activity		Predicted intracellular proteins	Mitochondria (Uncertain)	Cyclic adenosine monophosphate		(M5942)HALLMARK UV RESPONSE DN; (M5907)HALLMARK ESTROGEN RESPONSE LATE	0	0	0	0	0	0	1	0	1	0	0	0	0	0	1	0	0	0	0	1	0
10160	FARP1	1	0	0	0	0	0	0	10160	Gene_ID	H. sapiens	10160	H. sapiens	FARP1	FERM, ARH/RhoGEF and pleckstrin domain protein 1	GO:0010923 negative regulation of phosphatase activity;GO:0035305 negative regulation of dephosphorylation;GO:0048813 dendrite morphogenesis		Predicted intracellular proteins	Cytosol (Approved)		(M68)PID RHOA REG PATHWAY	(M5893)HALLMARK MITOTIC SPINDLE; (M5906)HALLMARK ESTROGEN RESPONSE EARLY; (M5907)HALLMARK ESTROGEN RESPONSE LATE	0	0	0	1	1	1	0	0	0	0	0	0	0	0	0	0	0	0	0	0	0
7332	UBE2L3	1	0	0	0	0	0	0	7332	Gene_ID	H. sapiens	7332	H. sapiens	UBE2L3	ubiquitin conjugating enzyme E2 L3	GO:0070979 protein K11-linked ubiquitination;GO:1903955 positive regulation of protein targeting to mitochondrion;GO:0051443 positive regulation of ubiquitin-protein transferase activity		Enzymes; Predicted intracellular proteins; ENZYME proteins:Transferases	Cytosol;Nucleoplasm (Approved)		(M258)PID BARD1 PATHWAY; (M275)PID ALPHA SYNUCLEIN PATHWAY	(M5926)HALLMARK MYC TARGETS V1	0	0	0	0	0	0	0	1	0	0	0	0	0	0	0	0	0	0	0	1	0
132204	SYNPR	0	0	1	0	0	0	0	132204	Gene_ID	H. sapiens	132204	H. sapiens	SYNPR	synaptoporin			Predicted intracellular proteins					0	0	0	0	0	0	0	0	0	0	0	0	0	0	0	0	0	0	0	0	0
4162	MCAM	0	0	0	0	1	0	0	4162	Gene_ID	H. sapiens	4162	H. sapiens	MCAM	melanoma cell adhesion molecule	GO:0061042 vascular wound healing;GO:0003094 glomerular filtration;GO:0097205 renal filtration		CD markers	Plasma membrane (Approved)				0	0	0	0	0	1	0	0	0	0	0	0	0	0	1	0	0	0	0	0	0
5269	SERPINB6	0	0	0	0	0	0	1	5269	Gene_ID	H. sapiens	5269	H. sapiens	SERPINB6	serpin family B member 6	GO:0071470 cellular response to osmotic stress;GO:0006970 response to osmotic stress;GO:0007605 sensory perception of sound		Predicted intracellular proteins; Disease related genes	Centrosome (Approved)	Drotrecogin alfa	(M7955)SIG INSULIN RECEPTOR PATHWAY IN CARDIAC MYOCYTES; (M3468)NABA ECM REGULATORS; (M5885)NABA MATRISOME ASSOCIATED	(M5947)HALLMARK IL2 STAT5 SIGNALING	0	0	1	0	0	0	0	0	0	0	0	0	0	0	1	0	0	0	0	0	0
60484	HAPLN2	0	1	0	0	0	0	0	60484	Gene_ID	H. sapiens	60484	H. sapiens	HAPLN2	hyaluronan and proteoglycan link protein 2	GO:0008065 establishment of blood-nerve barrier;GO:0085029 extracellular matrix assembly;GO:0001885 endothelial cell development		Predicted secreted proteins			(M5882)NABA PROTEOGLYCANS; (M5884)NABA CORE MATRISOME; (M5889)NABA MATRISOME		0	0	0	0	0	0	0	0	0	0	0	0	0	0	0	0	0	0	0	0	0
10095	ARPC1B	1	0	0	0	0	0	0	10095	Gene_ID	H. sapiens	10095	H. sapiens	ARPC1B	actin related protein 2/3 complex subunit 1B	GO:0034314 Arp2/3 complex-mediated actin nucleation;GO:0045010 actin nucleation;GO:0043627 response to estrogen		Predicted intracellular proteins; Disease related genes	Cytosol;Vesicles (Supported)	N-[2-(2-methyl-1H-indol-3-yl)ethyl]thiophene-2-carboxamide; (2S)-2-(3-bromophenyl)-3-(5-chloro-2-hydroxyphenyl)-1,3-thiazolidin-4-one	(M278)PID RAC1 PATHWAY; (M81)PID CDC42 PATHWAY; (M164)PID ERBB1 DOWNSTREAM PATHWAY		1	0	0	0	0	1	1	0	0	1	0	0	0	0	0	0	0	0	0	1	0
11163	NUDT4	0	0	0	1	0	0	0	11163	Gene_ID	H. sapiens	11163	H. sapiens	NUDT4	nudix hydrolase 4	GO:0071543 diphosphoinositol polyphosphate metabolic process;GO:1901906 diadenosine pentaphosphate metabolic process;GO:1901907 diadenosine pentaphosphate catabolic process		Enzymes; Predicted intracellular proteins; ENZYME proteins:Hydrolases	Cytosol (Approved)			(M5945)HALLMARK HEME METABOLISM	1	0	0	0	0	0	0	0	0	0	0	0	0	0	0	1	0	0	0	0	0
3241	HPCAL1	0	0	0	0	0	0	1	3241	Gene_ID	H. sapiens	3241	H. sapiens	HPCAL1	hippocalcin like 1			Predicted intracellular proteins					0	0	0	0	0	0	0	0	0	0	0	0	0	0	0	0	0	0	0	0	0
55705	IPO9	0	1	0	0	0	0	0	55705	Gene_ID	H. sapiens	55705	H. sapiens	IPO9	importin 9	GO:0006606 protein import into nucleus;GO:0051170 import into nucleus;GO:0017038 protein import		Predicted intracellular proteins; Transporters:Transporter channels and pores	Cytosol (Approved); Additional: Vesicles				0	0	0	0	0	0	0	1	0	0	0	0	0	0	0	0	0	0	0	0	0
23255	MTCL1	0	0	0	0	1	0	0	23255	Gene_ID	H. sapiens	23255	H. sapiens	MTCL1	microtubule crosslinking factor 1	GO:2000576 positive regulation of microtubule motor activity;GO:2000574 regulation of microtubule motor activity;GO:0090314 positive regulation of protein targeting to membrane		Predicted intracellular proteins					0	1	0	0	0	0	0	1	0	0	0	0	0	0	0	0	0	0	0	0	0
83442	SH3BGRL3	0	0	0	0	0	0	1	83442	Gene_ID	H. sapiens	83442	H. sapiens	SH3BGRL3	SH3 domain binding glutamate rich protein like 3			Predicted intracellular proteins	Nuclear bodies (Approved)				0	0	0	0	0	0	0	0	0	0	0	0	0	0	0	0	1	0	0	0	0
1384	CRAT	0	0	0	0	1	0	0	1384	Gene_ID	H. sapiens	1384	H. sapiens	CRAT	carnitine O-acetyltransferase	GO:0019254 carnitine metabolic process, CoA-linked;GO:0009437 carnitine metabolic process;GO:0051791 medium-chain fatty acid metabolic process		Enzymes; Predicted intracellular proteins; ENZYME proteins:Transferases; Transporters	Nuclear membrane;Nucleoplasm (Approved)	Levocarnitine; Coenzyme A; (3-Carboxy-2-(R)-Hydroxy-Propyl)-Trimethyl-Ammonium		(M5949)HALLMARK PEROXISOME; (M5935)HALLMARK FATTY ACID METABOLISM; (M5905)HALLMARK ADIPOGENESIS	0	0	0	0	0	0	0	1	0	0	0	1	0	0	0	0	0	0	0	0	0
57537	SORCS2	1	0	0	0	0	0	0	57537	Gene_ID	H. sapiens	57537	H. sapiens	SORCS2	sortilin related VPS10 domain containing receptor 2	GO:0060292 long-term synaptic depression;GO:0050805 negative regulation of synaptic transmission;GO:0007218 neuropeptide signaling pathway			Nucleoplasm (Approved); Additional: Cytosol				0	0	0	0	0	0	0	0	1	0	0	0	0	0	0	0	0	0	0	0	0
29094	LGALSL	1	0	0	0	0	0	0	29094	Gene_ID	H. sapiens	29094	H. sapiens	LGALSL	galectin like			Predicted intracellular proteins	Nucleoplasm (Approved)		(M5880)NABA ECM AFFILIATED; (M5885)NABA MATRISOME ASSOCIATED; (M5889)NABA MATRISOME		0	0	0	0	0	0	0	0	0	0	0	0	0	0	0	0	0	0	0	0	0
10752	CHL1	0	0	0	0	0	0	1	10752	Gene_ID	H. sapiens	10752	H. sapiens	CHL1	cell adhesion molecule L1 like	GO:0031103 axon regeneration;GO:0031102 neuron projection regeneration;GO:0048678 response to axon injury		Predicted intracellular proteins					1	0	0	0	1	0	1	0	0	0	0	0	0	0	1	0	0	0	0	0	0
92154	MTSS1L	0	0	0	0	0	0	1	92154	Gene_ID	H. sapiens	92154	H. sapiens	MTSS2	MTSS I-BAR domain containing 2	GO:0036120 cellular response to platelet-derived growth factor stimulus;GO:0036119 response to platelet-derived growth factor;GO:0097178 ruffle assembly		Predicted intracellular proteins	Focal adhesion sites (Supported)				0	0	0	0	0	0	0	0	0	0	0	0	0	0	0	0	0	0	0	0	0
7381	UQCRB	0	0	0	0	0	0	1	7381	Gene_ID	H. sapiens	7381	H. sapiens	UQCRB	ubiquinol-cytochrome c reductase binding protein	GO:0006122 mitochondrial electron transport, ubiquinol to cytochrome c;GO:0009060 aerobic respiration;GO:0042775 mitochondrial ATP synthesis coupled electron transport		Predicted intracellular proteins; Disease related genes		2-Hexyloxy-6-Hydroxymethyl-Tetrahydro-Pyran-3,4,5-Triol; 6-Hydroxy-5-undecyl-4,7-benzothiazoledione; Azoxystrobin; 5-Heptyl-6-hydroxy-1,3-benzothiazole-4,7-dione; (5S)-3-ANILINO-5-(2,4-DIFLUOROPHENYL)-5-METHYL-1,3-OXAZOLIDINE-2,4-DIONE; (S)-famoxadone; METHYL (2Z)-3-METHOXY-2-{2-[(E)-2-PHENYLVINYL]PHENYL}ACRYLATE; 2-Nonyl-4-quinolinol 1-oxide; Ubiquinone Q2		(M5936)HALLMARK OXIDATIVE PHOSPHORYLATION	0	0	0	0	0	0	0	0	0	0	0	0	0	0	0	0	0	0	0	0	0
3033	HADH	0	0	0	0	1	0	0	3033	Gene_ID	H. sapiens	3033	H. sapiens	HADH	hydroxyacyl-CoA dehydrogenase	GO:0006635 fatty acid beta-oxidation;GO:0120162 positive regulation of cold-induced thermogenesis;GO:0019395 fatty acid oxidation		Predicted intracellular proteins; Potential drug targets; Enzymes; Disease related genes; ENZYME proteins:Oxidoreductases	Mitochondria (Supported)	NADH; Acetoacetyl-CoA; 3-Hydroxybutyryl-Coenzyme A; Omega-3-carboxylic acids	(M106)PID HNF3B PATHWAY	(M5935)HALLMARK FATTY ACID METABOLISM; (M5905)HALLMARK ADIPOGENESIS; (M5915)HALLMARK APICAL JUNCTION	0	0	0	0	0	0	0	0	0	0	0	1	0	0	0	0	0	0	0	0	0
2316	FLNA	0	1	0	0	0	0	0	2316	Gene_ID	H. sapiens	2316	H. sapiens	FLNA	filamin A	GO:1905000 regulation of membrane repolarization during atrial cardiac muscle cell action potential;GO:0021943 formation of radial glial scaffolds;GO:0097368 establishment of Sertoli cell barrier		Potential drug targets; Transporters:Accessory Factors Involved in Transport; Predicted intracellular proteins; Disease related genes	Actin filaments;Cytosol;Plasma membrane (Enhanced)	Artenimol	(M23)PID WNT NONCANONICAL PATHWAY; (M16801)SIG REGULATION OF THE ACTIN CYTOSKELETON BY RHO GTPASES; (M34)PID TCR PATHWAY	(M5893)HALLMARK MITOTIC SPINDLE; (M5930)HALLMARK EPITHELIAL MESENCHYMAL TRANSITION; (M5950)HALLMARK ALLOGRAFT REJECTION	0	1	1	1	1	1	0	1	0	1	0	0	0	1	1	0	0	0	0	1	0
7919	DDX39B	0	0	0	0	1	0	0	7919	Gene_ID	H. sapiens	7919	H. sapiens	DDX39B	DExD-box helicase 39B	GO:2000002 negative regulation of DNA damage checkpoint;GO:1901977 negative regulation of cell cycle checkpoint;GO:0010501 RNA secondary structure unwinding		Enzymes; Predicted intracellular proteins; ENZYME proteins:Hydrolases; Transporters:Primary Active Transporters	Nuclear speckles (Enhanced)	Artenimol			1	0	0	0	0	1	0	0	0	0	0	0	0	0	0	0	0	0	1	0	0
392	ARHGAP1	0	0	0	0	1	0	0	392	Gene_ID	H. sapiens	392	H. sapiens	ARHGAP1	Rho GTPase activating protein 1	GO:2001136 negative regulation of endocytic recycling;GO:2001135 regulation of endocytic recycling;GO:0033572 transferrin transport		Predicted intracellular proteins	Vesicles (Approved)		(M83)PID CDC42 REG PATHWAY; (M241)PID RAC1 REG PATHWAY; (M5193)SIG CHEMOTAXIS		0	0	0	0	0	1	0	0	0	0	1	0	0	0	0	0	0	0	0	0	0
90678	LRSAM1	0	1	0	0	0	0	0	90678	Gene_ID	H. sapiens	90678	H. sapiens	LRSAM1	leucine rich repeat and sterile alpha motif containing 1	GO:0070086 ubiquitin-dependent endocytosis;GO:1904415 regulation of xenophagy;GO:1904417 positive regulation of xenophagy		Predicted intracellular proteins; Potential drug targets; Enzymes; Disease related genes; ENZYME proteins:Transferases	Cytosol (Approved)				0	0	0	0	0	0	0	1	0	1	1	0	0	0	0	0	0	0	0	1	0
55605	KIF21A	0	0	0	0	1	0	0	55605	Gene_ID	H. sapiens	55605	H. sapiens	KIF21A	kinesin family member 21A	GO:0007018 microtubule-based movement;GO:0007017 microtubule-based process;GO:0006928 movement of cell or subcellular component		Predicted intracellular proteins; Disease related genes	Plasma membrane (Enhanced); Additional: Cytosol				0	0	0	0	0	0	1	0	0	0	0	0	0	0	1	0	0	0	0	0	0
8499	PPFIA2	0	0	0	0	0	0	1	8499	Gene_ID	H. sapiens	8499	H. sapiens	PPFIA2	PTPRF interacting protein alpha 2	GO:0032253 dense core granule localization;GO:0099519 dense core granule cytoskeletal transport;GO:1901950 dense core granule transport		Predicted intracellular proteins					0	0	1	1	1	0	1	0	1	0	1	0	1	1	0	0	0	0	0	0	0
26059	ERC2	0	0	0	0	0	0	1	26059	Gene_ID	H. sapiens	26059	H. sapiens	ERC2	ELKS/RAB6-interacting/CAST family member 2	GO:0048790 maintenance of presynaptic active zone structure;GO:1990709 presynaptic active zone organization;GO:0099558 maintenance of synapse structure		Predicted intracellular proteins					0	0	1	1	0	0	0	0	1	0	0	0	0	0	0	0	0	0	0	0	0
51534	VTA1	0	0	0	0	1	0	0	51534	Gene_ID	H. sapiens	51534	H. sapiens	VTA1	vesicle trafficking 1	GO:1904896 ESCRT complex disassembly;GO:1904903 ESCRT III complex disassembly;GO:0032511 late endosome to vacuole transport via multivesicular body sorting pathway		Predicted intracellular proteins	Cytosol;Nucleoplasm;Vesicles (Supported)				0	0	0	0	0	0	1	0	0	1	0	0	0	0	0	0	0	0	0	1	0
7525	YES1	1	0	0	0	0	0	0	7525	Gene_ID	H. sapiens	7525	H. sapiens	YES1	YES proto-oncogene 1, Src family tyrosine kinase	GO:0043114 regulation of vascular permeability;GO:0031295 T cell costimulation;GO:0031294 lymphocyte costimulation	Tyr protein kinase family	Predicted intracellular proteins; FDA approved drug targets:Small molecule drugs; Enzymes; Kinases:Tyr protein kinases; ENZYME proteins:Transferases	Cytosol;Plasma membrane (Supported)	Dasatinib; Fostamatinib	(M33)PID GLYPICAN 1PATHWAY; (M76)PID P38 ALPHA BETA PATHWAY; (M257)PID EPHRINB REV PATHWAY		1	0	0	0	0	0	0	0	0	0	0	0	0	0	1	0	0	0	0	1	0
310	ANXA7	1	0	0	0	0	0	0	310	Gene_ID	H. sapiens	310	H. sapiens	ANXA7	annexin A7	GO:0051592 response to calcium ion;GO:0061025 membrane fusion;GO:0010038 response to metal ion		Predicted intracellular proteins; Cancer-related genes:Candidate cancer biomarkers	Nucleoplasm (Approved); Additional: Cytosol		(M5880)NABA ECM AFFILIATED; (M5885)NABA MATRISOME ASSOCIATED; (M5889)NABA MATRISOME		0	0	0	0	0	0	0	0	0	0	0	0	1	0	0	0	0	1	0	0	0
57863	CADM3	0	0	0	0	0	0	1	57863	Gene_ID	H. sapiens	57863	H. sapiens	CADM3	cell adhesion molecule 3	GO:0007157 heterophilic cell-cell adhesion via plasma membrane cell adhesion molecules;GO:0034332 adherens junction organization;GO:0007156 homophilic cell adhesion via plasma membrane adhesion molecules		Predicted intracellular proteins	Cytosol (Approved)			(M5915)HALLMARK APICAL JUNCTION	0	0	0	1	0	0	0	0	0	0	0	0	0	0	0	0	0	0	0	0	0
9352	TXNL1	0	0	0	0	1	0	0	9352	Gene_ID	H. sapiens	9352	H. sapiens	TXNL1	thioredoxin like 1			Predicted intracellular proteins	Cytosol (Enhanced)				0	0	0	0	0	1	0	0	0	0	0	0	0	0	0	0	0	0	0	0	0
1329	COX5B	0	0	0	0	0	0	1	1329	Gene_ID	H. sapiens	1329	H. sapiens	COX5B	cytochrome c oxidase subunit 5B	GO:0006123 mitochondrial electron transport, cytochrome c to oxygen;GO:0019646 aerobic electron transport chain;GO:0007585 respiratory gaseous exchange by respiratory system		Predicted intracellular proteins; Transporters:Primary Active Transporters	Mitochondria (Enhanced)	Cholic Acid; N-Formylmethionine		(M5936)HALLMARK OXIDATIVE PHOSPHORYLATION	1	0	0	0	0	0	0	0	0	0	0	0	0	0	0	0	0	0	0	1	0
11076	TPPP	0	0	0	0	1	0	0	11076	Gene_ID	H. sapiens	11076	H. sapiens	TPPP	tubulin polymerization promoting protein	GO:1904428 negative regulation of tubulin deacetylation;GO:0051418 microtubule nucleation by microtubule organizing center;GO:0090043 regulation of tubulin deacetylation		Predicted intracellular proteins	Cytosol;Mitochondria (Supported)				0	0	0	0	1	0	0	0	0	1	0	0	0	1	0	0	0	0	0	0	0
93974	ATPIF1	0	0	1	0	0	0	0	93974	Gene_ID	H. sapiens	93974	H. sapiens	ATP5IF1	ATP synthase inhibitory factor subunit 1	GO:1904925 positive regulation of autophagy of mitochondrion in response to mitochondrial depolarization;GO:1904923 regulation of autophagy of mitochondrion in response to mitochondrial depolarization;GO:0032780 negative regulation of ATPase activity		Predicted intracellular proteins	Mitochondria (Enhanced)				0	0	0	0	0	0	0	1	0	1	0	0	0	0	0	0	0	0	0	0	0
1665	DHX15	0	0	0	0	0	1	0	1665	Gene_ID	H. sapiens	1665	H. sapiens	DHX15	DEAH-box helicase 15	GO:0043279 response to alkaloid;GO:0009636 response to toxic substance;GO:0000377 RNA splicing, via transesterification reactions with bulged adenosine as nucleophile		Enzymes; Predicted intracellular proteins; ENZYME proteins:Hydrolases	Nuclear speckles (Enhanced)			(M5926)HALLMARK MYC TARGETS V1	1	0	0	0	0	0	0	0	0	0	0	0	0	0	0	0	0	0	0	0	0
2739	GLO1	1	0	0	0	0	0	0	2739	Gene_ID	H. sapiens	2739	H. sapiens	GLO1	glyoxalase I	GO:0009438 methylglyoxal metabolic process;GO:0006081 cellular aldehyde metabolic process;GO:0006749 glutathione metabolic process		Enzymes; ENZYME proteins:Lyases; Predicted intracellular proteins; Cancer-related genes:Candidate cancer biomarkers	Cytosol;Nucleoplasm;Plasma membrane (Supported)	Glutathione; Indomethacin; S-P-Nitrobenzyloxycarbonylglutathione; S-(N-hydroxy-N-iodophenylcarbamoyl)glutathione; Mercaptoethanol; S-benzylglutathione; S-Hexylglutathione; methyl 4-(2,3-dihydroxy-5-methylphenoxy)-2-hydroxy-6-methylbenzoate		(M5926)HALLMARK MYC TARGETS V1	0	0	0	0	0	0	0	0	0	0	0	0	0	0	0	0	0	0	0	1	0
80777	CYB5B	1	0	0	0	0	0	0	80777	Gene_ID	H. sapiens	80777	H. sapiens	CYB5B	cytochrome b5 type B	GO:0006809 nitric oxide biosynthetic process;GO:0046209 nitric oxide metabolic process;GO:2001057 reactive nitrogen species metabolic process		Predicted intracellular proteins	Endoplasmic reticulum (Approved); Additional: Centriolar satellite;Cytosol	Phenethyl Isothiocyanate		(M5941)HALLMARK UV RESPONSE UP; (M5924)HALLMARK MTORC1 SIGNALING	0	0	0	0	0	0	0	0	0	0	0	0	0	0	0	0	0	0	0	0	0
1340	COX6B1	1	0	0	0	0	0	0	1340	Gene_ID	H. sapiens	1340	H. sapiens	COX6B1	cytochrome c oxidase subunit 6B1	GO:0006123 mitochondrial electron transport, cytochrome c to oxygen;GO:0019646 aerobic electron transport chain;GO:0021762 substantia nigra development		Predicted intracellular proteins; Disease related genes	Mitochondria (Supported)	Cholic Acid; N-Formylmethionine		(M5936)HALLMARK OXIDATIVE PHOSPHORYLATION	1	0	0	0	0	0	0	0	0	0	0	0	0	0	0	0	0	0	0	1	0
4076	CAPRIN1	0	0	0	0	1	0	0	4076	Gene_ID	H. sapiens	4076	H. sapiens	CAPRIN1	cell cycle associated protein 1	GO:0061003 positive regulation of dendritic spine morphogenesis;GO:0050775 positive regulation of dendrite morphogenesis;GO:0060999 positive regulation of dendritic spine development		Predicted intracellular proteins	Cytosol (Enhanced)				0	0	0	1	1	0	0	0	0	0	0	0	0	1	0	0	0	0	1	0	0
3728	JUP	1	0	0	0	0	0	0	3728	Gene_ID	H. sapiens	3728	H. sapiens	JUP	junction plakoglobin	GO:0071603 endothelial cell-cell adhesion;GO:0002159 desmosome assembly;GO:0071680 response to indole-3-methanol		Disease related genes; Predicted intracellular proteins; Cancer-related genes:Candidate cancer biomarkers	Cell Junctions;Plasma membrane (Supported); Additional: Vesicles	Zinc; Zinc acetate	(M184)PID ECADHERIN KERATINOCYTE PATHWAY; (M266)PID NCADHERIN PATHWAY; (M156)PID ECADHERIN NASCENT AJ PATHWAY	(M5915)HALLMARK APICAL JUNCTION; (M5934)HALLMARK XENOBIOTIC METABOLISM; (M5953)HALLMARK KRAS SIGNALING UP	0	1	1	1	0	1	0	1	0	1	0	0	0	0	1	0	0	0	0	1	0
23382	AHCYL2	0	0	0	0	1	0	0	23382	Gene_ID	H. sapiens	23382	H. sapiens	AHCYL2	adenosylhomocysteinase like 2	GO:0033353 S-adenosylmethionine cycle;GO:0046500 S-adenosylmethionine metabolic process;GO:0006730 one-carbon metabolic process		Enzymes; Predicted intracellular proteins; ENZYME proteins:Hydrolases	Cytosol (Approved); Additional: Nucleoplasm				0	0	0	0	0	0	0	0	0	0	0	0	0	0	0	0	0	0	0	0	0
139322	APOOL	0	0	0	0	1	0	0	139322	Gene_ID	H. sapiens	139322	H. sapiens	APOOL	apolipoprotein O like	GO:0042407 cristae formation;GO:0007007 inner mitochondrial membrane organization;GO:0002576 platelet degranulation		Predicted intracellular proteins	Mitochondria (Approved)				0	0	1	0	0	0	1	0	0	0	0	0	0	0	1	0	0	0	0	0	0
51084	CRYL1	0	0	0	0	0	0	1	51084	Gene_ID	H. sapiens	51084	H. sapiens	CRYL1	crystallin lambda 1	GO:0006064 glucuronate catabolic process;GO:0019640 glucuronate catabolic process to xylulose 5-phosphate;GO:0051167 xylulose 5-phosphate metabolic process		Enzymes; Predicted intracellular proteins; ENZYME proteins:Oxidoreductases	Nucleoli;Nucleoplasm (Approved); Additional: Golgi apparatus;Plasma membrane				0	0	0	0	0	0	0	0	0	0	0	1	0	0	0	1	0	0	0	0	0
5361	PLXNA1	0	0	0	0	0	0	1	5361	Gene_ID	H. sapiens	5361	H. sapiens	PLXNA1	plexin A1	GO:0060666 dichotomous subdivision of terminal units involved in salivary gland branching;GO:0060600 dichotomous subdivision of an epithelial terminal unit;GO:1902287 semaphorin-plexin signaling pathway involved in axon guidance			Nucleoplasm (Supported); Additional: Cytosol		(M5880)NABA ECM AFFILIATED; (M5885)NABA MATRISOME ASSOCIATED; (M5889)NABA MATRISOME		1	0	0	0	1	1	0	0	0	0	0	0	0	1	0	0	0	0	0	0	0
23111	SPG20	1	0	0	0	0	0	0	23111	Gene_ID	H. sapiens	23111	H. sapiens	SPART	spartin	GO:0048698 negative regulation of collateral sprouting in absence of injury;GO:0048696 regulation of collateral sprouting in absence of injury;GO:0048669 collateral sprouting in absence of injury		Predicted intracellular proteins; Disease related genes	Cytosol (Supported); Additional: Plasma membrane				0	0	0	0	1	0	0	0	0	1	0	0	0	1	0	0	0	0	0	0	0
794	CALB2	0	0	0	0	1	0	0	794	Gene_ID	H. sapiens	794	H. sapiens	CALB2	calbindin 2	GO:0099509 regulation of presynaptic cytosolic calcium ion concentration;GO:0070050 neuron cellular homeostasis;GO:1900271 regulation of long-term synaptic potentiation		Transporters:Accessory Factors Involved in Transport; Predicted intracellular proteins	Cytosol (Enhanced)	Calcium citrate; Calcium Phosphate; Calcium levulinate; Calcium phosphate dihydrate		(M5906)HALLMARK ESTROGEN RESPONSE EARLY; (M5915)HALLMARK APICAL JUNCTION	0	0	0	0	0	0	0	0	1	0	0	0	0	0	0	0	0	0	0	0	0
9349	RPL23	0	0	1	0	0	0	0	9349	Gene_ID	H. sapiens	9349	H. sapiens	RPL23	ribosomal protein L23	GO:0072717 cellular response to actinomycin D;GO:0006610 ribosomal protein import into nucleus;GO:0072716 response to actinomycin D		Ribosomal proteins; Predicted intracellular proteins	Cytosol (Supported)	(S)-3-phenyllactic acid; Anisomycin; Puromycin	(M261)PID P53 REGULATION PATHWAY		1	1	0	0	0	0	0	1	0	1	0	0	0	0	0	0	0	0	1	0	0
4869	NPM1	0	0	0	0	1	0	0	4869	Gene_ID	H. sapiens	4869	H. sapiens	NPM1	nucleophosmin 1	GO:0060735 regulation of eIF2 alpha phosphorylation by dsRNA;GO:1902629 regulation of mRNA stability involved in cellular response to UV;GO:0006407 rRNA export from nucleus		Cancer-related genes:Mutated cancer genes; Predicted intracellular proteins; Cancer-related genes:Mutational cancer driver genes; Disease related genes	Nucleoli rim (Enhanced); Additional: Nucleoplasm	Artenimol	(M258)PID BARD1 PATHWAY; (M14)PID AURORA B PATHWAY; (M255)PID HIF1 TFPATHWAY	(M5928)HALLMARK MYC TARGETS V2; (M5922)HALLMARK UNFOLDED PROTEIN RESPONSE; (M5926)HALLMARK MYC TARGETS V1	1	0	0	0	0	0	0	1	0	1	0	0	0	0	0	0	0	0	1	1	0
5814	PURB	0	0	0	0	1	0	0	5814	Gene_ID	H. sapiens	5814	H. sapiens	PURB	purine rich element binding protein B	GO:0045637 regulation of myeloid cell differentiation;GO:1903706 regulation of hemopoiesis;GO:0030099 myeloid cell differentiation		Predicted intracellular proteins; Transcription factors:Yet undefined DNA-binding domains	Nucleoplasm (Supported)				0	0	0	0	0	0	0	0	0	0	0	0	0	0	0	0	0	0	0	0	0
6275	S100A4	0	0	1	0	0	0	0	6275	Gene_ID	H. sapiens	6275	H. sapiens	S100A4	S100 calcium binding protein A4	GO:0001837 epithelial to mesenchymal transition;GO:0043123 positive regulation of I-kappaB kinase/NF-kappaB signaling;GO:0048762 mesenchymal cell differentiation		Predicted intracellular proteins; Cancer-related genes:Candidate cancer biomarkers	Plasma membrane (Enhanced)	Trifluoperazine; Copper	(M5883)NABA SECRETED FACTORS; (M5885)NABA MATRISOME ASSOCIATED; (M5889)NABA MATRISOME	(M5944)HALLMARK ANGIOGENESIS; (M5891)HALLMARK HYPOXIA; (M5939)HALLMARK P53 PATHWAY	0	0	0	0	0	0	0	0	0	0	0	0	0	0	0	0	0	0	0	0	0
828	CAPS	0	0	0	1	0	0	0	828	Gene_ID	H. sapiens	828	H. sapiens	CAPS	calcyphosine	GO:0035556 intracellular signal transduction;GO:0007165 signal transduction;GO:0023052 signaling		Predicted intracellular proteins	Plasma membrane (Approved); Additional: Cytosol;Nucleoplasm	Calcium citrate; Calcium Phosphate; Calcium phosphate dihydrate			0	0	0	0	0	0	0	0	0	0	0	0	0	0	0	0	0	0	0	0	0
5010	CLDN11	0	0	0	0	0	1	0	5010	Gene_ID	H. sapiens	5010	H. sapiens	CLDN11	claudin 11	GO:0016338 calcium-independent cell-cell adhesion via plasma membrane cell-adhesion molecules;GO:0070830 bicellular tight junction assembly;GO:0120192 tight junction assembly			Cell Junctions (Supported); Additional: Lipid droplets			(M5915)HALLMARK APICAL JUNCTION	0	0	0	1	0	0	0	0	0	0	0	0	0	0	0	0	0	0	0	0	0
928	CD9	1	0	0	0	0	0	0	928	Gene_ID	H. sapiens	928	H. sapiens	CD9	CD9 molecule	GO:0014905 myoblast fusion involved in skeletal muscle regeneration;GO:0030913 paranodal junction assembly;GO:0014908 myotube differentiation involved in skeletal muscle regeneration		CD markers; Transporters:Accessory Factors Involved in Transport; Cancer-related genes:Candidate cancer biomarkers	Plasma membrane (Supported)	C31G	(M239)PID A6B1 A6B4 INTEGRIN PATHWAY	(M5892)HALLMARK CHOLESTEROL HOMEOSTASIS; (M5897)HALLMARK IL6 JAK STAT3 SIGNALING; (M5946)HALLMARK COAGULATION	0	0	1	1	1	0	0	0	0	0	1	0	1	0	1	0	0	0	0	0	0
27295	PDLIM3	0	0	0	0	0	1	0	27295	Gene_ID	H. sapiens	27295	H. sapiens	PDLIM3	PDZ and LIM domain 3	GO:0007507 heart development;GO:0061061 muscle structure development;GO:0030036 actin cytoskeleton organization		Predicted intracellular proteins	Cytosol (Supported)			(M5941)HALLMARK UV RESPONSE UP; (M5906)HALLMARK ESTROGEN RESPONSE EARLY; (M5907)HALLMARK ESTROGEN RESPONSE LATE	0	0	0	0	0	0	0	0	0	1	0	0	0	0	0	0	0	0	0	0	0
6714	SRC	0	0	0	0	0	0	1	6714	Gene_ID	H. sapiens	6714	H. sapiens	SRC	SRC proto-oncogene, non-receptor tyrosine kinase	GO:0001545 primary ovarian follicle growth;GO:0086098 angiotensin-activated signaling pathway involved in heart process;GO:2000386 positive regulation of ovarian follicle development	Tyr protein kinase family	Transporters:Accessory Factors Involved in Transport; Predicted intracellular proteins; FDA approved drug targets:Small molecule drugs; Enzymes; Disease related genes; Cancer-related genes:Candidate cancer biomarkers; Kinases:Tyr protein kinases; ENZYME proteins:Transferases	Cell Junctions;Plasma membrane (Supported); Additional: Cytosol;Nucleoplasm	Dasatinib; RU84687; RU79256; N6-Benzyl Adenosine-5'-Diphosphate; RU85493; RU78262; Phosphonotyrosine; Malonic acid; RU83876; RU90395; RU79072; RU78783; 1-Tert-Butyl-3-(4-Chloro-Phenyl)-1h-Pyrazolo[3,4-D]Pyrimidin-4-Ylamine; PASBN; 2-[4-[(Z)-2-Acetamido-3-oxo-3-[[(3S)-2-oxo-1-[(4-phenylphenyl)methyl]azepan-3-yl]amino]prop-1-enyl]-2-formylphenyl]acetic acid; PAS219; DPI59; RU82197; Phenylphosphate;…	(M9174)ST STAT3 PATHWAY; (M14775)ST G ALPHA S PATHWAY; (M26)PID NFKAPPAB ATYPICAL PATHWAY	(M5915)HALLMARK APICAL JUNCTION; (M5921)HALLMARK COMPLEMENT	1	0	0	1	1	1	1	0	1	1	1	0	0	1	1	0	1	1	0	1	0
1495	CTNNA1	0	0	0	0	1	0	0	1495	Gene_ID	H. sapiens	1495	H. sapiens	CTNNA1	catenin alpha 1	GO:2001045 negative regulation of integrin-mediated signaling pathway;GO:0071680 response to indole-3-methanol;GO:0071681 cellular response to indole-3-methanol		Predicted intracellular proteins; Disease related genes	Cell Junctions;Plasma membrane (Enhanced)		(M184)PID ECADHERIN KERATINOCYTE PATHWAY; (M72)PID NECTIN PATHWAY; (M266)PID NCADHERIN PATHWAY	(M5915)HALLMARK APICAL JUNCTION	0	0	0	1	1	1	1	0	0	1	0	0	0	1	1	0	1	0	0	0	0
10434	LYPLA1	0	1	0	0	0	0	0	10434	Gene_ID	H. sapiens	10434	H. sapiens	LYPLA1	lysophospholipase 1	GO:0042997 negative regulation of Golgi to plasma membrane protein transport;GO:0042996 regulation of Golgi to plasma membrane protein transport;GO:0002084 protein depalmitoylation		Predicted intracellular proteins	Cytosol;Nucleoplasm (Approved)				0	1	0	0	0	0	1	1	0	0	1	0	0	0	0	0	0	0	0	1	0
9967	THRAP3	0	1	0	0	0	0	0	9967	Gene_ID	H. sapiens	9967	H. sapiens	THRAP3	thyroid hormone receptor associated protein 3	GO:0042753 positive regulation of circadian rhythm;GO:0048026 positive regulation of mRNA splicing, via spliceosome;GO:0050685 positive regulation of mRNA processing		Predicted intracellular proteins	Nuclear speckles (Enhanced)				1	0	0	0	0	0	0	0	0	0	0	0	0	0	0	0	0	0	0	0	0
1500	CTNND1	0	0	0	0	1	0	0	1500	Gene_ID	H. sapiens	1500	H. sapiens	CTNND1	catenin delta 1	GO:0035635 entry of bacterium into host cell;GO:0044331 cell-cell adhesion mediated by cadherin;GO:0099072 regulation of postsynaptic membrane neurotransmitter receptor levels		Predicted intracellular proteins; Cancer-related genes:Mutational cancer driver genes; Disease related genes	Plasma membrane (Enhanced)		(M184)PID ECADHERIN KERATINOCYTE PATHWAY; (M266)PID NCADHERIN PATHWAY; (M156)PID ECADHERIN NASCENT AJ PATHWAY	(M5915)HALLMARK APICAL JUNCTION	0	0	0	1	0	0	0	0	0	0	0	0	0	0	0	0	1	0	0	1	0
333	APLP1	0	0	0	1	0	0	0	333	Gene_ID	H. sapiens	333	H. sapiens	APLP1	amyloid beta precursor like protein 1	GO:0071874 cellular response to norepinephrine stimulus;GO:0071873 response to norepinephrine;GO:0106072 negative regulation of adenylate cyclase-activating G protein-coupled receptor signaling pathway		Predicted intracellular proteins	Golgi apparatus;Plasma membrane (Approved); Additional: Nucleoplasm	Zinc; Copper; Zinc acetate; Zinc chloride; Zinc sulfate, unspecified form		(M5947)HALLMARK IL2 STAT5 SIGNALING; (M5930)HALLMARK EPITHELIAL MESENCHYMAL TRANSITION	0	0	0	0	0	0	0	0	0	0	1	0	0	0	0	0	0	0	0	0	0
3146	HMGB1	0	0	0	0	0	0	1	3146	Gene_ID	H. sapiens	3146	H. sapiens	HMGB1	high mobility group box 1	GO:0032072 regulation of restriction endodeoxyribonuclease activity;GO:0017055 negative regulation of RNA polymerase II transcription preinitiation complex assembly;GO:0045819 positive regulation of glycogen catabolic process		Predicted intracellular proteins	Nucleoplasm (Supported)	Chloroquine; Ethyl pyruvate	(M264)PID TOLL ENDOGENOUS PATHWAY; (M159)PID AMB2 NEUTROPHILS PATHWAY; (M53)PID INTEGRIN3 PATHWAY		1	0	1	0	1	0	0	0	0	1	1	0	0	0	1	0	1	0	0	1	0
8991	SELENBP1	0	0	0	0	0	0	1	8991	Gene_ID	H. sapiens	8991	H. sapiens	SELENBP1	selenium binding protein 1	GO:0015031 protein transport;GO:0015833 peptide transport;GO:0042886 amide transport		Predicted intracellular proteins; Potential drug targets; Enzymes; Disease related genes; ENZYME proteins:Oxidoreductases	Nucleoli (Supported)			(M5891)HALLMARK HYPOXIA; (M5945)HALLMARK HEME METABOLISM	0	0	0	0	0	0	0	0	0	0	0	0	0	0	0	0	0	0	0	0	0
3028	HSD17B10	0	0	0	0	1	0	0	3028	Gene_ID	H. sapiens	3028	H. sapiens	HSD17B10	hydroxysteroid 17-beta dehydrogenase 10	GO:0062173 brexanolone metabolic process;GO:0006550 isoleucine catabolic process;GO:0097745 mitochondrial tRNA 5'-end processing		Predicted intracellular proteins; Potential drug targets; Enzymes; Disease related genes; ENZYME proteins:Oxidoreductases		NADH; 1-Azepan-1-Yl-2-Phenyl-2-(4-Thioxo-1,4-Dihydro-Pyrazolo[3,4-D]Pyrimidin-5-Yl)Ethanone Adduct; Omega-3-carboxylic acids		(M5935)HALLMARK FATTY ACID METABOLISM; (M5936)HALLMARK OXIDATIVE PHOSPHORYLATION	1	0	0	0	0	0	0	0	0	0	0	1	0	0	0	0	0	0	0	0	0
1653	DDX1	1	0	0	0	0	0	0	1653	Gene_ID	H. sapiens	1653	H. sapiens	DDX1	DEAD-box helicase 1	GO:1903608 protein localization to cytoplasmic stress granule;GO:0006388 tRNA splicing, via endonucleolytic cleavage and ligation;GO:0000394 RNA splicing, via endonucleolytic cleavage and ligation		Enzymes; Predicted intracellular proteins; ENZYME proteins:Hydrolases	Nucleoplasm (Supported); Additional: Cytosol				1	0	0	0	0	0	0	1	0	0	0	0	0	0	0	0	0	0	1	0	0
57512	GPR158	0	0	1	0	0	0	0	57512	Gene_ID	H. sapiens	57512	H. sapiens	GPR158	G protein-coupled receptor 158	GO:0072659 protein localization to plasma membrane;GO:1990778 protein localization to cell periphery;GO:0072657 protein localization to membrane		G-protein coupled receptors:GPCRs excl olfactory receptors; G-protein coupled receptors:Family 3 (C) receptors					0	1	0	0	0	0	0	0	0	0	0	0	0	0	0	0	0	0	0	0	0
22911	WDR47	0	0	0	0	1	0	0	22911	Gene_ID	H. sapiens	22911	H. sapiens	WDR47	WD repeat domain 47	GO:0007275 multicellular organism development;GO:0048856 anatomical structure development;GO:0032502 developmental process		Predicted intracellular proteins	Actin filaments (Approved); Additional: Nucleoplasm				0	0	0	0	0	0	0	0	0	0	0	0	0	0	0	0	0	0	0	0	0
2040	STOM	0	0	0	0	1	0	0	2040	Gene_ID	H. sapiens	2040	H. sapiens	STOM	stomatin	GO:1901585 regulation of acid-sensing ion channel activity;GO:0044829 positive regulation by host of viral genome replication;GO:0044794 positive regulation by host of viral process		Transporters:Accessory Factors Involved in Transport	Plasma membrane (Enhanced); Additional: Cytosol;Vesicles			(M5905)HALLMARK ADIPOGENESIS; (M5939)HALLMARK P53 PATHWAY	0	1	1	0	0	1	0	1	0	0	0	0	0	0	0	0	0	0	0	0	0
1632	ECI1	0	0	0	0	1	0	0	1632	Gene_ID	H. sapiens	1632	H. sapiens	ECI1	enoyl-CoA delta isomerase 1	GO:0006635 fatty acid beta-oxidation;GO:0019395 fatty acid oxidation;GO:0009062 fatty acid catabolic process		Enzymes; Predicted intracellular proteins; ENZYME proteins:Isomerase	Mitochondria (Enhanced)	Octanoyl-Coenzyme A; Benzamidine		(M5935)HALLMARK FATTY ACID METABOLISM; (M5936)HALLMARK OXIDATIVE PHOSPHORYLATION	0	0	0	0	0	0	0	0	0	0	0	1	0	0	0	0	0	0	0	0	0
26007	TKFC	0	0	0	0	1	0	0	26007	Gene_ID	H. sapiens	26007	H. sapiens	TKFC	triokinase and FMN cyclase	GO:0039534 negative regulation of MDA-5 signaling pathway;GO:0006001 fructose catabolic process;GO:0061624 fructose catabolic process to hydroxyacetone phosphate and glyceraldehyde-3-phosphate		Enzymes; ENZYME proteins:Lyases; Predicted intracellular proteins; ENZYME proteins:Transferases	Cytosol (Approved); Additional: Nucleoplasm			(M5934)HALLMARK XENOBIOTIC METABOLISM	0	0	0	0	0	0	0	0	0	0	0	1	0	0	0	0	0	0	0	1	0
5236	PGM1	0	0	0	0	1	0	0	5236	Gene_ID	H. sapiens	5236	H. sapiens	PGM1	phosphoglucomutase 1	GO:0019388 galactose catabolic process;GO:0006012 galactose metabolic process;GO:0005980 glycogen catabolic process		Predicted intracellular proteins; Potential drug targets; ENZYME proteins:Isomerase; Enzymes; Disease related genes	Cytosol (Approved)	Alpha-D-Glucose 1,6-Bisphosphate; Alpha-D-Glucose-1-Phosphate-6-Vanadate	(M255)PID HIF1 TFPATHWAY	(M5891)HALLMARK HYPOXIA; (M5905)HALLMARK ADIPOGENESIS; (M5924)HALLMARK MTORC1 SIGNALING	0	0	1	0	0	0	0	0	0	0	0	1	0	0	0	1	0	0	0	0	0
9796	PHYHIP	0	0	0	0	0	0	1	9796	Gene_ID	H. sapiens	9796	H. sapiens	PHYHIP	phytanoyl-CoA 2-hydroxylase interacting protein	GO:0008104 protein localization;GO:0033036 macromolecule localization;GO:0051179 localization		Predicted intracellular proteins	Mitochondria (Supported); Additional: Nucleoplasm				0	0	0	0	0	0	0	0	0	0	0	0	0	0	0	0	0	0	0	0	0
5630	PRPH	0	1	0	0	0	0	0	5630	Gene_ID	H. sapiens	5630	H. sapiens	PRPH	peripherin	GO:0045104 intermediate filament cytoskeleton organization;GO:0045103 intermediate filament-based process;GO:0007010 cytoskeleton organization		Predicted intracellular proteins					0	0	0	0	0	0	0	0	0	0	0	0	0	0	0	0	0	0	0	0	0
2224	FDPS	1	0	0	0	0	0	0	2224	Gene_ID	H. sapiens	2224	H. sapiens	FDPS	farnesyl diphosphate synthase	GO:0033383 geranyl diphosphate metabolic process;GO:0033384 geranyl diphosphate biosynthetic process;GO:0045337 farnesyl diphosphate biosynthetic process		Predicted intracellular proteins; FDA approved drug targets:Small molecule drugs; Enzymes; Disease related genes; ENZYME proteins:Transferases	Cytosol (Approved); Additional: Nucleoplasm	Pamidronic acid; Zoledronic acid; Alendronic acid; Ibandronate; Risedronic acid; Dimethylallyl Diphosphate; Isopentyl Pyrophosphate; Geranyl Diphosphate; ISOPENTENYL PYROPHOSPHATE; Incadronic acid; Minodronic acid; Farnesyl diphosphate; Geranylgeranyl diphosphate		(M5892)HALLMARK CHOLESTEROL HOMEOSTASIS; (M5949)HALLMARK PEROXISOME; (M5909)HALLMARK MYOGENESIS	0	0	0	0	0	0	0	0	0	0	0	0	0	0	0	1	0	0	0	1	0
60314	C12orf10	0	0	0	0	1	0	0	60314	Gene_ID	H. sapiens	60314	H. sapiens	MYG1	MYG1 exonuclease	GO:0035641 locomotory exploration behavior;GO:0035640 exploration behavior;GO:0007626 locomotory behavior		Predicted intracellular proteins	Nucleoplasm (Supported)				0	0	0	0	0	0	0	0	0	0	0	0	0	0	0	0	0	0	0	0	0
5478	PPIA	0	0	0	0	0	0	1	5478	Gene_ID	H. sapiens	5478	H. sapiens	PPIA	peptidylprolyl isomerase A	GO:0019061 uncoating of virus;GO:0061944 negative regulation of protein K48-linked ubiquitination;GO:0061945 regulation of protein K48-linked ubiquitination		Enzymes; Predicted intracellular proteins; ENZYME proteins:Isomerase; Predicted secreted proteins		Cyclosporine; Proline; (3r)-1-Acetyl-3-Methylpiperidine; Ethyl Oxo(Piperidin-1-Yl)Acetate; Sanglifehrin A; Copper; Artenimol		(M5924)HALLMARK MTORC1 SIGNALING; (M5926)HALLMARK MYC TARGETS V1; (M5937)HALLMARK GLYCOLYSIS	0	0	1	0	1	0	0	0	0	0	0	0	1	0	1	0	0	0	0	1	0
10469	TIMM44	0	0	0	0	0	0	1	10469	Gene_ID	H. sapiens	10469	H. sapiens	TIMM44	translocase of inner mitochondrial membrane 44	GO:0030150 protein import into mitochondrial matrix;GO:0044743 protein transmembrane import into intracellular organelle;GO:0065002 intracellular protein transmembrane transport		Predicted intracellular proteins	Mitochondria (Enhanced)				0	0	0	0	0	0	0	1	0	0	0	0	0	0	0	0	0	0	0	0	0
2766	GMPR	0	0	1	0	0	0	0	2766	Gene_ID	H. sapiens	2766	H. sapiens	GMPR	guanosine monophosphate reductase	GO:0043101 purine-containing compound salvage;GO:0006144 purine nucleobase metabolic process;GO:0043094 cellular metabolic compound salvage		Enzymes; Predicted intracellular proteins; ENZYME proteins:Oxidoreductases		Guanosine-5'-Monophosphate		(M5911)HALLMARK INTERFERON ALPHA RESPONSE	0	0	0	0	0	0	0	0	0	0	0	0	0	0	0	1	0	0	0	0	0
7874	USP7	1	0	0	0	0	0	0	7874	Gene_ID	H. sapiens	7874	H. sapiens	USP7	ubiquitin specific peptidase 7	GO:0035616 histone H2B conserved C-terminal lysine deubiquitination;GO:1901537 positive regulation of DNA demethylation;GO:1905279 regulation of retrograde transport, endosome to Golgi		Enzymes; Peptidases:Cysteine-type peptidases; Predicted intracellular proteins; ENZYME proteins:Hydrolases	Nucleoplasm (Supported); Additional: Nuclear bodies		(M136)PID FOXO PATHWAY; (M261)PID P53 REGULATION PATHWAY		0	0	0	0	0	0	0	0	0	0	1	0	0	0	0	0	0	0	0	1	0
4729	NDUFV2	1	0	0	0	0	0	0	4729	Gene_ID	H. sapiens	4729	H. sapiens	NDUFV2	NADH:ubiquinone oxidoreductase core subunit V2	GO:0006120 mitochondrial electron transport, NADH to ubiquinone;GO:0010257 NADH dehydrogenase complex assembly;GO:0032981 mitochondrial respiratory chain complex I assembly		Enzymes; Predicted intracellular proteins; ENZYME proteins:Oxidoreductases	Mitochondria (Supported); Additional: Cytosol;Nucleoplasm	NADH		(M5936)HALLMARK OXIDATIVE PHOSPHORYLATION	0	0	0	0	0	0	0	0	0	0	0	0	0	0	0	0	0	0	0	0	0
3268	AGFG2	0	1	0	0	0	0	0	3268	Gene_ID	H. sapiens	3268	H. sapiens	AGFG2	ArfGAP with FG repeats 2	GO:0043547 positive regulation of GTPase activity;GO:0043087 regulation of GTPase activity;GO:0051345 positive regulation of hydrolase activity		Predicted intracellular proteins					0	0	0	0	0	0	0	0	0	0	0	0	0	0	0	0	0	0	0	0	0
836	CASP3	0	1	0	0	0	0	0	836	Gene_ID	H. sapiens	836	H. sapiens	CASP3	caspase 3	GO:0061713 anterior neural tube closure;GO:0072733 response to staurosporine;GO:0072734 cellular response to staurosporine		Predicted intracellular proteins; ENZYME proteins:Hydrolases; Enzymes; Cancer-related genes:Candidate cancer biomarkers; Peptidases:Cysteine-type peptidases	Mitochondria (Approved); Additional: Nucleoplasm	Pamidronic acid; Acetylsalicylic acid; Minocycline; 5-[4-(1-Carboxymethyl-2-Oxo-Propylcarbamoyl)-Benzylsulfamoyl]-2-Hydroxy-Benzoic Acid; Emricasan; Incadronic acid; 2-HYDROXY-5-(2-MERCAPTO-ETHYLSULFAMOYL)-BENZOIC ACID; methyl (3S)-3-[(tert-butoxycarbonyl)amino]-4-oxopentanoate; 1-METHYL-5-(2-PHENOXYMETHYL-PYRROLIDINE-1-SULFONYL)-1H-INDOLE-2,3-DIONE; [N-(3-dibenzylcarbamoyl-oxiranecarbonyl)-hydra…	(M5060)SA FAS SIGNALING; (M7997)SA CASPASE CASCADE; (M7871)ST GRANULE CELL SURVIVAL PATHWAY	(M5941)HALLMARK UV RESPONSE UP; (M5902)HALLMARK APOPTOSIS; (M5947)HALLMARK IL2 STAT5 SIGNALING	1	0	0	0	1	0	0	0	0	1	0	0	0	0	1	0	0	1	1	1	0
84817	TXNDC17	1	0	0	0	0	0	0	84817	Gene_ID	H. sapiens	84817	H. sapiens	TXNDC17	thioredoxin domain containing 17	GO:0098869 cellular oxidant detoxification;GO:1990748 cellular detoxification;GO:0097237 cellular response to toxic substance		Predicted intracellular proteins					0	0	0	0	0	0	0	0	0	0	0	0	0	0	0	0	0	0	0	1	0
3799	KIF5B	0	0	0	0	1	0	0	3799	Gene_ID	H. sapiens	3799	H. sapiens	KIF5B	kinesin family member 5B	GO:1905152 positive regulation of voltage-gated sodium channel activity;GO:0098971 anterograde dendritic transport of neurotransmitter receptor complex;GO:1990049 retrograde neuronal dense core vesicle transport		Predicted intracellular proteins; Cancer-related genes	Centriolar satellite;Cytosol (Enhanced)		(M266)PID NCADHERIN PATHWAY	(M5922)HALLMARK UNFOLDED PROTEIN RESPONSE; (M5893)HALLMARK MITOTIC SPINDLE; (M5901)HALLMARK G2M CHECKPOINT	0	1	0	0	1	1	1	0	1	1	1	0	1	0	1	0	0	0	0	0	0
4841	NONO	0	0	0	0	1	0	0	4841	Gene_ID	H. sapiens	4841	H. sapiens	NONO	non-POU domain containing octamer binding	GO:1903377 negative regulation of oxidative stress-induced neuron intrinsic apoptotic signaling pathway;GO:0036480 neuron intrinsic apoptotic signaling pathway in response to oxidative stress;GO:1903376 regulation of oxidative stress-induced neuron intrinsic apoptotic signaling pathway		Transcription factors:Yet undefined DNA-binding domains; Predicted intracellular proteins; Cancer-related genes:Mutational cancer driver genes; Disease related genes	Nucleoplasm (Enhanced); Additional: Nuclear speckles;Nucleoli fibrillar center		(M95)PID CIRCADIAN PATHWAY		0	0	0	0	0	0	0	0	0	0	0	0	0	0	0	0	0	0	0	1	0
1460	CSNK2B	0	0	0	0	1	0	0	1460	Gene_ID	H. sapiens	1460	H. sapiens	CSNK2B	casein kinase 2 beta	GO:0032927 positive regulation of activin receptor signaling pathway;GO:0033211 adiponectin-activated signaling pathway;GO:0003159 morphogenesis of an endothelium		Predicted intracellular proteins; Cancer-related genes:Candidate cancer biomarkers		ATP; Quercetin	(M42)PID DNA PK PATHWAY; (M26)PID NFKAPPAB ATYPICAL PATHWAY; (M185)PID ALK1 PATHWAY	(M5923)HALLMARK PI3K AKT MTOR SIGNALING	1	0	1	0	0	0	1	0	0	0	0	0	0	0	0	1	0	0	0	1	0
64129	TINAGL1	0	0	0	0	1	0	0	64129	Gene_ID	H. sapiens	64129	H. sapiens	TINAGL1	tubulointerstitial nephritis antigen like 1	GO:0016197 endosomal transport;GO:0046907 intracellular transport;GO:0006508 proteolysis		Enzymes; Peptidases:Cysteine-type peptidases; Predicted intracellular proteins; Predicted secreted proteins			(M3008)NABA ECM GLYCOPROTEINS; (M5884)NABA CORE MATRISOME; (M5889)NABA MATRISOME		0	0	0	0	0	0	0	0	0	0	0	0	0	0	0	0	0	0	0	0	0
7263	TST	1	0	0	0	0	0	0	7263	Gene_ID	H. sapiens	7263	H. sapiens	TST	thiosulfate sulfurtransferase	GO:0009439 cyanate metabolic process;GO:0009440 cyanate catabolic process;GO:0035928 rRNA import into mitochondrion		Enzymes; Predicted intracellular proteins; ENZYME proteins:Transferases	Mitochondria (Supported)	S-Mercaptocysteine		(M5941)HALLMARK UV RESPONSE UP; (M5905)HALLMARK ADIPOGENESIS; (M5907)HALLMARK ESTROGEN RESPONSE LATE	1	0	0	0	0	0	0	0	0	0	0	1	0	0	0	0	0	0	0	0	0
7082	TJP1	1	0	0	0	0	0	0	7082	Gene_ID	H. sapiens	7082	H. sapiens	TJP1	tight junction protein 1	GO:2000250 negative regulation of actin cytoskeleton reorganization;GO:1902396 protein localization to bicellular tight junction;GO:1905605 positive regulation of blood-brain barrier permeability		Transporters:Accessory Factors Involved in Transport; Predicted intracellular proteins	Cell Junctions (Enhanced)		(M193)PID NEPHRIN NEPH1 PATHWAY; (M156)PID ECADHERIN NASCENT AJ PATHWAY	(M5896)HALLMARK TGF BETA SIGNALING; (M5942)HALLMARK UV RESPONSE DN; (M5915)HALLMARK APICAL JUNCTION	0	0	0	1	0	0	1	0	0	1	0	0	0	0	0	0	0	0	0	1	0
2023	ENO1	0	0	0	0	0	0	1	2023	Gene_ID	H. sapiens	2023	H. sapiens	ENO1	enolase 1	GO:0032889 regulation of vacuole fusion, non-autophagic;GO:0042144 vacuole fusion, non-autophagic;GO:0097576 vacuole fusion		Enzymes; ENZYME proteins:Lyases; Predicted intracellular proteins; Cancer-related genes:Candidate cancer biomarkers	Cytosol;Plasma membrane (Enhanced)	Zinc; Copper; Artenimol; Zinc acetate; Zinc chloride; Zinc sulfate, unspecified form	(M17)PID NOTCH PATHWAY; (M255)PID HIF1 TFPATHWAY; (M66)PID MYC ACTIV PATHWAY	(M5891)HALLMARK HYPOXIA; (M5924)HALLMARK MTORC1 SIGNALING; (M5937)HALLMARK GLYCOLYSIS	0	0	0	0	0	0	0	0	0	0	0	1	1	0	0	1	0	0	0	1	0
2185	PTK2B	0	0	0	0	0	0	1	2185	Gene_ID	H. sapiens	2185	H. sapiens	PTK2B	protein tyrosine kinase 2 beta	GO:2000537 regulation of B cell chemotaxis;GO:2000538 positive regulation of B cell chemotaxis;GO:0032960 regulation of inositol trisphosphate biosynthetic process	Tyr protein kinase family	Predicted intracellular proteins; FDA approved drug targets:Small molecule drugs; Enzymes; Disease related genes; Kinases:Tyr protein kinases; ENZYME proteins:Transferases	Cytosol;Plasma membrane (Supported)	Leflunomide; Genistein; 4-{[4-{[(1R,2R)-2-(dimethylamino)cyclopentyl]amino}-5-(trifluoromethyl)pyrimidin-2-yl]amino}-N-methylbenzenesulfonamide; Baricitinib; Fostamatinib	(M12771)SA PTEN PATHWAY; (M63)PID AVB3 OPN PATHWAY; (M275)PID ALPHA SYNUCLEIN PATHWAY	(M5908)HALLMARK ANDROGEN RESPONSE	0	0	1	1	1	0	0	0	1	1	0	0	0	1	0	1	1	1	1	1	0
4842	NOS1	1	0	0	0	0	0	0	4842	Gene_ID	H. sapiens	4842	H. sapiens	NOS1	nitric oxide synthase 1	GO:0098923 retrograde trans-synaptic signaling by soluble gas;GO:0098924 retrograde trans-synaptic signaling by nitric oxide;GO:0051581 negative regulation of neurotransmitter uptake		Predicted intracellular proteins; FDA approved drug targets:Small molecule drugs; Enzymes; Cancer-related genes:Candidate cancer biomarkers; ENZYME proteins:Oxidoreductases	Plasma membrane (Supported); Additional: Nucleoplasm	Citrulline; Donepezil; Ketamine; L-N(omega)-Nitroarginine-2,4-L-diaminobutyric amide; Formic acid; 3-Bromo-7-Nitroindazole; N-{(4S)-4-Amino-5-[(2-aminoethyl)amino]pentyl}-N'-nitroguanidine; N-[3-(aminomethyl)benzyl]acetamidine; L-N(omega)-nitroarginine-(4R)-amino-L-proline amide; 1-hydroxy-2-isopropylguanidine; N-omega-propyl-L-arginine; 2-butyl-1-hydroxyguanidine; S-Ethyl-N-[4-(Trifluoromethyl)P…		(M5951)HALLMARK SPERMATOGENESIS; (M5909)HALLMARK MYOGENESIS; (M5956)HALLMARK KRAS SIGNALING DN	0	0	0	0	0	0	1	0	1	1	0	1	0	0	1	1	0	0	0	1	0
2786	GNG4	1	0	0	0	0	0	0	2786	Gene_ID	H. sapiens	2786	H. sapiens	GNG4	G protein subunit gamma 4	GO:0008277 regulation of G protein-coupled receptor signaling pathway;GO:0030308 negative regulation of cell growth;GO:0045926 negative regulation of growth		Predicted intracellular proteins; RAS pathway related proteins					0	0	0	0	0	0	1	0	0	0	0	0	0	0	1	0	0	0	0	1	0
5530	PPP3CA	0	0	0	0	1	0	0	5530	Gene_ID	H. sapiens	5530	H. sapiens	PPP3CA	protein phosphatase 3 catalytic subunit alpha	GO:0014883 transition between fast and slow fiber;GO:0050774 negative regulation of dendrite morphogenesis;GO:0035562 negative regulation of chromatin binding		Predicted intracellular proteins; Potential drug targets; ENZYME proteins:Hydrolases; Enzymes; Disease related genes	Nucleoplasm (Enhanced); Additional: Cytosol	Myristic acid	(M235)PID TCR CALCIUM PATHWAY; (M290)PID IL12 STAT4 PATHWAY; (M8626)SIG BCR SIGNALING PATHWAY		0	0	0	0	1	0	0	1	1	1	1	0	0	1	1	0	1	1	0	1	0
10313	RTN3	0	0	0	0	0	0	1	10313	Gene_ID	H. sapiens	10313	H. sapiens	RTN3	reticulon 3	GO:0071787 endoplasmic reticulum tubular network formation;GO:0071786 endoplasmic reticulum tubular network organization;GO:1902430 negative regulation of amyloid-beta formation		Predicted intracellular proteins	Endoplasmic reticulum (Supported)			(M5905)HALLMARK ADIPOGENESIS	0	0	0	0	0	0	1	0	0	0	0	0	0	0	0	0	0	0	1	0	0
80150	ASRGL1	0	0	0	0	1	0	0	80150	Gene_ID	H. sapiens	80150	H. sapiens	ASRGL1	asparaginase and isoaspartyl peptidase 1	GO:0006530 asparagine catabolic process;GO:0033345 asparagine catabolic process via L-aspartate;GO:0006528 asparagine metabolic process		Enzymes; Predicted intracellular proteins; ENZYME proteins:Hydrolases	Microtubules (Approved); Additional: Cytokinetic bridge;Nucleoplasm	Aspartic acid; Asparagine			1	0	0	0	0	0	0	0	0	0	0	1	0	0	0	0	0	0	0	0	0
10992	SF3B2	1	0	0	0	0	0	0	10992	Gene_ID	H. sapiens	10992	H. sapiens	SF3B2	splicing factor 3b subunit 2	GO:0000377 RNA splicing, via transesterification reactions with bulged adenosine as nucleophile;GO:0000398 mRNA splicing, via spliceosome;GO:0000375 RNA splicing, via transesterification reactions		Predicted intracellular proteins	Nuclear speckles (Enhanced)				1	0	0	0	0	0	0	0	0	0	0	0	0	0	0	0	0	0	0	0	0
11020	IFT27	0	0	0	0	1	0	0	11020	Gene_ID	H. sapiens	11020	H. sapiens	IFT27	intraflagellar transport 27	GO:0060122 inner ear receptor cell stereocilium organization;GO:0035735 intraciliary transport involved in cilium assembly;GO:0060119 inner ear receptor cell development		Predicted intracellular proteins; Disease related genes	Mitochondria;Nucleoplasm (Approved)				0	0	0	0	0	0	1	0	0	0	0	0	0	0	0	0	0	0	0	0	0
23077	MYCBP2	0	0	1	0	0	0	0	23077	Gene_ID	H. sapiens	23077	H. sapiens	MYCBP2	MYC binding protein 2	GO:0021785 branchiomotor neuron axon guidance;GO:1902667 regulation of axon guidance;GO:0021952 central nervous system projection neuron axonogenesis		Enzymes; Predicted intracellular proteins; ENZYME proteins:Transferases	Nucleoplasm (Supported); Additional: Vesicles				0	0	0	0	1	0	0	0	0	1	0	0	0	0	0	0	0	0	0	0	0
1347	COX7A2	1	0	0	0	0	0	0	1347	Gene_ID	H. sapiens	1347	H. sapiens	COX7A2	cytochrome c oxidase subunit 7A2	GO:0097250 mitochondrial respirasome assembly;GO:0002082 regulation of oxidative phosphorylation;GO:1903578 regulation of ATP metabolic process		Predicted intracellular proteins				(M5936)HALLMARK OXIDATIVE PHOSPHORYLATION	0	0	0	0	0	0	0	0	0	0	0	0	0	0	0	0	0	0	0	0	0
2631	GBAS	1	0	0	0	0	0	0	2631	Gene_ID	H. sapiens	2631	H. sapiens	NIPSNAP2	nipsnap homolog 2	GO:1901843 positive regulation of high voltage-gated calcium channel activity;GO:1901387 positive regulation of voltage-gated calcium channel activity;GO:1901841 regulation of high voltage-gated calcium channel activity		Predicted intracellular proteins	Mitochondria (Supported)				0	0	0	0	0	1	0	0	0	0	0	0	0	0	0	0	0	0	0	0	0
65125	WNK1	0	1	0	0	0	0	0	65125	Gene_ID	H. sapiens	65125	H. sapiens	WNK1	WNK lysine deficient protein kinase 1	GO:0097022 lymphocyte migration into lymph node;GO:0033633 negative regulation of cell-cell adhesion mediated by integrin;GO:0038116 chemokine (C-C motif) ligand 21 signaling pathway	Other	Predicted intracellular proteins; Potential drug targets; Kinases; Enzymes; Disease related genes; ENZYME proteins:Transferases	Cytosol (Supported)				0	0	0	0	1	0	0	0	0	0	0	0	0	0	0	0	0	0	0	1	0
2710	GK	0	0	0	0	1	0	0	2710	Gene_ID	H. sapiens	2710	H. sapiens	GK	glycerol kinase	GO:0046167 glycerol-3-phosphate biosynthetic process;GO:0019563 glycerol catabolic process;GO:0019405 alditol catabolic process		Predicted intracellular proteins; Potential drug targets; Enzymes; Disease related genes; ENZYME proteins:Transferases					0	0	0	0	0	0	0	0	0	0	0	1	0	0	0	1	0	0	0	0	0
960	CD44	1	0	0	0	0	0	0	960	Gene_ID	H. sapiens	960	H. sapiens	CD44	CD44 molecule (Indian blood group)	GO:1900623 regulation of monocyte aggregation;GO:1900625 positive regulation of monocyte aggregation;GO:0070487 monocyte aggregation		CD markers; Predicted intracellular proteins; Blood group antigen proteins; FDA approved drug targets:Small molecule drugs; Cancer-related genes:Candidate cancer biomarkers; Predicted secreted proteins	Plasma membrane (Supported); Additional: Golgi apparatus	Bivatuzumab; Hyaluronic acid	(M11736)SA MMP CYTOKINE CONNECTION; (M63)PID AVB3 OPN PATHWAY	(M5897)HALLMARK IL6 JAK STAT3 SIGNALING; (M5902)HALLMARK APOPTOSIS; (M5947)HALLMARK IL2 STAT5 SIGNALING	0	0	1	0	1	0	0	0	0	1	0	0	0	1	1	0	0	0	0	1	0
55856	ACOT13	1	0	0	0	0	0	0	55856	Gene_ID	H. sapiens	55856	H. sapiens	ACOT13	acyl-CoA thioesterase 13	GO:0120163 negative regulation of cold-induced thermogenesis;GO:0051289 protein homotetramerization;GO:0051262 protein tetramerization		Predicted intracellular proteins	Cell Junctions (Approved)	2-Undecanone			0	0	0	0	0	0	0	0	0	0	0	0	0	0	0	1	0	0	0	0	0
4355	MPP2	0	0	0	0	1	0	0	4355	Gene_ID	H. sapiens	4355	H. sapiens	MPP2	membrane palmitoylated protein 2	GO:0060291 long-term synaptic potentiation;GO:0060079 excitatory postsynaptic potential;GO:0099565 chemical synaptic transmission, postsynaptic		Predicted intracellular proteins	Cytosol;Mitochondria (Approved)			(M5934)HALLMARK XENOBIOTIC METABOLISM	0	0	0	0	0	0	0	0	1	0	0	0	0	0	0	0	0	0	0	1	0
51292	GMPR2	0	0	0	0	1	0	0	51292	Gene_ID	H. sapiens	51292	H. sapiens	GMPR2	guanosine monophosphate reductase 2	GO:0043101 purine-containing compound salvage;GO:0046037 GMP metabolic process;GO:0006144 purine nucleobase metabolic process		Enzymes; Predicted intracellular proteins; ENZYME proteins:Oxidoreductases	Nucleoplasm (Approved); Additional: Nucleoli			(M5898)HALLMARK DNA REPAIR	0	0	0	0	0	0	0	0	0	0	0	0	0	0	0	1	0	0	0	0	0
5716	PSMD10	0	0	0	0	0	0	1	5716	Gene_ID	H. sapiens	5716	H. sapiens	PSMD10	proteasome 26S subunit, non-ATPase 10	GO:0070682 proteasome regulatory particle assembly;GO:0007253 cytoplasmic sequestering of NF-kappaB;GO:0043248 proteasome assembly		Predicted intracellular proteins	Cytosol (Supported); Additional: Intermediate filaments				1	0	0	0	0	0	0	0	0	1	0	1	0	0	0	0	0	0	0	1	0
7204	TRIO	1	0	0	0	0	0	0	7204	Gene_ID	H. sapiens	7204	H. sapiens	TRIO	trio Rho guanine nucleotide exchange factor	GO:0007185 transmembrane receptor protein tyrosine phosphatase signaling pathway;GO:0045599 negative regulation of fat cell differentiation;GO:0045598 regulation of fat cell differentiation	CAMK Ser/Thr protein kinase family	Predicted intracellular proteins; Potential drug targets; Enzymes; Kinases:CAMK Ser/Thr protein kinases; Cancer-related genes:Mutational cancer driver genes; Disease related genes; ENZYME proteins:Transferases	Cytosol (Approved); Additional: Vesicles		(M108)PID NETRIN PATHWAY; (M241)PID RAC1 REG PATHWAY; (M68)PID RHOA REG PATHWAY	(M5893)HALLMARK MITOTIC SPINDLE	1	0	0	0	1	1	0	0	0	0	0	0	0	0	0	0	0	0	0	0	0
9143	SYNGR3	0	0	1	0	0	0	0	9143	Gene_ID	H. sapiens	9143	H. sapiens	SYNGR3	synaptogyrin 3	GO:0021762 substantia nigra development;GO:0048857 neural nucleus development;GO:0030901 midbrain development		Predicted intracellular proteins	Plasma membrane (Approved)				0	0	1	0	0	0	0	0	0	0	0	0	0	0	0	0	0	0	0	0	0
7168	TPM1	0	1	0	0	0	0	0	7168	Gene_ID	H. sapiens	7168	H. sapiens	TPM1	tropomyosin 1	GO:0003065 positive regulation of heart rate by epinephrine;GO:0001996 positive regulation of heart rate by epinephrine-norepinephrine;GO:0003321 positive regulation of blood pressure by epinephrine-norepinephrine		Disease related genes; Predicted intracellular proteins; Candidate cardiovascular disease genes; Cancer-related genes:Candidate cancer biomarkers	Actin filaments (Approved); Additional: Cytosol	Artenimol; Phenethyl Isothiocyanate		(M5930)HALLMARK EPITHELIAL MESENCHYMAL TRANSITION	0	0	0	0	1	0	0	0	0	1	0	0	0	0	1	0	0	0	0	0	0
64423	INF2	0	0	0	0	1	0	0	64423	Gene_ID	H. sapiens	64423	H. sapiens	INF2	inverted formin 2	GO:0090140 regulation of mitochondrial fission;GO:0000266 mitochondrial fission;GO:0010821 regulation of mitochondrion organization		Predicted intracellular proteins; Disease related genes	Endoplasmic reticulum (Approved); Additional: Nuclear bodies				0	0	0	0	0	0	0	0	0	1	0	0	0	0	0	0	0	0	0	0	0
5217	PFN2	0	0	0	0	0	0	1	5217	Gene_ID	H. sapiens	5217	H. sapiens	PFN2	profilin 2	GO:1900028 negative regulation of ruffle assembly;GO:1900027 regulation of ruffle assembly;GO:0120033 negative regulation of plasma membrane bounded cell projection assembly		Predicted intracellular proteins		Triglyme; Pentaglyme	(M16801)SIG REGULATION OF THE ACTIN CYTOSKELETON BY RHO GTPASES; (M8873)ST FAS SIGNALING PATHWAY	(M5930)HALLMARK EPITHELIAL MESENCHYMAL TRANSITION	1	0	0	0	0	1	1	0	0	1	0	0	0	1	0	0	0	0	0	0	0
5711	PSMD5	1	0	0	0	0	0	0	5711	Gene_ID	H. sapiens	5711	H. sapiens	PSMD5	proteasome 26S subunit, non-ATPase 5	GO:0070682 proteasome regulatory particle assembly;GO:0043248 proteasome assembly;GO:0006521 regulation of cellular amino acid metabolic process		Predicted intracellular proteins	Cytosol (Approved); Additional: Nucleoplasm				1	0	0	0	0	0	0	0	0	0	0	1	0	0	0	0	0	0	0	1	0
5962	RDX	1	0	0	0	0	0	0	5962	Gene_ID	H. sapiens	5962	H. sapiens	RDX	radixin	GO:1903392 negative regulation of adherens junction organization;GO:0032487 regulation of Rap protein signal transduction;GO:1903391 regulation of adherens junction organization		Predicted intracellular proteins; Disease related genes	Plasma membrane (Supported); Additional: Nucleoplasm	1D-myo-inositol 1,4,5-trisphosphate	(M12645)ST GA13 PATHWAY; (M12)PID RHOA PATHWAY		1	1	0	1	0	0	1	0	0	1	1	0	0	1	1	0	0	0	0	1	0
4747	NEFL	0	0	1	0	0	0	0	4747	Gene_ID	H. sapiens	4747	H. sapiens	NEFL	neurofilament light chain	GO:1903937 response to acrylamide;GO:0045105 intermediate filament polymerization or depolymerization;GO:0031133 regulation of axon diameter		Predicted intracellular proteins; Disease related genes	Intermediate filaments;Nucleoplasm (Approved); Additional: Midbody				0	0	0	1	1	0	1	0	0	1	0	0	0	1	1	0	0	1	0	1	0
27430	MAT2B	0	0	0	0	0	0	1	27430	Gene_ID	H. sapiens	27430	H. sapiens	MAT2B	methionine adenosyltransferase 2B	GO:0006556 S-adenosylmethionine biosynthetic process;GO:0046500 S-adenosylmethionine metabolic process;GO:0006730 one-carbon metabolic process		Predicted intracellular proteins	Plasma membrane (Approved)				0	0	0	0	0	0	0	0	0	0	0	0	0	0	0	0	0	0	0	1	0
800	CALD1	0	0	0	0	1	0	0	800	Gene_ID	H. sapiens	800	H. sapiens	CALD1	caldesmon 1	GO:0051017 actin filament bundle assembly;GO:0061572 actin filament bundle organization;GO:0006936 muscle contraction		Predicted intracellular proteins	Actin filaments;Plasma membrane (Enhanced)			(M5930)HALLMARK EPITHELIAL MESENCHYMAL TRANSITION	0	0	0	0	0	0	0	0	0	1	0	0	0	0	0	0	0	0	0	0	0
203068	TUBB	1	0	0	0	0	0	0	203068	Gene_ID	H. sapiens	203068	H. sapiens	TUBB	tubulin beta class I	GO:0042267 natural killer cell mediated cytotoxicity;GO:0002228 natural killer cell mediated immunity;GO:0097711 ciliary basal body-plasma membrane docking		FDA approved drug targets:Small molecule drugs; Predicted intracellular proteins; Disease related genes	Microtubules (Supported); Additional: Cytokinetic bridge;Mitotic spindle	Vinorelbine; Vincristine; Vinblastine; Podofilox; Colchicine; Epothilone D; Patupilone; CYT997; CA4P; ZEN-012; Copper; Artenimol; Vinflunine; Depatuxizumab mafodotin; Milataxel; Colchiceine		(M5925)HALLMARK E2F TARGETS	0	0	1	1	0	0	1	0	0	0	0	0	0	0	0	0	0	0	0	1	0
5683	PSMA2	1	0	0	0	0	0	0	5683	Gene_ID	H. sapiens	5683	H. sapiens	PSMA2	proteasome 20S subunit alpha 2	GO:0010499 proteasomal ubiquitin-independent protein catabolic process;GO:0006521 regulation of cellular amino acid metabolic process;GO:1902036 regulation of hematopoietic stem cell differentiation		Enzymes; Peptidases:Threonine-type peptidases; Predicted intracellular proteins; ENZYME proteins:Hydrolases		(3AR,6R,6AS)-6-((S)-((S)-CYCLOHEX-2-ENYL)(HYDROXY)METHYL)-6A-METHYL-4-OXO-HEXAHYDRO-2H-FURO[3,2-C]PYRROLE-6-CARBALDEHYDE		(M5913)HALLMARK INTERFERON GAMMA RESPONSE; (M5926)HALLMARK MYC TARGETS V1	1	0	1	0	0	0	0	0	0	0	0	1	0	0	0	0	0	0	0	1	0
8508	NIPSNAP1	0	0	0	0	1	0	0	8508	Gene_ID	H. sapiens	8508	H. sapiens	NIPSNAP1	nipsnap homolog 1	GO:0019233 sensory perception of pain;GO:0007600 sensory perception;GO:0050877 nervous system process		Predicted intracellular proteins					0	0	0	0	0	0	0	0	0	0	0	0	0	0	0	0	0	0	0	0	0
1020	CDK5	1	0	0	0	0	0	0	1020	Gene_ID	H. sapiens	1020	H. sapiens	CDK5	cyclin dependent kinase 5	GO:0034352 positive regulation of glial cell apoptotic process;GO:0099533 positive regulation of presynaptic cytosolic calcium concentration;GO:0099703 induction of synaptic vesicle exocytosis by positive regulation of presynaptic cytosolic calcium ion concentration	CMGC Ser/Thr protein kinase family	Predicted intracellular proteins; Potential drug targets; Enzymes; Kinases:CMGC Ser/Thr protein kinases; Disease related genes; ENZYME proteins:Transferases	Nucleoplasm;Plasma membrane (Supported); Additional: Cell Junctions	Indirubin-3'-monoxime; Olomoucine; Hymenialdisine; SU9516; Alvocidib; Alsterpaullone; 6-PHENYL[5H]PYRROLO[2,3-B]PYRAZINE	(M69)PID REELIN PATHWAY; (M163)PID LIS1 PATHWAY; (M177)PID EPHA FWDPATHWAY		1	1	1	1	1	0	1	1	1	1	1	0	0	1	1	0	0	0	0	1	0
10651	MTX2	1	0	0	0	0	0	0	10651	Gene_ID	H. sapiens	10651	H. sapiens	MTX2	metaxin 2	GO:0007007 inner mitochondrial membrane organization;GO:0007006 mitochondrial membrane organization;GO:0006839 mitochondrial transport		Predicted intracellular proteins	Mitochondria (Supported); Additional: Nucleoli			(M5936)HALLMARK OXIDATIVE PHOSPHORYLATION	0	0	0	0	0	0	1	0	0	0	0	0	0	0	0	0	0	0	0	0	0
4478	MSN	1	0	0	0	0	0	0	4478	Gene_ID	H. sapiens	4478	H. sapiens	MSN	moesin	GO:0070489 T cell aggregation;GO:0022614 membrane to membrane docking;GO:0071593 lymphocyte aggregation		Predicted intracellular proteins; Cancer-related genes:Mutational cancer driver genes; Disease related genes	Plasma membrane (Enhanced)		(M41)PID ER NONGENOMIC PATHWAY; (M12)PID RHOA PATHWAY	(M5915)HALLMARK APICAL JUNCTION	1	0	0	0	0	0	1	0	0	1	1	0	0	0	0	0	0	0	0	1	0
5091	PC	0	0	0	0	1	0	0	5091	Gene_ID	H. sapiens	5091	H. sapiens	PC	pyruvate carboxylase	GO:0019072 viral genome packaging;GO:0019074 viral RNA genome packaging;GO:0044789 modulation by host of viral release from host cell		Predicted intracellular proteins; Citric acid cycle related proteins; Potential drug targets; ENZYME proteins:Ligase; Enzymes; Disease related genes	Mitochondria (Enhanced)	Pyruvic acid; Biotin; 5-(HEXAHYDRO-2-OXO-1H-THIENO[3,4-D]IMIDAZOL-6-YL)PENTANAL		(M5909)HALLMARK MYOGENESIS; (M5934)HALLMARK XENOBIOTIC METABOLISM; (M5937)HALLMARK GLYCOLYSIS	0	0	0	0	0	0	0	0	0	0	0	0	0	0	0	0	0	0	0	0	0
1284	COL4A2	0	0	0	0	1	0	0	1284	Gene_ID	H. sapiens	1284	H. sapiens	COL4A2	collagen type IV alpha 2 chain	GO:0038063 collagen-activated tyrosine kinase receptor signaling pathway;GO:0038065 collagen-activated signaling pathway;GO:0035987 endodermal cell differentiation		Disease related genes; Predicted intracellular proteins; Cancer-related genes:Candidate cancer biomarkers; Predicted secreted proteins	Vesicles (Supported)		(M5887)NABA BASEMENT MEMBRANES; (M3005)NABA COLLAGENS; (M5884)NABA CORE MATRISOME	(M5909)HALLMARK MYOGENESIS; (M5921)HALLMARK COMPLEMENT; (M5930)HALLMARK EPITHELIAL MESENCHYMAL TRANSITION	1	0	0	0	0	0	1	0	0	0	0	0	0	0	0	0	0	0	0	0	0
1687	DFNA5	0	0	0	0	1	0	0	1687	Gene_ID	H. sapiens	1687	H. sapiens	GSDME	gasdermin E	GO:0070269 pyroptosis;GO:0060113 inner ear receptor cell differentiation;GO:2001244 positive regulation of intrinsic apoptotic signaling pathway		Potential drug targets; Transporters:Transporter channels and pores; Predicted intracellular proteins; Disease related genes	Cytosol (Enhanced)			(M5898)HALLMARK DNA REPAIR	0	0	0	0	0	0	0	0	0	0	0	0	0	0	0	0	0	0	0	1	0
5955	RCN2	0	0	0	0	0	0	1	5955	Gene_ID	H. sapiens	5955	H. sapiens	RCN2	reticulocalbin 2			Predicted intracellular proteins	Endoplasmic reticulum (Enhanced)				0	0	0	0	0	0	0	0	0	0	0	0	0	0	0	0	0	0	0	0	0
2053	EPHX2	1	0	0	0	0	0	0	2053	Gene_ID	H. sapiens	2053	H. sapiens	EPHX2	epoxide hydrolase 2	GO:0009810 stilbene metabolic process;GO:0046272 stilbene catabolic process;GO:0120256 olefinic compound catabolic process		Enzymes; Predicted intracellular proteins; ENZYME proteins:Hydrolases	Cytosol (Enhanced)	N-Cyclohexyl-N'-(4-Iodophenyl)Urea; N-Cyclohexyl-N'-Decylurea; N-Cyclohexyl-N'-(Propyl)Phenyl Urea; AR-9281; N-[(CYCLOHEXYLAMINO)CARBONYL]GLYCINE; 4-{[(CYCLOHEXYLAMINO)CARBONYL]AMINO}BUTANOIC ACID; 6-{[(CYCLOHEXYLAMINO)CARBONYL]AMINO}HEXANOIC ACID; 7-{[(CYCLOHEXYLAMINO)CARBONYL]AMINO}HEPTANOIC ACID; Ebselen		(M5949)HALLMARK PEROXISOME; (M5948)HALLMARK BILE ACID METABOLISM; (M5905)HALLMARK ADIPOGENESIS	1	0	0	0	0	0	0	1	0	0	0	0	0	0	0	0	0	0	0	1	0
34	ACADM	0	0	0	0	1	0	0	34	Gene_ID	H. sapiens	34	H. sapiens	ACADM	acyl-CoA dehydrogenase medium chain	GO:0019254 carnitine metabolic process, CoA-linked;GO:0045329 carnitine biosynthetic process;GO:0051793 medium-chain fatty acid catabolic process		Predicted intracellular proteins; Potential drug targets; Enzymes; Disease related genes; ENZYME proteins:Oxidoreductases	Mitochondria (Enhanced)	Octanoyl-Coenzyme A; Flavin adenine dinucleotide; 3-thiaoctanoyl-CoA	(M106)PID HNF3B PATHWAY	(M5935)HALLMARK FATTY ACID METABOLISM; (M5905)HALLMARK ADIPOGENESIS; (M5936)HALLMARK OXIDATIVE PHOSPHORYLATION	0	0	0	0	0	0	0	0	0	0	0	1	0	0	0	0	0	0	0	0	0
54472	TOLLIP	1	0	0	0	0	0	0	54472	Gene_ID	H. sapiens	54472	H. sapiens	TOLLIP	toll interacting protein	GO:0033235 positive regulation of protein sumoylation;GO:0036010 protein localization to endosome;GO:0033233 regulation of protein sumoylation		Predicted intracellular proteins	Cytosol;Plasma membrane (Approved)		(M110)PID IL1 PATHWAY		0	0	1	0	0	0	0	0	0	0	0	0	0	0	0	0	0	0	0	1	0
23020	SNRNP200	0	1	0	0	0	0	0	23020	Gene_ID	H. sapiens	23020	H. sapiens	SNRNP200	small nuclear ribonucleoprotein U5 subunit 200	GO:0000388 spliceosome conformational change to release U4 (or U4atac) and U1 (or U11);GO:0000354 cis assembly of pre-catalytic spliceosome;GO:0000393 spliceosomal conformational changes to generate catalytic conformation		Predicted intracellular proteins; Potential drug targets; ENZYME proteins:Hydrolases; Enzymes; Disease related genes	Nucleoplasm (Supported)				1	0	0	0	0	0	0	0	0	0	0	0	0	0	0	0	0	0	0	0	0
11160	ERLIN2	1	0	0	0	0	0	0	11160	Gene_ID	H. sapiens	11160	H. sapiens	ERLIN2	ER lipid raft associated 2	GO:0045541 negative regulation of cholesterol biosynthetic process;GO:0090206 negative regulation of cholesterol metabolic process;GO:0106119 negative regulation of sterol biosynthetic process		Potential drug targets; Transporters:Transporter channels and pores; Predicted intracellular proteins; Disease related genes	Endoplasmic reticulum (Supported)				0	0	0	0	0	0	0	0	0	0	0	0	0	0	0	0	0	0	0	1	0
8562	DENR	0	0	0	0	0	0	1	8562	Gene_ID	H. sapiens	8562	H. sapiens	DENR	density regulated re-initiation and release factor	GO:0002188 translation reinitiation;GO:0032790 ribosome disassembly;GO:0001731 formation of translation preinitiation complex		Predicted intracellular proteins	Cytosol (Approved)				0	0	0	0	0	0	0	1	0	1	0	0	0	0	0	0	0	0	1	0	0
7277	TUBA4A	0	0	0	0	1	0	0	7277	Gene_ID	H. sapiens	7277	H. sapiens	TUBA4A	tubulin alpha 4a	GO:0097711 ciliary basal body-plasma membrane docking;GO:0002576 platelet degranulation;GO:0140056 organelle localization by membrane tethering		FDA approved drug targets:Small molecule drugs; Predicted intracellular proteins; Disease related genes	Microtubules (Enhanced)	Vincristine; Podofilox; Epothilone D; Patupilone; CYT997; Cabazitaxel; Phenethyl Isothiocyanate		(M5941)HALLMARK UV RESPONSE UP; (M5893)HALLMARK MITOTIC SPINDLE; (M5924)HALLMARK MTORC1 SIGNALING	1	0	1	0	0	1	1	0	0	0	0	0	0	0	1	0	0	0	0	1	0
5110	PCMT1	0	0	0	0	1	0	0	5110	Gene_ID	H. sapiens	5110	H. sapiens	PCMT1	protein-L-isoaspartate (D-aspartate) O-methyltransferase	GO:0030091 protein repair;GO:0006479 protein methylation;GO:0008213 protein alkylation		Enzymes; Predicted intracellular proteins; ENZYME proteins:Transferases	Cytosol (Supported)	S-adenosyl-L-homocysteine			0	0	0	0	0	0	0	0	0	0	0	0	0	0	0	0	0	0	0	0	0
221294	NT5DC1	0	0	0	0	0	0	1	221294	Gene_ID	H. sapiens	221294	H. sapiens	NT5DC1	5'-nucleotidase domain containing 1	GO:0016311 dephosphorylation;GO:0006796 phosphate-containing compound metabolic process;GO:0006793 phosphorus metabolic process		Predicted intracellular proteins					0	0	0	0	0	0	0	0	0	0	0	0	0	0	0	0	0	0	0	0	0
481	ATP1B1	0	0	1	0	0	0	0	481	Gene_ID	H. sapiens	481	H. sapiens	ATP1B1	ATPase Na+/K+ transporting subunit beta 1	GO:0044861 protein transport into plasma membrane raft;GO:1903281 positive regulation of calcium:sodium antiporter activity;GO:1903279 regulation of calcium:sodium antiporter activity		Predicted intracellular proteins; Transporters:Primary Active Transporters				(M5936)HALLMARK OXIDATIVE PHOSPHORYLATION	0	1	0	0	0	0	0	1	0	0	0	0	0	0	1	0	0	0	0	1	0
2171	FABP5	1	0	0	0	0	0	0	2171	Gene_ID	H. sapiens	2171	H. sapiens	FABP5	fatty acid binding protein 5	GO:0099178 regulation of retrograde trans-synaptic signaling by endocanabinoid;GO:0098920 retrograde trans-synaptic signaling by lipid;GO:0098921 retrograde trans-synaptic signaling by endocannabinoid		Transporters:Accessory Factors Involved in Transport; Predicted intracellular proteins; Cancer-related genes:Candidate cancer biomarkers	Cytosol (Supported); Additional: Plasma membrane			(M5892)HALLMARK CHOLESTEROL HOMEOSTASIS; (M5907)HALLMARK ESTROGEN RESPONSE LATE	0	0	1	0	0	0	0	0	1	0	0	0	0	0	0	1	0	0	0	1	0
7442	TRPV1	0	0	0	0	0	0	1	7442	Gene_ID	H. sapiens	7442	H. sapiens	TRPV1	transient receptor potential cation channel subfamily V member 1	GO:1901594 response to capsazepine;GO:0050955 thermoception;GO:0071468 cellular response to acidic pH		FDA approved drug targets:Biotech drugs; Voltage-gated ion channels:Transient Receptor Potential Channels; Transporters:Transporter channels and pores; FDA approved drug targets:Small molecule drugs		alpha-Linolenic acid; Icosapent; Aspartame; Tramadol; Acetaminophen; Camphor; Ricinoleic Acid; Resiniferatoxin; Capsaicin; Cannabidiol; Zucapsaicin; Propacetamol; Capsicum oleoresin; Nonivamide; (S)-camphor; Medical Cannabis; Nabiximols; Cannabidivarin	(M270)PID MAPK TRK PATHWAY; (M271)PID PI3K PLC TRK PATHWAY		0	0	0	0	0	0	0	0	1	0	0	0	0	0	0	0	0	0	0	1	0
93377	OPALIN	0	1	0	0	0	0	0	93377	Gene_ID	H. sapiens	93377	H. sapiens	OPALIN	oligodendrocytic myelin paranodal and inner loop protein	GO:0048713 regulation of oligodendrocyte differentiation;GO:0045685 regulation of glial cell differentiation;GO:0048709 oligodendrocyte differentiation		Predicted intracellular proteins					0	0	0	0	0	0	0	0	0	0	0	0	0	0	0	0	0	0	0	0	0
10763	NES	0	0	0	0	0	0	1	10763	Gene_ID	H. sapiens	10763	H. sapiens	NES	nestin	GO:0030842 regulation of intermediate filament depolymerization;GO:0030844 positive regulation of intermediate filament depolymerization;GO:0045106 intermediate filament depolymerization		Predicted intracellular proteins	Intermediate filaments (Enhanced)				0	0	0	0	1	0	0	0	0	1	0	0	0	0	0	0	0	0	0	1	0
7111	TMOD1	0	0	0	0	1	0	0	7111	Gene_ID	H. sapiens	7111	H. sapiens	TMOD1	tropomodulin 1	GO:0051694 pointed-end actin filament capping;GO:0070307 lens fiber cell development;GO:0070306 lens fiber cell differentiation		Predicted intracellular proteins					0	0	0	0	1	0	0	0	0	1	0	0	0	0	0	0	1	0	0	0	0
158471	PRUNE2	0	0	1	0	0	0	0	158471	Gene_ID	H. sapiens	158471	H. sapiens	PRUNE2	prune homolog 2 with BCH domain	GO:0006798 polyphosphate catabolic process;GO:0006797 polyphosphate metabolic process;GO:0043436 oxoacid metabolic process		Predicted intracellular proteins					0	0	0	0	0	0	0	0	0	0	0	0	0	0	0	0	0	0	0	0	0
79966	SCD5	0	0	1	0	0	0	0	79966	Gene_ID	H. sapiens	79966	H. sapiens	SCD5	stearoyl-CoA desaturase 5	GO:1903966 monounsaturated fatty acid biosynthetic process;GO:1903964 monounsaturated fatty acid metabolic process;GO:0046949 fatty-acyl-CoA biosynthetic process		Enzymes; ENZYME proteins:Oxidoreductases					1	0	0	0	0	0	0	0	0	0	0	0	0	0	0	1	0	0	0	0	0
1487	CTBP1	1	0	0	0	0	0	0	1487	Gene_ID	H. sapiens	1487	H. sapiens	CTBP1	C-terminal binding protein 1	GO:0090241 negative regulation of histone H4 acetylation;GO:0050872 white fat cell differentiation;GO:0090239 regulation of histone H4 acetylation		Predicted intracellular proteins	Nucleoplasm (Enhanced)	Formic acid	(M84)PID ATM PATHWAY; (M70)PID PS1 PATHWAY; (M288)PID HES HEY PATHWAY	(M5949)HALLMARK PEROXISOME	0	0	0	0	0	0	0	0	0	1	0	0	0	0	0	0	0	0	0	1	0
84251	SGIP1	0	0	0	0	0	0	1	84251	Gene_ID	H. sapiens	84251	H. sapiens	SGIP1	SH3GL interacting endocytic adaptor 1	GO:2000253 positive regulation of feeding behavior;GO:0048268 clathrin coat assembly;GO:0002021 response to dietary excess		Predicted intracellular proteins	Mitochondria (Approved)				0	0	0	0	0	0	1	0	0	0	1	0	0	0	0	0	0	0	0	0	0
5869	RAB5B	0	0	0	0	1	0	0	5869	Gene_ID	H. sapiens	5869	H. sapiens	RAB5B	RAB5B, member RAS oncogene family	GO:0048227 plasma membrane to endosome transport;GO:0007032 endosome organization;GO:0030100 regulation of endocytosis		Predicted intracellular proteins; RAS pathway related proteins	Vesicles (Supported)				0	0	1	0	0	0	1	0	0	0	1	0	0	0	0	0	0	0	0	0	0
5710	PSMD4	1	0	0	0	0	0	0	5710	Gene_ID	H. sapiens	5710	H. sapiens	PSMD4	proteasome 26S subunit ubiquitin receptor, non-ATPase 4	GO:0043248 proteasome assembly;GO:0006521 regulation of cellular amino acid metabolic process;GO:1902036 regulation of hematopoietic stem cell differentiation		Predicted intracellular proteins; Cancer-related genes:Candidate cancer biomarkers	Nucleoplasm (Enhanced); Additional: Cytosol				1	0	0	0	0	0	0	0	0	0	0	1	0	0	0	0	1	0	0	1	0
51807	TUBA8	0	0	0	0	1	0	0	51807	Gene_ID	H. sapiens	51807	H. sapiens	TUBA8	tubulin alpha 8	GO:0000226 microtubule cytoskeleton organization;GO:0007017 microtubule-based process;GO:0000278 mitotic cell cycle		Predicted intracellular proteins; Disease related genes	Microtubules (Supported)	Epothilone D; Patupilone			1	0	0	0	0	1	1	0	0	0	0	0	0	0	1	0	0	0	0	1	0
3857	KRT9	1	0	0	0	0	0	0	3857	Gene_ID	H. sapiens	3857	H. sapiens	KRT9	keratin 9	GO:0045109 intermediate filament organization;GO:0045104 intermediate filament cytoskeleton organization;GO:0045103 intermediate filament-based process		Predicted intracellular proteins; Disease related genes		Zinc; Copper; Zinc acetate; Zinc chloride; Zinc sulfate, unspecified form			0	0	0	0	0	0	0	0	0	1	0	0	0	0	0	0	0	0	0	0	0
4724	NDUFS4	0	0	0	0	0	0	1	4724	Gene_ID	H. sapiens	4724	H. sapiens	NDUFS4	NADH:ubiquinone oxidoreductase subunit S4	GO:0048146 positive regulation of fibroblast proliferation;GO:0006120 mitochondrial electron transport, NADH to ubiquinone;GO:0019933 cAMP-mediated signaling		Predicted intracellular proteins; Disease related genes	Mitochondria (Supported)	NADH		(M5936)HALLMARK OXIDATIVE PHOSPHORYLATION	0	0	0	0	0	0	0	0	0	0	0	0	0	0	0	0	0	0	0	0	0
3925	STMN1	1	0	0	0	0	0	0	3925	Gene_ID	H. sapiens	3925	H. sapiens	STMN1	stathmin 1	GO:0070494 regulation of thrombin-activated receptor signaling pathway;GO:0070495 negative regulation of thrombin-activated receptor signaling pathway;GO:1905098 negative regulation of guanyl-nucleotide exchange factor activity		Predicted intracellular proteins; Cancer-related genes:Candidate cancer biomarkers	Cytosol (Approved)		(M209)PID P38 GAMMA DELTA PATHWAY; (M14)PID AURORA B PATHWAY	(M5901)HALLMARK G2M CHECKPOINT; (M5925)HALLMARK E2F TARGETS; (M5937)HALLMARK GLYCOLYSIS	0	0	0	0	1	0	0	0	0	1	0	0	0	0	1	0	0	0	0	0	0
59345	GNB4	1	0	0	0	0	0	0	59345	Gene_ID	H. sapiens	59345	H. sapiens	GNB4	G protein subunit beta 4	GO:0021762 substantia nigra development;GO:0048857 neural nucleus development;GO:0030901 midbrain development		Predicted intracellular proteins; RAS pathway related proteins; Disease related genes	Plasma membrane (Supported)			(M5921)HALLMARK COMPLEMENT	0	0	0	0	0	0	1	0	0	0	0	0	0	0	1	0	0	0	0	1	0
159	ADSS	0	0	0	0	1	0	0	159	Gene_ID	H. sapiens	159	H. sapiens	ADSS2	adenylosuccinate synthase 2	GO:0044208 'de novo' AMP biosynthetic process;GO:0060359 response to ammonium ion;GO:0006167 AMP biosynthetic process		Enzymes; Predicted intracellular proteins; ENZYME proteins:Ligase	Cytosol (Supported); Additional: Plasma membrane	Aspartic acid; Alanosine			0	0	0	0	0	0	0	0	0	0	0	1	0	0	0	1	0	1	0	0	0
57118	CAMK1D	1	0	0	0	0	0	0	57118	Gene_ID	H. sapiens	57118	H. sapiens	CAMK1D	calcium/calmodulin dependent protein kinase ID	GO:0060267 positive regulation of respiratory burst;GO:0060263 regulation of respiratory burst;GO:0032793 positive regulation of CREB transcription factor activity	CAMK Ser/Thr protein kinase family	Enzymes; Kinases:CAMK Ser/Thr protein kinases; ENZYME proteins:Transferases	Cytosol;Nucleoplasm (Approved)	N-(5-METHYL-1H-PYRAZOL-3-YL)-2-PHENYLQUINAZOLIN-4-AMINE; Fostamatinib		(M5956)HALLMARK KRAS SIGNALING DN	0	0	0	0	1	0	0	0	0	0	1	0	0	1	0	0	0	0	0	1	0
1153	CIRBP	0	0	0	0	1	0	0	1153	Gene_ID	H. sapiens	1153	H. sapiens	CIRBP	cold inducible RNA binding protein	GO:0034063 stress granule assembly;GO:0048026 positive regulation of mRNA splicing, via spliceosome;GO:0050685 positive regulation of mRNA processing		Predicted intracellular proteins	Nucleoplasm (Supported)				1	0	0	0	0	0	0	0	0	0	0	0	0	0	0	0	0	0	1	0	0
103	ADAR	0	0	0	0	1	0	0	103	Gene_ID	H. sapiens	103	H. sapiens	ADAR	adenosine deaminase RNA specific	GO:1900369 negative regulation of RNA interference;GO:1900368 regulation of RNA interference;GO:0035280 miRNA loading onto RISC involved in gene silencing by miRNA		Predicted intracellular proteins; Potential drug targets; ENZYME proteins:Hydrolases; Enzymes; Disease related genes	Nucleoli (Enhanced); Additional: Nucleoplasm			(M5911)HALLMARK INTERFERON ALPHA RESPONSE; (M5913)HALLMARK INTERFERON GAMMA RESPONSE	1	0	0	0	0	0	0	0	0	0	0	0	0	0	0	0	0	0	0	1	0
10857	PGRMC1	0	0	0	0	1	0	0	10857	Gene_ID	H. sapiens	10857	H. sapiens	PGRMC1	progesterone receptor membrane component 1	GO:0006783 heme biosynthetic process;GO:0006779 porphyrin-containing compound biosynthetic process;GO:0033014 tetrapyrrole biosynthetic process			Endoplasmic reticulum (Supported); Additional: Nucleoli	Dextromethorphan; Nortriptyline; Sertraline		(M5934)HALLMARK XENOBIOTIC METABOLISM	0	0	1	0	0	0	0	0	0	0	0	0	0	0	0	0	0	0	0	0	0
9647	PPM1F	0	0	0	0	0	0	1	9647	Gene_ID	H. sapiens	9647	H. sapiens	PPM1F	protein phosphatase, Mg2+/Mn2+ dependent 1F	GO:0016576 histone dephosphorylation;GO:0044387 negative regulation of protein kinase activity by regulation of protein phosphorylation;GO:2000048 negative regulation of cell-cell adhesion mediated by cadherin		Enzymes; Predicted intracellular proteins; ENZYME proteins:Hydrolases	Nucleoplasm (Approved); Additional: Plasma membrane				0	0	0	1	1	0	1	0	0	1	0	0	0	0	0	0	0	0	0	1	0
954	ENTPD2	0	0	0	0	0	0	1	954	Gene_ID	H. sapiens	954	H. sapiens	ENTPD2	ectonucleoside triphosphate diphosphohydrolase 2	GO:0009137 purine nucleoside diphosphate catabolic process;GO:0009181 purine ribonucleoside diphosphate catabolic process;GO:0009191 ribonucleoside diphosphate catabolic process							1	0	0	0	0	0	0	0	0	0	0	1	0	0	1	1	0	0	0	0	0
25840	METTL7A	1	0	0	0	0	0	0	25840	Gene_ID	H. sapiens	25840	H. sapiens	METTL7A	methyltransferase like 7A	GO:0032259 methylation;GO:0043312 neutrophil degranulation;GO:0002283 neutrophil activation involved in immune response			Lipid droplets (Supported)				0	0	1	0	0	0	0	0	0	0	0	0	0	0	0	0	0	0	0	0	0
79012	CAMKV	0	0	0	0	0	0	1	79012	Gene_ID	H. sapiens	79012	H. sapiens	CAMKV	CaM kinase like vesicle associated	GO:0099159 regulation of modification of postsynaptic structure;GO:1905244 regulation of modification of synaptic structure;GO:0099010 modification of postsynaptic structure	CAMK Ser/Thr protein kinase family	Enzymes; Kinases:CAMK Ser/Thr protein kinases; Predicted intracellular proteins	Nucleoplasm (Approved); Additional: Cytokinetic bridge				0	0	0	1	0	0	0	0	0	0	0	0	0	0	0	0	0	0	0	0	0
54987	C1orf123	1	0	0	0	0	0	0	54987	Gene_ID	H. sapiens	54987	H. sapiens	CZIB	CXXC motif containing zinc binding protein			Predicted intracellular proteins	Cytosol (Approved); Additional: Mitotic spindle;Vesicles				0	0	0	0	0	0	0	0	0	0	0	0	0	0	0	0	0	0	0	0	0
114787	GPRIN1	0	0	0	0	0	0	1	114787	Gene_ID	H. sapiens	114787	H. sapiens	GPRIN1	G protein regulated inducer of neurite outgrowth 1	GO:0031175 neuron projection development;GO:0048666 neuron development;GO:0030182 neuron differentiation		Predicted intracellular proteins	Plasma membrane (Supported); Additional: Vesicles				0	0	0	0	0	0	0	0	0	0	0	0	0	0	0	0	0	0	0	0	0
2339	FNTA	1	0	0	0	0	0	0	2339	Gene_ID	H. sapiens	2339	H. sapiens	FNTA	farnesyltransferase, CAAX box, alpha	GO:0045213 neurotransmitter receptor metabolic process;GO:0090044 positive regulation of tubulin deacetylation;GO:0018343 protein farnesylation		Enzymes; Predicted intracellular proteins; ENZYME proteins:Transferases	Cytosol (Approved)	AZD3409; Lonafarnib; 2-CHLORO-5-(3-CHLORO-PHENYL)-6-[(4-CYANO-PHENYL)-(3-METHYL-3H-IMIDAZOL-4-YL)- METHOXYMETHYL]-NICOTINONITRILE; (11S)-8-CHLORO-11-[1-(METHYLSULFONYL)PIPERIDIN-4-YL]-6-PIPERAZIN-1-YL-11H-BENZO[5,6]CYCLOHEPTA[1,2-B]PYRIDINE; L-778123; [(3,7,11-TRIMETHYL-DODECA-2,6,10-TRIENYLOXYCARBAMOYL)-METHYL]-PHOSPHONIC ACID; Farnesyl diphosphate; Geranylgeranyl diphosphate; ALPHA-HYDROXYFARNE…		(M5896)HALLMARK TGF BETA SIGNALING	0	1	0	1	0	0	0	0	0	0	0	0	0	0	0	0	0	0	0	1	0
5147	PDE6D	0	1	0	0	0	0	0	5147	Gene_ID	H. sapiens	5147	H. sapiens	PDE6D	phosphodiesterase 6D	GO:0034260 negative regulation of GTPase activity;GO:0007601 visual perception;GO:0050953 sensory perception of light stimulus		Predicted intracellular proteins; Disease related genes			(M5060)SA FAS SIGNALING; (M16518)ST WNT CA2 CYCLIC GMP PATHWAY		0	0	0	0	0	0	1	0	0	0	0	0	0	0	0	0	0	0	0	1	0
5333	PLCD1	0	0	0	0	0	0	1	5333	Gene_ID	H. sapiens	5333	H. sapiens	PLCD1	phospholipase C delta 1	GO:0043647 inositol phosphate metabolic process;GO:0019751 polyol metabolic process;GO:0046488 phosphatidylinositol metabolic process		Predicted intracellular proteins; Potential drug targets; ENZYME proteins:Hydrolases; Enzymes; Disease related genes	Microtubules (Approved)	1D-myo-inositol 1,4,5-trisphosphate; Inositol 2,4,5-trisphosphate			0	0	0	0	0	0	0	0	0	0	0	0	0	0	0	0	0	0	0	0	0
23654	PLXNB2	1	0	0	0	0	0	0	23654	Gene_ID	H. sapiens	23654	H. sapiens	PLXNB2	plexin B2	GO:1902287 semaphorin-plexin signaling pathway involved in axon guidance;GO:1902285 semaphorin-plexin signaling pathway involved in neuron projection guidance;GO:1904861 excitatory synapse assembly		Predicted intracellular proteins			(M5880)NABA ECM AFFILIATED; (M5885)NABA MATRISOME ASSOCIATED; (M5889)NABA MATRISOME	(M5909)HALLMARK MYOGENESIS; (M5939)HALLMARK P53 PATHWAY	0	0	0	1	1	0	0	0	0	0	0	0	0	1	0	0	0	0	1	1	0
55201	MAP1S	1	0	0	0	0	0	0	55201	Gene_ID	H. sapiens	55201	H. sapiens	MAP1S	microtubule associated protein 1S	GO:0010848 regulation of chromatin disassembly;GO:0031498 chromatin disassembly;GO:0034643 establishment of mitochondrion localization, microtubule-mediated		Predicted intracellular proteins	Cytosol (Supported); Additional: Cell Junctions;Nucleoli;Nucleoplasm			(M5893)HALLMARK MITOTIC SPINDLE	0	0	0	0	1	0	0	0	0	1	0	0	0	0	0	0	0	0	0	0	0
3897	L1CAM	1	0	0	0	0	0	0	3897	Gene_ID	H. sapiens	3897	H. sapiens	L1CAM	L1 cell adhesion molecule	GO:0045773 positive regulation of axon extension;GO:0050772 positive regulation of axonogenesis;GO:0030516 regulation of axon extension		CD markers; Predicted intracellular proteins; Disease related genes	Nucleoplasm;Plasma membrane (Approved)	Ethanol	(M53)PID INTEGRIN3 PATHWAY	(M5919)HALLMARK HEDGEHOG SIGNALING	1	0	0	1	1	0	1	0	0	1	0	0	0	1	1	0	0	0	0	0	0
57180	ACTR3B	0	0	1	0	0	0	0	57180	Gene_ID	H. sapiens	57180	H. sapiens	ACTR3B	actin related protein 3B			Predicted intracellular proteins					0	0	0	0	0	0	0	0	0	0	0	0	0	0	0	0	0	0	0	0	0
54443	ANLN	0	1	0	0	0	0	0	54443	Gene_ID	H. sapiens	54443	H. sapiens	ANLN	anillin actin binding protein	GO:0000921 septin ring assembly;GO:1904170 regulation of bleb assembly;GO:1904172 positive regulation of bleb assembly		Predicted intracellular proteins; Disease related genes	Nucleoplasm (Enhanced); Additional: Midbody			(M5893)HALLMARK MITOTIC SPINDLE	0	0	0	0	0	1	0	0	0	1	0	0	0	1	0	0	0	0	0	1	0
6601	SMARCC2	1	0	0	0	0	0	0	6601	Gene_ID	H. sapiens	6601	H. sapiens	SMARCC2	SWI/SNF related, matrix associated, actin dependent regulator of chromatin subfamily c member 2	GO:0006337 nucleosome disassembly;GO:0031498 chromatin disassembly;GO:0032986 protein-DNA complex disassembly		Transcription factors:Helix-turn-helix domains; Predicted intracellular proteins	Nucleoplasm (Enhanced)		(M115)PID REG GR PATHWAY		0	0	0	0	0	0	0	0	0	1	0	0	0	0	0	0	0	0	0	1	0
815	CAMK2A	0	0	1	0	0	0	0	815	Gene_ID	H. sapiens	815	H. sapiens	CAMK2A	calcium/calmodulin dependent protein kinase II alpha	GO:1990443 peptidyl-threonine autophosphorylation;GO:2000124 regulation of endocannabinoid signaling pathway;GO:0071926 endocannabinoid signaling pathway	CAMK Ser/Thr protein kinase family	Enzymes; Kinases:CAMK Ser/Thr protein kinases; Predicted intracellular proteins; ENZYME proteins:Transferases	Plasma membrane (Approved); Additional: Cell Junctions;Cytosol	Hexatantalum Dodecabromide; 1,4-Dithiothreitol; (2Z,3E)-2,3'-biindole-2',3(1H,1'H)-dione 3-{O-[(3R)-3,4-dihydroxybutyl]oxime}; Fostamatinib	(M16518)ST WNT CA2 CYCLIC GMP PATHWAY; (M23)PID WNT NONCANONICAL PATHWAY; (M108)PID NETRIN PATHWAY		1	0	0	0	0	0	1	0	1	0	0	0	1	0	0	0	0	0	0	1	0
358	AQP1	0	0	0	0	0	0	1	358	Gene_ID	H. sapiens	358	H. sapiens	AQP1	aquaporin 1 (Colton blood group)	GO:0085018 maintenance of symbiont-containing vacuole by host;GO:0035378 carbon dioxide transmembrane transport;GO:0046878 positive regulation of saliva secretion		Blood group antigen proteins; Transporters:Transporter channels and pores	Plasma membrane (Supported)	Acetazolamide; B-nonylglucoside; Mersalyl			0	0	0	0	0	0	0	0	0	1	0	0	0	0	1	0	0	1	0	1	0
5243	ABCB1	0	0	0	0	1	0	0	5243	Gene_ID	H. sapiens	5243	H. sapiens	ABCB1	ATP binding cassette subfamily B member 1	GO:0099040 ceramide translocation;GO:0046864 isoprenoid transport;GO:0046865 terpenoid transport		CD markers; Predicted intracellular proteins; Transporters:Primary Active Transporters; Potential drug targets; ENZYME proteins:Hydrolases; Enzymes; Cancer-related genes:Mutational cancer driver genes; Disease related genes; Cancer-related genes:Candidate cancer biomarkers	Nucleoplasm;Plasma membrane (Approved); Additional: Focal adhesion sites	ATP; Medroxyprogesterone acetate; Roxithromycin; Fentanyl; Voacamine; Elacridar; Tesmilifene; FM-VP4; Zosuquidar; Tariquidar; Miltefosine; Tocofersolan; Hycanthone; Concanamycin A; Dexverapamil; Emopamil; Lomerizine; Tetrandrine; Dofequidar; Dexniguldipine; ONT-093; HM-30181; Desmethylsertraline; Reversin 121	(M255)PID HIF1 TFPATHWAY	(M5949)HALLMARK PEROXISOME; (M5941)HALLMARK UV RESPONSE UP; (M5947)HALLMARK IL2 STAT5 SIGNALING	0	0	0	0	0	0	0	0	0	0	0	0	0	0	0	0	0	0	0	1	0
4629	MYH11	1	0	0	0	0	0	0	4629	Gene_ID	H. sapiens	4629	H. sapiens	MYH11	myosin heavy chain 11	GO:0030241 skeletal muscle myosin thick filament assembly;GO:0071688 striated muscle myosin thick filament assembly;GO:0031034 myosin filament assembly		Predicted intracellular proteins; Cancer-related genes; Candidate cardiovascular disease genes; Disease related genes	Cytosol;Plasma membrane (Enhanced)	Tetrafluoroaluminate Ion		(M5909)HALLMARK MYOGENESIS	1	0	0	0	1	1	0	0	0	1	0	0	0	0	0	0	1	0	0	0	0
6643	SNX2	1	0	0	0	0	0	0	6643	Gene_ID	H. sapiens	6643	H. sapiens	SNX2	sorting nexin 2	GO:0034498 early endosome to Golgi transport;GO:0072673 lamellipodium morphogenesis;GO:0097581 lamellipodium organization		Predicted intracellular proteins	Endosomes;Lysosomes (Supported)		(M238)PID THROMBIN PAR1 PATHWAY	(M5910)HALLMARK PROTEIN SECRETION	0	0	0	0	1	0	1	0	0	0	1	0	0	0	0	0	0	0	0	0	0
5272	SERPINB9	1	0	0	0	0	0	0	5272	Gene_ID	H. sapiens	5272	H. sapiens	SERPINB9	serpin family B member 9	GO:0033668 negative regulation by symbiont of host apoptotic process;GO:0052041 negative regulation by symbiont of host programmed cell death;GO:0052150 modulation by symbiont of host apoptotic process		Predicted intracellular proteins	Nucleoplasm (Approved); Additional: Cytosol	Raloxifene	(M3468)NABA ECM REGULATORS; (M5885)NABA MATRISOME ASSOCIATED; (M5889)NABA MATRISOME		0	0	1	0	0	0	0	0	0	0	0	0	0	0	0	0	0	0	0	1	0
10961	ERP29	0	0	0	0	1	0	0	10961	Gene_ID	H. sapiens	10961	H. sapiens	ERP29	endoplasmic reticulum protein 29	GO:0043335 protein unfolding;GO:1902235 regulation of endoplasmic reticulum stress-induced intrinsic apoptotic signaling pathway;GO:0070059 intrinsic apoptotic signaling pathway in response to endoplasmic reticulum stress		Predicted intracellular proteins	Microtubules (Uncertain); Additional: Nucleoplasm			(M5935)HALLMARK FATTY ACID METABOLISM	0	0	0	0	0	0	0	0	0	0	0	0	0	0	0	0	0	0	0	0	0
883	CCBL1	0	0	0	0	1	0	0	883	Gene_ID	H. sapiens	883	H. sapiens	KYAT1	kynurenine aminotransferase 1	GO:0097053 L-kynurenine catabolic process;GO:0097052 L-kynurenine metabolic process;GO:0006569 tryptophan catabolic process		Enzymes; ENZYME proteins:Lyases; Predicted intracellular proteins; ENZYME proteins:Transferases	Cytosol (Supported)	Pyridoxal phosphate; Pyridoxamine-5'-Phosphate; D-Phenylalanine; N(6)-(pyridoxal phosphate)-L-lysine; Indoleacetic acid			1	0	0	0	0	0	0	0	0	0	0	1	0	0	0	0	0	0	0	1	0
11198	SUPT16H	0	0	1	0	0	0	0	11198	Gene_ID	H. sapiens	11198	H. sapiens	SUPT16H	SPT16 homolog, facilitates chromatin remodeling subunit	GO:0032968 positive regulation of transcription elongation from RNA polymerase II promoter;GO:0006337 nucleosome disassembly;GO:0031498 chromatin disassembly		Enzymes; Predicted intracellular proteins; Peptidases:Metallopeptidases	Nucleoplasm (Supported); Additional: Nucleoli fibrillar center				0	0	0	0	0	0	0	0	0	1	0	0	0	0	0	0	0	0	0	1	0
11335	CBX3	1	0	0	0	0	0	0	11335	Gene_ID	H. sapiens	11335	H. sapiens	CBX3	chromobox 3	GO:0071549 cellular response to dexamethasone stimulus;GO:0071548 response to dexamethasone;GO:0070317 negative regulation of G0 to G1 transition		Predicted intracellular proteins	Nucleoplasm (Supported); Additional: Nuclear bodies			(M5928)HALLMARK MYC TARGETS V2; (M5926)HALLMARK MYC TARGETS V1	0	0	0	0	0	0	0	0	0	0	0	0	0	0	0	0	0	0	0	1	0
523	ATP6V1A	0	0	1	0	0	0	0	523	Gene_ID	H. sapiens	523	H. sapiens	ATP6V1A	ATPase H+ transporting V1 subunit A	GO:0036295 cellular response to increased oxygen levels;GO:0015985 energy coupled proton transport, down electrochemical gradient;GO:0015986 ATP synthesis coupled proton transport		Predicted intracellular proteins; Transporters:Primary Active Transporters; ENZYME proteins:Hydrolases; Enzymes; Disease related genes	Cytosol;Vesicles (Supported); Additional: Nucleoplasm	Alendronic acid; Etidronic acid; Bafilomycin A1; Bafilomycin B1			1	0	0	0	0	0	1	1	0	0	0	0	1	0	0	1	0	0	0	1	0
3181	HNRNPA2B1	0	0	0	0	1	0	0	3181	Gene_ID	H. sapiens	3181	H. sapiens	HNRNPA2B1	heterogeneous nuclear ribonucleoprotein A2/B1	GO:1905663 positive regulation of telomerase RNA reverse transcriptase activity;GO:1905661 regulation of telomerase RNA reverse transcriptase activity;GO:1990428 miRNA transport		Predicted intracellular proteins; Cancer-related genes; Disease related genes	Nucleoplasm (Enhanced)	Copper; Artenimol		(M5926)HALLMARK MYC TARGETS V1	1	0	0	0	0	0	0	0	0	1	0	0	0	0	0	0	0	0	0	1	0
56267	CCBL2	1	0	0	0	0	0	0	56267	Gene_ID	H. sapiens	56267	H. sapiens	KYAT3	kynurenine aminotransferase 3	GO:0097052 L-kynurenine metabolic process;GO:0070189 kynurenine metabolic process;GO:0006103 2-oxoglutarate metabolic process		Enzymes; ENZYME proteins:Lyases; Predicted intracellular proteins; ENZYME proteins:Transferases	Cytosol (Approved); Additional: Cytokinetic bridge;Nucleoli	Pyridoxal phosphate			1	0	0	0	0	0	0	0	0	0	0	1	0	0	0	0	0	0	0	1	0
80700	UBXN6	0	0	0	0	1	0	0	80700	Gene_ID	H. sapiens	80700	H. sapiens	UBXN6	UBX domain protein 6	GO:0032510 endosome to lysosome transport via multivesicular body sorting pathway;GO:0032509 endosome transport via multivesicular body sorting pathway;GO:0071985 multivesicular body sorting pathway		Predicted intracellular proteins	Cytosol;Golgi apparatus (Approved)				0	0	0	0	0	0	0	0	0	0	0	0	0	0	0	0	0	0	0	0	0
93100	NAPRT	1	0	0	0	0	0	0	93100	Gene_ID	H. sapiens	93100	H. sapiens	NAPRT	nicotinate phosphoribosyltransferase	GO:0019365 pyridine nucleotide salvage;GO:0034355 NAD salvage;GO:0043173 nucleotide salvage		Enzymes; Predicted intracellular proteins; ENZYME proteins:Ligase	Golgi apparatus (Approved); Additional: Cytosol;Nucleoplasm				0	0	1	0	0	0	0	0	0	0	0	0	0	0	0	1	0	0	0	0	0
10092	ARPC5	0	0	0	0	1	0	0	10092	Gene_ID	H. sapiens	10092	H. sapiens	ARPC5	actin related protein 2/3 complex subunit 5	GO:0021769 orbitofrontal cortex development;GO:0051639 actin filament network formation;GO:0030011 maintenance of cell polarity		Predicted intracellular proteins	Cell Junctions;Cytosol;Plasma membrane;Vesicles (Approved)	N-[2-(2-methyl-1H-indol-3-yl)ethyl]thiophene-2-carboxamide; (2S)-2-(3-bromophenyl)-3-(5-chloro-2-hydroxyphenyl)-1,3-thiazolidin-4-one	(M278)PID RAC1 PATHWAY; (M81)PID CDC42 PATHWAY; (M164)PID ERBB1 DOWNSTREAM PATHWAY		1	0	1	0	0	1	1	0	0	1	0	0	0	0	0	0	0	0	0	0	0
4133	MAP2	0	1	0	0	0	0	0	4133	Gene_ID	H. sapiens	4133	H. sapiens	MAP2	microtubule associated protein 2	GO:2000575 negative regulation of microtubule motor activity;GO:1901951 regulation of anterograde dense core granule transport;GO:1901953 positive regulation of anterograde dense core granule transport		Predicted intracellular proteins; FDA approved drug targets:Small molecule drugs	Cytosol;Plasma membrane (Approved)	Estramustine; Paclitaxel; Docetaxel	(M87)PID LKB1 PATHWAY		0	0	0	0	1	0	0	0	0	1	0	0	0	1	0	0	0	0	0	0	0
5365	PLXNB3	0	0	0	0	0	1	0	5365	Gene_ID	H. sapiens	5365	H. sapiens	PLXNB3	plexin B3	GO:0010593 negative regulation of lamellipodium assembly;GO:1902744 negative regulation of lamellipodium organization;GO:1902287 semaphorin-plexin signaling pathway involved in axon guidance		Predicted intracellular proteins			(M5880)NABA ECM AFFILIATED; (M5885)NABA MATRISOME ASSOCIATED; (M5889)NABA MATRISOME		1	0	0	0	1	0	0	0	0	1	0	0	0	1	0	0	0	0	0	0	0
8402	SLC25A11	0	0	0	0	0	0	1	8402	Gene_ID	H. sapiens	8402	H. sapiens	SLC25A11	solute carrier family 25 member 11	GO:0015709 thiosulfate transport;GO:0015729 oxaloacetate transport;GO:0015743 malate transport		Transporters:Electrochemical Potential-driven transporters				(M5936)HALLMARK OXIDATIVE PHOSPHORYLATION	0	0	0	0	0	0	0	0	0	0	0	0	0	0	0	0	1	0	0	0	0
6193	RPS5	1	0	0	0	0	0	0	6193	Gene_ID	H. sapiens	6193	H. sapiens	RPS5	ribosomal protein S5	GO:0006450 regulation of translational fidelity;GO:0000028 ribosomal small subunit assembly;GO:0042255 ribosome assembly		Ribosomal proteins; Predicted intracellular proteins	Cytosol;Endoplasmic reticulum (Supported)	Artenimol		(M5926)HALLMARK MYC TARGETS V1	1	1	0	0	0	0	0	1	0	0	0	0	0	0	0	0	0	0	1	0	0
6772	STAT1	0	0	0	0	1	0	0	6772	Gene_ID	H. sapiens	6772	H. sapiens	STAT1	signal transducer and activator of transcription 1	GO:0046725 negative regulation by virus of viral protein levels in host cell;GO:0072308 negative regulation of metanephric nephron tubule epithelial cell differentiation;GO:0003340 negative regulation of mesenchymal to epithelial transition involved in metanephros morphogenesis		Transcription factors:Immunoglobulin fold; Predicted intracellular proteins; Disease related genes	Cytosol;Nucleoplasm (Enhanced)		(M19336)ST TYPE I INTERFERON PATHWAY; (M4170)ST INTERFERON GAMMA PATHWAY; (M36)PID IL27 PATHWAY	(M5897)HALLMARK IL6 JAK STAT3 SIGNALING; (M5913)HALLMARK INTERFERON GAMMA RESPONSE; (M5950)HALLMARK ALLOGRAFT REJECTION	0	0	0	0	0	0	0	0	0	0	0	0	0	0	0	0	1	0	0	1	0
10211	FLOT1	1	0	0	0	0	0	0	10211	Gene_ID	H. sapiens	10211	H. sapiens	FLOT1	flotillin 1	GO:0032226 positive regulation of synaptic transmission, dopaminergic;GO:0033227 dsRNA transport;GO:0032225 regulation of synaptic transmission, dopaminergic		Predicted intracellular proteins	Golgi apparatus (Approved); Additional: Plasma membrane;Vesicles		(M1315)SIG PIP3 SIGNALING IN B LYMPHOCYTES; (M8626)SIG BCR SIGNALING PATHWAY; (M7955)SIG INSULIN RECEPTOR PATHWAY IN CARDIAC MYOCYTES		0	1	0	1	1	1	1	0	1	1	1	0	0	0	0	0	0	0	0	1	0
2246	FGF1	0	1	0	0	0	0	0	2246	Gene_ID	H. sapiens	2246	H. sapiens	FGF1	fibroblast growth factor 1	GO:0060681 branch elongation involved in ureteric bud branching;GO:1901509 regulation of endothelial tube morphogenesis;GO:0060677 ureteric bud elongation		Predicted intracellular proteins; RAS pathway related proteins; FDA approved drug targets:Small molecule drugs; Cancer-related genes:Candidate cancer biomarkers; Predicted secreted proteins	Nucleoplasm (Supported)	Pentosan polysulfate; Amlexanox; Heparin; Sucrosofate; Formic acid; O2-Sulfo-Glucuronic Acid; N,O6-Disulfo-Glucosamine; Naphthalene Trisulfonate; Pazopanib; 5-aminonaphthalene-2-sulfonic acid; Foreskin fibroblast (neonatal); Foreskin keratinocyte (neonatal)	(M276)PID FGF PATHWAY; (M5883)NABA SECRETED FACTORS; (M5885)NABA MATRISOME ASSOCIATED		0	0	0	0	1	0	0	0	0	0	0	0	0	0	1	0	0	0	0	1	0
5036	PA2G4	0	0	0	0	1	0	0	5036	Gene_ID	H. sapiens	5036	H. sapiens	PA2G4	proliferation-associated 2G4	GO:0006364 rRNA processing;GO:0016072 rRNA metabolic process;GO:0042254 ribosome biogenesis		Enzymes; Predicted intracellular proteins; Peptidases:Metallopeptidases	Cytosol (Approved)		(M58)PID AR PATHWAY	(M5928)HALLMARK MYC TARGETS V2; (M5908)HALLMARK ANDROGEN RESPONSE; (M5925)HALLMARK E2F TARGETS	0	0	1	0	0	0	0	0	0	0	0	0	0	0	0	0	0	0	1	0	0
3696	ITGB8	0	0	0	0	0	0	1	3696	Gene_ID	H. sapiens	3696	H. sapiens	ITGB8	integrin subunit beta 8	GO:0061520 Langerhans cell differentiation;GO:0060022 hard palate development;GO:1901388 regulation of transforming growth factor beta activation		Cancer-related genes:Candidate cancer biomarkers	Cytosol;Plasma membrane (Approved)		(M212)PID INTEGRIN5 PATHWAY; (M47)PID INTEGRIN CS PATHWAY	(M5932)HALLMARK INFLAMMATORY RESPONSE	0	0	1	0	0	0	0	0	0	0	0	0	0	0	0	0	0	0	0	0	0
55229	PANK4	0	0	0	0	1	0	0	55229	Gene_ID	H. sapiens	55229	H. sapiens	PANK4	pantothenate kinase 4 (inactive)	GO:0015937 coenzyme A biosynthetic process;GO:0015936 coenzyme A metabolic process;GO:0033866 nucleoside bisphosphate biosynthetic process		Enzymes; Predicted intracellular proteins; ENZYME proteins:Transferases	Cytosol (Approved)				0	0	0	0	0	0	0	0	0	0	0	0	0	0	0	1	0	0	0	0	0
23092	ARHGAP26	0	0	0	0	1	0	0	23092	Gene_ID	H. sapiens	23092	H. sapiens	ARHGAP26	Rho GTPase activating protein 26	GO:0051056 regulation of small GTPase mediated signal transduction;GO:0043547 positive regulation of GTPase activity;GO:0043087 regulation of GTPase activity		Predicted intracellular proteins; Cancer-related genes; Disease related genes	Cytosol (Approved)		(M281)PID FAK PATHWAY; (M3270)ST INTEGRIN SIGNALING PATHWAY		0	0	0	0	0	1	0	0	0	1	0	0	0	0	0	0	0	0	0	0	0
1740	DLG2	0	0	0	0	1	0	0	1740	Gene_ID	H. sapiens	1740	H. sapiens	DLG2	discs large MAGUK scaffold protein 2	GO:0099642 retrograde axonal protein transport;GO:0099641 anterograde axonal protein transport;GO:0035865 cellular response to potassium ion		Predicted intracellular proteins	Plasma membrane (Approved); Additional: Vesicles				0	1	0	0	0	0	1	0	1	0	0	0	0	0	0	1	0	1	0	1	0
397	ARHGDIB	0	0	0	0	1	0	0	397	Gene_ID	H. sapiens	397	H. sapiens	ARHGDIB	Rho GDP dissociation inhibitor beta	GO:0071461 cellular response to redox state;GO:1901164 negative regulation of trophoblast cell migration;GO:0051775 response to redox state		Predicted intracellular proteins	Cytosol (Supported)		(M68)PID RHOA REG PATHWAY; (M220)PID CASPASE PATHWAY		0	0	0	0	0	1	0	0	0	1	0	0	0	0	0	0	0	0	0	0	0
4978	OPCML	0	0	0	0	0	0	1	4978	Gene_ID	H. sapiens	4978	H. sapiens	OPCML	opioid binding protein/cell adhesion molecule like	GO:0008038 neuron recognition;GO:0008037 cell recognition;GO:0048666 neuron development		Predicted intracellular proteins; Disease related genes					0	0	0	0	0	0	0	0	0	0	0	0	0	0	0	0	0	0	0	0	0
826	CAPNS1	0	0	0	0	0	0	1	826	Gene_ID	H. sapiens	826	H. sapiens	CAPNS1	calpain small subunit 1	GO:0022617 extracellular matrix disassembly;GO:0070268 cornification;GO:0016241 regulation of macroautophagy		Predicted intracellular proteins	Cytosol;Nucleoplasm (Approved)	PD150606			0	0	0	0	0	0	0	0	0	1	0	0	0	0	0	0	0	0	0	0	0
144100	PLEKHA7	0	0	0	0	0	1	0	144100	Gene_ID	H. sapiens	144100	H. sapiens	PLEKHA7	pleckstrin homology domain containing A7	GO:0045218 zonula adherens maintenance;GO:0034334 adherens junction maintenance;GO:0045217 cell-cell junction maintenance		Predicted intracellular proteins	Cell Junctions;Nucleoplasm (Enhanced); Additional: Cytosol		(M232)PID ECADHERIN STABILIZATION PATHWAY		0	0	0	1	0	0	0	0	0	0	0	0	0	0	0	0	0	0	0	0	0
6923	TCEB2	1	0	0	0	0	0	0	6923	Gene_ID	H. sapiens	6923	H. sapiens	ELOB	elongin B	GO:0061418 regulation of transcription from RNA polymerase II promoter in response to hypoxia;GO:0032436 positive regulation of proteasomal ubiquitin-dependent protein catabolic process;GO:0006368 transcription elongation from RNA polymerase II promoter		Predicted intracellular proteins			(M180)PID HIF1A PATHWAY; (M44)PID HIF2PATHWAY		1	0	0	0	0	0	0	0	0	0	0	0	0	0	0	0	0	0	0	1	0
176	ACAN	0	0	0	0	0	0	1	176	Gene_ID	H. sapiens	176	H. sapiens	ACAN	aggrecan	GO:0042340 keratan sulfate catabolic process;GO:0018146 keratan sulfate biosynthetic process;GO:0042339 keratan sulfate metabolic process		Predicted intracellular proteins; Predicted secreted proteins		Ilomastat	(M5882)NABA PROTEOGLYCANS; (M5884)NABA CORE MATRISOME; (M5889)NABA MATRISOME		0	0	0	0	0	0	0	0	0	0	0	0	0	0	0	1	0	0	0	0	0
6711	SPTBN1	0	1	0	0	0	0	0	6711	Gene_ID	H. sapiens	6711	H. sapiens	SPTBN1	spectrin beta, non-erythrocytic 1	GO:0032743 positive regulation of interleukin-2 production;GO:0071709 membrane assembly;GO:0051693 actin filament capping		Predicted intracellular proteins	Golgi apparatus (Approved)	Calcium; 1D-myo-inositol 1,4,5-trisphosphate	(M286)PID TGFBR PATHWAY	(M5896)HALLMARK TGF BETA SIGNALING; (M5893)HALLMARK MITOTIC SPINDLE	1	1	0	0	1	1	1	1	0	1	0	0	0	0	0	0	0	0	0	1	0
6237	RRAS	0	0	0	1	0	0	0	6237	Gene_ID	H. sapiens	6237	H. sapiens	RRAS	RAS related	GO:1904906 positive regulation of endothelial cell-matrix adhesion via fibronectin;GO:0090674 endothelial cell-matrix adhesion via fibronectin;GO:1904904 regulation of endothelial cell-matrix adhesion via fibronectin		Predicted intracellular proteins; RAS pathway related proteins	Vesicles (Approved)		(M269)PID RAS PATHWAY; (M62)PID EPHB FWD PATHWAY; (M281)PID FAK PATHWAY	(M5915)HALLMARK APICAL JUNCTION	1	0	0	0	0	0	0	0	0	0	0	0	0	0	0	0	0	0	0	0	0
6147	RPL23A	0	0	1	0	0	0	0	6147	Gene_ID	H. sapiens	6147	H. sapiens	RPL23A	ribosomal protein L23a	GO:0000027 ribosomal large subunit assembly;GO:0042255 ribosome assembly;GO:0042273 ribosomal large subunit biogenesis		Ribosomal proteins; Predicted intracellular proteins	Cytosol;Endoplasmic reticulum;Nucleoli fibrillar center (Approved)	(S)-3-phenyllactic acid; Anisomycin; Puromycin; Artenimol			1	1	0	0	0	0	0	1	0	0	0	0	0	0	0	0	0	0	1	0	0
5864	RAB3A	0	0	1	0	0	0	0	5864	Gene_ID	H. sapiens	5864	H. sapiens	RAB3A	RAB3A, member RAS oncogene family	GO:0061670 evoked neurotransmitter secretion;GO:1905684 regulation of plasma membrane repair;GO:0050975 sensory perception of touch		Predicted intracellular proteins	Nucleoplasm (Approved); Additional: Centrosome;Cytosol				0	1	1	1	1	0	1	0	1	1	1	0	1	0	1	0	0	0	0	1	0
5684	PSMA3	0	0	0	0	1	0	0	5684	Gene_ID	H. sapiens	5684	H. sapiens	PSMA3	proteasome 20S subunit alpha 3	GO:0010499 proteasomal ubiquitin-independent protein catabolic process;GO:0006521 regulation of cellular amino acid metabolic process;GO:1902036 regulation of hematopoietic stem cell differentiation		Enzymes; Peptidases:Threonine-type peptidases; Predicted intracellular proteins; ENZYME proteins:Hydrolases		(3AR,6R,6AS)-6-((S)-((S)-CYCLOHEX-2-ENYL)(HYDROXY)METHYL)-6A-METHYL-4-OXO-HEXAHYDRO-2H-FURO[3,2-C]PYRROLE-6-CARBALDEHYDE; Phenethyl Isothiocyanate	(M14)PID AURORA B PATHWAY	(M5911)HALLMARK INTERFERON ALPHA RESPONSE; (M5913)HALLMARK INTERFERON GAMMA RESPONSE; (M5924)HALLMARK MTORC1 SIGNALING	1	0	0	0	0	0	0	0	0	0	0	1	0	0	0	0	0	0	0	1	0
11240	PADI2	0	0	0	0	0	0	1	11240	Gene_ID	H. sapiens	11240	H. sapiens	PADI2	peptidyl arginine deiminase 2	GO:0010848 regulation of chromatin disassembly;GO:0036413 histone H3-R26 citrullination;GO:1901624 negative regulation of lymphocyte chemotaxis		Enzymes; Predicted intracellular proteins; ENZYME proteins:Hydrolases		Citrulline			0	0	1	0	1	0	0	0	0	1	0	0	0	0	0	0	0	0	0	0	0
1434	CSE1L	0	0	0	0	1	0	0	1434	Gene_ID	H. sapiens	1434	H. sapiens	CSE1L	chromosome segregation 1 like	GO:0006606 protein import into nucleus;GO:0051170 import into nucleus;GO:0006611 protein export from nucleus		Transporters:Transporter channels and pores; Predicted intracellular proteins; Cancer-related genes:Candidate cancer biomarkers	Nucleoplasm (Enhanced); Additional: Cytosol		(M261)PID P53 REGULATION PATHWAY; (M3270)ST INTEGRIN SIGNALING PATHWAY; (M145)PID P53 DOWNSTREAM PATHWAY	(M5925)HALLMARK E2F TARGETS	0	0	0	0	0	0	0	1	0	0	0	0	0	0	0	0	0	0	0	0	0
64081	PBLD	0	0	1	0	0	0	0	64081	Gene_ID	H. sapiens	64081	H. sapiens	PBLD	phenazine biosynthesis like protein domain containing	GO:0060392 negative regulation of SMAD protein signal transduction;GO:0060394 negative regulation of pathway-restricted SMAD protein phosphorylation;GO:0030277 maintenance of gastrointestinal epithelium		Predicted intracellular proteins	Vesicles (Approved)				0	0	0	0	0	0	0	0	0	0	0	0	0	0	0	0	0	0	0	0	0
445	ASS1	1	0	0	0	0	0	0	445	Gene_ID	H. sapiens	445	H. sapiens	ASS1	argininosuccinate synthase 1	GO:0000053 argininosuccinate metabolic process;GO:0071418 cellular response to amine stimulus;GO:0010046 response to mycotoxin		Predicted intracellular proteins; Potential drug targets; ENZYME proteins:Ligase; Enzymes; Disease related genes	Cytosol (Approved); Additional: Nucleoplasm	Arginine; Aspartic acid; Citrulline; ATP		(M5907)HALLMARK ESTROGEN RESPONSE LATE	1	0	0	0	0	0	0	0	0	0	0	1	0	0	0	0	0	1	0	1	0
8544	PIR	0	0	1	0	0	0	0	8544	Gene_ID	H. sapiens	8544	H. sapiens	PIR	pirin	GO:0030224 monocyte differentiation;GO:0007586 digestion;GO:0002573 myeloid leukocyte differentiation		Enzymes; Predicted intracellular proteins; ENZYME proteins:Oxidoreductases	Cytosol (Supported)				0	0	0	0	0	0	0	0	0	0	0	0	0	0	0	0	0	0	0	0	0
2764	GMFB	0	0	0	0	1	0	0	2764	Gene_ID	H. sapiens	2764	H. sapiens	GMFB	glia maturation factor beta	GO:0071846 actin filament debranching;GO:0034316 negative regulation of Arp2/3 complex-mediated actin nucleation;GO:0051126 negative regulation of actin nucleation		Predicted intracellular proteins	Cytosol;Nucleoplasm (Approved); Additional: Nuclear bodies			(M5921)HALLMARK COMPLEMENT	0	0	0	0	0	0	0	0	0	1	0	0	0	0	0	0	0	0	0	0	0
307	ANXA4	1	0	0	0	0	0	0	307	Gene_ID	H. sapiens	307	H. sapiens	ANXA4	annexin A4	GO:0032717 negative regulation of interleukin-8 production;GO:0032088 negative regulation of NF-kappaB transcription factor activity;GO:0032677 regulation of interleukin-8 production		Predicted intracellular proteins; Cancer-related genes:Candidate cancer biomarkers	Cytosol (Approved)	Fluocinolone acetonide; Copper	(M5880)NABA ECM AFFILIATED; (M5885)NABA MATRISOME ASSOCIATED; (M5889)NABA MATRISOME	(M5942)HALLMARK UV RESPONSE DN; (M5947)HALLMARK IL2 STAT5 SIGNALING	0	0	0	0	0	0	0	0	0	0	0	0	0	0	0	0	0	0	0	0	0
9693	RAPGEF2	0	0	0	0	0	0	1	9693	Gene_ID	H. sapiens	9693	H. sapiens	RAPGEF2	Rap guanine nucleotide exchange factor 2	GO:2000670 positive regulation of dendritic cell apoptotic process;GO:0048022 negative regulation of melanin biosynthetic process;GO:1900377 negative regulation of secondary metabolite biosynthetic process		Predicted intracellular proteins	Cytosol;Plasma membrane (Supported)				0	1	0	1	1	0	0	0	1	1	0	0	0	1	0	0	0	0	0	1	0
5789	PTPRD	0	0	0	0	1	0	0	5789	Gene_ID	H. sapiens	5789	H. sapiens	PTPRD	protein tyrosine phosphatase receptor type D	GO:0007185 transmembrane receptor protein tyrosine phosphatase signaling pathway;GO:0099545 trans-synaptic signaling by trans-synaptic complex;GO:0099151 regulation of postsynaptic density assembly		Enzymes; Predicted intracellular proteins; ENZYME proteins:Hydrolases	Vesicles (Approved); Additional: Nucleoplasm			(M5941)HALLMARK UV RESPONSE UP	0	0	0	1	1	0	1	0	1	1	0	0	0	1	0	0	0	0	0	0	0
10236	HNRNPR	0	0	0	0	1	0	0	10236	Gene_ID	H. sapiens	10236	H. sapiens	HNRNPR	heterogeneous nuclear ribonucleoprotein R	GO:0061157 mRNA destabilization;GO:0050779 RNA destabilization;GO:0061014 positive regulation of mRNA catabolic process		Predicted intracellular proteins	Nucleoplasm (Enhanced)			(M5926)HALLMARK MYC TARGETS V1	1	0	0	0	0	0	0	0	0	0	0	0	0	0	0	0	0	0	1	0	0
10681	GNB5	1	0	0	0	0	0	0	10681	Gene_ID	H. sapiens	10681	H. sapiens	GNB5	G protein subunit beta 5	GO:1901386 negative regulation of voltage-gated calcium channel activity;GO:1901020 negative regulation of calcium ion transmembrane transporter activity;GO:1901385 regulation of voltage-gated calcium channel activity		Predicted intracellular proteins; RAS pathway related proteins; Disease related genes	Nuclear speckles (Approved); Additional: Centrosome;Rods & Rings		(M117)PID CONE PATHWAY; (M204)PID RHODOPSIN PATHWAY; (M99)PID TXA2PATHWAY		0	0	0	0	0	0	1	0	0	0	0	0	0	0	1	0	0	0	0	1	0
2571	GAD1	0	0	0	0	1	0	0	2571	Gene_ID	H. sapiens	2571	H. sapiens	GAD1	glutamate decarboxylase 1	GO:0009449 gamma-aminobutyric acid biosynthetic process;GO:0018352 protein-pyridoxal-5-phosphate linkage;GO:0006540 glutamate decarboxylation to succinate		Predicted intracellular proteins; Potential drug targets; ENZYME proteins:Lyases; Enzymes; Disease related genes	Cytosol;Plasma membrane;Vesicles (Approved)	Pyridoxal phosphate; Glutamic acid		(M5951)HALLMARK SPERMATOGENESIS; (M5934)HALLMARK XENOBIOTIC METABOLISM	0	0	0	0	0	0	1	0	1	0	0	1	0	0	0	0	0	0	0	0	0
5718	PSMD12	1	0	0	0	0	0	0	5718	Gene_ID	H. sapiens	5718	H. sapiens	PSMD12	proteasome 26S subunit, non-ATPase 12	GO:0006521 regulation of cellular amino acid metabolic process;GO:1902036 regulation of hematopoietic stem cell differentiation;GO:0002479 antigen processing and presentation of exogenous peptide antigen via MHC class I, TAP-dependent		Predicted intracellular proteins; Disease related genes	Microtubules (Approved); Additional: Cytosol;Nucleoplasm			(M5924)HALLMARK MTORC1 SIGNALING	1	0	1	0	0	0	0	0	0	0	0	1	0	0	0	0	0	0	0	1	0
4942	OAT	0	0	0	0	1	0	0	4942	Gene_ID	H. sapiens	4942	H. sapiens	OAT	ornithine aminotransferase	GO:0010121 arginine catabolic process to proline via ornithine;GO:0019493 arginine catabolic process to proline;GO:0019544 arginine catabolic process to glutamate		Predicted intracellular proteins; Potential drug targets; Enzymes; Disease related genes; ENZYME proteins:Transferases	Mitochondria (Supported); Additional: Nucleoplasm	Pyridoxal phosphate; Ornithine; Gabaculine; Canaline		(M5936)HALLMARK OXIDATIVE PHOSPHORYLATION	1	0	0	0	0	0	0	0	0	0	0	1	0	0	0	0	0	0	0	0	0
145482	PTGR2	0	0	0	0	0	0	1	145482	Gene_ID	H. sapiens	145482	H. sapiens	PTGR2	prostaglandin reductase 2	GO:0006692 prostanoid metabolic process;GO:0006693 prostaglandin metabolic process;GO:0033559 unsaturated fatty acid metabolic process		Enzymes; Predicted intracellular proteins; ENZYME proteins:Oxidoreductases	Vesicles (Approved)	Indomethacin; (5E,13E)-11-HYDROXY-9,15-DIOXOPROSTA-5,13-DIEN-1-OIC ACID			0	0	0	0	0	0	0	0	0	0	0	0	0	0	0	0	0	0	0	0	0
4137	MAPT	0	0	0	0	0	0	1	4137	Gene_ID	H. sapiens	4137	H. sapiens	MAPT	microtubule associated protein tau	GO:1905687 regulation of diacylglycerol kinase activity;GO:1905689 positive regulation of diacylglycerol kinase activity;GO:1902988 neurofibrillary tangle assembly		FDA approved drug targets:Small molecule drugs; Predicted intracellular proteins; Candidate cardiovascular disease genes; Disease related genes	Plasma membrane (Supported); Additional: Nuclear speckles	Lansoprazole; Astemizole; Paclitaxel; Docetaxel; Flortaucipir F-18	(M209)PID P38 GAMMA DELTA PATHWAY; (M69)PID REELIN PATHWAY; (M87)PID LKB1 PATHWAY	(M5906)HALLMARK ESTROGEN RESPONSE EARLY; (M5907)HALLMARK ESTROGEN RESPONSE LATE	0	0	1	1	1	0	1	1	1	1	0	0	0	1	0	0	0	1	0	1	0
7170	TPM3	1	0	0	0	0	0	0	7170	Gene_ID	H. sapiens	7170	H. sapiens	TPM3	tropomyosin 3	GO:0030049 muscle filament sliding;GO:0033275 actin-myosin filament sliding;GO:0070252 actin-mediated cell contraction		Predicted intracellular proteins; Cancer-related genes; Disease related genes	Actin filaments (Approved); Additional: Cytosol	Phenethyl Isothiocyanate		(M5909)HALLMARK MYOGENESIS	0	0	0	0	0	1	0	0	0	1	0	0	0	0	0	0	1	0	0	0	0
23114	NFASC	1	0	0	0	0	0	0	23114	Gene_ID	H. sapiens	23114	H. sapiens	NFASC	neurofascin	GO:0019226 transmission of nerve impulse;GO:0007422 peripheral nervous system development;GO:0042552 myelination		Predicted intracellular proteins				(M5915)HALLMARK APICAL JUNCTION	1	1	1	1	1	0	1	0	0	0	0	0	0	0	0	0	0	0	0	0	0
3417	IDH1	0	0	0	0	1	0	0	3417	Gene_ID	H. sapiens	3417	H. sapiens	IDH1	isocitrate dehydrogenase (NADP(+)) 1	GO:0006097 glyoxylate cycle;GO:0006102 isocitrate metabolic process;GO:0060696 regulation of phospholipid catabolic process		Cancer-related genes:Mutated cancer genes; Predicted intracellular proteins; Citric acid cycle related proteins; Potential drug targets; Enzymes; Cancer-related genes:Mutational cancer driver genes; Disease related genes; ENZYME proteins:Oxidoreductases	Cytosol;Nuclear bodies (Approved)	Isocitric Acid; Nicotinamide adenine dinucleotide phosphate; Ivosidenib		(M5949)HALLMARK PEROXISOME; (M5948)HALLMARK BILE ACID METABOLISM; (M5935)HALLMARK FATTY ACID METABOLISM	0	0	1	0	0	0	0	1	0	0	0	0	0	0	0	1	0	0	0	0	0
5909	RAP1GAP	0	0	0	0	1	0	0	5909	Gene_ID	H. sapiens	5909	H. sapiens	RAP1GAP	RAP1 GTPase activating protein	GO:1903697 negative regulation of microvillus assembly;GO:0032534 regulation of microvillus assembly;GO:0032530 regulation of microvillus organization		Predicted intracellular proteins	Cytosol (Approved)		(M18342)ST G ALPHA I PATHWAY	(M5934)HALLMARK XENOBIOTIC METABOLISM; (M5945)HALLMARK HEME METABOLISM	1	0	0	0	1	0	0	0	0	1	0	0	0	1	0	0	0	0	0	0	0
9362	CPNE6	0	0	0	0	1	0	0	9362	Gene_ID	H. sapiens	9362	H. sapiens	CPNE6	copine 6	GO:1903861 positive regulation of dendrite extension;GO:1903859 regulation of dendrite extension;GO:0097484 dendrite extension		Predicted intracellular proteins					0	0	0	0	1	0	0	0	1	0	0	0	0	0	0	1	0	1	0	0	0
10399	GNB2L1	0	0	0	0	1	0	0	10399	Gene_ID	H. sapiens	10399	H. sapiens	RACK1	receptor for activated C kinase 1	GO:0042998 positive regulation of Golgi to plasma membrane protein transport;GO:0072344 rescue of stalled ribosome;GO:0051343 positive regulation of cyclic-nucleotide phosphodiesterase activity		Ribosomal proteins; Predicted intracellular proteins	Cytosol;Nucleoplasm (Supported)	Copper	(M180)PID HIF1A PATHWAY; (M125)PID IGF1 PATHWAY; (M240)PID SYNDECAN 2 PATHWAY	(M5926)HALLMARK MYC TARGETS V1; (M5939)HALLMARK P53 PATHWAY	0	1	0	0	0	0	1	1	0	1	1	0	0	0	0	0	1	1	1	1	0
64756	ATPAF1	0	0	0	0	0	0	1	64756	Gene_ID	H. sapiens	64756	H. sapiens	ATPAF1	ATP synthase mitochondrial F1 complex assembly factor 1	GO:0033615 mitochondrial proton-transporting ATP synthase complex assembly;GO:0043461 proton-transporting ATP synthase complex assembly;GO:0070071 proton-transporting two-sector ATPase complex assembly		Predicted intracellular proteins	Mitochondria (Approved)				0	0	0	0	0	0	0	0	0	0	0	0	0	0	0	0	0	0	0	0	0
777	CACNA1E	0	0	0	0	0	1	0	777	Gene_ID	H. sapiens	777	H. sapiens	CACNA1E	calcium voltage-gated channel subunit alpha1 E	GO:0070509 calcium ion import;GO:0051899 membrane depolarization;GO:0050796 regulation of insulin secretion		Voltage-gated ion channels:Voltage-Gated Calcium Channels; Predicted intracellular proteins; FDA approved drug targets:Small molecule drugs	Plasma membrane (Approved); Additional: Actin filaments;Cytosol	Topiramate; Lamotrigine			0	0	0	0	0	0	1	0	1	0	0	0	0	0	0	0	0	0	0	0	0
871	SERPINH1	1	0	0	0	0	0	0	871	Gene_ID	H. sapiens	871	H. sapiens	SERPINH1	serpin family H member 1	GO:0003433 chondrocyte development involved in endochondral bone morphogenesis;GO:0003413 chondrocyte differentiation involved in endochondral bone morphogenesis;GO:0060351 cartilage development involved in endochondral bone morphogenesis		Predicted intracellular proteins; Disease related genes	Endoplasmic reticulum (Supported)		(M3468)NABA ECM REGULATORS; (M5885)NABA MATRISOME ASSOCIATED; (M5889)NABA MATRISOME	(M5924)HALLMARK MTORC1 SIGNALING; (M5930)HALLMARK EPITHELIAL MESENCHYMAL TRANSITION	0	0	0	0	0	0	0	0	0	1	0	0	0	0	0	0	0	0	0	0	0
65009	NDRG4	1	0	0	0	0	0	0	65009	Gene_ID	H. sapiens	65009	H. sapiens	NDRG4	NDRG family member 4	GO:2001135 regulation of endocytic recycling;GO:0010642 negative regulation of platelet-derived growth factor receptor signaling pathway;GO:0060973 cell migration involved in heart development		Predicted intracellular proteins	Cytosol;Nucleoplasm (Uncertain)				0	0	0	0	0	0	1	0	0	0	1	0	0	1	0	0	0	0	0	1	0
10013	HDAC6	0	0	0	0	1	0	0	10013	Gene_ID	H. sapiens	10013	H. sapiens	HDAC6	histone deacetylase 6	GO:0070843 misfolded protein transport;GO:0070844 polyubiquitinated protein transport;GO:0070845 polyubiquitinated misfolded protein transport		Predicted intracellular proteins; FDA approved drug targets:Small molecule drugs; ENZYME proteins:Hydrolases; Enzymes; Disease related genes	Nucleoplasm (Supported)	Vorinostat; Pracinostat; Romidepsin; Bufexamac	(M30)PID HDAC CLASSII PATHWAY; (M101)PID HDAC CLASSI PATHWAY	(M5893)HALLMARK MITOTIC SPINDLE	1	0	0	1	1	0	1	0	0	1	0	0	0	0	0	0	0	1	0	1	0
79624	ARMT1	0	0	0	0	1	0	0	79624	Gene_ID	H. sapiens	79624	H. sapiens	ARMT1	acidic residue methyltransferase 1	GO:0006479 protein methylation;GO:0008213 protein alkylation;GO:2001020 regulation of response to DNA damage stimulus		Predicted intracellular proteins	Nuclear bodies (Approved); Additional: Cytosol;Nucleoplasm				0	0	0	0	0	0	0	0	0	0	0	0	0	0	0	0	0	0	0	0	0
7913	DEK	0	0	1	0	0	0	0	7913	Gene_ID	H. sapiens	7913	H. sapiens	DEK	DEK proto-oncogene	GO:0045815 positive regulation of gene expression, epigenetic;GO:2000779 regulation of double-strand break repair;GO:0019079 viral genome replication		Disease related genes; Predicted intracellular proteins; Cancer-related genes:Candidate cancer biomarkers	Nucleoplasm (Enhanced)			(M5925)HALLMARK E2F TARGETS; (M5926)HALLMARK MYC TARGETS V1	0	0	0	0	0	0	0	0	0	0	0	0	0	0	0	0	0	0	0	0	0
7450	VWF	0	0	0	0	0	0	1	7450	Gene_ID	H. sapiens	7450	H. sapiens	VWF	von Willebrand factor	GO:0007597 blood coagulation, intrinsic pathway;GO:0072376 protein activation cascade;GO:0072378 blood coagulation, fibrin clot formation		Disease related genes; Cancer-related genes:Candidate cancer biomarkers; FDA approved drug targets:Biotech drugs; Candidate cardiovascular disease genes; Predicted secreted proteins		Antihemophilic factor, human recombinant; Egaptivon pegol; Caplacizumab; Simoctocog alfa; Antihemophilic Factor (Recombinant), PEGylated; Susoctocog alfa; Efmoroctocog alfa; Lonoctocog alfa; Moroctocog alfa	(M3008)NABA ECM GLYCOPROTEINS; (M5884)NABA CORE MATRISOME; (M5889)NABA MATRISOME	(M5946)HALLMARK COAGULATION; (M5915)HALLMARK APICAL JUNCTION	0	0	1	0	0	0	0	0	0	0	0	0	0	0	1	0	0	0	0	1	0
23541	SEC14L2	1	0	0	0	0	0	0	23541	Gene_ID	H. sapiens	23541	H. sapiens	SEC14L2	SEC14 like lipid binding 2	GO:0045540 regulation of cholesterol biosynthetic process;GO:0106118 regulation of sterol biosynthetic process;GO:0090181 regulation of cholesterol metabolic process		Predicted intracellular proteins	Nucleoplasm (Supported); Additional: Cytosol	Vitamin E; alpha-Tocopherol succinate; D-alpha-Tocopherol acetate	(M236)PID DELTA NP63 PATHWAY	(M5906)HALLMARK ESTROGEN RESPONSE EARLY	0	0	0	0	0	0	1	0	0	0	0	0	0	0	0	0	0	0	0	1	0
27342	RABGEF1	0	0	0	0	0	0	1	27342	Gene_ID	H. sapiens	27342	H. sapiens	RABGEF1	RAB guanine nucleotide exchange factor 1	GO:0006612 protein targeting to membrane;GO:0090150 establishment of protein localization to membrane;GO:0006605 protein targeting		Predicted intracellular proteins; Transporters:Transporter channels and pores	Cytosol (Supported); Additional: Nucleoli		(M269)PID RAS PATHWAY		0	1	0	0	0	0	1	1	0	0	1	0	0	0	0	0	0	0	0	0	0
10987	COPS5	0	0	0	0	1	0	0	10987	Gene_ID	H. sapiens	10987	H. sapiens	COPS5	COP9 signalosome subunit 5	GO:0000338 protein deneddylation;GO:1903894 regulation of IRE1-mediated unfolded protein response;GO:1990182 exosomal secretion		Enzymes; Predicted intracellular proteins; Peptidases:Metallopeptidases	Nucleoplasm (Enhanced)		(M180)PID HIF1A PATHWAY; (M255)PID HIF1 TFPATHWAY; (M167)PID AP1 PATHWAY	(M5924)HALLMARK MTORC1 SIGNALING; (M5926)HALLMARK MYC TARGETS V1	0	0	0	0	0	0	1	1	0	0	0	0	0	0	0	0	0	0	1	1	0
5094	PCBP2	1	0	0	0	0	0	0	5094	Gene_ID	H. sapiens	5094	H. sapiens	PCBP2	poly(rC) binding protein 2	GO:0075522 IRES-dependent viral translational initiation;GO:0019081 viral translation;GO:0050687 negative regulation of defense response to virus		Predicted intracellular proteins	Nucleoplasm (Supported); Additional: Cytosol				1	0	0	0	0	0	0	0	0	0	0	0	0	0	0	0	0	0	0	1	0
8125	ANP32A	0	0	0	0	1	0	0	8125	Gene_ID	H. sapiens	8125	H. sapiens	ANP32A	acidic nuclear phosphoprotein 32 family member A	GO:0043488 regulation of mRNA stability;GO:0043487 regulation of RNA stability;GO:0061013 regulation of mRNA catabolic process		Predicted intracellular proteins	Centrosome;Nucleoplasm (Enhanced); Additional: Cytosol		(M200)PID ERA GENOMIC PATHWAY		1	0	0	0	0	0	0	0	0	0	0	0	0	0	0	0	0	0	0	1	0
1974	EIF4A2	1	0	0	0	0	0	0	1974	Gene_ID	H. sapiens	1974	H. sapiens	EIF4A2	eukaryotic translation initiation factor 4A2	GO:1900259 regulation of RNA-directed 5'-3' RNA polymerase activity;GO:1900260 negative regulation of RNA-directed 5'-3' RNA polymerase activity;GO:0002183 cytoplasmic translational initiation		Enzymes; Predicted intracellular proteins; Cancer-related genes:Mutational cancer driver genes; ENZYME proteins:Hydrolases	Cytosol (Approved)			(M5922)HALLMARK UNFOLDED PROTEIN RESPONSE; (M5909)HALLMARK MYOGENESIS	1	0	0	0	0	0	0	1	0	0	0	0	0	0	0	0	0	0	1	1	0
2744	GLS	0	0	0	0	0	1	0	2744	Gene_ID	H. sapiens	2744	H. sapiens	GLS	glutaminase	GO:0006543 glutamine catabolic process;GO:0006537 glutamate biosynthetic process;GO:0090461 glutamate homeostasis		Enzymes; Predicted intracellular proteins; ENZYME proteins:Hydrolases	Mitochondria (Supported)	Glutamic acid		(M5941)HALLMARK UV RESPONSE UP	1	0	0	0	0	0	1	0	1	0	0	1	1	0	0	0	0	0	0	0	0
80854	SETD7	0	0	0	0	0	0	1	80854	Gene_ID	H. sapiens	80854	H. sapiens	SETD7	SET domain containing 7, histone lysine methyltransferase	GO:0018026 peptidyl-lysine monomethylation;GO:0051570 regulation of histone H3-K9 methylation;GO:0018027 peptidyl-lysine dimethylation		Enzymes; Predicted intracellular proteins; ENZYME proteins:Transferases	Nucleoli;Nucleoli rim (Enhanced); Additional: Mitotic chromosome	S-adenosyl-L-homocysteine	(M261)PID P53 REGULATION PATHWAY		0	0	0	0	0	0	0	0	0	0	0	0	0	0	0	0	0	0	0	0	0
5533	PPP3CC	0	0	0	0	0	0	1	5533	Gene_ID	H. sapiens	5533	H. sapiens	PPP3CC	protein phosphatase 3 catalytic subunit gamma	GO:1900244 positive regulation of synaptic vesicle endocytosis;GO:1903423 positive regulation of synaptic vesicle recycling;GO:1900242 regulation of synaptic vesicle endocytosis		Enzymes; Predicted intracellular proteins; ENZYME proteins:Hydrolases	Vesicles (Approved)		(M8626)SIG BCR SIGNALING PATHWAY; (M10)PID BCR 5PATHWAY		0	1	0	0	0	0	0	1	0	1	1	0	0	0	0	0	0	0	0	1	0
54769	DIRAS2	0	0	0	0	1	0	0	54769	Gene_ID	H. sapiens	54769	H. sapiens	DIRAS2	DIRAS family GTPase 2	GO:0043406 positive regulation of MAP kinase activity;GO:0043405 regulation of MAP kinase activity;GO:0071902 positive regulation of protein serine/threonine kinase activity		Predicted intracellular proteins					0	0	0	0	0	0	0	0	0	0	0	0	0	0	0	0	0	0	0	0	0
8452	CUL3	1	0	0	0	0	0	0	8452	Gene_ID	H. sapiens	8452	H. sapiens	CUL3	cullin 3	GO:0001831 trophectodermal cellular morphogenesis;GO:0071630 nuclear protein quality control by the ubiquitin-proteasome system;GO:0040016 embryonic cleavage		Predicted intracellular proteins; Disease related genes			(M90)PID WNT CANONICAL PATHWAY; (M14)PID AURORA B PATHWAY; (M166)PID ATF2 PATHWAY	(M5901)HALLMARK G2M CHECKPOINT	1	0	0	0	1	1	1	0	0	1	0	0	0	0	0	0	0	0	0	1	0
5575	PRKAR1B	0	0	1	0	0	0	0	5575	Gene_ID	H. sapiens	5575	H. sapiens	PRKAR1B	protein kinase cAMP-dependent type I regulatory subunit beta	GO:0098693 regulation of synaptic vesicle cycle;GO:2000480 negative regulation of cAMP-dependent protein kinase activity;GO:0034199 activation of protein kinase A activity		Predicted intracellular proteins			(M277)PID INTEGRIN A4B1 PATHWAY		0	0	0	0	0	0	1	0	1	0	1	0	1	0	1	0	0	0	0	1	0
11331	PHB2	1	0	0	0	0	0	0	11331	Gene_ID	H. sapiens	11331	H. sapiens	PHB2	prohibitin 2	GO:0039520 induction by virus of host autophagy;GO:0060762 regulation of branching involved in mammary gland duct morphogenesis;GO:0042695 thelarche		Predicted intracellular proteins	Mitochondria (Enhanced)	Capsaicin; Rocaglamide; Didesmethylrocaglamide	(M200)PID ERA GENOMIC PATHWAY	(M5926)HALLMARK MYC TARGETS V1; (M5936)HALLMARK OXIDATIVE PHOSPHORYLATION	0	0	0	0	0	0	0	1	0	1	0	0	0	0	1	0	0	0	0	1	0
47	ACLY	1	0	0	0	0	0	0	47	Gene_ID	H. sapiens	47	H. sapiens	ACLY	ATP citrate lyase	GO:0006101 citrate metabolic process;GO:0006107 oxaloacetate metabolic process;GO:0072350 tricarboxylic acid metabolic process		Predicted intracellular proteins; Citric acid cycle related proteins; Enzymes; Cancer-related genes:Candidate cancer biomarkers; ENZYME proteins:Transferases	Cytosol;Plasma membrane (Supported); Additional: Nucleoplasm	Bempedoic acid		(M5905)HALLMARK ADIPOGENESIS; (M5924)HALLMARK MTORC1 SIGNALING	0	0	1	0	0	0	0	0	0	0	0	0	0	0	0	1	0	0	0	0	0
55157	DARS2	0	0	0	0	1	0	0	55157	Gene_ID	H. sapiens	55157	H. sapiens	DARS2	aspartyl-tRNA synthetase 2, mitochondrial	GO:0070145 mitochondrial asparaginyl-tRNA aminoacylation;GO:0006421 asparaginyl-tRNA aminoacylation;GO:0070127 tRNA aminoacylation for mitochondrial protein translation		Predicted intracellular proteins; Potential drug targets; ENZYME proteins:Ligase; Enzymes; Disease related genes	Mitochondria (Supported); Additional: Nucleoplasm	Aspartic acid			0	0	0	0	0	0	0	0	0	0	0	1	0	0	0	0	0	0	1	0	0
5582	PRKCG	0	0	0	0	0	0	1	5582	Gene_ID	H. sapiens	5582	H. sapiens	PRKCG	protein kinase C gamma	GO:1990911 response to psychosocial stress;GO:0032425 positive regulation of mismatch repair;GO:0032423 regulation of mismatch repair	AGC Ser/Thr protein kinase family	Predicted intracellular proteins; RAS pathway related proteins; Potential drug targets; Kinases:AGC Ser/Thr protein kinases; Enzymes; Disease related genes; ENZYME proteins:Transferases		Fostamatinib	(M252)PID IL8 CXCR1 PATHWAY; (M207)PID RETINOIC ACID PATHWAY; (M210)PID IL8 CXCR2 PATHWAY	(M5950)HALLMARK ALLOGRAFT REJECTION	0	0	1	0	0	0	1	0	1	0	1	0	0	0	1	0	0	0	0	1	0
63908	NAPB	0	0	1	0	0	0	0	63908	Gene_ID	H. sapiens	63908	H. sapiens	NAPB	NSF attachment protein beta	GO:0035494 SNARE complex disassembly;GO:0010807 regulation of synaptic vesicle priming;GO:0016082 synaptic vesicle priming		Predicted intracellular proteins	Cytosol (Uncertain)				0	0	1	0	0	0	1	0	1	1	0	0	1	0	0	0	0	0	0	0	0
3987	LIMS1	0	0	0	0	1	0	0	3987	Gene_ID	H. sapiens	3987	H. sapiens	LIMS1	LIM zinc finger domain containing 1	GO:2001046 positive regulation of integrin-mediated signaling pathway;GO:2001044 regulation of integrin-mediated signaling pathway;GO:0051894 positive regulation of focal adhesion assembly		Predicted intracellular proteins	Cytosol (Supported); Additional: Focal adhesion sites		(M71)PID ILK PATHWAY		0	0	0	1	1	0	0	0	0	1	0	0	0	1	0	0	0	0	0	1	0
23580	CDC42EP4	0	0	0	0	1	0	0	23580	Gene_ID	H. sapiens	23580	H. sapiens	CDC42EP4	CDC42 effector protein 4	GO:0031274 positive regulation of pseudopodium assembly;GO:0031272 regulation of pseudopodium assembly;GO:0031269 pseudopodium assembly		Predicted intracellular proteins	Actin filaments;Microtubules (Supported); Additional: Plasma membrane			(M5893)HALLMARK MITOTIC SPINDLE	0	0	0	0	0	1	0	0	0	1	0	0	0	1	0	0	0	0	0	0	0
6138	RPL15	0	0	1	0	0	0	0	6138	Gene_ID	H. sapiens	6138	H. sapiens	RPL15	ribosomal protein L15	GO:0002181 cytoplasmic translation;GO:0006614 SRP-dependent cotranslational protein targeting to membrane;GO:0006613 cotranslational protein targeting to membrane		Ribosomal proteins; Predicted intracellular proteins; Disease related genes		(S)-3-phenyllactic acid; Anisomycin; Puromycin			1	1	0	0	0	0	0	1	0	0	0	0	0	0	0	0	0	0	1	0	0
5700	PSMC1	0	0	0	0	0	0	1	5700	Gene_ID	H. sapiens	5700	H. sapiens	PSMC1	proteasome 26S subunit, ATPase 1	GO:0006521 regulation of cellular amino acid metabolic process;GO:1902036 regulation of hematopoietic stem cell differentiation;GO:0002479 antigen processing and presentation of exogenous peptide antigen via MHC class I, TAP-dependent		Predicted intracellular proteins	Cytosol;Nucleoplasm (Enhanced)				1	0	0	0	0	0	1	0	0	0	0	1	0	0	0	0	0	0	0	1	0
6990	DYNLT3	0	1	0	0	0	0	0	6990	Gene_ID	H. sapiens	6990	H. sapiens	DYNLT3	dynein light chain Tctex-type 3	GO:0051301 cell division;GO:0007346 regulation of mitotic cell cycle;GO:0000278 mitotic cell cycle		Predicted intracellular proteins				(M5906)HALLMARK ESTROGEN RESPONSE EARLY; (M5907)HALLMARK ESTROGEN RESPONSE LATE	0	0	0	0	0	0	0	0	0	0	0	0	0	0	0	0	0	0	0	0	0
1627	DBN1	1	0	0	0	0	0	0	1627	Gene_ID	H. sapiens	1627	H. sapiens	DBN1	drebrin 1	GO:0010643 cell communication by chemical coupling;GO:1902685 positive regulation of receptor localization to synapse;GO:0031915 positive regulation of synaptic plasticity		Predicted intracellular proteins	Actin filaments;Plasma membrane (Supported)				0	0	0	1	1	1	0	0	1	1	0	0	0	1	0	0	0	0	0	0	0
4627	MYH9	0	0	0	0	1	0	0	4627	Gene_ID	H. sapiens	4627	H. sapiens	MYH9	myosin heavy chain 9	GO:1903918 regulation of actin filament severing;GO:1903919 negative regulation of actin filament severing;GO:1900756 protein processing in phagocytic vesicle		Predicted intracellular proteins; Cancer-related genes:Mutational cancer driver genes; Disease related genes	Actin filaments;Plasma membrane (Supported); Additional: Cytosol	Artenimol		(M5919)HALLMARK HEDGEHOG SIGNALING; (M5893)HALLMARK MITOTIC SPINDLE; (M5891)HALLMARK HYPOXIA	1	0	1	0	1	1	1	0	0	1	1	0	0	0	1	0	1	0	0	0	0
3628	INPP1	1	0	0	0	0	0	0	3628	Gene_ID	H. sapiens	3628	H. sapiens	INPP1	inositol polyphosphate-1-phosphatase	GO:0046855 inositol phosphate dephosphorylation;GO:0046838 phosphorylated carbohydrate dephosphorylation;GO:0071545 inositol phosphate catabolic process		Enzymes; Predicted intracellular proteins; ENZYME proteins:Hydrolases	Centriolar satellite (Approved); Additional: Cytosol				0	0	0	0	0	0	0	0	0	0	0	1	0	0	0	0	0	0	0	0	0
8497	PPFIA4	0	0	1	0	0	0	0	8497	Gene_ID	H. sapiens	8497	H. sapiens	PPFIA4	PTPRF interacting protein alpha 4	GO:0014047 glutamate secretion;GO:0015800 acidic amino acid transport;GO:0140353 lipid export from cell		Predicted intracellular proteins				(M5891)HALLMARK HYPOXIA; (M5909)HALLMARK MYOGENESIS; (M5937)HALLMARK GLYCOLYSIS	0	0	0	1	0	0	1	0	1	0	0	0	1	0	0	0	0	0	0	0	0
2317	FLNB	0	0	0	0	0	0	1	2317	Gene_ID	H. sapiens	2317	H. sapiens	FLNB	filamin B	GO:0007517 muscle organ development;GO:0061061 muscle structure development;GO:0030036 actin cytoskeleton organization		Potential drug targets; Transporters:Accessory Factors Involved in Transport; Predicted intracellular proteins; Disease related genes	Plasma membrane (Supported); Additional: Actin filaments;Cytosol;Golgi apparatus			(M5893)HALLMARK MITOTIC SPINDLE; (M5906)HALLMARK ESTROGEN RESPONSE EARLY; (M5907)HALLMARK ESTROGEN RESPONSE LATE	0	0	0	0	0	0	0	0	0	1	0	0	0	0	0	0	1	0	0	1	0
25796	PGLS	0	0	0	0	1	0	0	25796	Gene_ID	H. sapiens	25796	H. sapiens	PGLS	6-phosphogluconolactonase	GO:0009051 pentose-phosphate shunt, oxidative branch;GO:0006098 pentose-phosphate shunt;GO:0006740 NADPH regeneration		Enzymes; Predicted intracellular proteins; ENZYME proteins:Hydrolases	Nucleoplasm (Supported); Additional: Cytosol			(M5937)HALLMARK GLYCOLYSIS; (M5945)HALLMARK HEME METABOLISM	0	0	0	0	0	0	0	0	0	0	0	0	0	0	0	0	0	0	0	0	0
8815	BANF1	0	0	0	0	1	0	0	8815	Gene_ID	H. sapiens	8815	H. sapiens	BANF1	BAF nuclear assembly factor 1	GO:0075713 establishment of integrated proviral latency;GO:0019043 establishment of viral latency;GO:0007084 mitotic nuclear envelope reassembly		Predicted intracellular proteins; Disease related genes	Nucleoplasm (Supported); Additional: Cytosol			(M5922)HALLMARK UNFOLDED PROTEIN RESPONSE	0	0	0	0	0	0	1	0	0	0	0	0	0	0	0	0	0	0	0	1	0
534	ATP6V1G2	0	0	0	0	0	0	1	534	Gene_ID	H. sapiens	534	H. sapiens	ATP6V1G2	ATPase H+ transporting V1 subunit G2	GO:0090383 phagosome acidification;GO:0033572 transferrin transport;GO:0090382 phagosome maturation		Predicted intracellular proteins					1	0	0	0	0	0	1	0	0	0	0	0	0	0	0	0	0	0	0	0	0
1528	CYB5A	0	0	0	0	0	0	1	1528	Gene_ID	H. sapiens	1528	H. sapiens	CYB5A	cytochrome b5 type A	GO:0019852 L-ascorbic acid metabolic process;GO:0046686 response to cadmium ion;GO:0006767 water-soluble vitamin metabolic process		Predicted intracellular proteins; Disease related genes	Cytosol;Vesicles (Enhanced)	Dimethyl Propionate Ester Heme; Chromium; Chromic citrate; Chromic nitrate; Chromium gluconate; Chromium nicotinate; Chromous sulfate		(M5934)HALLMARK XENOBIOTIC METABOLISM; (M5936)HALLMARK OXIDATIVE PHOSPHORYLATION; (M5937)HALLMARK GLYCOLYSIS	0	0	0	0	0	0	0	0	0	0	0	0	0	0	0	0	0	1	0	0	0
216	ALDH1A1	0	0	0	0	1	0	0	216	Gene_ID	H. sapiens	216	H. sapiens	ALDH1A1	aldehyde dehydrogenase 1 family member A1	GO:0006001 fructose catabolic process;GO:0061624 fructose catabolic process to hydroxyacetone phosphate and glyceraldehyde-3-phosphate;GO:0019682 glyceraldehyde-3-phosphate metabolic process		Enzymes; Predicted intracellular proteins; ENZYME proteins:Oxidoreductases	Cytosol (Enhanced)	NADH; Vitamin A; Tretinoin; 1,4-Dithiothreitol		(M5949)HALLMARK PEROXISOME; (M5948)HALLMARK BILE ACID METABOLISM; (M5935)HALLMARK FATTY ACID METABOLISM	0	0	0	0	0	0	0	0	0	0	0	1	0	0	0	0	0	0	0	0	0
2235	FECH	1	0	0	0	0	0	0	2235	Gene_ID	H. sapiens	2235	H. sapiens	FECH	ferrochelatase	GO:0070541 response to platinum ion;GO:0051597 response to methylmercury;GO:0017085 response to insecticide		Predicted intracellular proteins; Potential drug targets; ENZYME proteins:Lyases; Enzymes; Disease related genes		Cholic Acid	(M255)PID HIF1 TFPATHWAY	(M5945)HALLMARK HEME METABOLISM	0	0	0	0	0	0	0	0	0	0	0	0	0	0	0	0	0	1	0	0	0
3691	ITGB4	1	0	0	0	0	0	0	3691	Gene_ID	H. sapiens	3691	H. sapiens	ITGB4	integrin subunit beta 4	GO:0032290 peripheral nervous system myelin formation;GO:0035878 nail development;GO:0043589 skin morphogenesis		CD markers; Disease related genes; Predicted intracellular proteins; Cancer-related genes:Candidate cancer biomarkers	Cell Junctions;Plasma membrane (Supported)	R1295	(M158)PID INTEGRIN4 PATHWAY; (M47)PID INTEGRIN CS PATHWAY; (M65)PID FRA PATHWAY	(M5909)HALLMARK MYOGENESIS; (M5915)HALLMARK APICAL JUNCTION; (M5939)HALLMARK P53 PATHWAY	0	0	0	1	1	0	0	0	0	0	0	0	0	0	1	0	0	0	0	1	0
1376	CPT2	0	0	0	0	1	0	0	1376	Gene_ID	H. sapiens	1376	H. sapiens	CPT2	carnitine palmitoyltransferase 2	GO:0006853 carnitine shuttle;GO:0009437 carnitine metabolic process;GO:0006577 amino-acid betaine metabolic process		Predicted intracellular proteins; FDA approved drug targets:Small molecule drugs; Enzymes; Disease related genes; ENZYME proteins:Transferases	Mitochondria;Nucleoplasm (Approved); Additional: Nucleoli	Levocarnitine; Perhexiline		(M5935)HALLMARK FATTY ACID METABOLISM; (M5905)HALLMARK ADIPOGENESIS	0	0	0	0	0	0	0	0	0	0	0	1	0	0	0	0	0	0	0	0	0
23593	HEBP2	0	0	0	0	1	0	0	23593	Gene_ID	H. sapiens	23593	H. sapiens	HEBP2	heme binding protein 2	GO:0010917 negative regulation of mitochondrial membrane potential;GO:0045837 negative regulation of membrane potential;GO:0010940 positive regulation of necrotic cell death		Predicted intracellular proteins					0	0	1	0	0	0	0	0	0	0	0	0	0	0	0	0	0	0	0	0	0
1936	EEF1D	0	0	0	0	1	0	0	1936	Gene_ID	H. sapiens	1936	H. sapiens	EEF1D	eukaryotic translation elongation factor 1 delta	GO:0071479 cellular response to ionizing radiation;GO:0006414 translational elongation;GO:0010212 response to ionizing radiation		Predicted intracellular proteins	Nucleoli fibrillar center;Nucleoplasm (Supported)				0	0	0	0	0	0	0	0	0	0	0	0	0	0	0	0	0	0	1	0	0
129607	CMPK2	1	0	0	0	0	0	0	129607	Gene_ID	H. sapiens	129607	H. sapiens	CMPK2	cytidine/uridine monophosphate kinase 2	GO:0006227 dUDP biosynthetic process;GO:0009196 pyrimidine deoxyribonucleoside diphosphate metabolic process;GO:0009197 pyrimidine deoxyribonucleoside diphosphate biosynthetic process		Enzymes; Predicted intracellular proteins; ENZYME proteins:Transferases	Mitochondria (Supported); Additional: Nucleoplasm			(M5911)HALLMARK INTERFERON ALPHA RESPONSE; (M5898)HALLMARK DNA REPAIR; (M5913)HALLMARK INTERFERON GAMMA RESPONSE	0	0	0	0	0	0	0	0	0	0	0	0	0	0	0	1	0	0	0	0	0
10994	ILVBL	0	0	0	0	0	0	1	10994	Gene_ID	H. sapiens	10994	H. sapiens	ILVBL	ilvB acetolactate synthase like	GO:0009099 valine biosynthetic process;GO:0009097 isoleucine biosynthetic process;GO:0009082 branched-chain amino acid biosynthetic process		Predicted intracellular proteins	Golgi apparatus;Vesicles (Approved)			(M5891)HALLMARK HYPOXIA	0	0	0	0	0	0	0	0	0	0	0	1	0	0	0	0	0	0	0	0	0
79135	APOO	1	0	0	0	0	0	0	79135	Gene_ID	H. sapiens	79135	H. sapiens	APOO	apolipoprotein O	GO:0042407 cristae formation;GO:0007007 inner mitochondrial membrane organization;GO:0007006 mitochondrial membrane organization		Predicted intracellular proteins; Predicted secreted proteins	Mitochondria (Approved); Additional: Cytosol				0	0	0	0	0	0	1	0	0	0	0	0	0	0	0	0	0	0	0	0	0
8874	ARHGEF7	1	0	0	0	0	0	0	8874	Gene_ID	H. sapiens	8874	H. sapiens	ARHGEF7	Rho guanine nucleotide exchange factor 7	GO:2000394 positive regulation of lamellipodium morphogenesis;GO:2000392 regulation of lamellipodium morphogenesis;GO:1904424 regulation of GTP binding		Predicted intracellular proteins			(M83)PID CDC42 REG PATHWAY; (M242)PID AURORA A PATHWAY; (M241)PID RAC1 REG PATHWAY	(M5893)HALLMARK MITOTIC SPINDLE	1	0	0	1	1	1	1	0	0	0	0	0	0	1	0	0	0	0	0	0	0
8774	NAPG	1	0	0	0	0	0	0	8774	Gene_ID	H. sapiens	8774	H. sapiens	NAPG	NSF attachment protein gamma	GO:0006891 intra-Golgi vesicle-mediated transport;GO:0061025 membrane fusion;GO:0050821 protein stabilization		Predicted intracellular proteins	Cytosol;Plasma membrane (Approved)			(M5910)HALLMARK PROTEIN SECRETION	0	0	0	0	0	0	1	0	0	0	0	0	1	0	0	0	0	0	0	0	0
140885	SIRPA	0	0	0	0	0	0	1	140885	Gene_ID	H. sapiens	140885	H. sapiens	SIRPA	signal regulatory protein alpha	GO:1903720 negative regulation of I-kappaB phosphorylation;GO:0071641 negative regulation of macrophage inflammatory protein 1 alpha production;GO:0071650 negative regulation of chemokine (C-C motif) ligand 5 production		CD markers				(M5915)HALLMARK APICAL JUNCTION	0	0	1	0	0	0	0	0	0	0	1	0	0	0	1	0	0	1	0	1	0
51056	LAP3	0	0	0	0	1	0	0	51056	Gene_ID	H. sapiens	51056	H. sapiens	LAP3	leucine aminopeptidase 3	GO:0006508 proteolysis;GO:0019538 protein metabolic process;GO:1901564 organonitrogen compound metabolic process		Enzymes; Predicted intracellular proteins; Peptidases:Metallopeptidases; ENZYME proteins:Hydrolases	Cytosol (Supported); Additional: Midbody;Nucleoplasm	Leucine Phosphonic Acid; (2S)-3-[(R)-[(1S)-1-amino-3-phenylpropyl](hydroxy)phosphoryl]-2-benzylpropanoic acid; Zofenoprilat		(M5911)HALLMARK INTERFERON ALPHA RESPONSE; (M5913)HALLMARK INTERFERON GAMMA RESPONSE; (M5921)HALLMARK COMPLEMENT	0	0	0	0	0	0	0	0	0	0	0	0	0	0	0	0	0	0	0	0	0
2152	F3	0	0	0	0	1	0	0	2152	Gene_ID	H. sapiens	2152	H. sapiens	F3	coagulation factor III, tissue factor	GO:0002543 activation of blood coagulation via clotting cascade;GO:0002541 activation of plasma proteins involved in acute inflammatory response;GO:0007598 blood coagulation, extrinsic pathway		CD markers; Predicted intracellular proteins; Cancer-related genes:Candidate cancer biomarkers; FDA approved drug targets:Biotech drugs; Candidate cardiovascular disease genes; Predicted secreted proteins	Vesicles (Approved)	Coagulation factor VIIa Recombinant Human; rNAPc2; 2-(4-HYDROXY-5-PHENYL-1H-PYRAZOL-3-YL)-1H-BENZOIMIDAZOLE-5-CARBOXAMIDINE; [2'-HYDROXY-3'-(1H-PYRROLO[3,2-C]PYRIDIN-2-YL)-BIPHENYL-3-YLMETHYL]-UREA; [5-(5-Amino-1H-pyrrolo[3,2-b]pyridin-2-yl)-6-hydroxy-3'-nitro-3-biphenylyl]acetic acid; Coagulation factor VII human		(M5946)HALLMARK COAGULATION; (M5942)HALLMARK UV RESPONSE DN; (M5890)HALLMARK TNFA SIGNALING VIA NFKB	0	0	0	0	1	0	0	0	0	0	0	0	0	0	1	0	1	0	0	1	0
1938	EEF2	0	0	0	0	1	0	0	1938	Gene_ID	H. sapiens	1938	H. sapiens	EEF2	eukaryotic translation elongation factor 2	GO:0051593 response to folic acid;GO:1990416 cellular response to brain-derived neurotrophic factor stimulus;GO:2000767 positive regulation of cytoplasmic translation		Disease related genes; Predicted intracellular proteins; Cancer-related genes:Candidate cancer biomarkers	Cytosol;Plasma membrane (Enhanced)	Adenosine-5-Diphosphoribose; Diphthamide; Guanosine-5'-Diphosphate; N~2~,N~2~-DIMETHYL-N~1~-(6-OXO-5,6-DIHYDROPHENANTHRIDIN-2-YL)GLYCINAMIDE; Esketamine; Moxetumomab Pasudotox	(M121)PID MTOR 4PATHWAY	(M5922)HALLMARK UNFOLDED PROTEIN RESPONSE	0	0	1	0	0	0	0	1	0	0	0	0	0	0	0	0	0	1	1	1	0
2876	GPX1	0	0	0	0	1	0	0	2876	Gene_ID	H. sapiens	2876	H. sapiens	GPX1	glutathione peroxidase 1	GO:0009608 response to symbiont;GO:0009609 response to symbiotic bacterium;GO:0010269 response to selenium ion				Glutathione; Cannabidiol; Medical Cannabis; Nabiximols	(M145)PID P53 DOWNSTREAM PATHWAY	(M5902)HALLMARK APOPTOSIS	1	0	0	0	0	0	0	0	0	1	0	0	0	0	1	1	1	1	0	1	0
55737	VPS35	1	0	0	0	0	0	0	55737	Gene_ID	H. sapiens	55737	H. sapiens	VPS35	VPS35 retromer complex component	GO:2000331 regulation of terminal button organization;GO:1902823 negative regulation of late endosome to lysosome transport;GO:1903336 negative regulation of vacuolar transport		Predicted intracellular proteins; Disease related genes	Endosomes;Lysosomes (Supported)				0	1	0	1	0	0	0	1	0	1	0	0	0	1	0	0	0	0	0	1	0
8604	SLC25A12	0	1	0	0	0	0	0	8604	Gene_ID	H. sapiens	8604	H. sapiens	SLC25A12	solute carrier family 25 member 12	GO:1901003 negative regulation of fermentation;GO:1902689 negative regulation of NAD metabolic process;GO:1904024 negative regulation of glucose catabolic process to lactate via pyruvate		Transporters:Electrochemical Potential-driven transporters; Predicted intracellular proteins; Disease related genes; Potential drug targets	Nuclear speckles (Uncertain); Additional: Cytosol	Aspartic acid		(M5936)HALLMARK OXIDATIVE PHOSPHORYLATION	1	0	0	0	0	0	0	0	0	0	0	1	0	1	0	1	0	1	0	1	0
6232	RPS27	0	0	1	0	0	0	0	6232	Gene_ID	H. sapiens	6232	H. sapiens	RPS27	ribosomal protein S27	GO:0000028 ribosomal small subunit assembly;GO:0042255 ribosome assembly;GO:0042274 ribosomal small subunit biogenesis		Ribosomal proteins; Predicted intracellular proteins; Disease related genes	Cytosol;Endoplasmic reticulum (Approved); Additional: Nucleoli				1	1	0	0	0	1	1	1	0	0	0	0	0	0	0	0	0	0	1	1	0
55740	ENAH	0	0	0	0	0	0	1	55740	Gene_ID	H. sapiens	55740	H. sapiens	ENAH	ENAH actin regulator	GO:0070358 actin polymerization-dependent cell motility;GO:0008154 actin polymerization or depolymerization;GO:0007411 axon guidance		Predicted intracellular proteins	Cytosol;Focal adhesion sites;Plasma membrane (Enhanced)		(M156)PID ECADHERIN NASCENT AJ PATHWAY; (M232)PID ECADHERIN STABILIZATION PATHWAY; (M81)PID CDC42 PATHWAY		1	0	0	0	1	0	0	0	0	1	0	0	0	0	0	0	0	0	0	1	0
7174	TPP2	0	0	0	0	1	0	0	7174	Gene_ID	H. sapiens	7174	H. sapiens	TPP2	tripeptidyl peptidase 2	GO:0000209 protein polyubiquitination;GO:0016567 protein ubiquitination;GO:0032446 protein modification by small protein conjugation		Enzymes; Peptidases:Serine-type peptidases; Predicted intracellular proteins; ENZYME proteins:Hydrolases	Cytosol;Nuclear bodies (Supported)				0	0	0	0	0	0	0	0	0	0	0	0	0	0	0	0	0	0	0	1	0
4907	NT5E	0	0	0	0	1	0	0	4907	Gene_ID	H. sapiens	4907	H. sapiens	NT5E	5'-nucleotidase ecto	GO:0046086 adenosine biosynthetic process;GO:0006196 AMP catabolic process;GO:0009169 purine ribonucleoside monophosphate catabolic process		CD markers; Predicted intracellular proteins; Potential drug targets; ENZYME proteins:Hydrolases; Enzymes; Disease related genes	Plasma membrane (Supported); Additional: Cytosol;Nucleoplasm	Pentoxifylline	(M255)PID HIF1 TFPATHWAY	(M5947)HALLMARK IL2 STAT5 SIGNALING; (M5930)HALLMARK EPITHELIAL MESENCHYMAL TRANSITION; (M5937)HALLMARK GLYCOLYSIS	1	0	0	0	0	0	0	0	0	0	0	1	0	0	0	1	0	0	0	1	0
824	CAPN2	1	0	0	0	0	0	0	824	Gene_ID	H. sapiens	824	H. sapiens	CAPN2	calpain 2	GO:0150173 positive regulation of phosphatidylcholine metabolic process;GO:2001247 positive regulation of phosphatidylcholine biosynthetic process;GO:2001245 regulation of phosphatidylcholine biosynthetic process		Enzymes; Peptidases:Cysteine-type peptidases; Predicted intracellular proteins; ENZYME proteins:Hydrolases	Cytosol (Supported)		(M281)PID FAK PATHWAY; (M164)PID ERBB1 DOWNSTREAM PATHWAY	(M5946)HALLMARK COAGULATION	0	0	0	0	0	0	0	0	0	1	0	0	0	0	0	1	1	1	0	1	0
5610	EIF2AK2	0	0	0	0	1	0	0	5610	Gene_ID	H. sapiens	5610	H. sapiens	EIF2AK2	eukaryotic translation initiation factor 2 alpha kinase 2	GO:0019049 mitigation of host defenses by virus;GO:0030683 mitigation of host immune response by virus;GO:0030682 mitigation of host defenses by symbiont	Other	Enzymes; Predicted intracellular proteins; Kinases; ENZYME proteins:Transferases	Cytosol (Enhanced)	Fostamatinib	(M91)PID TCPTP PATHWAY; (M144)PID CERAMIDE PATHWAY; (M186)PID PDGFRB PATHWAY	(M5911)HALLMARK INTERFERON ALPHA RESPONSE; (M5913)HALLMARK INTERFERON GAMMA RESPONSE; (M5932)HALLMARK INFLAMMATORY RESPONSE	0	0	0	0	0	0	0	1	0	1	0	0	0	0	0	0	0	0	1	1	0
53616	ADAM22	0	0	1	0	0	0	0	53616	Gene_ID	H. sapiens	53616	H. sapiens	ADAM22	ADAM metallopeptidase domain 22	GO:0099633 protein localization to postsynaptic specialization membrane;GO:0099645 neurotransmitter receptor localization to postsynaptic specialization membrane;GO:0022011 myelination in peripheral nervous system		Predicted intracellular proteins	Cell Junctions (Approved)		(M3468)NABA ECM REGULATORS; (M5885)NABA MATRISOME ASSOCIATED; (M5889)NABA MATRISOME		0	1	0	0	0	0	0	0	0	0	0	0	0	0	0	0	0	0	0	0	0
51440	HPCAL4	0	0	0	0	1	0	0	51440	Gene_ID	H. sapiens	51440	H. sapiens	HPCAL4	hippocalcin like 4	GO:0007417 central nervous system development;GO:0007399 nervous system development;GO:0048731 system development		Predicted intracellular proteins	Cytosol (Approved)			(M5921)HALLMARK COMPLEMENT	0	0	0	0	0	0	0	0	0	0	0	0	0	0	0	0	0	0	0	0	0
16	AARS	0	0	0	0	1	0	0	16	Gene_ID	H. sapiens	16	H. sapiens	AARS1	alanyl-tRNA synthetase 1	GO:0006419 alanyl-tRNA aminoacylation;GO:0106074 aminoacyl-tRNA metabolism involved in translational fidelity;GO:0006450 regulation of translational fidelity		Predicted intracellular proteins; Potential drug targets; ENZYME proteins:Ligase; Enzymes; Disease related genes	Cytosol (Supported)	Alanine		(M5950)HALLMARK ALLOGRAFT REJECTION	0	0	0	0	0	0	0	0	0	0	0	1	0	0	0	0	0	0	1	0	0
3608	ILF2	0	0	0	0	1	0	0	3608	Gene_ID	H. sapiens	3608	H. sapiens	ILF2	interleukin enhancer binding factor 2	GO:0043312 neutrophil degranulation;GO:0002283 neutrophil activation involved in immune response;GO:0002446 neutrophil mediated immunity		Predicted intracellular proteins	Nucleoplasm (Supported)			(M5926)HALLMARK MYC TARGETS V1	0	0	1	0	0	0	0	1	0	0	0	0	0	0	0	0	0	0	0	0	0
26960	NBEA	0	0	0	0	0	0	1	26960	Gene_ID	H. sapiens	26960	H. sapiens	NBEA	neurobeachin	GO:0008104 protein localization;GO:0033036 macromolecule localization;GO:0051179 localization		Predicted intracellular proteins	Golgi apparatus (Supported); Additional: Cytosol;Nucleoli;Nucleoplasm				0	0	0	0	0	0	1	0	0	0	0	0	0	0	0	0	0	0	0	1	0
513	ATP5D	0	0	0	0	0	0	1	513	Gene_ID	H. sapiens	513	H. sapiens	ATP5F1D	ATP synthase F1 subunit delta	GO:0033615 mitochondrial proton-transporting ATP synthase complex assembly;GO:0043461 proton-transporting ATP synthase complex assembly;GO:0070071 proton-transporting two-sector ATPase complex assembly		Predicted intracellular proteins		Isoflurane; Desflurane		(M5936)HALLMARK OXIDATIVE PHOSPHORYLATION	0	0	0	0	0	0	1	0	0	0	0	0	0	0	0	1	0	1	0	0	0
1968	EIF2S3	0	0	0	0	1	0	0	1968	Gene_ID	H. sapiens	1968	H. sapiens	EIF2S3	eukaryotic translation initiation factor 2 subunit gamma	GO:0045903 positive regulation of translational fidelity;GO:0001731 formation of translation preinitiation complex;GO:0006450 regulation of translational fidelity		Predicted intracellular proteins; Disease related genes		Guanosine-5'-Diphosphate		(M5941)HALLMARK UV RESPONSE UP	1	0	0	0	0	0	0	1	0	0	0	0	0	0	0	0	0	0	1	1	0
10938	EHD1	0	0	0	0	1	0	0	10938	Gene_ID	H. sapiens	10938	H. sapiens	EHD1	EH domain containing 1	GO:2001137 positive regulation of endocytic recycling;GO:0010886 positive regulation of cholesterol storage;GO:2001135 regulation of endocytic recycling		Predicted intracellular proteins	Plasma membrane (Supported)			(M5890)HALLMARK TNFA SIGNALING VIA NFKB; (M5921)HALLMARK COMPLEMENT	0	1	0	0	0	0	1	0	0	0	1	0	0	0	1	0	0	0	0	0	0
1804	DPP6	0	0	0	0	0	0	1	1804	Gene_ID	H. sapiens	1804	H. sapiens	DPP6	dipeptidyl peptidase like 6	GO:1901379 regulation of potassium ion transmembrane transport;GO:0043266 regulation of potassium ion transport;GO:0071805 potassium ion transmembrane transport		Peptidases:Serine-type peptidases; Transporters:Accessory Factors Involved in Transport; Potential drug targets; Enzymes; Disease related genes					0	1	0	0	0	0	0	0	0	0	0	0	0	0	0	0	0	0	0	0	0
6181	RPLP2	0	1	0	0	0	0	0	6181	Gene_ID	H. sapiens	6181	H. sapiens	RPLP2	ribosomal protein lateral stalk subunit P2	GO:0002182 cytoplasmic translational elongation;GO:0002181 cytoplasmic translation;GO:0006614 SRP-dependent cotranslational protein targeting to membrane		Ribosomal proteins; Predicted intracellular proteins	Mitochondria (Approved)				1	1	0	0	0	0	0	1	0	0	0	0	0	0	0	0	1	0	1	0	0
1211	CLTA	0	0	0	0	0	0	1	1211	Gene_ID	H. sapiens	1211	H. sapiens	CLTA	clathrin light chain A	GO:0032799 low-density lipoprotein receptor particle metabolic process;GO:0032802 low-density lipoprotein particle receptor catabolic process;GO:0048268 clathrin coat assembly		Predicted intracellular proteins	Endosomes;Lysosomes;Vesicles (Enhanced)		(M243)PID ARF 3PATHWAY; (M195)PID CMYB PATHWAY	(M5910)HALLMARK PROTEIN SECRETION	1	0	0	0	0	0	1	0	0	0	1	0	0	0	0	0	0	0	0	1	0
113026	PLCD3	0	0	0	0	0	0	1	113026	Gene_ID	H. sapiens	113026	H. sapiens	PLCD3	phospholipase C delta 3	GO:0060716 labyrinthine layer blood vessel development;GO:0060674 placenta blood vessel development;GO:0060711 labyrinthine layer development		Enzymes; Predicted intracellular proteins; ENZYME proteins:Hydrolases	Plasma membrane (Approved)				0	0	0	0	0	0	0	0	0	0	0	0	0	0	0	0	0	0	0	0	0
1656	DDX6	0	0	0	0	1	0	0	1656	Gene_ID	H. sapiens	1656	H. sapiens	DDX6	DEAD-box helicase 6	GO:0019072 viral genome packaging;GO:0019074 viral RNA genome packaging;GO:1905616 regulation of miRNA mediated inhibition of translation		Predicted intracellular proteins; Potential drug targets; ENZYME proteins:Hydrolases; Enzymes; Cancer-related genes; Disease related genes	Cytoplasmic bodies (Supported); Additional: Cytosol	D-tartaric acid			1	0	0	0	0	0	0	0	0	0	0	0	0	0	0	0	0	0	1	0	0
10525	HYOU1	1	0	0	0	0	0	0	10525	Gene_ID	H. sapiens	10525	H. sapiens	HYOU1	hypoxia up-regulated 1	GO:1903297 regulation of hypoxia-induced intrinsic apoptotic signaling pathway;GO:1903298 negative regulation of hypoxia-induced intrinsic apoptotic signaling pathway;GO:1990144 intrinsic apoptotic signaling pathway in response to hypoxia		Predicted intracellular proteins				(M5922)HALLMARK UNFOLDED PROTEIN RESPONSE	0	0	0	0	0	0	1	0	0	0	1	0	0	0	0	0	1	0	0	1	0
5725	PTBP1	0	0	0	0	1	0	0	5725	Gene_ID	H. sapiens	5725	H. sapiens	PTBP1	polypyrimidine tract binding protein 1	GO:0075522 IRES-dependent viral translational initiation;GO:0070886 positive regulation of calcineurin-NFAT signaling cascade;GO:0106058 positive regulation of calcineurin-mediated signaling		Predicted intracellular proteins	Nucleoplasm (Supported)				1	0	0	0	0	0	0	0	0	0	0	0	0	0	0	0	0	0	0	0	0
128866	CHMP4B	0	1	0	0	0	0	0	128866	Gene_ID	H. sapiens	128866	H. sapiens	CHMP4B	charged multivesicular body protein 4B	GO:0036438 maintenance of lens transparency;GO:0090611 ubiquitin-independent protein catabolic process via the multivesicular body sorting pathway;GO:0006620 posttranslational protein targeting to endoplasmic reticulum membrane		Predicted intracellular proteins; Disease related genes					0	1	0	0	0	0	1	1	0	1	0	0	0	0	0	0	0	0	0	1	0
4637	MYL6	0	0	0	0	0	0	1	4637	Gene_ID	H. sapiens	4637	H. sapiens	MYL6	myosin light chain 6	GO:0030049 muscle filament sliding;GO:0033275 actin-myosin filament sliding;GO:0070252 actin-mediated cell contraction		Predicted intracellular proteins					1	0	0	0	0	1	0	0	0	1	0	0	0	0	0	0	0	0	0	0	0
7247	TSN	1	0	0	0	0	0	0	7247	Gene_ID	H. sapiens	7247	H. sapiens	TSN	translin	GO:0030422 production of siRNA involved in RNA interference;GO:0016246 RNA interference;GO:0031050 dsRNA processing		Predicted intracellular proteins	Endoplasmic reticulum;Nucleoplasm (Supported)			(M5951)HALLMARK SPERMATOGENESIS	0	0	0	0	0	0	0	0	0	0	0	0	0	0	0	0	0	0	0	0	0
23209	MLC1	0	0	0	0	0	0	1	23209	Gene_ID	H. sapiens	23209	H. sapiens	MLC1	modulator of VRAC current 1	GO:0047484 regulation of response to osmotic stress;GO:0072584 caveolin-mediated endocytosis;GO:0071397 cellular response to cholesterol		Transporters; Disease related genes; Potential drug targets	Cytosol (Supported)				0	0	0	0	0	0	0	0	0	0	1	0	0	0	0	0	0	0	0	0	0
1994	ELAVL1	1	0	0	0	0	0	0	1994	Gene_ID	H. sapiens	1994	H. sapiens	ELAVL1	ELAV like RNA binding protein 1	GO:0060965 negative regulation of gene silencing by miRNA;GO:0060149 negative regulation of posttranscriptional gene silencing;GO:0060967 negative regulation of gene silencing by RNA		Predicted intracellular proteins	Nucleoplasm (Supported); Additional: Cytosol;Nucleoli				1	0	0	0	0	0	0	1	0	0	0	0	0	0	0	0	0	0	1	1	0
23475	QPRT	0	0	1	0	0	0	0	23475	Gene_ID	H. sapiens	23475	H. sapiens	QPRT	quinolinate phosphoribosyltransferase	GO:0034213 quinolinate catabolic process;GO:0046874 quinolinate metabolic process;GO:0072526 pyridine-containing compound catabolic process		Enzymes; FDA approved drug targets:Small molecule drugs; Predicted intracellular proteins; ENZYME proteins:Transferases	Vesicles (Approved)	Niacin			1	0	0	0	0	0	0	0	0	0	0	1	0	0	0	1	0	0	0	0	0
10787	NCKAP1	1	0	0	0	0	0	0	10787	Gene_ID	H. sapiens	10787	H. sapiens	NCKAP1	NCK associated protein 1	GO:2000601 positive regulation of Arp2/3 complex-mediated actin nucleation;GO:0051127 positive regulation of actin nucleation;GO:0034315 regulation of Arp2/3 complex-mediated actin nucleation			Cytosol (Approved)		(M156)PID ECADHERIN NASCENT AJ PATHWAY; (M232)PID ECADHERIN STABILIZATION PATHWAY; (M278)PID RAC1 PATHWAY		0	0	0	0	1	1	0	0	0	1	0	0	0	1	0	0	0	0	0	1	0
145567	TTC7B	0	0	0	0	1	0	0	145567	Gene_ID	H. sapiens	145567	H. sapiens	TTC7B	tetratricopeptide repeat domain 7B	GO:0046854 phosphatidylinositol phosphorylation;GO:0046834 lipid phosphorylation;GO:0046488 phosphatidylinositol metabolic process		Predicted intracellular proteins	Plasma membrane (Supported)				0	1	0	0	0	0	0	0	0	0	0	0	0	0	0	0	0	0	0	0	0
2992	GYG1	0	0	0	0	1	0	0	2992	Gene_ID	H. sapiens	2992	H. sapiens	GYG1	glycogenin 1	GO:0005978 glycogen biosynthetic process;GO:0009250 glucan biosynthetic process;GO:0033692 cellular polysaccharide biosynthetic process		Predicted intracellular proteins; Potential drug targets; Enzymes; Disease related genes; ENZYME proteins:Transferases	Vesicles (Approved)	Uridine diphosphate glucose; Uridine-5'-Diphosphate			0	0	1	0	0	0	0	0	0	0	0	0	0	0	0	0	0	0	0	0	0
4199	ME1	1	0	0	0	0	0	0	4199	Gene_ID	H. sapiens	4199	H. sapiens	ME1	malic enzyme 1	GO:1902031 regulation of NADP metabolic process;GO:0006108 malate metabolic process;GO:0006739 NADP metabolic process		Enzymes; Predicted intracellular proteins; ENZYME proteins:Oxidoreductases	Nucleoplasm;Plasma membrane (Uncertain); Additional: Cytosol	NADH; Nicotinamide adenine dinucleotide phosphate		(M5935)HALLMARK FATTY ACID METABOLISM; (M5905)HALLMARK ADIPOGENESIS; (M5921)HALLMARK COMPLEMENT	0	0	0	0	0	0	0	0	0	0	0	0	0	0	0	1	0	0	0	0	0
3705	ITPK1	0	0	0	0	0	1	0	3705	Gene_ID	H. sapiens	3705	H. sapiens	ITPK1	inositol-tetrakisphosphate 1-kinase	GO:0052746 inositol phosphorylation;GO:0032957 inositol trisphosphate metabolic process;GO:0006020 inositol metabolic process		Enzymes; Predicted intracellular proteins; ENZYME proteins:Transferases	Mitochondria (Approved)			(M5906)HALLMARK ESTROGEN RESPONSE EARLY; (M5907)HALLMARK ESTROGEN RESPONSE LATE	0	0	0	0	0	0	1	0	0	0	0	0	0	0	1	0	0	0	0	0	0
3911	LAMA5	0	1	0	0	0	0	0	3911	Gene_ID	H. sapiens	3911	H. sapiens	LAMA5	laminin subunit alpha 5	GO:0060445 branching involved in salivary gland morphogenesis;GO:0007435 salivary gland morphogenesis;GO:0007431 salivary gland development		Predicted intracellular proteins; Predicted secreted proteins	Vesicles (Approved); Additional: Nucleoplasm	Lanoteplase	(M158)PID INTEGRIN4 PATHWAY; (M5887)NABA BASEMENT MEMBRANES; (M198)PID SYNDECAN 1 PATHWAY		0	1	0	0	1	0	0	0	0	0	0	0	0	0	0	0	0	0	0	1	0
8607	RUVBL1	0	0	0	0	1	0	0	8607	Gene_ID	H. sapiens	8607	H. sapiens	RUVBL1	RuvB like AAA ATPase 1	GO:0000492 box C/D snoRNP assembly;GO:0000491 small nucleolar ribonucleoprotein complex assembly;GO:1904874 positive regulation of telomerase RNA localization to Cajal body		Enzymes; Predicted intracellular proteins; ENZYME proteins:Hydrolases	Cytosol;Nucleoplasm (Supported)		(M139)PID MYC PATHWAY; (M71)PID ILK PATHWAY; (M66)PID MYC ACTIV PATHWAY		0	0	0	0	0	0	0	0	0	0	0	0	0	0	0	0	0	0	0	1	0
25873	RPL36	0	0	1	0	0	0	0	25873	Gene_ID	H. sapiens	25873	H. sapiens	RPL36	ribosomal protein L36	GO:0002181 cytoplasmic translation;GO:0006614 SRP-dependent cotranslational protein targeting to membrane;GO:0006613 cotranslational protein targeting to membrane		Ribosomal proteins; Predicted intracellular proteins	Cytosol;Endoplasmic reticulum (Uncertain)			(M5939)HALLMARK P53 PATHWAY	1	1	0	0	0	0	0	1	0	0	0	0	0	0	0	0	0	0	1	0	0
57552	NCEH1	0	0	1	0	0	0	0	57552	Gene_ID	H. sapiens	57552	H. sapiens	NCEH1	neutral cholesterol ester hydrolase 1	GO:0046485 ether lipid metabolic process;GO:0006662 glycerol ether metabolic process;GO:0018904 ether metabolic process		Predicted intracellular proteins	Endoplasmic reticulum (Approved)				0	0	0	0	0	0	0	0	0	0	0	0	0	0	0	0	0	0	0	0	0
493	ATP2B4	1	0	0	0	0	0	0	493	Gene_ID	H. sapiens	493	H. sapiens	ATP2B4	ATPase plasma membrane Ca2+ transporting 4	GO:0098736 negative regulation of the force of heart contraction;GO:1903248 regulation of citrulline biosynthetic process;GO:1903249 negative regulation of citrulline biosynthetic process		Enzymes; Predicted intracellular proteins; ENZYME proteins:Hydrolases; Transporters:Primary Active Transporters	Plasma membrane (Supported)			(M5942)HALLMARK UV RESPONSE DN; (M5907)HALLMARK ESTROGEN RESPONSE LATE	0	1	0	0	0	0	0	0	0	0	0	1	0	0	1	0	0	1	0	1	0
8396	PIP4K2B	1	0	0	0	0	0	0	8396	Gene_ID	H. sapiens	8396	H. sapiens	PIP4K2B	phosphatidylinositol-5-phosphate 4-kinase type 2 beta	GO:0090217 negative regulation of 1-phosphatidylinositol-4-phosphate 5-kinase activity;GO:1902633 1-phosphatidyl-1D-myo-inositol 4,5-bisphosphate metabolic process;GO:1902635 1-phosphatidyl-1D-myo-inositol 4,5-bisphosphate biosynthetic process		Enzymes; Predicted intracellular proteins; ENZYME proteins:Transferases; Cancer-related genes:Candidate cancer biomarkers	Nucleoplasm (Supported)	Fostamatinib			0	0	0	0	0	0	0	0	0	1	0	0	1	0	0	1	0	0	0	1	0
6396	SEC13	1	0	0	0	0	0	0	6396	Gene_ID	H. sapiens	6396	H. sapiens	SEC13	SEC13 homolog, nuclear pore and COPII coat complex component	GO:0090110 COPII-coated vesicle cargo loading;GO:1904263 positive regulation of TORC1 signaling;GO:0035459 vesicle cargo loading		Predicted intracellular proteins; Transporters:Transporter channels and pores	Nucleoplasm;Vesicles (Supported)				1	0	0	0	0	1	1	1	0	0	0	0	0	0	0	1	0	0	0	1	0
6710	SPTB	0	1	0	0	0	0	0	6710	Gene_ID	H. sapiens	6710	H. sapiens	SPTB	spectrin beta, erythrocytic	GO:0051693 actin filament capping;GO:0030835 negative regulation of actin filament depolymerization;GO:0030834 regulation of actin filament depolymerization		Predicted intracellular proteins; Disease related genes	Cytosol (Approved)			(M5945)HALLMARK HEME METABOLISM	1	0	0	0	1	0	1	0	0	1	0	0	0	0	0	0	0	0	0	1	0
3913	LAMB2	0	0	0	0	1	0	0	3913	Gene_ID	H. sapiens	3913	H. sapiens	LAMB2	laminin subunit beta 2	GO:0072274 metanephric glomerular basement membrane development;GO:0072244 metanephric glomerular epithelium development;GO:0072248 metanephric glomerular visceral epithelial cell differentiation		Predicted intracellular proteins; Disease related genes; Predicted secreted proteins	Vesicles (Approved); Additional: Cytosol		(M158)PID INTEGRIN4 PATHWAY; (M5887)NABA BASEMENT MEMBRANES; (M239)PID A6B1 A6B4 INTEGRIN PATHWAY		0	0	0	1	1	0	0	0	0	0	0	0	0	0	1	0	0	0	0	1	0
293	SLC25A6	0	0	0	0	0	0	1	293	Gene_ID	H. sapiens	293	H. sapiens	SLC25A6	solute carrier family 25 member 6	GO:0140021 mitochondrial ADP transmembrane transport;GO:1990544 mitochondrial ATP transmembrane transport;GO:0015866 ADP transport		Transporters:Electrochemical Potential-driven transporters; FDA approved drug targets:Small molecule drugs	Mitochondria (Supported)	Clodronic acid; Etidronic acid		(M5936)HALLMARK OXIDATIVE PHOSPHORYLATION	0	0	0	0	0	0	0	1	0	0	0	0	0	0	0	0	0	0	0	1	0
5692	PSMB4	1	0	0	0	0	0	0	5692	Gene_ID	H. sapiens	5692	H. sapiens	PSMB4	proteasome 20S subunit beta 4	GO:0002862 negative regulation of inflammatory response to antigenic stimulus;GO:0010499 proteasomal ubiquitin-independent protein catabolic process;GO:0002861 regulation of inflammatory response to antigenic stimulus		Enzymes; Peptidases:Threonine-type peptidases; Predicted intracellular proteins; ENZYME proteins:Hydrolases	Nucleoplasm (Supported); Additional: Mitochondria	(3AR,6R,6AS)-6-((S)-((S)-CYCLOHEX-2-ENYL)(HYDROXY)METHYL)-6A-METHYL-4-OXO-HEXAHYDRO-2H-FURO[3,2-C]PYRROLE-6-CARBALDEHYDE			1	0	0	0	0	0	0	0	0	0	0	1	0	0	0	0	0	0	0	1	0
29978	UBQLN2	0	0	0	0	0	0	1	29978	Gene_ID	H. sapiens	29978	H. sapiens	UBQLN2	ubiquilin 2	GO:1904021 negative regulation of G protein-coupled receptor internalization;GO:1904020 regulation of G protein-coupled receptor internalization;GO:1900186 negative regulation of clathrin-dependent endocytosis		Predicted intracellular proteins; Disease related genes	Cytosol (Supported); Additional: Plasma membrane				0	0	0	0	0	0	1	0	0	1	1	0	0	0	0	0	0	0	0	0	0
10134	BCAP31	1	0	0	0	0	0	0	10134	Gene_ID	H. sapiens	10134	H. sapiens	BCAP31	B cell receptor associated protein 31	GO:1904154 positive regulation of retrograde protein transport, ER to cytosol;GO:1903071 positive regulation of ER-associated ubiquitin-dependent protein catabolic process;GO:0032471 negative regulation of endoplasmic reticulum calcium ion concentration		Potential drug targets; Transporters:Primary Active Transporters; Disease related genes	Endoplasmic reticulum (Enhanced)			(M5898)HALLMARK DNA REPAIR; (M5902)HALLMARK APOPTOSIS	0	0	0	0	0	1	1	1	0	0	0	0	0	0	0	0	0	0	0	1	0
8541	PPFIA3	0	0	0	0	0	0	1	8541	Gene_ID	H. sapiens	8541	H. sapiens	PPFIA3	PTPRF interacting protein alpha 3	GO:0016081 synaptic vesicle docking;GO:0048172 regulation of short-term neuronal synaptic plasticity;GO:0014047 glutamate secretion		Predicted intracellular proteins	Nucleoli fibrillar center;Vesicles (Uncertain)				0	0	1	1	0	0	1	0	1	0	0	0	1	0	0	0	0	0	0	0	0
25874	MPC2	0	0	0	0	0	0	1	25874	Gene_ID	H. sapiens	25874	H. sapiens	MPC2	mitochondrial pyruvate carrier 2	GO:0006850 mitochondrial pyruvate transmembrane transport;GO:0061732 mitochondrial acetyl-CoA biosynthetic process from pyruvate;GO:0006848 pyruvate transport		Transporters:Electrochemical Potential-driven transporters; Predicted intracellular proteins				(M5898)HALLMARK DNA REPAIR	0	0	0	0	0	0	0	0	0	0	0	0	0	0	0	1	0	0	0	0	0
975	CD81	1	0	0	0	0	0	0	975	Gene_ID	H. sapiens	975	H. sapiens	CD81	CD81 molecule	GO:0043126 regulation of 1-phosphatidylinositol 4-kinase activity;GO:0043128 positive regulation of 1-phosphatidylinositol 4-kinase activity;GO:1905676 positive regulation of adaptive immune memory response		Potential drug targets; CD markers; Transporters:Accessory Factors Involved in Transport; Disease related genes	Plasma membrane (Supported)		(M277)PID INTEGRIN A4B1 PATHWAY; (M8626)SIG BCR SIGNALING PATHWAY; (M18)PID INTEGRIN1 PATHWAY	(M5947)HALLMARK IL2 STAT5 SIGNALING; (M5939)HALLMARK P53 PATHWAY	0	1	1	0	0	0	0	0	0	0	1	0	0	0	0	0	0	0	0	1	0
3954	LETM1	0	0	0	0	1	0	0	3954	Gene_ID	H. sapiens	3954	H. sapiens	LETM1	leucine zipper and EF-hand containing transmembrane protein 1	GO:0099093 calcium export from the mitochondrion;GO:0051562 negative regulation of mitochondrial calcium ion concentration;GO:1900069 regulation of cellular hyperosmotic salinity response		Transporters:Electrochemical Potential-driven transporters	Mitochondria (Supported)				0	0	0	0	0	1	0	0	0	0	0	0	0	0	0	0	0	0	0	0	0
23352	UBR4	0	1	0	0	0	0	0	23352	Gene_ID	H. sapiens	23352	H. sapiens	UBR4	ubiquitin protein ligase E3 component n-recognin 4	GO:0043312 neutrophil degranulation;GO:0002283 neutrophil activation involved in immune response;GO:0002446 neutrophil mediated immunity		Enzymes; Predicted intracellular proteins; ENZYME proteins:Transferases	Nucleoplasm (Supported); Additional: Centrosome;Cytosol	Verpasep caltespen; PCL-016			0	0	1	0	0	0	0	0	0	0	0	0	0	0	0	0	0	0	0	1	0
23312	DMXL2	1	0	0	0	0	0	0	23312	Gene_ID	H. sapiens	23312	H. sapiens	DMXL2	Dmx like 2	GO:0007035 vacuolar acidification;GO:0051452 intracellular pH reduction;GO:0045851 pH reduction		Predicted intracellular proteins; Disease related genes					0	0	0	0	0	0	0	0	0	0	0	0	0	0	0	0	0	0	0	0	0
23305	ACSL6	0	0	0	0	1	0	0	23305	Gene_ID	H. sapiens	23305	H. sapiens	ACSL6	acyl-CoA synthetase long chain family member 6	GO:0035338 long-chain fatty-acyl-CoA biosynthetic process;GO:0035336 long-chain fatty-acyl-CoA metabolic process;GO:0046949 fatty-acyl-CoA biosynthetic process		Predicted intracellular proteins; Potential drug targets; ENZYME proteins:Ligase; Enzymes; Disease related genes				(M5945)HALLMARK HEME METABOLISM	0	0	0	0	0	0	0	0	0	0	0	0	0	0	0	1	0	0	0	0	0
23413	NCS1	0	0	0	0	1	0	0	23413	Gene_ID	H. sapiens	23413	H. sapiens	NCS1	neuronal calcium sensor 1	GO:0099509 regulation of presynaptic cytosolic calcium ion concentration;GO:0070050 neuron cellular homeostasis;GO:2000300 regulation of synaptic vesicle exocytosis		Predicted intracellular proteins	Plasma membrane (Enhanced)	Calcium citrate; Calcium Phosphate; Calcium phosphate dihydrate	(M8873)ST FAS SIGNALING PATHWAY	(M5947)HALLMARK IL2 STAT5 SIGNALING	0	0	1	0	0	0	0	0	1	0	1	0	0	1	0	0	0	0	0	0	0
94030	LRRC4B	1	0	0	0	0	0	0	94030	Gene_ID	H. sapiens	94030	H. sapiens	LRRC4B	leucine rich repeat containing 4B	GO:0099151 regulation of postsynaptic density assembly;GO:0099150 regulation of postsynaptic specialization assembly;GO:1904889 regulation of excitatory synapse assembly		Predicted intracellular proteins					0	0	0	1	0	0	1	0	0	1	0	0	0	1	0	0	0	0	0	0	0
116988	AGAP3	0	0	0	0	1	0	0	116988	Gene_ID	H. sapiens	116988	H. sapiens	AGAP3	ArfGAP with GTPase domain, ankyrin repeat and PH domain 3	GO:0034614 cellular response to reactive oxygen species;GO:0000302 response to reactive oxygen species;GO:0034599 cellular response to oxidative stress		Predicted intracellular proteins					0	0	0	0	0	0	0	0	0	0	0	0	0	0	0	0	0	0	0	0	0
9114	ATP6V0D1	0	0	1	0	0	0	0	9114	Gene_ID	H. sapiens	9114	H. sapiens	ATP6V0D1	ATPase H+ transporting V0 subunit d1	GO:0036295 cellular response to increased oxygen levels;GO:0007035 vacuolar acidification;GO:0090383 phagosome acidification		Predicted intracellular proteins; Transporters:Primary Active Transporters				(M5922)HALLMARK UNFOLDED PROTEIN RESPONSE	1	0	0	0	0	0	1	1	0	0	0	0	1	0	0	0	1	0	0	1	0
23376	UFL1	1	0	0	0	0	0	0	23376	Gene_ID	H. sapiens	23376	H. sapiens	UFL1	UFM1 specific ligase 1	GO:1903895 negative regulation of IRE1-mediated unfolded protein response;GO:1990564 protein polyufmylation;GO:1990592 protein K69-linked ufmylation		Predicted intracellular proteins	Endoplasmic reticulum (Supported)				0	0	0	0	0	0	0	0	0	1	0	0	0	1	0	0	0	0	0	1	0
5270	SERPINE2	0	1	0	0	0	0	0	5270	Gene_ID	H. sapiens	5270	H. sapiens	SERPINE2	serpin family E member 2	GO:0042628 mating plug formation;GO:0061108 seminal vesicle epithelium development;GO:0061107 seminal vesicle development		Predicted secreted proteins			(M3468)NABA ECM REGULATORS; (M5885)NABA MATRISOME ASSOCIATED; (M5889)NABA MATRISOME	(M5930)HALLMARK EPITHELIAL MESENCHYMAL TRANSITION	0	0	0	0	0	0	0	0	1	0	0	0	0	1	1	0	0	0	0	0	0
6284	S100A13	1	0	0	0	0	0	0	6284	Gene_ID	H. sapiens	6284	H. sapiens	S100A13	S100 calcium binding protein A13	GO:0032610 interleukin-1 alpha production;GO:0051602 response to electrical stimulus;GO:0046688 response to copper ion		Predicted intracellular proteins; Predicted secreted proteins	Cytosol;Plasma membrane (Approved); Additional: Nucleoli;Nucleoplasm	Olopatadine; Amlexanox; Calcium chloride; Calcium; Calcium citrate; Calcium Phosphate; Calcium phosphate dihydrate	(M5883)NABA SECRETED FACTORS; (M5885)NABA MATRISOME ASSOCIATED; (M5889)NABA MATRISOME	(M5946)HALLMARK COAGULATION; (M5921)HALLMARK COMPLEMENT	0	0	1	0	0	0	0	0	0	0	0	0	0	0	0	0	0	1	0	0	0
389	RHOC	0	0	0	0	1	0	0	389	Gene_ID	H. sapiens	389	H. sapiens	RHOC	ras homolog family member C	GO:1902766 skeletal muscle satellite cell migration;GO:0044319 wound healing, spreading of cells;GO:0090505 epiboly involved in wound healing		Predicted intracellular proteins; Cancer-related genes:Candidate cancer biomarkers			(M11)PID PRL SIGNALING EVENTS PATHWAY; (M153)PID P75 NTR PATHWAY; (M124)PID CXCR4 PATHWAY		1	0	0	1	0	1	1	0	0	1	0	0	0	0	1	0	1	0	0	0	0
201229	LYRM9	0	0	0	1	0	0	0	201229	Gene_ID	H. sapiens	201229	H. sapiens	LYRM9	LYR motif containing 9			Predicted intracellular proteins					0	0	0	0	0	0	0	0	0	0	0	0	0	0	0	0	0	0	0	0	0
7314	UBB	0	0	0	0	0	0	1	7314	Gene_ID	H. sapiens	7314	H. sapiens	UBB	ubiquitin B	GO:0021886 hypothalamus gonadotrophin-releasing hormone neuron differentiation;GO:0021888 hypothalamus gonadotrophin-releasing hormone neuron development;GO:1902527 positive regulation of protein monoubiquitination		Predicted intracellular proteins		(4s)-5-Fluoro-L-Leucine			1	0	0	0	1	0	1	1	0	0	0	0	0	0	0	0	0	0	0	1	0
54858	PGPEP1	0	0	0	0	0	0	1	54858	Gene_ID	H. sapiens	54858	H. sapiens	PGPEP1	pyroglutamyl-peptidase I	GO:0006508 proteolysis;GO:0019538 protein metabolic process;GO:1901564 organonitrogen compound metabolic process		Enzymes; Peptidases:Cysteine-type peptidases; Predicted intracellular proteins; ENZYME proteins:Hydrolases	Golgi apparatus (Approved)				0	0	0	0	0	0	0	0	0	0	0	0	0	0	0	0	0	0	0	0	0
22933	SIRT2	0	0	0	0	0	1	0	22933	Gene_ID	H. sapiens	22933	H. sapiens	SIRT2	sirtuin 2	GO:0061433 cellular response to caloric restriction;GO:0070446 negative regulation of oligodendrocyte progenitor proliferation;GO:2000777 positive regulation of proteasomal ubiquitin-dependent protein catabolic process involved in cellular response to hypoxia		Predicted intracellular proteins; Cancer-related genes:Candidate cancer biomarkers	Cytosol;Nucleoli (Supported); Additional: Nucleoplasm	Cambinol	(M32)PID HDAC CLASSIII PATHWAY; (M101)PID HDAC CLASSI PATHWAY	(M5946)HALLMARK COAGULATION; (M5909)HALLMARK MYOGENESIS	0	0	0	0	0	0	1	0	0	1	0	0	0	1	0	0	0	0	0	1	0
57506	MAVS	0	0	0	0	0	0	1	57506	Gene_ID	H. sapiens	57506	H. sapiens	MAVS	mitochondrial antiviral signaling protein	GO:0071660 positive regulation of IP-10 production;GO:0071612 IP-10 production;GO:0071658 regulation of IP-10 production			Mitochondria (Enhanced)				0	0	1	0	0	0	0	1	0	0	0	0	0	0	0	0	0	0	0	1	0
219771	CCNY	0	0	0	0	0	0	1	219771	Gene_ID	H. sapiens	219771	H. sapiens	CCNY	cyclin Y	GO:0045737 positive regulation of cyclin-dependent protein serine/threonine kinase activity;GO:1904031 positive regulation of cyclin-dependent protein kinase activity;GO:0000079 regulation of cyclin-dependent protein serine/threonine kinase activity		Predicted intracellular proteins					0	0	0	0	0	0	0	0	0	0	0	0	0	0	0	0	0	0	0	1	0
5865	RAB3B	0	0	1	0	0	0	0	5865	Gene_ID	H. sapiens	5865	H. sapiens	RAB3B	RAB3B, member RAS oncogene family	GO:0051586 positive regulation of dopamine uptake involved in synaptic transmission;GO:0051944 positive regulation of catecholamine uptake involved in synaptic transmission;GO:0051582 positive regulation of neurotransmitter uptake		Predicted intracellular proteins	Cell Junctions (Approved)				0	1	0	0	0	0	1	0	1	1	1	0	1	0	0	0	0	0	0	0	0
4134	MAP4	0	0	0	0	0	0	1	4134	Gene_ID	H. sapiens	4134	H. sapiens	MAP4	microtubule associated protein 4	GO:0051012 microtubule sliding;GO:1902856 negative regulation of non-motile cilium assembly;GO:1902855 regulation of non-motile cilium assembly		Predicted intracellular proteins; FDA approved drug targets:Small molecule drugs	Cytosol;Microtubules;Plasma membrane (Enhanced)	Paclitaxel; Docetaxel; Artenimol			0	0	0	0	0	0	0	0	0	1	0	0	0	1	0	0	0	0	0	0	0
7425	VGF	0	0	0	1	0	0	0	7425	Gene_ID	H. sapiens	7425	H. sapiens	VGF	VGF nerve growth factor inducible	GO:0002021 response to dietary excess;GO:0009409 response to cold;GO:0001541 ovarian follicle development		Predicted secreted proteins	Golgi apparatus;Vesicles (Enhanced)				0	0	0	0	0	0	0	0	1	0	0	0	0	0	0	0	0	0	0	1	0
84532	ACSS1	0	0	0	0	1	0	0	84532	Gene_ID	H. sapiens	84532	H. sapiens	ACSS1	acyl-CoA synthetase short chain family member 1	GO:0006083 acetate metabolic process;GO:0019413 acetate biosynthetic process;GO:0019427 acetyl-CoA biosynthetic process from acetate		Enzymes; Predicted intracellular proteins; ENZYME proteins:Ligase		ATP	(M32)PID HDAC CLASSIII PATHWAY	(M5935)HALLMARK FATTY ACID METABOLISM	0	0	0	0	0	0	0	0	0	0	0	0	0	0	0	1	0	0	0	0	0
23078	VWA8	0	0	0	0	0	1	0	23078	Gene_ID	H. sapiens	23078	H. sapiens	VWA8	von Willebrand factor A domain containing 8			Predicted intracellular proteins	Lipid droplets;Vesicles (Approved)				0	0	0	0	0	0	0	0	0	0	0	0	0	0	0	0	0	0	0	0	0
6017	RLBP1	0	1	0	0	0	0	0	6017	Gene_ID	H. sapiens	6017	H. sapiens	RLBP1	retinaldehyde binding protein 1	GO:0006776 vitamin A metabolic process;GO:0006775 fat-soluble vitamin metabolic process;GO:0001523 retinoid metabolic process		Predicted intracellular proteins; Disease related genes	Cytosol (Supported); Additional: Centrosome;Nucleoplasm				0	0	0	0	0	0	0	0	0	0	0	0	0	0	0	0	0	0	0	0	0
8226	HDHD1	0	1	0	0	0	0	0	8226	Gene_ID	H. sapiens	8226	H. sapiens	PUDP	pseudouridine 5'-phosphatase	GO:0008655 pyrimidine-containing compound salvage;GO:0043097 pyrimidine nucleoside salvage;GO:0043174 nucleoside salvage		Enzymes; Predicted intracellular proteins; ENZYME proteins:Hydrolases					0	0	0	0	0	0	0	0	0	0	0	0	0	0	0	1	0	0	0	0	0
285148	IAH1	0	0	0	0	1	0	0	285148	Gene_ID	H. sapiens	285148	H. sapiens	IAH1	isoamyl acetate hydrolyzing esterase 1 (putative)	GO:0016042 lipid catabolic process;GO:0006629 lipid metabolic process;GO:1901575 organic substance catabolic process		Predicted intracellular proteins	Nucleoplasm (Approved)				0	0	0	0	0	0	0	0	0	0	0	0	0	0	0	0	0	0	0	0	0
10226	PLIN3	0	0	0	0	0	0	1	10226	Gene_ID	H. sapiens	10226	H. sapiens	PLIN3	perilipin 3	GO:0010890 positive regulation of sequestering of triglyceride;GO:0010889 regulation of sequestering of triglyceride;GO:0030730 sequestering of triglyceride		FDA approved drug targets:Biotech drugs; Predicted intracellular proteins	Lipid droplets (Enhanced)	Idursulfase; Galsulfase			0	0	0	0	0	1	1	0	0	0	0	0	0	0	0	0	0	0	0	0	0
961	CD47	0	0	1	0	0	0	0	961	Gene_ID	H. sapiens	961	H. sapiens	CD47	CD47 molecule	GO:1905450 negative regulation of Fc-gamma receptor signaling pathway involved in phagocytosis;GO:1904669 ATP export;GO:1905449 regulation of Fc-gamma receptor signaling pathway involved in phagocytosis		CD markers; Predicted intracellular proteins; Transporters:Transporter channels and pores	Plasma membrane (Supported); Additional: Vesicles		(M53)PID INTEGRIN3 PATHWAY	(M5911)HALLMARK INTERFERON ALPHA RESPONSE; (M5950)HALLMARK ALLOGRAFT REJECTION	0	0	1	0	0	0	0	0	0	1	1	0	1	0	1	0	0	0	0	1	0
830	CAPZA2	0	0	0	0	1	0	0	830	Gene_ID	H. sapiens	830	H. sapiens	CAPZA2	capping actin protein of muscle Z-line subunit alpha 2	GO:0051016 barbed-end actin filament capping;GO:0051693 actin filament capping;GO:0030835 negative regulation of actin filament depolymerization		Predicted intracellular proteins	Endoplasmic reticulum (Approved); Additional: Cytosol				1	0	0	0	0	0	1	0	0	1	0	0	0	0	1	0	0	0	0	0	0
23362	PSD3	0	0	1	0	0	0	0	23362	Gene_ID	H. sapiens	23362	H. sapiens	PSD3	pleckstrin and Sec7 domain containing 3	GO:0032012 regulation of ARF protein signal transduction;GO:0032011 ARF protein signal transduction;GO:0046578 regulation of Ras protein signal transduction		Predicted intracellular proteins	Nucleoplasm;Vesicles (Approved); Additional: Cytosol				0	0	0	0	0	0	0	0	0	0	0	0	0	0	0	0	0	0	0	0	0
788	SLC25A20	0	0	0	0	1	0	0	788	Gene_ID	H. sapiens	788	H. sapiens	SLC25A20	solute carrier family 25 member 20	GO:1902603 carnitine transmembrane transport;GO:0006844 acyl carnitine transport;GO:1902616 acyl carnitine transmembrane transport		Transporters:Electrochemical Potential-driven transporters; Predicted intracellular proteins; Disease related genes; Potential drug targets	Cytosol;Mitochondria (Approved)	Levocarnitine		(M5936)HALLMARK OXIDATIVE PHOSPHORYLATION	0	0	0	0	0	0	0	0	0	0	0	0	0	0	0	0	0	0	0	0	0
55577	NAGK	0	0	0	0	1	0	0	55577	Gene_ID	H. sapiens	55577	H. sapiens	NAGK	N-acetylglucosamine kinase	GO:0006050 mannosamine metabolic process;GO:0006051 N-acetylmannosamine metabolic process;GO:0019262 N-acetylneuraminate catabolic process		Enzymes; Predicted intracellular proteins; ENZYME proteins:Transferases	Cytosol (Approved); Additional: Nucleoplasm	N-Acetylglucosamine		(M5891)HALLMARK HYPOXIA	0	0	0	0	0	0	1	0	0	0	0	1	0	0	0	1	0	0	0	0	0
55207	ARL8B	0	0	0	0	0	0	1	55207	Gene_ID	H. sapiens	55207	H. sapiens	ARL8B	ADP ribosylation factor like GTPase 8B	GO:0008089 anterograde axonal transport;GO:0098930 axonal transport;GO:0008088 axo-dendritic transport		Predicted intracellular proteins					0	0	0	0	0	0	0	0	0	0	0	0	0	0	0	0	0	0	0	0	0
816	CAMK2B	0	0	1	0	0	0	0	816	Gene_ID	H. sapiens	816	H. sapiens	CAMK2B	calcium/calmodulin dependent protein kinase II beta	GO:0051823 regulation of synapse structural plasticity;GO:0090129 positive regulation of synapse maturation;GO:0014733 regulation of skeletal muscle adaptation	CAMK Ser/Thr protein kinase family	Enzymes; Kinases:CAMK Ser/Thr protein kinases; Predicted intracellular proteins; ENZYME proteins:Transferases	Plasma membrane (Supported); Additional: Cell Junctions;Cytosol	[4-({4-[(5-cyclopropyl-1H-pyrazol-3-yl)amino]-6-(methylamino)pyrimidin-2-yl}amino)phenyl]acetonitrile; Fostamatinib	(M16518)ST WNT CA2 CYCLIC GMP PATHWAY; (M20)PID P38 MKK3 6PATHWAY; (M269)PID RAS PATHWAY	(M5909)HALLMARK MYOGENESIS	1	0	0	1	1	0	1	0	1	0	0	0	0	1	0	0	0	0	0	1	0
23061	TBC1D9B	1	0	0	0	0	0	0	23061	Gene_ID	H. sapiens	23061	H. sapiens	TBC1D9B	TBC1 domain family member 9B	GO:1902017 regulation of cilium assembly;GO:0090630 activation of GTPase activity;GO:0120032 regulation of plasma membrane bounded cell projection assembly		Predicted intracellular proteins	Plasma membrane (Approved); Additional: Nucleoli fibrillar center;Nucleoplasm				0	0	0	0	0	0	0	0	0	0	0	0	0	1	0	0	0	0	0	0	0
477	ATP1A2	0	0	0	0	1	0	0	477	Gene_ID	H. sapiens	477	H. sapiens	ATP1A2	ATPase Na+/K+ transporting subunit alpha 2	GO:0021989 olfactory cortex development;GO:1903280 negative regulation of calcium:sodium antiporter activity;GO:0051941 regulation of amino acid uptake involved in synaptic transmission		Transporters:Primary Active Transporters; Potential drug targets; ENZYME proteins:Hydrolases; Enzymes; Disease related genes		Ouabain			0	0	0	0	0	0	0	0	1	1	0	0	0	0	0	0	0	0	0	0	0
8662	EIF3B	1	0	0	0	0	0	0	8662	Gene_ID	H. sapiens	8662	H. sapiens	EIF3B	eukaryotic translation initiation factor 3 subunit B	GO:0075525 viral translational termination-reinitiation;GO:0075522 IRES-dependent viral translational initiation;GO:0019081 viral translation		Predicted intracellular proteins	Cytosol (Approved); Additional: Nucleoplasm			(M5926)HALLMARK MYC TARGETS V1	0	0	0	0	0	0	0	1	0	0	0	0	0	0	0	0	0	0	1	0	0
23705	CADM1	0	0	0	0	0	0	1	23705	Gene_ID	H. sapiens	23705	H. sapiens	CADM1	cell adhesion molecule 1	GO:0042271 susceptibility to natural killer cell mediated cytotoxicity;GO:0045954 positive regulation of natural killer cell mediated cytotoxicity;GO:0002717 positive regulation of natural killer cell mediated immunity		Predicted intracellular proteins	Cell Junctions (Supported)			(M5949)HALLMARK PEROXISOME; (M5930)HALLMARK EPITHELIAL MESENCHYMAL TRANSITION	0	0	0	1	0	0	0	0	0	0	0	0	0	0	0	0	0	0	0	1	0
5179	PENK	0	0	1	0	0	0	0	5179	Gene_ID	H. sapiens	5179	H. sapiens	PENK	proenkephalin	GO:0051867 general adaptation syndrome, behavioral process;GO:0099538 synaptic signaling via neuropeptide;GO:0051866 general adaptation syndrome		Transporters:Transporter channels and pores; Predicted secreted proteins			(M167)PID AP1 PATHWAY	(M5947)HALLMARK IL2 STAT5 SIGNALING	0	0	0	0	0	0	0	0	1	0	0	0	0	0	0	0	0	1	0	1	0
286	ANK1	0	0	0	0	1	0	0	286	Gene_ID	H. sapiens	286	H. sapiens	ANK1	ankyrin 1	GO:0035090 maintenance of apical/basal cell polarity;GO:0045199 maintenance of epithelial cell apical/basal polarity;GO:0030011 maintenance of cell polarity		Potential drug targets; Transporters:Accessory Factors Involved in Transport; Predicted intracellular proteins; Disease related genes				(M5945)HALLMARK HEME METABOLISM	1	1	0	0	0	0	1	0	0	1	0	0	0	0	0	0	0	0	0	0	0
6855	SYP	0	0	1	0	0	0	0	6855	Gene_ID	H. sapiens	6855	H. sapiens	SYP	synaptophysin	GO:2000474 regulation of opioid receptor signaling pathway;GO:0048499 synaptic vesicle membrane organization;GO:0038003 opioid receptor signaling pathway		Transporters; Disease related genes; Potential drug targets					0	0	1	0	0	0	0	0	1	0	1	0	1	0	0	0	0	0	0	0	0
55276	PGM2	1	0	0	0	0	0	0	55276	Gene_ID	H. sapiens	55276	H. sapiens	PGM2	phosphoglucomutase 2	GO:0019388 galactose catabolic process;GO:0006012 galactose metabolic process;GO:0006098 pentose-phosphate shunt		Enzymes; Predicted intracellular proteins; ENZYME proteins:Isomerase	Intermediate filaments (Approved)			(M5891)HALLMARK HYPOXIA; (M5937)HALLMARK GLYCOLYSIS	0	0	1	0	0	0	0	0	0	0	0	1	0	0	0	0	0	0	0	0	0
4666	NACA	1	0	0	0	0	0	0	4666	Gene_ID	H. sapiens	4666	H. sapiens	NACA	nascent polypeptide associated complex subunit alpha	GO:0006612 protein targeting to membrane;GO:0090150 establishment of protein localization to membrane;GO:0006605 protein targeting		Predicted intracellular proteins	Cytosol (Approved)		(M71)PID ILK PATHWAY		0	1	0	0	0	0	0	1	0	0	0	0	0	0	0	0	0	0	0	0	0
6223	RPS19	0	1	0	0	0	0	0	6223	Gene_ID	H. sapiens	6223	H. sapiens	RPS19	ribosomal protein S19	GO:0060265 positive regulation of respiratory burst involved in inflammatory response;GO:0060266 negative regulation of respiratory burst involved in inflammatory response;GO:0060268 negative regulation of respiratory burst		Ribosomal proteins; Predicted intracellular proteins; Disease related genes	Nucleoplasm (Supported)	Artenimol		(M5950)HALLMARK ALLOGRAFT REJECTION	1	1	0	0	1	0	0	1	0	0	0	0	0	1	0	0	0	0	1	1	0
83787	ARMC10	0	0	0	0	1	0	0	83787	Gene_ID	H. sapiens	83787	H. sapiens	ARMC10	armadillo repeat containing 10	GO:1902254 negative regulation of intrinsic apoptotic signaling pathway by p53 class mediator;GO:1902253 regulation of intrinsic apoptotic signaling pathway by p53 class mediator;GO:1901797 negative regulation of signal transduction by p53 class mediator		Predicted intracellular proteins	Mitochondria (Enhanced)				0	0	0	0	0	0	0	0	0	0	0	0	0	0	0	0	0	0	0	0	0
231	AKR1B1	0	0	0	0	1	0	0	231	Gene_ID	H. sapiens	231	H. sapiens	AKR1B1	aldo-keto reductase family 1 member B	GO:0006061 sorbitol biosynthetic process;GO:0019406 hexitol biosynthetic process;GO:0006060 sorbitol metabolic process		Enzymes; Predicted intracellular proteins; ENZYME proteins:Oxidoreductases; Cancer-related genes:Candidate cancer biomarkers	Cytosol (Supported); Additional: Nucleoplasm	Glutathione; NADH; Sulindac; Inhibitor Idd 384; alpha-D-glucose 6-phosphate; Alrestatin; Fidarestat; (S,R)-fidarestat; Zenarestat; Tolrestat; N-Acetylalanine; Sorbinil; IDD552; Cacodylic acid; Nicotinamide adenine dinucleotide phosphate; Citric acid; Ranirestat; Pimagedine; QR-333; Exisulind; (2-{[(4-BROMO-2-FLUOROBENZYL)AMINO]CARBONYL}-5-CHLOROPHENOXY)ACETIC ACID; (5-CHLORO-2-{[(3-NITROBENZYL)AM…			0	0	0	0	0	0	0	0	0	0	0	0	0	0	1	0	0	1	0	1	0
7812	CSDE1	1	0	0	0	0	0	0	7812	Gene_ID	H. sapiens	7812	H. sapiens	CSDE1	cold shock domain containing E1	GO:0070966 nuclear-transcribed mRNA catabolic process, no-go decay;GO:0075522 IRES-dependent viral translational initiation;GO:0019081 viral translation		Predicted intracellular proteins; Cancer-related genes:Mutational cancer driver genes	Cytosol;Plasma membrane (Enhanced)		(M254)PID MYC REPRESS PATHWAY		1	0	0	0	0	0	0	1	0	0	0	0	0	0	0	0	0	0	1	0	0
55275	VPS53	0	0	0	0	1	0	0	55275	Gene_ID	H. sapiens	55275	H. sapiens	VPS53	VPS53 subunit of GARP complex	GO:0032456 endocytic recycling;GO:0042147 retrograde transport, endosome to Golgi;GO:0007041 lysosomal transport		Predicted intracellular proteins; Disease related genes	Golgi apparatus;Vesicles (Supported); Additional: Cytosol				0	0	0	0	0	0	1	0	0	0	0	0	0	0	0	0	0	0	0	0	0
7447	VSNL1	0	0	0	0	0	0	1	7447	Gene_ID	H. sapiens	7447	H. sapiens	VSNL1	visinin like 1	GO:0035774 positive regulation of insulin secretion involved in cellular response to glucose stimulus;GO:0046676 negative regulation of insulin secretion;GO:0090278 negative regulation of peptide hormone secretion		Predicted intracellular proteins	Cytosol (Approved)				0	0	0	0	0	0	0	0	0	0	1	0	0	0	0	0	0	0	0	0	0
1933	EEF1B2	0	0	0	0	0	0	1	1933	Gene_ID	H. sapiens	1933	H. sapiens	EEF1B2	eukaryotic translation elongation factor 1 beta 2	GO:0006414 translational elongation;GO:0006412 translation;GO:0043043 peptide biosynthetic process		Predicted intracellular proteins	Cytosol;Nucleoli fibrillar center (Approved)			(M5926)HALLMARK MYC TARGETS V1	0	0	0	0	0	0	0	0	0	0	0	0	0	0	0	0	0	0	1	0	0
637	BID	0	0	0	0	0	0	1	637	Gene_ID	H. sapiens	637	H. sapiens	BID	BH3 interacting domain death agonist	GO:2000271 positive regulation of fibroblast apoptotic process;GO:0010918 positive regulation of mitochondrial membrane potential;GO:0097284 hepatocyte apoptotic process		Predicted intracellular proteins	Cytosol (Supported)		(M13096)SA PROGRAMMED CELL DEATH; (M84)PID ATM PATHWAY; (M197)PID HIV NEF PATHWAY	(M5941)HALLMARK UV RESPONSE UP; (M5902)HALLMARK APOPTOSIS	0	1	0	0	0	0	0	1	0	1	0	0	0	0	0	0	0	0	0	1	0
84293	FAM213A	1	0	0	0	0	0	0	84293	Gene_ID	H. sapiens	84293	H. sapiens	PRXL2A	peroxiredoxin like 2A	GO:0045670 regulation of osteoclast differentiation;GO:0030316 osteoclast differentiation;GO:0098869 cellular oxidant detoxification		Predicted intracellular proteins					0	0	0	0	0	0	0	0	0	0	0	0	0	0	0	0	0	0	0	0	0
5066	PAM	0	0	0	0	0	0	1	5066	Gene_ID	H. sapiens	5066	H. sapiens	PAM	peptidylglycine alpha-amidating monooxygenase	GO:0018032 protein amidation;GO:0062112 fatty acid primary amide biosynthetic process;GO:0062126 fatty acid primary amide metabolic process		Predicted intracellular proteins; ENZYME proteins:Lyases; Enzymes; ENZYME proteins:Oxidoreductases; Predicted secreted proteins	Cytosol;Golgi apparatus (Approved)	Ascorbic acid; N-Alpha-Acetyl-3,5-Diiodotyrosylglycine; N-alpha-Acetyl-3,5-diiodotyrosyl-D-threonine		(M5910)HALLMARK PROTEIN SECRETION; (M5891)HALLMARK HYPOXIA; (M5937)HALLMARK GLYCOLYSIS	0	0	0	0	0	0	0	0	0	1	0	0	0	0	1	0	0	1	0	1	0
2934	GSN	1	0	0	0	0	0	0	2934	Gene_ID	H. sapiens	2934	H. sapiens	GSN	gelsolin	GO:0044858 plasma membrane raft polarization;GO:1903906 regulation of plasma membrane raft polarization;GO:0044855 plasma membrane raft distribution		Disease related genes; Predicted intracellular proteins; Cancer-related genes:Candidate cancer biomarkers; Predicted secreted proteins	Actin filaments (Supported)	Zinc; Latrunculin A; Copper; Zinc acetate	(M63)PID AVB3 OPN PATHWAY; (M266)PID NCADHERIN PATHWAY; (M127)PID ERBB1 RECEPTOR PROXIMAL PATHWAY	(M5946)HALLMARK COAGULATION; (M5902)HALLMARK APOPTOSIS; (M5893)HALLMARK MITOTIC SPINDLE	0	1	1	0	0	0	0	0	0	1	1	0	0	0	1	0	0	1	0	1	0
2950	GSTP1	0	0	0	0	0	0	1	2950	Gene_ID	H. sapiens	2950	H. sapiens	GSTP1	glutathione S-transferase pi 1	GO:0035732 nitric oxide storage;GO:0071460 cellular response to cell-matrix adhesion;GO:0033484 nitric oxide homeostasis		Enzymes; Predicted intracellular proteins; ENZYME proteins:Transferases; Cancer-related genes:Candidate cancer biomarkers	Cytosol;Mitochondria (Supported)	Glutathione; Troglitazone; Clozapine; Etacrynic acid; Clomipramine; (9R,10R)-9-(S-glutathionyl)-10-hydroxy-9,10-dihydrophenanthrene; S-Hydroxycysteine; Cibacron Blue; Glutathione sulfonic acid; Deoxycholic acid; S-(4-nitrobenzyl)glutathione; 2-(N-morpholino)ethanesulfonic acid; S-Hexylglutathione; Carbocisteine; Canfosfamide; Ezatiostat; Exisulind; S-NONYL-CYSTEINE; S-(4-BROMOBENZYL)CYSTEINE; Cur…			1	0	1	0	1	0	0	0	0	0	0	0	0	0	0	0	0	0	0	1	0
5300	PIN1	1	0	0	0	0	0	0	5300	Gene_ID	H. sapiens	5300	H. sapiens	PIN1	peptidylprolyl cis/trans isomerase, NIMA-interacting 1	GO:0061051 positive regulation of cell growth involved in cardiac muscle cell development;GO:0061050 regulation of cell growth involved in cardiac muscle cell development;GO:1902430 negative regulation of amyloid-beta formation		Enzymes; Predicted intracellular proteins; ENZYME proteins:Isomerase; Cancer-related genes:Candidate cancer biomarkers	Nucleoplasm (Enhanced); Additional: Cytosol	Beta-(2-Naphthyl)-Alanine; 3,6,9,12,15,18-HEXAOXAICOSANE	(M139)PID MYC PATHWAY; (M17761)ST WNT BETA CATENIN PATHWAY; (M261)PID P53 REGULATION PATHWAY	(M5923)HALLMARK PI3K AKT MTOR SIGNALING	0	0	0	1	0	1	0	0	0	1	0	0	0	0	0	0	0	0	1	1	0
3983	ABLIM1	1	0	0	0	0	0	0	3983	Gene_ID	H. sapiens	3983	H. sapiens	ABLIM1	actin binding LIM protein 1	GO:0030032 lamellipodium assembly;GO:0097581 lamellipodium organization;GO:0007601 visual perception		Predicted intracellular proteins	Cytosol (Supported)			(M5906)HALLMARK ESTROGEN RESPONSE EARLY; (M5909)HALLMARK MYOGENESIS	1	0	0	0	0	0	0	0	0	0	0	0	0	0	0	0	0	0	0	0	0
259217	HSPA12A	0	0	0	0	1	0	0	259217	Gene_ID	H. sapiens	259217	H. sapiens	HSPA12A	heat shock protein family A (Hsp70) member 12A			Predicted intracellular proteins	Cytosol;Golgi apparatus (Approved)				1	0	0	0	0	0	0	0	0	0	0	0	0	0	0	0	0	0	0	0	0
291	SLC25A4	0	0	0	0	0	0	1	291	Gene_ID	H. sapiens	291	H. sapiens	SLC25A4	solute carrier family 25 member 4	GO:0015853 adenine transport;GO:0140021 mitochondrial ADP transmembrane transport;GO:1990544 mitochondrial ATP transmembrane transport		Transporters:Electrochemical Potential-driven transporters; FDA approved drug targets:Small molecule drugs; Disease related genes	Mitochondria (Supported)	ATP; Clodronic acid; Etidronic acid; [3-(Dodecanoylamino)Propyl](Hydroxy)Dimethylammonium; Carboxyatractyloside; Tetrastearoyl cardiolipin; Di-Stearoyl-3-Sn-Phosphatidylcholine		(M5949)HALLMARK PEROXISOME; (M5941)HALLMARK UV RESPONSE UP; (M5936)HALLMARK OXIDATIVE PHOSPHORYLATION	0	0	0	0	0	0	0	0	0	0	0	0	0	0	0	0	0	0	0	1	0
11051	NUDT21	0	0	0	0	1	0	0	11051	Gene_ID	H. sapiens	11051	H. sapiens	NUDT21	nudix hydrolase 21	GO:0031437 regulation of mRNA cleavage;GO:0031439 positive regulation of mRNA cleavage;GO:2000975 positive regulation of pro-B cell differentiation		Predicted intracellular proteins	Nuclear bodies (Supported); Additional: Centriolar satellite			(M5898)HALLMARK DNA REPAIR; (M5925)HALLMARK E2F TARGETS	1	0	0	0	0	0	0	0	0	0	0	0	0	0	0	0	0	0	0	1	0
134147	CMBL	1	0	0	0	0	0	0	134147	Gene_ID	H. sapiens	134147	H. sapiens	CMBL	carboxymethylenebutenolidase homolog	GO:0006805 xenobiotic metabolic process;GO:0071466 cellular response to xenobiotic stimulus;GO:0009410 response to xenobiotic stimulus		Predicted intracellular proteins				(M5905)HALLMARK ADIPOGENESIS	0	0	0	0	0	0	0	0	0	0	0	0	0	0	0	0	0	0	0	0	0
23325	KIAA1033	0	0	0	0	0	0	1	23325	Gene_ID	H. sapiens	23325	H. sapiens	WASHC4	WASH complex subunit 4	GO:0007032 endosome organization;GO:0016197 endosomal transport;GO:0016050 vesicle organization		Predicted intracellular proteins; Disease related genes	Nucleoplasm (Enhanced)				0	0	0	0	0	0	0	0	0	0	0	0	0	0	0	0	0	0	0	0	0
3189	HNRNPH3	0	0	0	0	1	0	0	3189	Gene_ID	H. sapiens	3189	H. sapiens	HNRNPH3	heterogeneous nuclear ribonucleoprotein H3	GO:0043484 regulation of RNA splicing;GO:0000377 RNA splicing, via transesterification reactions with bulged adenosine as nucleophile;GO:0000398 mRNA splicing, via spliceosome		Predicted intracellular proteins	Nucleoplasm (Supported)	Copper			0	0	0	0	0	0	0	0	0	0	0	0	0	0	0	0	0	0	0	0	0
7411	VBP1	0	0	0	0	0	0	1	7411	Gene_ID	H. sapiens	7411	H. sapiens	VBP1	VHL binding protein 1	GO:0007021 tubulin complex assembly;GO:1905907 negative regulation of amyloid fibril formation;GO:1905906 regulation of amyloid fibril formation		Predicted intracellular proteins	Cytosol (Supported); Additional: Vesicles			(M5926)HALLMARK MYC TARGETS V1	0	0	0	0	0	0	1	0	0	1	0	0	0	0	0	0	0	0	0	0	0
79366	HMGN5	0	0	0	1	0	0	0	79366	Gene_ID	H. sapiens	79366	H. sapiens	HMGN5	high mobility group nucleosome binding domain 5	GO:0071157 negative regulation of cell cycle arrest;GO:0071156 regulation of cell cycle arrest;GO:0007050 cell cycle arrest		Predicted intracellular proteins	Nucleoplasm (Supported); Additional: Mitochondria				0	0	0	0	0	0	0	0	0	0	0	0	0	0	0	0	0	0	0	0	0
1854	DUT	0	0	0	0	0	0	1	1854	Gene_ID	H. sapiens	1854	H. sapiens	DUT	deoxyuridine triphosphatase	GO:0046080 dUTP metabolic process;GO:0046081 dUTP catabolic process;GO:0006226 dUMP biosynthetic process		Enzymes; Predicted intracellular proteins; ENZYME proteins:Hydrolases	Nucleoplasm (Supported)	Deoxyuridine-5'-Diphosphate; 1-{(2S,5S)-4-FLUORO-5-[(TRITYLOXY)METHYL]TETRAHYDROFURAN-2-YL}PYRIMIDINE-2,4(1H,3H)-DIONE		(M5898)HALLMARK DNA REPAIR; (M5925)HALLMARK E2F TARGETS; (M5926)HALLMARK MYC TARGETS V1	1	0	0	0	0	0	0	0	0	1	0	0	0	0	0	1	0	0	0	0	0
133121	ENPP6	0	0	0	0	0	0	1	133121	Gene_ID	H. sapiens	133121	H. sapiens	ENPP6	ectonucleotide pyrophosphatase/phosphodiesterase 6	GO:0019695 choline metabolic process;GO:0097164 ammonium ion metabolic process;GO:0046475 glycerophospholipid catabolic process		Enzymes; Predicted intracellular proteins; ENZYME proteins:Hydrolases	Golgi apparatus (Approved)				0	0	0	0	0	0	0	0	0	0	0	0	0	0	0	0	0	0	0	0	0
23446	SLC44A1	0	0	0	0	1	0	0	23446	Gene_ID	H. sapiens	23446	H. sapiens	SLC44A1	solute carrier family 44 member 1	GO:0042426 choline catabolic process;GO:0015871 choline transport;GO:0019695 choline metabolic process		Transporters:Electrochemical Potential-driven transporters; CD markers	Mitochondria (Supported); Additional: Nucleoplasm				1	0	0	0	0	0	0	0	0	0	0	0	0	0	0	1	0	0	0	1	0
9775	EIF4A3	0	0	0	0	1	0	0	9775	Gene_ID	H. sapiens	9775	H. sapiens	EIF4A3	eukaryotic translation initiation factor 4A3	GO:0072714 response to selenite ion;GO:0072715 cellular response to selenite ion;GO:1904570 negative regulation of selenocysteine incorporation		Predicted intracellular proteins; Transporters:Primary Active Transporters; Potential drug targets; ENZYME proteins:Hydrolases; Enzymes; Disease related genes	Nucleoplasm (Supported)			(M5922)HALLMARK UNFOLDED PROTEIN RESPONSE	1	0	0	0	0	0	0	0	1	0	0	0	0	0	0	0	0	1	1	1	0
146330	FBXL16	0	0	0	0	1	0	0	146330	Gene_ID	H. sapiens	146330	H. sapiens	FBXL16	F-box and leucine rich repeat protein 16	GO:0031146 SCF-dependent proteasomal ubiquitin-dependent protein catabolic process;GO:0000209 protein polyubiquitination;GO:0043687 post-translational protein modification		Predicted intracellular proteins					0	0	0	0	0	0	0	0	0	0	0	0	0	0	0	0	0	0	0	1	0
2944	GSTM1	1	0	0	0	0	0	0	2944	Gene_ID	H. sapiens	2944	H. sapiens	GSTM1	glutathione S-transferase mu 1	GO:0018916 nitrobenzene metabolic process;GO:0051410 detoxification of nitrogen compound;GO:0070458 cellular detoxification of nitrogen compound		Enzymes; Predicted intracellular proteins; ENZYME proteins:Transferases; Cancer-related genes:Candidate cancer biomarkers	Cytosol (Approved); Additional: Cytokinetic bridge	Glutathione; Chloroquine; (9R,10R)-9-(S-glutathionyl)-10-hydroxy-9,10-dihydrophenanthrene; Zinc trihydroxide; S-(2,4-dinitrophenyl)glutathione; 5-fluorotryptophan; (9S,10S)-9-(S-glutathionyl)-10-hydroxy-9,10-dihydrophenanthrene	(M195)PID CMYB PATHWAY	(M5902)HALLMARK APOPTOSIS	0	0	0	0	0	0	0	0	0	0	0	0	0	0	0	0	0	0	0	0	0
11258	DCTN3	1	0	0	0	0	0	0	11258	Gene_ID	H. sapiens	11258	H. sapiens	DCTN3	dynactin subunit 3	GO:0097711 ciliary basal body-plasma membrane docking;GO:0061640 cytoskeleton-dependent cytokinesis;GO:0019886 antigen processing and presentation of exogenous peptide antigen via MHC class II		Predicted intracellular proteins	Cytosol (Approved); Additional: Nucleoli				1	0	0	0	0	0	1	0	0	0	0	0	0	0	0	0	0	0	0	1	0
9491	PSMF1	1	0	0	0	0	0	0	9491	Gene_ID	H. sapiens	9491	H. sapiens	PSMF1	proteasome inhibitor subunit 1	GO:1901799 negative regulation of proteasomal protein catabolic process;GO:0006521 regulation of cellular amino acid metabolic process;GO:1903051 negative regulation of proteolysis involved in cellular protein catabolic process		Predicted intracellular proteins	Cytosol (Enhanced)				1	0	0	0	0	0	0	0	0	0	0	1	0	0	0	0	0	0	0	1	0
6164	RPL34	0	0	1	0	0	0	0	6164	Gene_ID	H. sapiens	6164	H. sapiens	RPL34	ribosomal protein L34	GO:0006614 SRP-dependent cotranslational protein targeting to membrane;GO:0006613 cotranslational protein targeting to membrane;GO:0045047 protein targeting to ER		Ribosomal proteins; Predicted intracellular proteins	Cytosol;Endoplasmic reticulum;Nucleoli (Supported)			(M5926)HALLMARK MYC TARGETS V1	1	1	0	0	0	0	0	1	0	0	0	0	0	0	0	0	0	0	1	0	0
5931	RBBP7	0	0	0	0	1	0	0	5931	Gene_ID	H. sapiens	5931	H. sapiens	RBBP7	RB binding protein 7, chromatin remodeling factor	GO:0010286 heat acclimation;GO:0070370 cellular heat acclimation;GO:0070317 negative regulation of G0 to G1 transition		Predicted intracellular proteins	Nucleoplasm (Enhanced)		(M219)PID HEDGEHOG GLI PATHWAY; (M101)PID HDAC CLASSI PATHWAY; (M105)PID TELOMERASE PATHWAY	(M5925)HALLMARK E2F TARGETS	1	0	0	0	0	0	1	0	0	0	0	0	0	0	0	0	0	0	0	1	0
6520	SLC3A2	0	0	0	0	0	0	1	6520	Gene_ID	H. sapiens	6520	H. sapiens	SLC3A2	solute carrier family 3 member 2	GO:0015823 phenylalanine transport;GO:1904273 L-alanine import across plasma membrane;GO:1904557 L-alanine transmembrane transport		CD markers; Transporters:Accessory Factors Involved in Transport; Predicted intracellular proteins; Cancer-related genes:Candidate cancer biomarkers	Plasma membrane (Supported); Additional: Nucleoplasm		(M60)PID NFAT TFPATHWAY	(M5939)HALLMARK P53 PATHWAY	1	0	0	0	0	0	0	0	0	0	0	0	0	0	1	0	0	0	0	0	0
7070	THY1	0	0	0	0	0	0	1	7070	Gene_ID	H. sapiens	7070	H. sapiens	THY1	Thy-1 cell surface antigen	GO:2000298 regulation of Rho-dependent protein serine/threonine kinase activity;GO:0042670 retinal cone cell differentiation;GO:0046549 retinal cone cell development		CD markers; Predicted intracellular proteins	Nucleoplasm (Approved); Additional: Plasma membrane		(M169)PID INTEGRIN2 PATHWAY; (M159)PID AMB2 NEUTROPHILS PATHWAY; (M53)PID INTEGRIN3 PATHWAY	(M5919)HALLMARK HEDGEHOG SIGNALING; (M5916)HALLMARK APICAL SURFACE; (M5915)HALLMARK APICAL JUNCTION	0	1	0	1	1	0	0	0	0	1	0	0	0	1	0	0	0	0	0	0	0
8895	CPNE3	1	0	0	0	0	0	0	8895	Gene_ID	H. sapiens	8895	H. sapiens	CPNE3	copine 3	GO:0038128 ERBB2 signaling pathway;GO:0071277 cellular response to calcium ion;GO:0051592 response to calcium ion		Predicted intracellular proteins	Cytosol;Nucleoplasm (Supported); Additional: Mitochondria;Nucleoli				0	0	1	0	0	0	0	0	0	0	0	0	0	0	0	1	0	1	0	0	0
54187	NANS	1	0	0	0	0	0	0	54187	Gene_ID	H. sapiens	54187	H. sapiens	NANS	N-acetylneuraminate synthase	GO:0006055 CMP-N-acetylneuraminate biosynthetic process;GO:0046381 CMP-N-acetylneuraminate metabolic process;GO:0009226 nucleotide-sugar biosynthetic process		Predicted intracellular proteins; Potential drug targets; Enzymes; Disease related genes; ENZYME proteins:Transferases	Nucleoplasm (Enhanced)				0	0	0	0	0	0	1	0	0	0	0	0	0	0	0	1	0	0	0	0	0
6187	RPS2	0	0	1	0	0	0	0	6187	Gene_ID	H. sapiens	6187	H. sapiens	RPS2	ribosomal protein S2	GO:0051443 positive regulation of ubiquitin-protein transferase activity;GO:0051438 regulation of ubiquitin-protein transferase activity;GO:0006614 SRP-dependent cotranslational protein targeting to membrane		Cancer-related genes:Mutated cancer genes; Predicted intracellular proteins; Ribosomal proteins	Cytosol;Endoplasmic reticulum (Approved)	Copper		(M5926)HALLMARK MYC TARGETS V1	1	1	0	0	0	0	0	1	0	0	0	0	0	0	0	0	0	0	1	0	0
3796	KIF2A	0	0	0	0	1	0	0	3796	Gene_ID	H. sapiens	3796	H. sapiens	KIF2A	kinesin family member 2A	GO:0007019 microtubule depolymerization;GO:0090307 mitotic spindle assembly;GO:0006890 retrograde vesicle-mediated transport, Golgi to endoplasmic reticulum		Disease related genes; Predicted intracellular proteins; Cancer-related genes:Candidate cancer biomarkers	Centrosome;Nucleoli;Nucleoplasm (Enhanced)		(M129)PID PLK1 PATHWAY	(M5921)HALLMARK COMPLEMENT; (M5937)HALLMARK GLYCOLYSIS	0	0	0	0	0	1	1	0	0	1	0	0	0	0	1	0	0	0	0	1	0
1997	EFTUD1	0	1	0	0	0	0	0	1997	Gene_ID	H. sapiens	1997	H. sapiens	ELF1	E74 like ETS transcription factor 1	GO:0050855 regulation of B cell receptor signaling pathway;GO:0050854 regulation of antigen receptor-mediated signaling pathway;GO:0050853 B cell receptor signaling pathway		Transcription factors:Helix-turn-helix domains; Predicted intracellular proteins	Nucleoplasm (Supported)		(M234)PID IL2 STAT5 PATHWAY; (M92)PID ANGIOPOIETIN RECEPTOR PATHWAY; (M279)PID RB 1PATHWAY	(M5911)HALLMARK INTERFERON ALPHA RESPONSE; (M5906)HALLMARK ESTROGEN RESPONSE EARLY	0	0	0	0	0	0	0	0	0	0	0	0	0	0	0	0	0	0	0	0	0
22795	NID2	0	0	0	0	1	0	0	22795	Gene_ID	H. sapiens	22795	H. sapiens	NID2	nidogen 2	GO:0071711 basement membrane organization;GO:0007160 cell-matrix adhesion;GO:0031589 cell-substrate adhesion		Predicted intracellular proteins; Predicted secreted proteins	Plasma membrane (Enhanced)		(M5887)NABA BASEMENT MEMBRANES; (M3008)NABA ECM GLYCOPROTEINS; (M5884)NABA CORE MATRISOME	(M5930)HALLMARK EPITHELIAL MESENCHYMAL TRANSITION	0	0	0	0	0	0	0	0	0	0	0	0	0	0	0	0	0	0	0	0	0
10418	SPON1	0	1	0	0	0	0	0	10418	Gene_ID	H. sapiens	10418	H. sapiens	SPON1	spondin 1	GO:0010954 positive regulation of protein processing;GO:1902993 positive regulation of amyloid precursor protein catabolic process;GO:1903319 positive regulation of protein maturation		Predicted secreted proteins	Microtubule ends;Nucleoli (Approved); Additional: Actin filaments;Cytokinetic bridge;Nucleoplasm		(M3008)NABA ECM GLYCOPROTEINS; (M5884)NABA CORE MATRISOME; (M5889)NABA MATRISOME	(M5953)HALLMARK KRAS SIGNALING UP	0	0	0	0	0	0	0	0	0	0	0	0	0	0	0	0	0	0	1	0	0
29796	UQCR10	0	0	0	0	0	0	1	29796	Gene_ID	H. sapiens	29796	H. sapiens	UQCR10	ubiquinol-cytochrome c reductase, complex III subunit X	GO:0006122 mitochondrial electron transport, ubiquinol to cytochrome c;GO:0009060 aerobic respiration;GO:0042775 mitochondrial ATP synthesis coupled electron transport				2-Hexyloxy-6-Hydroxymethyl-Tetrahydro-Pyran-3,4,5-Triol; 6-Hydroxy-5-undecyl-4,7-benzothiazoledione; Azoxystrobin; 5-Heptyl-6-hydroxy-1,3-benzothiazole-4,7-dione; (5S)-3-ANILINO-5-(2,4-DIFLUOROPHENYL)-5-METHYL-1,3-OXAZOLIDINE-2,4-DIONE; (S)-famoxadone; METHYL (2Z)-3-METHOXY-2-{2-[(E)-2-PHENYLVINYL]PHENYL}ACRYLATE; 2-Nonyl-4-quinolinol 1-oxide; Ubiquinone Q2		(M5905)HALLMARK ADIPOGENESIS; (M5936)HALLMARK OXIDATIVE PHOSPHORYLATION	0	0	0	0	0	0	0	0	0	0	0	0	0	0	0	0	0	0	0	0	0
482	ATP1B2	0	0	0	0	1	0	0	482	Gene_ID	H. sapiens	482	H. sapiens	ATP1B2	ATPase Na+/K+ transporting subunit beta 2	GO:0021944 neuronal-glial interaction involved in hindbrain glial-mediated radial cell migration;GO:1903276 regulation of sodium ion export across plasma membrane;GO:1903278 positive regulation of sodium ion export across plasma membrane		Predicted intracellular proteins					0	0	0	0	0	0	0	0	0	0	0	0	0	1	1	0	0	0	0	0	0
3700	ITIH4	0	0	0	0	1	0	0	3700	Gene_ID	H. sapiens	3700	H. sapiens	ITIH4	inter-alpha-trypsin inhibitor heavy chain 4	GO:0030212 hyaluronan metabolic process;GO:0006953 acute-phase response;GO:0002526 acute inflammatory response		Predicted intracellular proteins; Cancer-related genes:Candidate cancer biomarkers; Predicted secreted proteins	Vesicles (Approved)	Zinc; Zinc acetate; Zinc chloride; Zinc sulfate, unspecified form	(M3468)NABA ECM REGULATORS; (M5885)NABA MATRISOME ASSOCIATED; (M5889)NABA MATRISOME	(M5934)HALLMARK XENOBIOTIC METABOLISM	0	0	1	0	0	0	0	0	0	0	0	0	0	0	1	0	0	0	0	0	0
10594	PRPF8	0	0	1	0	0	0	0	10594	Gene_ID	H. sapiens	10594	H. sapiens	PRPF8	pre-mRNA processing factor 8	GO:0000244 spliceosomal tri-snRNP complex assembly;GO:0000387 spliceosomal snRNP assembly;GO:0071222 cellular response to lipopolysaccharide		Predicted intracellular proteins; Cancer-related genes:Mutational cancer driver genes; Disease related genes	Nucleoplasm (Enhanced)				1	0	0	0	0	0	0	0	0	0	0	0	0	0	0	0	0	0	0	1	0
5516	PPP2CB	0	0	0	0	1	0	0	5516	Gene_ID	H. sapiens	5516	H. sapiens	PPP2CB	protein phosphatase 2 catalytic subunit beta	GO:1904528 positive regulation of microtubule binding;GO:1904526 regulation of microtubule binding;GO:0070262 peptidyl-serine dephosphorylation		Enzymes; Predicted intracellular proteins; ENZYME proteins:Hydrolases	Nucleoplasm (Supported)	Vitamin E	(M286)PID TGFBR PATHWAY	(M5921)HALLMARK COMPLEMENT; (M5937)HALLMARK GLYCOLYSIS	0	0	0	0	0	1	1	0	0	0	0	0	0	0	1	0	0	1	0	1	0
10189	ALYREF	0	0	0	0	0	1	0	10189	Gene_ID	H. sapiens	10189	H. sapiens	ALYREF	Aly/REF export factor	GO:0046784 viral mRNA export from host cell nucleus;GO:0044417 translocation of molecules into host;GO:0032786 positive regulation of DNA-templated transcription, elongation		Predicted intracellular proteins	Nuclear speckles (Enhanced)			(M5898)HALLMARK DNA REPAIR	1	0	0	0	0	0	0	0	0	0	0	0	0	0	0	0	0	0	0	0	0
126133	ALDH16A1	0	1	0	0	0	0	0	126133	Gene_ID	H. sapiens	126133	H. sapiens	ALDH16A1	aldehyde dehydrogenase 16 family member A1				Mitochondria (Approved)				0	0	0	0	0	0	0	0	0	0	0	0	0	0	0	0	0	0	0	0	0
5064	PALM	1	0	0	0	0	0	0	5064	Gene_ID	H. sapiens	5064	H. sapiens	PALM	paralemmin	GO:0060160 negative regulation of dopamine receptor signaling pathway;GO:0060159 regulation of dopamine receptor signaling pathway;GO:0071257 cellular response to electrical stimulus		Predicted intracellular proteins	Nucleoplasm;Plasma membrane (Enhanced)				0	1	0	1	0	0	0	0	0	1	0	0	0	1	0	0	0	0	0	0	0
6726	SRP9	0	0	0	0	0	0	1	6726	Gene_ID	H. sapiens	6726	H. sapiens	SRP9	signal recognition particle 9	GO:0045900 negative regulation of translational elongation;GO:0006448 regulation of translational elongation;GO:0006614 SRP-dependent cotranslational protein targeting to membrane		Predicted intracellular proteins; Transporters:Primary Active Transporters			(M182)PID IL3 PATHWAY	(M5957)HALLMARK PANCREAS BETA CELLS	0	1	0	0	0	0	0	1	0	0	0	0	0	0	0	0	0	0	1	0	0
81855	SFXN3	1	0	0	0	0	0	0	81855	Gene_ID	H. sapiens	81855	H. sapiens	SFXN3	sideroflexin 3	GO:0140300 serine import into mitochondrion;GO:0032329 serine transport;GO:0006730 one-carbon metabolic process			Mitochondria (Enhanced)		(M254)PID MYC REPRESS PATHWAY		0	0	0	0	0	0	0	0	0	0	0	0	0	0	0	0	0	0	0	0	0
51062	ATL1	0	0	0	0	1	0	0	51062	Gene_ID	H. sapiens	51062	H. sapiens	ATL1	atlastin GTPase 1	GO:1990809 endoplasmic reticulum tubular network membrane organization;GO:0071786 endoplasmic reticulum tubular network organization;GO:0007029 endoplasmic reticulum organization		Predicted intracellular proteins; Disease related genes					0	0	0	0	1	0	0	0	0	0	0	0	0	0	0	0	0	0	0	0	0
25932	CLIC4	1	0	0	0	0	0	0	25932	Gene_ID	H. sapiens	25932	H. sapiens	CLIC4	chloride intracellular channel 4	GO:0061299 retina vasculature morphogenesis in camera-type eye;GO:0001886 endothelial cell morphogenesis;GO:0061298 retina vasculature development in camera-type eye		Predicted intracellular proteins; Transporters:Transporter channels and pores	Cytosol (Supported)				0	0	0	0	1	0	0	0	0	1	0	0	0	0	0	0	0	1	0	1	0
84823	LMNB2	1	0	0	0	0	0	0	84823	Gene_ID	H. sapiens	84823	H. sapiens	LMNB2	lamin B2			Predicted intracellular proteins; Disease related genes	Nuclear membrane (Supported)		(M220)PID CASPASE PATHWAY		0	0	0	0	0	0	0	0	0	0	0	0	0	0	0	0	0	0	0	0	0
79784	MYH14	1	0	0	0	0	0	0	79784	Gene_ID	H. sapiens	79784	H. sapiens	MYH14	myosin heavy chain 14	GO:0070584 mitochondrion morphogenesis;GO:0071625 vocalization behavior;GO:0019228 neuronal action potential		Predicted intracellular proteins; Disease related genes	Nucleoplasm (Approved)	(S)-blebbistatin; Mant-Adp; Tetrafluoroaluminate Ion; (3aS)-3a-hydroxy-5-methyl-1-phenyl-1,2,3,3a-tetrahydro-4H-pyrrolo[2,3-b]quinolin-4-one; (3aS)-3a-hydroxy-7-methyl-1-phenyl-1,2,3,3a-tetrahydro-4H-pyrrolo[2,3-b]quinolin-4-one; (3aS)-3a-hydroxy-1-phenyl-1,2,3,3a-tetrahydro-4H-pyrrolo[2,3-b]quinolin-4-one; trifluoro-[hydroxy-[hydroxy-[2-(N-methyl-2-nitro-anilino)ethoxy]phosphoryl]oxy-phosphoryl]…			1	0	0	0	1	1	0	0	0	1	0	0	0	0	0	0	0	0	0	0	0
64746	ACBD3	0	1	0	0	0	0	0	64746	Gene_ID	H. sapiens	64746	H. sapiens	ACBD3	acyl-CoA binding domain containing 3	GO:0006694 steroid biosynthetic process;GO:0008202 steroid metabolic process;GO:0008610 lipid biosynthetic process		Predicted intracellular proteins	Golgi apparatus (Supported)				0	0	0	0	0	0	1	0	0	0	0	0	0	0	0	0	0	0	0	0	0
4200	ME2	0	0	0	0	1	0	0	4200	Gene_ID	H. sapiens	4200	H. sapiens	ME2	malic enzyme 2	GO:1902031 regulation of NADP metabolic process;GO:0006108 malate metabolic process;GO:0006099 tricarboxylic acid cycle		Enzymes; Predicted intracellular proteins; ENZYME proteins:Oxidoreductases	Mitochondria (Supported)	NADH; Fumaric Acid; D-Malic acid; Mesoxalic acid; Tartronate		(M5937)HALLMARK GLYCOLYSIS	0	0	0	0	0	0	0	0	0	0	0	0	0	0	0	0	0	0	0	0	0
25828	TXN2	1	0	0	0	0	0	0	25828	Gene_ID	H. sapiens	25828	H. sapiens	TXN2	thioredoxin 2	GO:0000098 sulfur amino acid catabolic process;GO:0006662 glycerol ether metabolic process;GO:0018904 ether metabolic process		Predicted intracellular proteins; Disease related genes	Mitochondria (Enhanced)				1	0	0	0	0	0	0	0	0	0	0	1	0	0	1	0	0	0	0	1	0
493856	CISD2	0	0	0	0	1	0	0	493856	Gene_ID	H. sapiens	493856	H. sapiens	CISD2	CDGSH iron sulfur domain 2	GO:0010259 multicellular organism aging;GO:0000422 autophagy of mitochondrion;GO:0061726 mitochondrion disassembly		Disease related genes	Endoplasmic reticulum (Supported)				0	0	0	0	0	0	0	0	0	1	0	0	0	0	0	0	0	0	0	0	0
8883	NAE1	1	0	0	0	0	0	0	8883	Gene_ID	H. sapiens	8883	H. sapiens	NAE1	NEDD8 activating enzyme E1 subunit 1	GO:0033314 mitotic DNA replication checkpoint;GO:0000076 DNA replication checkpoint;GO:0045116 protein neddylation		Predicted intracellular proteins	Nucleoplasm (Approved); Additional: Centrosome;Microtubules	ATP			0	0	0	0	0	0	0	0	0	0	0	0	0	0	0	0	0	0	0	1	0
84833	USMG5	0	0	0	0	0	0	1	84833	Gene_ID	H. sapiens	84833	H. sapiens	ATP5MK	ATP synthase membrane subunit k				Mitochondria (Supported)				0	0	0	0	0	0	0	0	0	0	0	0	0	0	0	0	0	0	0	0	0
3178	HNRNPA1	1	0	0	0	0	0	0	3178	Gene_ID	H. sapiens	3178	H. sapiens	HNRNPA1	heterogeneous nuclear ribonucleoprotein A1	GO:1903936 cellular response to sodium arsenite;GO:1903935 response to sodium arsenite;GO:1902075 cellular response to salt		Predicted intracellular proteins; Disease related genes	Nucleoplasm (Enhanced)		(M58)PID AR PATHWAY	(M5926)HALLMARK MYC TARGETS V1	1	0	0	0	0	0	0	1	0	1	0	0	0	0	0	0	0	1	0	0	0
5464	PPA1	0	0	0	0	1	0	0	5464	Gene_ID	H. sapiens	5464	H. sapiens	PPA1	inorganic pyrophosphatase 1	GO:0071344 diphosphate metabolic process;GO:0006418 tRNA aminoacylation for protein translation;GO:0043039 tRNA aminoacylation		Enzymes; Predicted intracellular proteins; ENZYME proteins:Hydrolases	Vesicles (Supported)			(M5924)HALLMARK MTORC1 SIGNALING	0	0	0	0	0	0	0	0	0	0	0	1	0	0	0	0	0	0	1	0	0
25948	KBTBD2	0	0	0	0	1	0	0	25948	Gene_ID	H. sapiens	25948	H. sapiens	KBTBD2	kelch repeat and BTB domain containing 2	GO:0014065 phosphatidylinositol 3-kinase signaling;GO:0048015 phosphatidylinositol-mediated signaling;GO:0048017 inositol lipid-mediated signaling		Predicted intracellular proteins	Nucleoli fibrillar center;Nucleoplasm (Approved)				0	0	0	0	0	0	0	0	0	0	0	0	0	0	0	0	0	0	0	0	0
100423062	IGLL5	0	0	0	1	0	0	0	100423062	Gene_ID	H. sapiens	100423062	H. sapiens	IGLL5	immunoglobulin lambda like polypeptide 5	GO:0006910 phagocytosis, recognition;GO:0006911 phagocytosis, engulfment;GO:0050853 B cell receptor signaling pathway		Predicted intracellular proteins; Predicted secreted proteins					0	0	0	0	0	0	0	0	0	0	1	0	0	0	0	0	0	0	0	0	0
7143	TNR	0	0	0	0	0	0	1	7143	Gene_ID	H. sapiens	7143	H. sapiens	TNR	tenascin R	GO:0048688 negative regulation of sprouting of injured axon;GO:0048692 negative regulation of axon extension involved in regeneration;GO:0048686 regulation of sprouting of injured axon		Predicted intracellular proteins; Predicted secreted proteins			(M3008)NABA ECM GLYCOPROTEINS; (M5884)NABA CORE MATRISOME; (M5889)NABA MATRISOME		0	0	0	1	1	0	0	0	1	1	0	0	0	1	1	0	0	0	0	0	0
10590	SCGN	0	0	0	0	1	0	0	10590	Gene_ID	H. sapiens	10590	H. sapiens	SCGN	secretagogin, EF-hand calcium binding protein	GO:0099509 regulation of presynaptic cytosolic calcium ion concentration;GO:0070050 neuron cellular homeostasis;GO:1900271 regulation of long-term synaptic potentiation		Predicted intracellular proteins	Cytosol (Supported)			(M5957)HALLMARK PANCREAS BETA CELLS	0	0	0	0	0	0	0	0	1	0	0	0	0	0	0	0	0	0	0	0	0
10096	ACTR3	1	0	0	0	0	0	0	10096	Gene_ID	H. sapiens	10096	H. sapiens	ACTR3	actin related protein 3	GO:0016344 meiotic chromosome movement towards spindle pole;GO:0051305 chromosome movement towards spindle pole;GO:0070358 actin polymerization-dependent cell motility		Predicted intracellular proteins		N-[2-(2-methyl-1H-indol-3-yl)ethyl]thiophene-2-carboxamide; (2S)-2-(3-bromophenyl)-3-(5-chloro-2-hydroxyphenyl)-1,3-thiazolidin-4-one	(M16801)SIG REGULATION OF THE ACTIN CYTOSKELETON BY RHO GTPASES; (M5193)SIG CHEMOTAXIS; (M278)PID RAC1 PATHWAY	(M5923)HALLMARK PI3K AKT MTOR SIGNALING; (M5924)HALLMARK MTORC1 SIGNALING	1	0	0	0	0	1	1	0	0	1	0	0	0	1	0	0	0	0	0	1	0
400	ARL1	0	0	0	0	0	0	1	400	Gene_ID	H. sapiens	400	H. sapiens	ARL1	ADP ribosylation factor like GTPase 1	GO:0031584 activation of phospholipase D activity;GO:0009404 toxin metabolic process;GO:0034067 protein localization to Golgi apparatus		Predicted intracellular proteins	Golgi apparatus (Supported)	Guanosine-5'-Diphosphate			0	0	0	0	0	0	1	0	0	0	0	0	0	0	0	0	0	0	0	0	0
6167	RPL37	0	0	1	0	0	0	0	6167	Gene_ID	H. sapiens	6167	H. sapiens	RPL37	ribosomal protein L37	GO:0006614 SRP-dependent cotranslational protein targeting to membrane;GO:0006613 cotranslational protein targeting to membrane;GO:0045047 protein targeting to ER		Ribosomal proteins; Predicted intracellular proteins		(S)-3-phenyllactic acid; PUROMYCIN AMINONUCLEOSIDE-5'-MONOPHOSPHATE; Virginiamycin S1; Anisomycin; Puromycin			1	1	0	0	0	0	0	1	0	0	0	0	0	0	0	0	0	0	1	0	0
9829	DNAJC6	0	0	0	0	1	0	0	9829	Gene_ID	H. sapiens	9829	H. sapiens	DNAJC6	DnaJ heat shock protein family (Hsp40) member C6	GO:0016191 synaptic vesicle uncoating;GO:0072318 clathrin coat disassembly;GO:0072319 vesicle uncoating		Predicted intracellular proteins; Potential drug targets; ENZYME proteins:Hydrolases; Enzymes; Disease related genes	Cytosol (Approved); Additional: Nucleoplasm;Plasma membrane				0	0	0	0	0	0	1	0	0	1	1	0	0	0	0	0	0	0	0	0	0
2017	CTTN	1	0	0	0	0	0	0	2017	Gene_ID	H. sapiens	2017	H. sapiens	CTTN	cortactin	GO:0006930 substrate-dependent cell migration, cell extension;GO:0097062 dendritic spine maintenance;GO:0006929 substrate-dependent cell migration		Predicted intracellular proteins; Cancer-related genes:Mutational cancer driver genes	Cytosol;Plasma membrane (Supported); Additional: Golgi apparatus;Vesicles		(M251)PID SYNDECAN 3 PATHWAY; (M266)PID NCADHERIN PATHWAY; (M156)PID ECADHERIN NASCENT AJ PATHWAY	(M5893)HALLMARK MITOTIC SPINDLE	0	0	0	1	1	1	1	0	0	1	1	0	0	0	0	0	0	0	0	0	0
57020	C16orf62	0	0	0	0	0	0	1	57020	Gene_ID	H. sapiens	57020	H. sapiens	VPS35L	VPS35 endosomal protein sorting factor like	GO:1990126 retrograde transport, endosome to plasma membrane;GO:0032456 endocytic recycling;GO:0006893 Golgi to plasma membrane transport		Predicted intracellular proteins	Mitochondria (Approved)				0	0	1	0	0	0	1	0	0	0	0	0	0	0	0	0	0	0	0	0	0
2931	GSK3A	0	0	0	1	0	0	0	2931	Gene_ID	H. sapiens	2931	H. sapiens	GSK3A	glycogen synthase kinase 3 alpha	GO:0010904 regulation of UDP-glucose catabolic process;GO:0010905 negative regulation of UDP-glucose catabolic process;GO:0071879 positive regulation of adenylate cyclase-activating adrenergic receptor signaling pathway	CMGC Ser/Thr protein kinase family	Predicted intracellular proteins; Enzymes; Kinases:CMGC Ser/Thr protein kinases; Cancer-related genes:Candidate cancer biomarkers; ENZYME proteins:Transferases	Cytosol (Approved)	Fostamatinib	(M31)PID BETA CATENIN DEG PATHWAY; (M90)PID WNT CANONICAL PATHWAY; (M1718)SIG IL4RECEPTOR IN B LYPHOCYTES		1	0	0	0	0	0	0	1	1	1	0	1	0	1	0	1	0	1	1	1	0
793	CALB1	0	0	0	0	1	0	0	793	Gene_ID	H. sapiens	793	H. sapiens	CALB1	calbindin 1	GO:0072027 connecting tubule development;GO:0072286 metanephric connecting tubule development;GO:0072025 distal convoluted tubule development		Predicted intracellular proteins	Vesicles (Approved)				0	0	0	0	0	0	0	0	1	0	0	0	0	0	0	0	0	0	0	0	0
6134	RPL10	0	0	1	0	0	0	0	6134	Gene_ID	H. sapiens	6134	H. sapiens	RPL10	ribosomal protein L10	GO:1990403 embryonic brain development;GO:0000027 ribosomal large subunit assembly;GO:0042255 ribosome assembly		Ribosomal proteins; Predicted intracellular proteins; Cancer-related genes; Disease related genes	Cytosol;Endoplasmic reticulum (Enhanced)	Artenimol			1	1	0	0	0	0	0	1	0	0	0	0	0	0	0	0	0	0	1	0	0
3839	KPNA3	1	0	0	0	0	0	0	3839	Gene_ID	H. sapiens	3839	H. sapiens	KPNA3	karyopherin subunit alpha 3	GO:0075732 viral penetration into host nucleus;GO:0019054 modulation by virus of host cellular process;GO:0006607 NLS-bearing protein import into nucleus		Predicted intracellular proteins; Transporters:Transporter channels and pores	Cytosol;Nucleoplasm (Approved)				0	0	0	0	0	0	0	1	0	0	0	0	0	0	0	0	0	0	0	1	0
8027	STAM	0	0	0	0	1	0	0	8027	Gene_ID	H. sapiens	8027	H. sapiens	STAM	signal transducing adaptor molecule	GO:0043328 protein transport to vacuole involved in ubiquitin-dependent protein catabolic process via the multivesicular body sorting pathway;GO:1903551 regulation of extracellular exosome assembly;GO:0071971 extracellular exosome assembly		Predicted intracellular proteins	Vesicles (Supported)		(M122)PID IL2 1PATHWAY	(M5910)HALLMARK PROTEIN SECRETION	0	0	0	0	0	1	1	1	0	1	1	0	0	0	0	0	1	0	0	1	0
6641	SNTB1	1	0	0	0	0	0	0	6641	Gene_ID	H. sapiens	6641	H. sapiens	SNTB1	syntrophin beta 1	GO:0006936 muscle contraction;GO:0003012 muscle system process;GO:0003008 system process		Predicted intracellular proteins				(M5930)HALLMARK EPITHELIAL MESENCHYMAL TRANSITION	0	0	0	0	0	0	0	0	0	0	0	0	0	0	0	0	0	0	0	0	0
10974	ADIRF	0	0	0	1	0	0	0	10974	Gene_ID	H. sapiens	10974	H. sapiens	ADIRF	adipogenesis regulatory factor	GO:2001023 regulation of response to drug;GO:0072719 cellular response to cisplatin;GO:0072718 response to cisplatin		Predicted intracellular proteins	Cytosol;Nucleoplasm (Supported)				0	0	0	0	0	0	0	0	0	0	0	0	0	0	0	0	0	0	0	0	0
4884	NPTX1	0	0	0	0	0	0	1	4884	Gene_ID	H. sapiens	4884	H. sapiens	NPTX1	neuronal pentraxin 1	GO:0060385 axonogenesis involved in innervation;GO:0098962 regulation of postsynaptic neurotransmitter receptor activity;GO:0060384 innervation		Transporters:Transporter channels and pores; Predicted secreted proteins					0	0	0	0	1	0	0	0	1	0	0	0	0	0	0	0	0	0	0	0	0
7347	UCHL3	0	0	0	0	0	0	1	7347	Gene_ID	H. sapiens	7347	H. sapiens	UCHL3	ubiquitin C-terminal hydrolase L3	GO:0016579 protein deubiquitination;GO:0070646 protein modification by small protein removal;GO:0018215 protein phosphopantetheinylation		Enzymes; Peptidases:Cysteine-type peptidases; Predicted intracellular proteins; ENZYME proteins:Hydrolases	Cytosol;Nucleoplasm (Supported)				0	0	0	0	0	0	0	0	0	0	0	0	0	0	0	0	0	0	0	1	0
7094	TLN1	0	0	0	0	1	0	0	7094	Gene_ID	H. sapiens	7094	H. sapiens	TLN1	talin 1	GO:0033622 integrin activation;GO:0030866 cortical actin cytoskeleton organization;GO:0030865 cortical cytoskeleton organization		Predicted intracellular proteins	Cytosol;Focal adhesion sites (Supported); Additional: Centriolar satellite;Plasma membrane		(M72)PID NECTIN PATHWAY; (M277)PID INTEGRIN A4B1 PATHWAY; (M127)PID ERBB1 RECEPTOR PROXIMAL PATHWAY		1	0	1	1	0	0	0	0	0	1	0	0	0	0	1	0	0	0	0	1	0
8411	EEA1	1	0	0	0	0	0	0	8411	Gene_ID	H. sapiens	8411	H. sapiens	EEA1	early endosome antigen 1	GO:0016189 synaptic vesicle to endosome fusion;GO:0099532 synaptic vesicle endosomal processing;GO:0039694 viral RNA genome replication		Predicted intracellular proteins	Vesicles (Supported)	Inositol 1,3-Bisphosphate			0	0	0	0	0	0	1	0	0	0	1	0	1	0	0	0	1	0	0	0	0
6160	RPL31	0	0	1	0	0	0	0	6160	Gene_ID	H. sapiens	6160	H. sapiens	RPL31	ribosomal protein L31	GO:0002181 cytoplasmic translation;GO:0006614 SRP-dependent cotranslational protein targeting to membrane;GO:0006613 cotranslational protein targeting to membrane		Ribosomal proteins; Predicted intracellular proteins					1	1	0	0	0	0	0	1	0	0	0	0	0	0	0	0	0	0	1	0	0
9135	RABEP1	0	0	0	0	1	0	0	9135	Gene_ID	H. sapiens	9135	H. sapiens	RABEP1	rabaptin, RAB GTPase binding effector protein 1	GO:1903441 protein localization to ciliary membrane;GO:0006893 Golgi to plasma membrane transport;GO:0061512 protein localization to cilium		Predicted intracellular proteins; Cancer-related genes	Vesicles (Supported)			(M5907)HALLMARK ESTROGEN RESPONSE LATE	0	1	0	0	0	0	1	0	0	0	1	0	1	0	0	0	0	0	0	0	0
4493	MT1E	0	0	1	0	0	0	0	4493	Gene_ID	H. sapiens	4493	H. sapiens	MT1E	metallothionein 1E	GO:0010273 detoxification of copper ion;GO:1990169 stress response to copper ion;GO:0061687 detoxification of inorganic compound		Predicted intracellular proteins	Nucleoplasm (Approved)			(M5942)HALLMARK UV RESPONSE DN; (M5891)HALLMARK HYPOXIA	1	0	0	0	0	0	0	0	0	0	0	0	0	0	0	0	0	1	0	0	0
6189	RPS3A	0	0	1	0	0	0	0	6189	Gene_ID	H. sapiens	6189	H. sapiens	RPS3A	ribosomal protein S3A	GO:0006614 SRP-dependent cotranslational protein targeting to membrane;GO:0006613 cotranslational protein targeting to membrane;GO:0045047 protein targeting to ER		Ribosomal proteins; Predicted intracellular proteins	Cytosol;Endoplasmic reticulum;Nucleoli (Enhanced)			(M5950)HALLMARK ALLOGRAFT REJECTION	1	1	0	0	0	0	0	1	0	0	0	0	0	0	0	0	0	0	1	0	0
10910	SUGT1	0	0	0	0	1	0	0	10910	Gene_ID	H. sapiens	10910	H. sapiens	SUGT1	SGT1 homolog, MIS12 kinetochore complex assembly cochaperone	GO:0043946 positive regulation of catalytic activity in other organism involved in symbiotic interaction;GO:0043947 positive regulation by host of symbiont catalytic activity;GO:0052422 modulation by host of symbiont catalytic activity		Predicted intracellular proteins	Cytosol;Nucleoplasm (Approved); Additional: Plasma membrane				0	0	0	0	0	0	0	0	0	0	0	0	0	0	0	0	0	0	0	0	0
2244	FGB	1	0	0	0	0	0	0	2244	Gene_ID	H. sapiens	2244	H. sapiens	FGB	fibrinogen beta chain	GO:0043152 induction of bacterial agglutination;GO:0034116 positive regulation of heterotypic cell-cell adhesion;GO:0044320 cellular response to leptin stimulus		Predicted intracellular proteins; Disease related genes; Cancer-related genes:Candidate cancer biomarkers; FDA approved drug targets:Biotech drugs; Candidate cardiovascular disease genes; Predicted secreted proteins	Endoplasmic reticulum (Enhanced)	Alfimeprase; Thrombin; Prothrombin; Human thrombin; Thrombin alfa; Anti-inhibitor coagulant complex	(M169)PID INTEGRIN2 PATHWAY; (M257)PID EPHRINB REV PATHWAY; (M174)PID UPA UPAR PATHWAY		0	0	1	0	1	0	0	0	0	1	1	0	0	1	1	0	1	1	0	1	0
2561	GABRB2	0	0	1	0	0	0	0	2561	Gene_ID	H. sapiens	2561	H. sapiens	GABRB2	gamma-aminobutyric acid type A receptor subunit beta2	GO:0071420 cellular response to histamine;GO:0034776 response to histamine;GO:1904862 inhibitory synapse assembly		Transporters:Transporter channels and pores; FDA approved drug targets:Small molecule drugs		Carisoprodol; Propofol; Ethanol; Ginkgo biloba; Fludiazepam; Fospropofol			0	0	0	1	0	0	1	0	1	0	0	0	0	0	0	0	0	0	0	0	0
9066	SYT7	0	0	0	0	1	0	0	9066	Gene_ID	H. sapiens	9066	H. sapiens	SYT7	synaptotagmin 7	GO:1990927 calcium ion regulated lysosome exocytosis;GO:0090119 vesicle-mediated cholesterol transport;GO:1990926 short-term synaptic potentiation		Predicted intracellular proteins					0	0	1	0	0	0	1	0	1	0	1	0	1	0	1	0	0	1	0	0	0
22924	MAPRE3	0	0	0	0	1	0	0	22924	Gene_ID	H. sapiens	22924	H. sapiens	MAPRE3	microtubule associated protein RP/EB family member 3	GO:1903031 regulation of microtubule plus-end binding;GO:1903033 positive regulation of microtubule plus-end binding;GO:1904825 protein localization to microtubule plus-end		Predicted intracellular proteins				(M5909)HALLMARK MYOGENESIS	0	0	0	0	0	0	0	0	0	1	0	0	0	0	0	0	0	0	0	0	0
353	APRT	0	0	0	0	0	0	1	353	Gene_ID	H. sapiens	353	H. sapiens	APRT	adenine phosphoribosyltransferase	GO:0044209 AMP salvage;GO:0006168 adenine salvage;GO:0046083 adenine metabolic process		Predicted intracellular proteins; Potential drug targets; Enzymes; Disease related genes; ENZYME proteins:Transferases	Cytosol;Nucleoplasm (Approved)	Adenine; 5-O-phosphono-alpha-D-ribofuranosyl diphosphate; 9-Deazaadenine; Citric acid		(M5898)HALLMARK DNA REPAIR	0	0	1	0	0	0	0	0	0	0	0	0	0	0	1	1	0	0	0	0	0
23043	TNIK	1	0	0	0	0	0	0	23043	Gene_ID	H. sapiens	23043	H. sapiens	TNIK	TRAF2 and NCK interacting kinase	GO:0007256 activation of JNKK activity;GO:0030033 microvillus assembly;GO:0032528 microvillus organization	STE Ser/Thr protein kinase family	Predicted intracellular proteins; Potential drug targets; Kinases:STE Ser/Thr protein kinases; Enzymes; Disease related genes; ENZYME proteins:Transferases	Nucleoplasm (Supported); Additional: Cytosol	Fostamatinib	(M128)PID TNF PATHWAY; (M223)PID BETA CATENIN NUC PATHWAY		1	1	0	0	1	0	0	0	0	1	0	0	0	1	0	0	0	0	0	1	0
142	PARP1	0	0	1	0	0	0	0	142	Gene_ID	H. sapiens	142	H. sapiens	PARP1	poly(ADP-ribose) polymerase 1	GO:0018424 peptidyl-glutamic acid poly-ADP-ribosylation;GO:1903518 positive regulation of single strand break repair;GO:1904762 positive regulation of myofibroblast differentiation		Predicted intracellular proteins; FDA approved drug targets:Small molecule drugs; Enzymes; Cancer-related genes:Candidate cancer biomarkers; ENZYME proteins:Transferases	Nucleoplasm (Enhanced); Additional: Nucleoli	Theophylline; Zinc; Carba-nicotinamide-adenine-dinucleotide; NU1025; Nicotinamide; 2-{3-[4-(4-Fluorophenyl)-3,6-Dihydro-1(2h)-Pyridinyl]Propyl}-8-Methyl-4(3h)-Quinazolinone; 3-Methoxybenzamide; 2-(4-Chlorophenyl)-5-Quinoxalinecarboxamide; 3,4-Dihydro-5-Methyl-Isoquinolinone; 2-(3'-Methoxyphenyl) Benzimidazole-4-Carboxamide; 6-AMINO-BENZO[DE]ISOQUINOLINE-1,3-DIONE; Veliparib; A-620223; 5-FLUORO-1-…	(M7997)SA CASPASE CASCADE; (M7871)ST GRANULE CELL SURVIVAL PATHWAY; (M71)PID ILK PATHWAY		0	0	0	0	0	0	0	1	0	1	0	0	0	0	0	1	0	1	0	1	0
5636	PRPSAP2	1	0	0	0	0	0	0	5636	Gene_ID	H. sapiens	5636	H. sapiens	PRPSAP2	phosphoribosyl pyrophosphate synthetase associated protein 2	GO:0006015 5-phosphoribose 1-diphosphate biosynthetic process;GO:0046391 5-phosphoribose 1-diphosphate metabolic process;GO:0009116 nucleoside metabolic process		Predicted intracellular proteins	Cytosol;Nucleoplasm (Approved)				0	0	0	0	0	0	0	0	0	0	0	0	0	0	0	1	0	0	0	0	0
3842	TNPO1	1	0	0	0	0	0	0	3842	Gene_ID	H. sapiens	3842	H. sapiens	TNPO1	transportin 1	GO:0035735 intraciliary transport involved in cilium assembly;GO:0042073 intraciliary transport;GO:0098840 protein transport along microtubule		Predicted intracellular proteins; Transporters:Transporter channels and pores	Nucleoplasm (Supported); Additional: Cytoplasmic bodies;Cytosol				1	0	0	0	0	0	1	1	0	0	0	0	0	0	0	0	0	0	0	1	0
5701	PSMC2	1	0	0	0	0	0	0	5701	Gene_ID	H. sapiens	5701	H. sapiens	PSMC2	proteasome 26S subunit, ATPase 2	GO:0045899 positive regulation of RNA polymerase II transcription preinitiation complex assembly;GO:0045898 regulation of RNA polymerase II transcription preinitiation complex assembly;GO:0051123 RNA polymerase II preinitiation complex assembly		Predicted intracellular proteins	Cytoplasmic bodies;Cytosol (Supported)			(M5924)HALLMARK MTORC1 SIGNALING	1	0	1	0	0	0	0	0	0	1	0	1	0	0	0	0	0	0	0	1	0
51715	RAB23	0	0	0	0	1	0	0	51715	Gene_ID	H. sapiens	51715	H. sapiens	RAB23	RAB23, member RAS oncogene family	GO:0042308 negative regulation of protein import into nucleus;GO:1904590 negative regulation of protein import;GO:0097094 craniofacial suture morphogenesis		Predicted intracellular proteins; Disease related genes	Cytosol;Plasma membrane (Enhanced)		(M219)PID HEDGEHOG GLI PATHWAY		0	0	0	0	0	0	0	1	0	0	0	0	0	0	0	1	0	0	0	0	0
1984	EIF5A	0	0	0	0	1	0	0	1984	Gene_ID	H. sapiens	1984	H. sapiens	EIF5A	eukaryotic translation initiation factor 5A	GO:0045905 positive regulation of translational termination;GO:0045901 positive regulation of translational elongation;GO:0006449 regulation of translational termination		Transporters:Transporter channels and pores; Predicted intracellular proteins; Cancer-related genes:Candidate cancer biomarkers	Cytosol (Supported); Additional: Nucleoplasm			(M5950)HALLMARK ALLOGRAFT REJECTION	0	0	0	0	0	0	0	0	0	1	0	0	0	0	0	0	0	0	1	0	0
84861	KLHL22	0	0	1	0	0	0	0	84861	Gene_ID	H. sapiens	84861	H. sapiens	KLHL22	kelch like family member 22	GO:0071233 cellular response to leucine;GO:0043201 response to leucine;GO:1904263 positive regulation of TORC1 signaling		Predicted intracellular proteins; Disease related genes	Cytokinetic bridge;Microtubules;Mitotic spindle;Vesicles (Supported)				0	0	0	0	0	0	0	0	0	1	0	0	0	0	0	0	0	0	0	1	0
1983	EIF5	0	0	0	0	1	0	0	1983	Gene_ID	H. sapiens	1983	H. sapiens	EIF5	eukaryotic translation initiation factor 5	GO:0001731 formation of translation preinitiation complex;GO:0001732 formation of cytoplasmic translation initiation complex;GO:0002183 cytoplasmic translational initiation		Predicted intracellular proteins	Cytosol (Enhanced); Additional: Plasma membrane			(M5941)HALLMARK UV RESPONSE UP	0	0	0	0	0	0	0	1	0	0	0	0	0	0	0	0	0	0	1	0	0
23271	CAMSAP2	0	1	0	0	0	0	0	23271	Gene_ID	H. sapiens	23271	H. sapiens	CAMSAP2	calmodulin regulated spectrin associated protein family member 2	GO:1903358 regulation of Golgi organization;GO:0007026 negative regulation of microtubule depolymerization;GO:0031114 regulation of microtubule depolymerization		Predicted intracellular proteins	Microtubule ends (Supported); Additional: Cytosol				0	0	0	0	1	0	0	0	0	1	0	0	0	1	0	0	0	0	0	0	0
6742	SSBP1	1	0	0	0	0	0	0	6742	Gene_ID	H. sapiens	6742	H. sapiens	SSBP1	single stranded DNA binding protein 1	GO:1905464 positive regulation of DNA duplex unwinding;GO:1905776 positive regulation of DNA helicase activity;GO:1905774 regulation of DNA helicase activity		Predicted intracellular proteins	Mitochondria (Supported)			(M5926)HALLMARK MYC TARGETS V1	0	0	0	0	1	0	1	0	0	1	0	0	0	0	0	0	0	0	0	0	0
9868	TOMM70A	1	0	0	0	0	0	0	9868	Gene_ID	H. sapiens	9868	H. sapiens	TOMM70	translocase of outer mitochondrial membrane 70	GO:0045039 protein insertion into mitochondrial inner membrane;GO:0030150 protein import into mitochondrial matrix;GO:0002230 positive regulation of defense response to virus by host			Mitochondria (Enhanced)			(M5926)HALLMARK MYC TARGETS V1; (M5936)HALLMARK OXIDATIVE PHOSPHORYLATION	0	1	0	0	0	0	1	1	0	0	0	0	0	0	0	0	0	0	0	1	0
1192	CLIC1	0	0	0	1	0	0	0	1192	Gene_ID	H. sapiens	1192	H. sapiens	CLIC1	chloride intracellular channel 1	GO:0070527 platelet aggregation;GO:0006749 glutathione metabolic process;GO:0045669 positive regulation of osteoblast differentiation		Transporters:Transporter channels and pores; Predicted intracellular proteins; Cancer-related genes:Candidate cancer biomarkers	Cytosol (Supported)	Copper; Artenimol			0	0	0	0	0	0	0	0	0	0	0	0	0	0	1	0	1	0	0	0	0
10949	HNRNPA0	0	0	0	0	1	0	0	10949	Gene_ID	H. sapiens	10949	H. sapiens	HNRNPA0	heterogeneous nuclear ribonucleoprotein A0	GO:0070935 3'-UTR-mediated mRNA stabilization;GO:0048255 mRNA stabilization;GO:1902373 negative regulation of mRNA catabolic process		Predicted intracellular proteins	Nucleoplasm (Enhanced)				1	0	0	0	0	0	0	0	0	0	0	0	0	0	0	0	0	0	0	0	0
10979	FERMT2	0	0	0	0	1	0	0	10979	Gene_ID	H. sapiens	10979	H. sapiens	FERMT2	FERM domain containing kindlin 2	GO:0035504 regulation of myosin light chain kinase activity;GO:0035505 positive regulation of myosin light chain kinase activity;GO:1902462 positive regulation of mesenchymal stem cell proliferation		Predicted intracellular proteins	Focal adhesion sites (Supported); Additional: Cytosol;Nucleoplasm			(M5930)HALLMARK EPITHELIAL MESENCHYMAL TRANSITION	0	1	0	1	1	1	0	0	0	1	0	0	0	1	1	0	0	0	0	1	0
9167	COX7A2L	0	0	1	0	0	0	0	9167	Gene_ID	H. sapiens	9167	H. sapiens	COX7A2L	cytochrome c oxidase subunit 7A2 like	GO:0097250 mitochondrial respirasome assembly;GO:0006123 mitochondrial electron transport, cytochrome c to oxygen;GO:0019646 aerobic electron transport chain		Predicted intracellular proteins	Mitochondria (Enhanced); Additional: Nucleoli			(M5936)HALLMARK OXIDATIVE PHOSPHORYLATION	1	0	0	0	0	0	0	0	0	0	0	0	0	0	0	0	0	0	0	1	0
203	AK1	0	0	0	0	0	0	1	203	Gene_ID	H. sapiens	203	H. sapiens	AK1	adenylate kinase 1	GO:0006172 ADP biosynthetic process;GO:0009180 purine ribonucleoside diphosphate biosynthetic process;GO:0009136 purine nucleoside diphosphate biosynthetic process		Predicted intracellular proteins; Potential drug targets; Enzymes; Disease related genes; ENZYME proteins:Transferases	Cytosol (Supported)	Bis(Adenosine)-5'-Pentaphosphate		(M5898)HALLMARK DNA REPAIR; (M5909)HALLMARK MYOGENESIS; (M5939)HALLMARK P53 PATHWAY	0	0	0	0	0	0	0	0	0	0	0	0	0	0	0	1	0	0	0	0	0
28992	MACROD1	1	0	0	0	0	0	0	28992	Gene_ID	H. sapiens	28992	H. sapiens	MACROD1	mono-ADP ribosylhydrolase 1	GO:0140291 peptidyl-glutamate ADP-deribosylation;GO:0051725 protein de-ADP-ribosylation;GO:0042278 purine nucleoside metabolic process		Predicted intracellular proteins; Disease related genes	Nucleoplasm (Supported)				0	0	0	0	0	0	0	0	0	0	0	0	0	0	0	1	0	0	0	0	0
2817	GPC1	0	0	0	0	0	0	1	2817	Gene_ID	H. sapiens	2817	H. sapiens	GPC1	glypican 1	GO:0030200 heparan sulfate proteoglycan catabolic process;GO:0030167 proteoglycan catabolic process;GO:2001016 positive regulation of skeletal muscle cell differentiation		Predicted intracellular proteins; Disease related genes	Cytosol;Plasma membrane (Supported)		(M33)PID GLYPICAN 1PATHWAY; (M5880)NABA ECM AFFILIATED; (M5885)NABA MATRISOME ASSOCIATED	(M5891)HALLMARK HYPOXIA; (M5930)HALLMARK EPITHELIAL MESENCHYMAL TRANSITION; (M5937)HALLMARK GLYCOLYSIS	1	1	0	0	1	0	0	0	0	0	0	0	0	0	1	1	1	0	0	0	0
3183	HNRNPC	0	0	0	0	1	0	0	3183	Gene_ID	H. sapiens	3183	H. sapiens	HNRNPC	heterogeneous nuclear ribonucleoprotein C	GO:0032211 negative regulation of telomere maintenance via telomerase;GO:0070935 3'-UTR-mediated mRNA stabilization;GO:1904357 negative regulation of telomere maintenance via telomere lengthening		Predicted intracellular proteins	Nucleoplasm (Enhanced)		(M105)PID TELOMERASE PATHWAY	(M5926)HALLMARK MYC TARGETS V1	1	0	0	0	0	1	0	0	0	1	0	0	0	0	0	0	0	0	0	0	0
9369	NRXN3	0	0	0	0	0	0	1	9369	Gene_ID	H. sapiens	9369	H. sapiens	NRXN3	neurexin 3	GO:0007158 neuron cell-cell adhesion;GO:0071625 vocalization behavior;GO:0035176 social behavior		Predicted intracellular proteins					0	0	0	0	1	0	1	0	0	0	0	0	0	0	0	0	0	0	0	0	0
3250	HPR	0	1	0	0	0	0	0	3250	Gene_ID	H. sapiens	3250	H. sapiens	HPR	haptoglobin-related protein	GO:0031638 zymogen activation;GO:0002526 acute inflammatory response;GO:0016485 protein processing		Enzymes; Peptidases:Serine-type peptidases; Predicted intracellular proteins; Predicted secreted proteins	Vesicles (Approved)	Zinc; Copper; Zinc acetate			0	0	0	0	0	0	1	0	0	0	1	0	0	0	0	0	0	0	0	0	0
55611	OTUB1	1	0	0	0	0	0	0	55611	Gene_ID	H. sapiens	55611	H. sapiens	OTUB1	OTU deubiquitinase, ubiquitin aldehyde binding 1	GO:0033183 negative regulation of histone ubiquitination;GO:1901314 regulation of histone H2A K63-linked ubiquitination;GO:1901315 negative regulation of histone H2A K63-linked ubiquitination		Enzymes; Peptidases:Cysteine-type peptidases; Predicted intracellular proteins; ENZYME proteins:Hydrolases	Cytosol;Nucleoplasm (Approved)				0	0	0	0	0	0	0	0	0	1	0	0	0	0	0	0	0	0	0	1	0
10527	IPO7	0	0	0	0	1	0	0	10527	Gene_ID	H. sapiens	10527	H. sapiens	IPO7	importin 7	GO:0045736 negative regulation of cyclin-dependent protein serine/threonine kinase activity;GO:1904030 negative regulation of cyclin-dependent protein kinase activity;GO:0000079 regulation of cyclin-dependent protein serine/threonine kinase activity		Cancer-related genes:Mutated cancer genes; Predicted intracellular proteins; Transporters:Transporter channels and pores	Cytosol;Nucleoplasm (Supported)			(M5925)HALLMARK E2F TARGETS	0	0	0	0	0	0	0	1	0	0	0	0	0	0	0	0	0	0	0	0	0
4644	MYO5A	1	0	0	0	0	0	0	4644	Gene_ID	H. sapiens	4644	H. sapiens	MYO5A	myosin VA	GO:1903358 regulation of Golgi organization;GO:0030050 vesicle transport along actin filament;GO:0099515 actin filament-based transport		Predicted intracellular proteins; Cancer-related genes; Disease related genes	Centriolar satellite;Focal adhesion sites (Approved)				0	1	0	0	0	0	1	0	0	1	0	0	0	0	0	0	0	0	0	0	0
5138	PDE2A	0	0	0	0	0	0	1	5138	Gene_ID	H. sapiens	5138	H. sapiens	PDE2A	phosphodiesterase 2A	GO:1904613 cellular response to 2,3,7,8-tetrachlorodibenzodioxine;GO:1904612 response to 2,3,7,8-tetrachlorodibenzodioxine;GO:0046069 cGMP catabolic process		Enzymes; Predicted intracellular proteins; ENZYME proteins:Hydrolases; FDA approved drug targets:Small molecule drugs	Cytosol (Supported)	Cyclic GMP; ND7001; Exisulind; 3-isobutyl-1-methyl-7H-xanthine; Tofisopam; Doxofylline			1	0	0	0	0	0	0	0	0	0	0	0	0	0	1	1	0	0	0	1	0
25939	SAMHD1	0	0	0	0	1	0	0	25939	Gene_ID	H. sapiens	25939	H. sapiens	SAMHD1	SAM and HD domain containing deoxynucleoside triphosphate triphosphohydrolase 1	GO:0046061 dATP catabolic process;GO:0110025 DNA strand resection involved in replication fork processing;GO:0006203 dGTP catabolic process		Predicted intracellular proteins; Disease related genes	Nucleoplasm (Supported); Additional: Plasma membrane			(M5913)HALLMARK INTERFERON GAMMA RESPONSE	1	0	0	0	0	0	0	0	0	0	0	0	0	0	0	1	0	0	0	1	0
1666	DECR1	0	0	0	0	1	0	0	1666	Gene_ID	H. sapiens	1666	H. sapiens	DECR1	2,4-dienoyl-CoA reductase 1	GO:0006635 fatty acid beta-oxidation;GO:0120162 positive regulation of cold-induced thermogenesis;GO:0019395 fatty acid oxidation		Predicted intracellular proteins; Potential drug targets; Enzymes; Disease related genes; ENZYME proteins:Oxidoreductases	Mitochondria (Supported); Additional: Cytosol	Nicotinamide adenine dinucleotide phosphate; 6-METHYL-2(PROPANE-1-SULFONYL)-2H-THIENO[3,2-D][1,2,3]DIAZABORININ-1-OL		(M5935)HALLMARK FATTY ACID METABOLISM; (M5905)HALLMARK ADIPOGENESIS; (M5936)HALLMARK OXIDATIVE PHOSPHORYLATION	0	0	0	0	0	0	0	0	0	0	0	1	0	0	0	0	1	0	0	0	0
55118	CRTAC1	0	0	0	0	0	0	1	55118	Gene_ID	H. sapiens	55118	H. sapiens	CRTAC1	cartilage acidic protein 1			Predicted intracellular proteins; Predicted secreted proteins					0	0	0	0	0	0	0	0	0	0	0	0	0	0	0	0	0	0	0	0	0
11313	LYPLA2	1	0	0	0	0	0	0	11313	Gene_ID	H. sapiens	11313	H. sapiens	LYPLA2	lysophospholipase 2	GO:0062232 prostanoid catabolic process;GO:1905344 prostaglandin catabolic process;GO:1901523 icosanoid catabolic process		Predicted intracellular proteins	Cytosol (Uncertain); Additional: Nucleoplasm				1	0	0	0	1	0	1	0	0	0	0	0	0	0	0	0	0	0	0	0	0
56948	SDR39U1	1	0	0	0	0	0	0	56948	Gene_ID	H. sapiens	56948	H. sapiens	SDR39U1	short chain dehydrogenase/reductase family 39U member 1			Predicted intracellular proteins	Cytosol;Nucleoplasm (Approved)				0	0	0	0	0	0	0	0	0	0	0	0	0	0	0	0	0	0	0	0	0
3609	ILF3	0	0	0	0	0	1	0	3609	Gene_ID	H. sapiens	3609	H. sapiens	ILF3	interleukin enhancer binding factor 3	GO:0045071 negative regulation of viral genome replication;GO:0045069 regulation of viral genome replication;GO:0048525 negative regulation of viral process		Predicted intracellular proteins; Cancer-related genes:Candidate cancer biomarkers	Mitochondria;Nucleoli;Nucleoplasm (Enhanced)			(M5901)HALLMARK G2M CHECKPOINT; (M5925)HALLMARK E2F TARGETS	0	0	0	0	0	0	0	1	0	0	0	0	0	0	0	0	0	0	1	0	0
9590	AKAP12	0	1	0	0	0	0	0	9590	Gene_ID	H. sapiens	9590	H. sapiens	AKAP12	A-kinase anchoring protein 12	GO:0061870 positive regulation of hepatic stellate cell migration;GO:1900143 positive regulation of oligodendrocyte apoptotic process;GO:0034352 positive regulation of glial cell apoptotic process		Predicted intracellular proteins; Cancer-related genes:Candidate cancer biomarkers	Cytosol;Plasma membrane (Enhanced)			(M5908)HALLMARK ANDROGEN RESPONSE; (M5891)HALLMARK HYPOXIA; (M5953)HALLMARK KRAS SIGNALING UP	0	0	0	0	0	1	0	0	1	0	0	0	0	0	0	0	0	0	0	1	0
6230	RPS25	0	0	1	0	0	0	0	6230	Gene_ID	H. sapiens	6230	H. sapiens	RPS25	ribosomal protein S25	GO:0042274 ribosomal small subunit biogenesis;GO:0006614 SRP-dependent cotranslational protein targeting to membrane;GO:0006613 cotranslational protein targeting to membrane		Ribosomal proteins; Predicted intracellular proteins	Cytosol;Endoplasmic reticulum (Supported); Additional: Nucleoli				1	1	0	0	0	0	0	1	0	0	0	0	0	0	0	0	0	0	1	0	0
1312	COMT	1	0	0	0	0	0	0	1312	Gene_ID	H. sapiens	1312	H. sapiens	COMT	catechol-O-methyltransferase	GO:0042135 neurotransmitter catabolic process;GO:0019614 catechol-containing compound catabolic process;GO:0042424 catecholamine catabolic process		Predicted intracellular proteins; FDA approved drug targets:Small molecule drugs; Enzymes; Disease related genes; ENZYME proteins:Transferases	Vesicles (Enhanced); Additional: Endoplasmic reticulum	Ademetionine; Tolcapone; Entacapone; 3,5-Dinitrocatechol; 2-Methoxyestradiol; BIA; N-[(E)-3-[(2R,3S,4R,5R)-5-(6-Aminopurin-9-yl)-3,4-dihydroxyoxolan-2-yl]prop-2-enyl]-2,3-dihydroxy-5-nitrobenzamide; Nialamide; (3,4-DIHYDROXY-2-NITROPHENYL)(PHENYL)METHANONE; 7,8-dihydroxy-4-phenyl-2H-chromen-2-one; Opicapone		(M5934)HALLMARK XENOBIOTIC METABOLISM	1	0	0	0	0	0	1	0	1	0	0	0	0	0	0	0	0	0	0	1	0
2873	GPS1	1	0	0	0	0	0	0	2873	Gene_ID	H. sapiens	2873	H. sapiens	GPS1	G protein pathway suppressor 1	GO:0000338 protein deneddylation;GO:0000715 nucleotide-excision repair, DNA damage recognition;GO:0000188 inactivation of MAPK activity		Predicted intracellular proteins	Nucleoplasm (Enhanced); Additional: Cytosol				0	0	0	0	0	1	1	0	0	0	0	0	0	0	0	0	0	0	0	1	0
3300	DNAJB2	0	0	0	0	1	0	0	3300	Gene_ID	H. sapiens	3300	H. sapiens	DNAJB2	DnaJ heat shock protein family (Hsp40) member B2	GO:1903644 regulation of chaperone-mediated protein folding;GO:0090084 negative regulation of inclusion body assembly;GO:1903332 regulation of protein folding		Predicted intracellular proteins; Disease related genes	Nuclear membrane (Enhanced)				0	0	0	0	0	0	0	0	0	1	0	0	0	0	0	0	0	0	0	0	0
57819	LSM2	0	0	0	0	0	0	1	57819	Gene_ID	H. sapiens	57819	H. sapiens	LSM2	LSM2 homolog, U6 small nuclear RNA and mRNA degradation associated	GO:0000244 spliceosomal tri-snRNP complex assembly;GO:0043928 exonucleolytic catabolism of deadenylated mRNA;GO:0000291 nuclear-transcribed mRNA catabolic process, exonucleolytic		Predicted intracellular proteins	Nucleoplasm (Enhanced)			(M5926)HALLMARK MYC TARGETS V1	1	0	0	0	0	0	0	0	0	0	0	0	0	0	0	0	0	0	0	0	0
491	ATP2B2	0	0	0	0	0	1	0	491	Gene_ID	H. sapiens	491	H. sapiens	ATP2B2	ATPase plasma membrane Ca2+ transporting 2	GO:0099566 regulation of postsynaptic cytosolic calcium ion concentration;GO:0099509 regulation of presynaptic cytosolic calcium ion concentration;GO:0070050 neuron cellular homeostasis		Enzymes; ENZYME proteins:Hydrolases; Transporters:Primary Active Transporters					0	0	0	0	0	0	0	0	0	0	0	0	0	0	1	0	0	0	0	0	0
2342	FNTB	0	1	0	0	0	0	0	2342	Gene_ID	H. sapiens	2342	H. sapiens	FNTB	farnesyltransferase, CAAX box, beta	GO:0018343 protein farnesylation;GO:0018342 protein prenylation;GO:0097354 prenylation		Enzymes; Predicted intracellular proteins; ENZYME proteins:Transferases	Centrosome (Approved)	AZD3409; Tipifarnib; 2-CHLORO-5-(3-CHLORO-PHENYL)-6-[(4-CYANO-PHENYL)-(3-METHYL-3H-IMIDAZOL-4-YL)- METHOXYMETHYL]-NICOTINONITRILE; (11S)-8-CHLORO-11-[1-(METHYLSULFONYL)PIPERIDIN-4-YL]-6-PIPERAZIN-1-YL-11H-BENZO[5,6]CYCLOHEPTA[1,2-B]PYRIDINE; L-778123; [(3,7,11-TRIMETHYL-DODECA-2,6,10-TRIENYLOXYCARBAMOYL)-METHYL]-PHOSPHONIC ACID; Farnesyl diphosphate; Geranylgeranyl diphosphate; ALPHA-HYDROXYFARNE…			0	0	0	0	0	0	0	0	0	0	0	0	0	0	0	0	0	0	0	1	0
112936	VPS26B	1	0	0	0	0	0	0	112936	Gene_ID	H. sapiens	112936	H. sapiens	VPS26B	VPS26, retromer complex component B	GO:0042147 retrograde transport, endosome to Golgi;GO:0016241 regulation of macroautophagy;GO:0016482 cytosolic transport		Predicted intracellular proteins					0	0	0	0	0	0	0	0	0	0	0	0	0	0	0	0	0	0	0	0	0
9317	PTER	0	0	1	0	0	0	0	9317	Gene_ID	H. sapiens	9317	H. sapiens	PTER	phosphotriesterase related	GO:0030855 epithelial cell differentiation;GO:0060429 epithelium development;GO:0009888 tissue development		Predicted intracellular proteins	Nucleoplasm (Approved); Additional: Cytosol				0	0	0	0	0	0	0	0	0	0	0	0	0	0	0	0	0	0	0	0	0
26227	PHGDH	1	0	0	0	0	0	0	26227	Gene_ID	H. sapiens	26227	H. sapiens	PHGDH	phosphoglycerate dehydrogenase	GO:0009448 gamma-aminobutyric acid metabolic process;GO:0006566 threonine metabolic process;GO:0019530 taurine metabolic process		Predicted intracellular proteins; Potential drug targets; Enzymes; Disease related genes; ENZYME proteins:Oxidoreductases	Cytosol;Plasma membrane (Enhanced); Additional: Nucleoplasm	NADH		(M5924)HALLMARK MTORC1 SIGNALING	1	0	0	0	0	0	0	0	0	0	0	1	0	0	0	0	0	0	0	0	0
10382	TUBB4A	0	0	0	0	1	0	0	10382	Gene_ID	H. sapiens	10382	H. sapiens	TUBB4A	tubulin beta 4A class IVa	GO:0031115 negative regulation of microtubule polymerization;GO:0031111 negative regulation of microtubule polymerization or depolymerization;GO:0031113 regulation of microtubule polymerization		Predicted intracellular proteins; Disease related genes	Microtubules (Supported); Additional: Cytokinetic bridge;Mitotic spindle	Epothilone D; Patupilone; CYT997; ZEN-012; Artenimol			1	0	0	0	0	1	1	0	0	1	0	0	0	0	1	0	0	0	0	1	0
2687	GGT5	0	0	0	0	1	0	0	2687	Gene_ID	H. sapiens	2687	H. sapiens	GGT5	gamma-glutamyltransferase 5	GO:1901748 leukotriene D4 metabolic process;GO:1901750 leukotriene D4 biosynthetic process;GO:0006751 glutathione catabolic process		Enzymes; Predicted intracellular proteins; ENZYME proteins:Hydrolases; ENZYME proteins:Transferases	Nucleoli fibrillar center (Approved)				0	0	0	0	0	0	0	0	0	0	0	1	0	0	0	0	0	0	1	1	0
4969	OGN	0	0	0	0	0	0	1	4969	Gene_ID	H. sapiens	4969	H. sapiens	OGN	osteoglycin	GO:0042340 keratan sulfate catabolic process;GO:0018146 keratan sulfate biosynthetic process;GO:0042339 keratan sulfate metabolic process		Predicted intracellular proteins; Predicted secreted proteins	Endoplasmic reticulum (Supported)		(M5882)NABA PROTEOGLYCANS; (M5884)NABA CORE MATRISOME; (M5889)NABA MATRISOME		0	0	0	0	0	0	0	0	0	0	0	0	0	0	0	1	0	0	0	0	0
966	CD59	1	0	0	0	0	0	0	966	Gene_ID	H. sapiens	966	H. sapiens	CD59	CD59 molecule (CD59 blood group)	GO:0001971 negative regulation of activation of membrane attack complex;GO:0001905 activation of membrane attack complex;GO:0001969 regulation of activation of membrane attack complex		CD markers; Disease related genes; Predicted intracellular proteins; Cancer-related genes:Candidate cancer biomarkers	Golgi apparatus;Vesicles (Uncertain)			(M5921)HALLMARK COMPLEMENT; (M5930)HALLMARK EPITHELIAL MESENCHYMAL TRANSITION	0	0	1	0	0	0	1	0	0	0	0	0	0	0	1	0	0	0	0	1	0
2173	FABP7	0	0	0	0	0	0	1	2173	Gene_ID	H. sapiens	2173	H. sapiens	FABP7	fatty acid binding protein 7	GO:0019433 triglyceride catabolic process;GO:0046461 neutral lipid catabolic process;GO:0046464 acylglycerol catabolic process		Predicted intracellular proteins	Nucleoplasm (Approved); Additional: Cytosol;Golgi apparatus				0	0	0	0	0	0	0	0	0	0	0	0	0	0	0	0	0	0	0	1	0
3176	HNMT	1	0	0	0	0	0	0	3176	Gene_ID	H. sapiens	3176	H. sapiens	HNMT	histamine N-methyltransferase	GO:0001695 histamine catabolic process;GO:0052805 imidazole-containing compound catabolic process;GO:0001692 histamine metabolic process		Predicted intracellular proteins; Potential drug targets; Enzymes; Disease related genes; ENZYME proteins:Transferases	Cytosol;Nucleoplasm (Approved); Additional: Centrosome	Amodiaquine; S-adenosyl-L-homocysteine; Metoprine; SKF-91488; Harmaline			1	0	0	0	0	0	0	0	1	0	0	1	0	0	0	0	0	0	0	1	0
23498	HAAO	0	0	0	0	0	0	1	23498	Gene_ID	H. sapiens	23498	H. sapiens	HAAO	3-hydroxyanthranilate 3,4-dioxygenase	GO:0043420 anthranilate metabolic process;GO:0019805 quinolinate biosynthetic process;GO:0046874 quinolinate metabolic process		Predicted intracellular proteins; Potential drug targets; Enzymes; Disease related genes; ENZYME proteins:Oxidoreductases					1	0	0	0	0	0	0	0	0	0	0	1	0	0	0	1	0	1	0	1	0
55212	BBS7	0	1	0	0	0	0	0	55212	Gene_ID	H. sapiens	55212	H. sapiens	BBS7	Bardet-Biedl syndrome 7	GO:0051877 pigment granule aggregation in cell center;GO:1903929 primary palate development;GO:0032402 melanosome transport		Predicted intracellular proteins; Disease related genes					0	0	0	0	0	0	1	0	0	0	0	0	0	0	0	0	0	0	0	0	0
9456	HOMER1	0	0	0	0	0	0	1	9456	Gene_ID	H. sapiens	9456	H. sapiens	HOMER1	homer scaffold protein 1	GO:0007206 phospholipase C-activating G protein-coupled glutamate receptor signaling pathway;GO:0048148 behavioral response to cocaine;GO:1902950 regulation of dendritic spine maintenance		Predicted intracellular proteins	Cytosol (Approved)			(M5937)HALLMARK GLYCOLYSIS	0	0	0	1	0	0	1	0	1	0	0	0	0	1	0	0	0	1	0	0	0
23321	TRIM2	1	0	0	0	0	0	0	23321	Gene_ID	H. sapiens	23321	H. sapiens	TRIM2	tripartite motif containing 2	GO:0043523 regulation of neuron apoptotic process;GO:0051402 neuron apoptotic process;GO:1901214 regulation of neuron death		Predicted intracellular proteins; Potential drug targets; Enzymes; Disease related genes; ENZYME proteins:Transferases	Centrosome (Approved)				0	0	0	0	0	0	0	0	0	0	0	0	0	0	0	0	0	0	0	1	0
7178	TPT1	1	0	0	0	0	0	0	7178	Gene_ID	H. sapiens	7178	H. sapiens	TPT1	tumor protein, translationally-controlled 1	GO:1902230 negative regulation of intrinsic apoptotic signaling pathway in response to DNA damage;GO:1902229 regulation of intrinsic apoptotic signaling pathway in response to DNA damage;GO:2001021 negative regulation of response to DNA damage stimulus		Predicted intracellular proteins	Cytosol (Supported)	Calcium citrate; Calcium Phosphate; Calcium phosphate dihydrate	(M129)PID PLK1 PATHWAY		0	0	0	0	0	0	0	0	0	0	0	0	0	0	0	0	0	0	0	0	0
54927	CHCHD3	0	0	0	0	0	0	1	54927	Gene_ID	H. sapiens	54927	H. sapiens	CHCHD3	coiled-coil-helix-coiled-coil-helix domain containing 3	GO:0008053 mitochondrial fusion;GO:0042407 cristae formation;GO:0007007 inner mitochondrial membrane organization		Predicted intracellular proteins	Mitochondria (Supported)				0	0	0	0	0	0	1	0	0	0	0	0	1	0	0	0	0	0	0	0	0
51673	TPPP3	0	1	0	0	0	0	0	51673	Gene_ID	H. sapiens	51673	H. sapiens	TPPP3	tubulin polymerization promoting protein family member 3	GO:0046697 decidualization;GO:0001893 maternal placenta development;GO:0007566 embryo implantation		Predicted intracellular proteins	Nucleoli fibrillar center (Approved)				0	0	0	0	0	0	0	0	0	1	0	0	0	0	0	0	0	0	0	0	0
1783	DYNC1LI2	1	0	0	0	0	0	0	1783	Gene_ID	H. sapiens	1783	H. sapiens	DYNC1LI2	dynein cytoplasmic 1 light intermediate chain 2	GO:0051642 centrosome localization;GO:0061842 microtubule organizing center localization;GO:1990090 cellular response to nerve growth factor stimulus		Predicted intracellular proteins	Centrosome (Approved); Additional: Cytosol				1	0	0	0	0	1	1	0	0	0	0	0	0	0	0	0	0	0	0	1	0
79026	AHNAK	0	1	0	0	0	0	0	79026	Gene_ID	H. sapiens	79026	H. sapiens	AHNAK	AHNAK nucleoprotein	GO:1901385 regulation of voltage-gated calcium channel activity;GO:1901019 regulation of calcium ion transmembrane transporter activity;GO:1903169 regulation of calcium ion transmembrane transport		Predicted intracellular proteins	Cytosol;Plasma membrane (Enhanced)			(M5947)HALLMARK IL2 STAT5 SIGNALING	0	0	0	0	0	0	0	0	0	0	0	0	0	0	0	0	0	0	0	0	0
2819	GPD1	0	0	0	1	0	0	0	2819	Gene_ID	H. sapiens	2819	H. sapiens	GPD1	glycerol-3-phosphate dehydrogenase 1	GO:0006127 glycerophosphate shuttle;GO:0046168 glycerol-3-phosphate catabolic process;GO:0006116 NADH oxidation		Predicted intracellular proteins; Potential drug targets; Enzymes; Disease related genes; ENZYME proteins:Oxidoreductases		NADH; Metformin		(M5935)HALLMARK FATTY ACID METABOLISM	0	0	0	0	0	0	0	0	0	0	0	0	0	0	0	1	0	0	0	1	0
8537	BCAS1	0	0	0	1	0	0	0	8537	Gene_ID	H. sapiens	8537	H. sapiens	BCAS1	brain enriched myelin associated protein 1	GO:0042552 myelination;GO:0007272 ensheathment of neurons;GO:0008366 axon ensheathment		Predicted intracellular proteins	Vesicles (Approved)				0	0	0	0	0	0	0	0	0	0	0	0	0	0	0	0	0	0	0	0	0
54732	TMED9	0	0	0	0	0	0	1	54732	Gene_ID	H. sapiens	54732	H. sapiens	TMED9	transmembrane p24 trafficking protein 9	GO:0035964 COPI-coated vesicle budding;GO:0048200 Golgi transport vesicle coating;GO:0048205 COPI coating of Golgi vesicle							0	0	0	0	0	0	1	0	0	1	0	0	0	0	0	0	0	0	0	0	0
23184	MESDC2	0	0	0	0	1	0	0	23184	Gene_ID	H. sapiens	23184	H. sapiens	MESD	mesoderm development LRP chaperone	GO:1904395 positive regulation of skeletal muscle acetylcholine-gated channel clustering;GO:1904393 regulation of skeletal muscle acetylcholine-gated channel clustering;GO:1903911 positive regulation of receptor clustering		Predicted intracellular proteins	Endoplasmic reticulum (Supported); Additional: Cytosol;Nuclear bodies				0	1	0	1	0	0	0	0	0	0	0	0	0	0	0	0	0	0	0	1	0
2879	GPX4	0	0	0	0	1	0	0	2879	Gene_ID	H. sapiens	2879	H. sapiens	GPX4	glutathione peroxidase 4	GO:0097707 ferroptosis;GO:0110075 regulation of ferroptosis;GO:0110076 negative regulation of ferroptosis		Predicted intracellular proteins; Potential drug targets; Enzymes; Disease related genes; ENZYME proteins:Oxidoreductases	Mitochondria;Nucleoplasm (Approved)	Glutathione		(M5938)HALLMARK REACTIVE OXYGEN SPECIES PATHWAY; (M5898)HALLMARK DNA REPAIR; (M5902)HALLMARK APOPTOSIS	0	0	0	0	0	0	0	0	0	1	0	0	0	0	0	0	0	0	0	0	0
1652	DDT	1	0	0	0	0	0	0	1652	Gene_ID	H. sapiens	1652	H. sapiens	DDT	D-dopachrome tautomerase	GO:0010760 negative regulation of macrophage chemotaxis;GO:1905522 negative regulation of macrophage migration;GO:0002689 negative regulation of leukocyte chemotaxis		Enzymes; ENZYME proteins:Lyases; Predicted intracellular proteins	Mitochondria (Approved)			(M5905)HALLMARK ADIPOGENESIS; (M5934)HALLMARK XENOBIOTIC METABOLISM	0	0	0	0	1	0	0	0	0	0	0	0	0	0	0	0	0	0	0	1	0
6271	S100A1	0	0	0	0	0	0	1	6271	Gene_ID	H. sapiens	6271	H. sapiens	S100A1	S100 calcium binding protein A1	GO:0051000 positive regulation of nitric-oxide synthase activity;GO:1903672 positive regulation of sprouting angiogenesis;GO:0032770 positive regulation of monooxygenase activity		Transporters:Accessory Factors Involved in Transport; Predicted intracellular proteins; Cancer-related genes:Candidate cancer biomarkers	Cytosol (Supported); Additional: Golgi apparatus;Nucleoplasm	Olopatadine	(M5883)NABA SECRETED FACTORS; (M5885)NABA MATRISOME ASSOCIATED; (M5889)NABA MATRISOME	(M5946)HALLMARK COAGULATION; (M5947)HALLMARK IL2 STAT5 SIGNALING	0	0	0	0	0	0	0	0	0	0	0	0	0	0	0	0	0	0	0	1	0
492	ATP2B3	0	0	1	0	0	0	0	492	Gene_ID	H. sapiens	492	H. sapiens	ATP2B3	ATPase plasma membrane Ca2+ transporting 3	GO:1990034 calcium ion export across plasma membrane;GO:1901660 calcium ion export;GO:0099509 regulation of presynaptic cytosolic calcium ion concentration		Potential drug targets; ENZYME proteins:Hydrolases; Enzymes; Cancer-related genes; Disease related genes					0	0	0	0	0	0	0	0	0	0	0	0	0	0	1	0	0	0	0	0	0
9859	CEP170	0	0	0	0	0	0	1	9859	Gene_ID	H. sapiens	9859	H. sapiens	CEP170	centrosomal protein 170			Predicted intracellular proteins	Centrosome (Enhanced); Additional: Cytosol;Mitotic spindle				0	0	0	0	0	0	0	0	0	0	0	0	0	0	0	0	0	0	0	0	0
220988	HNRNPA3	0	0	0	0	1	0	0	220988	Gene_ID	H. sapiens	220988	H. sapiens	HNRNPA3	heterogeneous nuclear ribonucleoprotein A3	GO:0000377 RNA splicing, via transesterification reactions with bulged adenosine as nucleophile;GO:0000398 mRNA splicing, via spliceosome;GO:0000375 RNA splicing, via transesterification reactions		Predicted intracellular proteins	Nucleoplasm (Enhanced)			(M5926)HALLMARK MYC TARGETS V1	1	0	0	0	0	0	0	0	0	0	0	0	0	0	0	0	0	0	0	0	0
1213	CLTC	0	0	1	0	0	0	0	1213	Gene_ID	H. sapiens	1213	H. sapiens	CLTC	clathrin heavy chain	GO:1900126 negative regulation of hyaluronan biosynthetic process;GO:0150093 amyloid-beta clearance by transcytosis;GO:1900125 regulation of hyaluronan biosynthetic process		Predicted intracellular proteins; Cancer-related genes:Mutational cancer driver genes	Endosomes;Lysosomes;Vesicles (Enhanced); Additional: Cytosol;Mitotic spindle		(M94)PID FAS PATHWAY; (M67)PID ARF6 TRAFFICKING PATHWAY	(M5910)HALLMARK PROTEIN SECRETION; (M5923)HALLMARK PI3K AKT MTOR SIGNALING	1	1	0	0	0	1	1	1	0	1	1	0	1	0	0	1	1	0	0	1	0
1915	EEF1A1	1	0	0	0	0	0	0	1915	Gene_ID	H. sapiens	1915	H. sapiens	EEF1A1	eukaryotic translation elongation factor 1 alpha 1	GO:1900022 regulation of D-erythro-sphingosine kinase activity;GO:1904714 regulation of chaperone-mediated autophagy;GO:0061684 chaperone-mediated autophagy		Predicted intracellular proteins; Cancer-related genes:Mutational cancer driver genes	Cytosol (Supported)	Zinc; Guanosine-5'-Diphosphate; Copper; Artenimol; Zinc acetate; Zinc chloride; Zinc sulfate, unspecified form			1	0	1	0	0	0	1	1	0	0	0	0	0	0	0	0	0	0	1	0	0
4345	CD200	0	0	0	0	0	0	1	4345	Gene_ID	H. sapiens	4345	H. sapiens	CD200	CD200 molecule	GO:0150070 regulation of arginase activity;GO:0150072 positive regulation of arginase activity;GO:0150073 regulation of protein-glutamine gamma-glutamyltransferase activity		CD markers; Predicted intracellular proteins					0	0	1	0	0	0	0	0	0	0	0	0	0	0	0	0	0	0	0	1	0
23451	SF3B1	0	0	0	0	0	0	1	23451	Gene_ID	H. sapiens	23451	H. sapiens	SF3B1	splicing factor 3b subunit 1	GO:0045815 positive regulation of gene expression, epigenetic;GO:0000245 spliceosomal complex assembly;GO:0040029 regulation of gene expression, epigenetic		Cancer-related genes:Mutated cancer genes; Predicted intracellular proteins; Cancer-related genes:Mutational cancer driver genes	Nuclear speckles (Enhanced)	H3B-8800			1	0	0	0	0	0	0	0	0	0	0	0	0	0	0	0	0	0	0	0	0
9201	DCLK1	1	0	0	0	0	0	0	9201	Gene_ID	H. sapiens	9201	H. sapiens	DCLK1	doublecortin like kinase 1	GO:0021952 central nervous system projection neuron axonogenesis;GO:1900181 negative regulation of protein localization to nucleus;GO:0021955 central nervous system neuron axonogenesis	CAMK Ser/Thr protein kinase family	Enzymes; Kinases:CAMK Ser/Thr protein kinases; Predicted intracellular proteins; ENZYME proteins:Transferases	Nucleoplasm (Approved); Additional: Cytosol	Fostamatinib			0	0	0	0	1	0	0	0	0	0	0	0	0	0	0	0	0	0	0	0	0
8575	PRKRA	1	0	0	0	0	0	0	8575	Gene_ID	H. sapiens	8575	H. sapiens	PRKRA	protein activator of interferon induced protein kinase EIF2AK2	GO:0042473 outer ear morphogenesis;GO:0030422 production of siRNA involved in RNA interference;GO:0031054 pre-miRNA processing		Predicted intracellular proteins; Disease related genes	Cytosol (Supported); Additional: Nucleoplasm		(M144)PID CERAMIDE PATHWAY		0	0	0	0	0	0	0	0	0	0	0	0	0	0	0	0	1	0	0	0	0
6733	SRPK2	1	0	0	0	0	0	0	6733	Gene_ID	H. sapiens	6733	H. sapiens	SRPK2	SRSF protein kinase 2	GO:0035063 nuclear speck organization;GO:0062176 R-loop disassembly;GO:0030575 nuclear body organization	CMGC Ser/Thr protein kinase family	Enzymes; Predicted intracellular proteins; Kinases:CMGC Ser/Thr protein kinases; ENZYME proteins:Transferases	Cytosol;Nucleoplasm (Supported)	Adenine; Purvalanol; Phosphoaminophosphonic Acid-Adenylate Ester			1	0	0	0	0	0	0	0	0	0	0	0	0	0	0	0	0	0	0	0	0
3263	HPX	0	1	0	0	0	0	0	3263	Gene_ID	H. sapiens	3263	H. sapiens	HPX	hemopexin	GO:0002925 positive regulation of humoral immune response mediated by circulating immunoglobulin;GO:0060332 positive regulation of response to interferon-gamma;GO:0060335 positive regulation of interferon-gamma-mediated signaling pathway		Candidate cardiovascular disease genes; Predicted secreted proteins		Zinc chloride; Zinc sulfate, unspecified form	(M5880)NABA ECM AFFILIATED; (M5885)NABA MATRISOME ASSOCIATED; (M5889)NABA MATRISOME		0	0	0	0	0	0	1	0	0	0	1	0	0	0	0	0	0	0	0	1	0
404037	HAPLN4	0	0	0	0	0	0	1	404037	Gene_ID	H. sapiens	404037	H. sapiens	HAPLN4	hyaluronan and proteoglycan link protein 4	GO:0001501 skeletal system development;GO:0007417 central nervous system development;GO:0007155 cell adhesion		Predicted secreted proteins		Hyaluronic acid	(M5882)NABA PROTEOGLYCANS; (M5884)NABA CORE MATRISOME; (M5889)NABA MATRISOME		0	0	0	0	0	0	0	0	0	0	0	0	0	0	0	0	0	0	0	0	0
1759	DNM1	0	0	1	0	0	0	0	1759	Gene_ID	H. sapiens	1759	H. sapiens	DNM1	dynamin 1	GO:0003373 dynamin family protein polymerization involved in membrane fission;GO:0003374 dynamin family protein polymerization involved in mitochondrial fission;GO:0016185 synaptic vesicle budding from presynaptic endocytic zone membrane		Predicted intracellular proteins; Potential drug targets; ENZYME proteins:Hydrolases; Enzymes; Disease related genes	Nucleoplasm (Supported)		(M252)PID IL8 CXCR1 PATHWAY; (M257)PID EPHRINB REV PATHWAY; (M210)PID IL8 CXCR2 PATHWAY		1	0	0	0	0	0	1	1	0	1	1	0	1	0	0	0	0	0	0	0	0
1981	EIF4G1	0	0	0	0	1	0	0	1981	Gene_ID	H. sapiens	1981	H. sapiens	EIF4G1	eukaryotic translation initiation factor 4 gamma 1	GO:1905535 regulation of eukaryotic translation initiation factor 4F complex assembly;GO:1905537 positive regulation of eukaryotic translation initiation factor 4F complex assembly;GO:1905610 regulation of mRNA cap binding		Disease related genes; Predicted intracellular proteins; Cancer-related genes:Candidate cancer biomarkers	Cytosol (Enhanced)		(M66)PID MYC ACTIV PATHWAY	(M5922)HALLMARK UNFOLDED PROTEIN RESPONSE	1	0	0	1	0	0	0	1	0	1	0	0	0	0	0	0	1	0	1	1	0
9378	NRXN1	0	0	1	0	0	0	0	9378	Gene_ID	H. sapiens	9378	H. sapiens	NRXN1	neurexin 1	GO:0097118 neuroligin clustering involved in postsynaptic membrane assembly;GO:0097116 gephyrin clustering involved in postsynaptic density assembly;GO:0042297 vocal learning		Potential drug targets; Transporters:Accessory Factors Involved in Transport; Predicted intracellular proteins; Disease related genes	Plasma membrane (Supported)	Calcium citrate; Calcium Phosphate; Calcium phosphate dihydrate			0	1	0	1	1	0	1	0	1	1	0	0	1	1	0	0	0	0	0	1	0
23576	DDAH1	0	0	0	0	1	0	0	23576	Gene_ID	H. sapiens	23576	H. sapiens	DDAH1	dimethylarginine dimethylaminohydrolase 1	GO:1900038 negative regulation of cellular response to hypoxia;GO:0000052 citrulline metabolic process;GO:0006527 arginine catabolic process		Enzymes; Predicted intracellular proteins; ENZYME proteins:Hydrolases	Cytosol;Plasma membrane (Approved); Additional: Nucleoli	Citrulline; Pantoprazole; Esomeprazole; Dexlansoprazole		(M5942)HALLMARK UV RESPONSE DN	0	0	0	0	0	0	0	0	0	0	0	1	0	0	0	0	0	0	0	1	0
2952	GSTT1	0	0	1	0	0	0	0	2952	Gene_ID	H. sapiens	2952	H. sapiens	GSTT1	glutathione S-transferase theta 1	GO:1901685 glutathione derivative metabolic process;GO:1901687 glutathione derivative biosynthetic process;GO:0006749 glutathione metabolic process				Glutathione			0	0	0	0	0	0	0	0	0	0	0	0	0	0	0	0	0	0	0	0	0
822	CAPG	0	0	0	0	0	0	1	822	Gene_ID	H. sapiens	822	H. sapiens	CAPG	capping actin protein, gelsolin like	GO:0071803 positive regulation of podosome assembly;GO:0071801 regulation of podosome assembly;GO:0051014 actin filament severing		Predicted intracellular proteins	Nucleoplasm (Enhanced)			(M5947)HALLMARK IL2 STAT5 SIGNALING; (M5930)HALLMARK EPITHELIAL MESENCHYMAL TRANSITION; (M5950)HALLMARK ALLOGRAFT REJECTION	0	0	0	0	0	0	0	0	0	1	0	0	0	0	0	0	0	0	0	0	0
55753	OGDHL	0	0	0	0	0	1	0	55753	Gene_ID	H. sapiens	55753	H. sapiens	OGDHL	oxoglutarate dehydrogenase L	GO:0006099 tricarboxylic acid cycle;GO:0009060 aerobic respiration;GO:0006096 glycolytic process		Predicted intracellular proteins; Citric acid cycle related proteins	Nucleoli fibrillar center (Approved)				0	0	0	0	0	0	0	0	0	0	0	0	0	0	0	1	0	0	0	0	0
28952	CCDC22	0	0	0	0	1	0	0	28952	Gene_ID	H. sapiens	28952	H. sapiens	CCDC22	coiled-coil domain containing 22	GO:0007253 cytoplasmic sequestering of NF-kappaB;GO:0006878 cellular copper ion homeostasis;GO:0042994 cytoplasmic sequestering of transcription factor		Predicted intracellular proteins; Disease related genes	Cytosol;Nucleoplasm (Approved)				0	0	0	0	0	0	1	0	0	0	0	0	0	0	0	0	0	0	0	1	0
80349	WDR61	0	0	0	0	0	0	1	80349	Gene_ID	H. sapiens	80349	H. sapiens	WDR61	WD repeat domain 61	GO:2001162 positive regulation of histone H3-K79 methylation;GO:2001160 regulation of histone H3-K79 methylation;GO:0034729 histone H3-K79 methylation		Predicted intracellular proteins	Cytosol;Nucleoplasm (Enhanced)				1	0	0	0	0	0	0	0	0	1	0	0	0	0	0	0	0	0	0	1	0
51060	TXNDC12	0	0	0	0	0	0	1	51060	Gene_ID	H. sapiens	51060	H. sapiens	TXNDC12	thioredoxin domain containing 12	GO:1902236 negative regulation of endoplasmic reticulum stress-induced intrinsic apoptotic signaling pathway;GO:1902235 regulation of endoplasmic reticulum stress-induced intrinsic apoptotic signaling pathway;GO:1903573 negative regulation of response to endoplasmic reticulum stress		Enzymes; Predicted intracellular proteins; ENZYME proteins:Oxidoreductases					0	0	0	0	0	0	0	0	0	0	0	0	0	0	0	0	0	0	0	0	0
7155	TOP2B	0	0	0	0	0	0	1	7155	Gene_ID	H. sapiens	7155	H. sapiens	TOP2B	DNA topoisomerase II beta	GO:0045870 positive regulation of single stranded viral RNA replication via double stranded DNA intermediate;GO:0006265 DNA topological change;GO:0000712 resolution of meiotic recombination intermediates		Predicted intracellular proteins; FDA approved drug targets:Small molecule drugs; ENZYME proteins:Isomerase; Enzymes; Disease related genes	Nucleoplasm (Enhanced)	Dexrazoxane; Daunorubicin; Etoposide; Phosphoaminophosphonic Acid-Adenylate Ester; Amonafide; Technetium Tc-99m ciprofloxacin; ZEN-012; Becatecarin; Declopramide; 3'-THIO-THYMIDINE-5'-PHOSPHATE			0	0	0	0	1	0	0	0	0	0	0	0	0	0	0	0	0	0	0	0	0
4594	MUT	1	0	0	0	0	0	0	4594	Gene_ID	H. sapiens	4594	H. sapiens	MMUT	methylmalonyl-CoA mutase	GO:0019626 short-chain fatty acid catabolic process;GO:0050667 homocysteine metabolic process;GO:0046459 short-chain fatty acid metabolic process		Predicted intracellular proteins; FDA approved drug targets:Small molecule drugs; ENZYME proteins:Isomerase; Enzymes; Disease related genes	Cytosol (Approved); Additional: Mitochondria	Cyanocobalamin; Hydroxocobalamin			0	0	0	0	0	0	0	0	0	0	0	1	0	0	0	0	0	0	0	0	0
8546	AP3B1	0	0	0	0	0	0	1	8546	Gene_ID	H. sapiens	8546	H. sapiens	AP3B1	adaptor related protein complex 3 subunit beta 1	GO:0090152 establishment of protein localization to mitochondrial membrane involved in mitochondrial fission;GO:0016182 synaptic vesicle budding from endosome;GO:0051138 positive regulation of NK T cell differentiation		Predicted intracellular proteins; Disease related genes	Nucleoplasm (Approved); Additional: Golgi apparatus			(M5910)HALLMARK PROTEIN SECRETION	0	1	0	0	0	0	1	1	0	0	0	0	0	0	1	0	0	0	0	1	0
199731	CADM4	0	0	0	0	1	0	0	199731	Gene_ID	H. sapiens	199731	H. sapiens	CADM4	cell adhesion molecule 4	GO:0030948 negative regulation of vascular endothelial growth factor receptor signaling pathway;GO:1900747 negative regulation of vascular endothelial growth factor signaling pathway;GO:0035020 regulation of Rac protein signal transduction			Nuclear membrane (Approved); Additional: Nucleoplasm				0	0	0	0	0	0	0	0	0	0	0	0	0	0	1	0	0	0	0	0	0
10486	CAP2	0	0	0	0	1	0	0	10486	Gene_ID	H. sapiens	10486	H. sapiens	CAP2	cyclase associated actin cytoskeleton regulatory protein 2	GO:0045761 regulation of adenylate cyclase activity;GO:0007190 activation of adenylate cyclase activity;GO:0031279 regulation of cyclase activity		Cancer-related genes:Mutated cancer genes; Predicted intracellular proteins	Cytosol;Nucleoplasm (Approved); Additional: Plasma membrane			(M5942)HALLMARK UV RESPONSE DN; (M5930)HALLMARK EPITHELIAL MESENCHYMAL TRANSITION	1	0	0	0	0	0	0	0	0	0	0	0	0	0	0	0	0	0	0	0	0
6133	RPL9	0	0	0	0	0	0	1	6133	Gene_ID	H. sapiens	6133	H. sapiens	RPL9	ribosomal protein L9	GO:0002181 cytoplasmic translation;GO:0006614 SRP-dependent cotranslational protein targeting to membrane;GO:0006613 cotranslational protein targeting to membrane		Ribosomal proteins; Predicted intracellular proteins	Cytosol;Endoplasmic reticulum (Supported); Additional: Nucleoli			(M5950)HALLMARK ALLOGRAFT REJECTION	1	1	0	0	0	0	0	1	0	0	0	0	0	0	0	0	0	0	1	0	0
23450	SF3B3	1	0	0	0	0	0	0	23450	Gene_ID	H. sapiens	23450	H. sapiens	SF3B3	splicing factor 3b subunit 3	GO:0042177 negative regulation of protein catabolic process;GO:0009895 negative regulation of catabolic process;GO:0042176 regulation of protein catabolic process		Predicted intracellular proteins	Nucleoli;Nucleoli rim;Nucleoplasm (Supported)	Quercetin		(M5926)HALLMARK MYC TARGETS V1	1	0	0	0	0	0	0	0	0	0	0	0	0	0	0	0	0	0	0	0	0
8506	CNTNAP1	0	0	0	0	1	0	0	8506	Gene_ID	H. sapiens	8506	H. sapiens	CNTNAP1	contactin associated protein 1	GO:0002175 protein localization to paranode region of axon;GO:0071205 protein localization to juxtaparanode region of axon;GO:0030913 paranodal junction assembly		Disease related genes	Nucleoplasm (Approved)				1	0	0	1	1	0	1	0	0	0	0	0	0	0	0	0	0	0	0	0	0
3336	HSPE1	1	0	0	0	0	0	0	3336	Gene_ID	H. sapiens	3336	H. sapiens	HSPE1	heat shock protein family E (Hsp10) member 1	GO:0051085 chaperone cofactor-dependent protein refolding;GO:0051084 'de novo' posttranslational protein folding;GO:0006458 'de novo' protein folding		Predicted intracellular proteins; Cancer-related genes:Candidate cancer biomarkers		Phenethyl Isothiocyanate		(M5928)HALLMARK MYC TARGETS V2; (M5924)HALLMARK MTORC1 SIGNALING; (M5926)HALLMARK MYC TARGETS V1	0	0	0	0	0	1	0	0	0	0	0	0	0	0	0	0	0	0	0	0	0
2911	GRM1	0	0	1	0	0	0	0	2911	Gene_ID	H. sapiens	2911	H. sapiens	GRM1	glutamate metabotropic receptor 1	GO:0099566 regulation of postsynaptic cytosolic calcium ion concentration;GO:0071257 cellular response to electrical stimulus;GO:0051938 L-glutamate import		Transporters; Potential drug targets; G-protein coupled receptors:GPCRs excl olfactory receptors; G-protein coupled receptors:Family 3 (C) receptors; Disease related genes	Vesicles (Approved)	Glutamic acid; (S)-alpha-methyl-4-carboxyphenylglycine			0	0	0	0	0	0	1	0	1	0	0	0	1	0	0	0	0	0	0	0	0
144983	HNRNPA1L2	0	0	0	0	1	0	0	144983	Gene_ID	H. sapiens	144983	H. sapiens	HNRNPA1L2	heterogeneous nuclear ribonucleoprotein A1 like 2	GO:0051028 mRNA transport;GO:0050657 nucleic acid transport;GO:0050658 RNA transport		Predicted intracellular proteins					0	0	0	0	0	0	0	0	0	0	0	0	0	0	0	0	0	0	0	0	0
60682	SMAP1	1	0	0	0	0	0	0	60682	Gene_ID	H. sapiens	60682	H. sapiens	SMAP1	small ArfGAP 1	GO:2000369 regulation of clathrin-dependent endocytosis;GO:0045648 positive regulation of erythrocyte differentiation;GO:0072583 clathrin-dependent endocytosis		Predicted intracellular proteins	Cytosol;Plasma membrane (Approved); Additional: Golgi apparatus				0	0	0	0	0	0	0	0	0	0	1	0	0	0	0	0	0	0	0	0	0
7052	TGM2	0	1	0	0	0	0	0	7052	Gene_ID	H. sapiens	7052	H. sapiens	TGM2	transglutaminase 2	GO:0018153 isopeptide cross-linking via N6-(L-isoglutamyl)-L-lysine;GO:0018262 isopeptide cross-linking;GO:0060605 tube lumen cavitation		Enzymes; Predicted intracellular proteins; ENZYME proteins:Transferases	Cytosol (Approved); Additional: Plasma membrane	Guanosine-5'-Diphosphate; Hexylresorcinol	(M118)PID INTEGRIN A9B1 PATHWAY; (M99)PID TXA2PATHWAY; (M18)PID INTEGRIN1 PATHWAY	(M5947)HALLMARK IL2 STAT5 SIGNALING; (M5891)HALLMARK HYPOXIA; (M5906)HALLMARK ESTROGEN RESPONSE EARLY	0	0	0	0	0	0	0	0	0	0	0	0	0	0	0	0	0	0	0	1	0
586	BCAT1	0	0	0	0	0	0	1	586	Gene_ID	H. sapiens	586	H. sapiens	BCAT1	branched chain amino acid transaminase 1	GO:0009098 leucine biosynthetic process;GO:0009099 valine biosynthetic process;GO:0009082 branched-chain amino acid biosynthetic process		Enzymes; Predicted intracellular proteins; ENZYME proteins:Transferases		Pyridoxal phosphate; Glutamic acid; Leucine; Valine; Isoleucine; N'-(5-CHLOROBENZOFURAN-2-CARBONYL)-2-(TRIFLUOROMETHYL)BENZENESULFONOHYDRAZIDE	(M66)PID MYC ACTIV PATHWAY	(M5924)HALLMARK MTORC1 SIGNALING; (M5934)HALLMARK XENOBIOTIC METABOLISM; (M5950)HALLMARK ALLOGRAFT REJECTION	1	0	0	0	0	0	0	0	0	0	0	1	0	0	0	0	0	0	0	1	0
4646	MYO6	0	0	0	0	1	0	0	4646	Gene_ID	H. sapiens	4646	H. sapiens	MYO6	myosin VI	GO:0030050 vesicle transport along actin filament;GO:0099515 actin filament-based transport;GO:0042491 inner ear auditory receptor cell differentiation		Predicted intracellular proteins; Disease related genes	Nucleoplasm (Enhanced)		(M232)PID ECADHERIN STABILIZATION PATHWAY		0	0	0	0	0	1	1	0	0	1	1	0	0	0	0	0	1	0	0	0	0
7087	ICAM5	0	0	0	0	0	0	1	7087	Gene_ID	H. sapiens	7087	H. sapiens	ICAM5	intercellular adhesion molecule 5	GO:0006909 phagocytosis;GO:0030198 extracellular matrix organization;GO:0043062 extracellular structure organization		Predicted intracellular proteins				(M5915)HALLMARK APICAL JUNCTION	0	0	0	0	0	0	0	0	0	0	0	0	0	0	0	0	0	0	0	0	0
5887	RAD23B	0	0	0	0	1	0	0	5887	Gene_ID	H. sapiens	5887	H. sapiens	RAD23B	RAD23 homolog B, nucleotide excision repair protein	GO:0000717 nucleotide-excision repair, DNA duplex unwinding;GO:0000715 nucleotide-excision repair, DNA damage recognition;GO:0070911 global genome nucleotide-excision repair		Predicted intracellular proteins; Cancer-related genes:Candidate cancer biomarkers	Cytosol;Nucleoplasm (Supported)			(M5901)HALLMARK G2M CHECKPOINT; (M5926)HALLMARK MYC TARGETS V1	0	0	0	0	0	0	1	0	0	0	0	0	0	0	0	0	0	0	0	1	0
56886	UGGT1	0	0	0	0	1	0	0	56886	Gene_ID	H. sapiens	56886	H. sapiens	UGGT1	UDP-glucose glycoprotein glucosyltransferase 1	GO:0097359 UDP-glucosylation;GO:0006011 UDP-glucose metabolic process;GO:0071712 ER-associated misfolded protein catabolic process		Predicted intracellular proteins	Cytosol (Uncertain)				0	0	0	0	0	0	1	0	0	0	0	0	0	0	0	1	0	0	0	0	0
56898	BDH2	0	0	0	0	0	0	1	56898	Gene_ID	H. sapiens	56898	H. sapiens	BDH2	3-hydroxybutyrate dehydrogenase 2	GO:0009237 siderophore metabolic process;GO:0019290 siderophore biosynthetic process;GO:0046951 ketone body biosynthetic process		Enzymes; Predicted intracellular proteins; ENZYME proteins:Oxidoreductases	Cytosol (Supported)			(M5936)HALLMARK OXIDATIVE PHOSPHORYLATION	0	0	0	0	0	0	0	0	0	0	0	1	0	0	0	0	0	0	1	0	0
5898	RALA	1	0	0	0	0	0	0	5898	Gene_ID	H. sapiens	5898	H. sapiens	RALA	RAS like proto-oncogene A	GO:0051665 membrane raft localization;GO:0051491 positive regulation of filopodium assembly;GO:0051489 regulation of filopodium assembly		Predicted intracellular proteins; RAS pathway related proteins	Plasma membrane (Supported); Additional: Focal adhesion sites	Guanosine-5'-Diphosphate	(M76)PID P38 ALPHA BETA PATHWAY; (M67)PID ARF6 TRAFFICKING PATHWAY; (M136)PID FOXO PATHWAY	(M5898)HALLMARK DNA REPAIR	0	0	0	0	1	0	1	0	0	1	1	0	0	1	0	0	0	0	0	1	0
57687	VAT1L	1	0	0	0	0	0	0	57687	Gene_ID	H. sapiens	57687	H. sapiens	VAT1L	vesicle amine transport 1 like			Predicted intracellular proteins	Cytosol (Approved)				0	0	0	0	0	0	0	0	0	0	0	0	0	0	0	0	0	0	0	0	0
5589	PRKCSH	0	0	0	0	1	0	0	5589	Gene_ID	H. sapiens	5589	H. sapiens	PRKCSH	protein kinase C substrate 80K-H	GO:0006491 N-glycan processing;GO:0001889 liver development;GO:0061008 hepaticobiliary system development		Predicted intracellular proteins; Disease related genes	Endoplasmic reticulum (Supported)				0	0	0	0	0	0	1	0	0	0	0	0	0	0	0	0	0	0	0	1	0
23633	KPNA6	0	0	0	0	1	0	0	23633	Gene_ID	H. sapiens	23633	H. sapiens	KPNA6	karyopherin subunit alpha 6	GO:0075506 entry of viral genome into host nucleus through nuclear pore complex via importin;GO:0030682 mitigation of host defenses by symbiont;GO:0052173 response to defenses of other organism		Predicted intracellular proteins; Transporters:Transporter channels and pores	Cytosol (Approved); Additional: Nucleoplasm				0	0	0	0	0	0	0	1	0	0	0	0	0	0	0	0	0	0	0	0	0
84790	TUBA1C	0	0	0	0	0	0	1	84790	Gene_ID	H. sapiens	84790	H. sapiens	TUBA1C	tubulin alpha 1c	GO:0030705 cytoskeleton-dependent intracellular transport;GO:0051301 cell division;GO:0000226 microtubule cytoskeleton organization		Predicted intracellular proteins	Microtubules (Supported)	Epothilone D; Patupilone; CYT997; 2-MERCAPTO-N-[1,2,3,10-TETRAMETHOXY-9-OXO-5,6,7,9-TETRAHYDRO-BENZO[A]HEPTALEN-7-YL]ACETAMIDE			1	0	0	0	0	1	1	0	0	0	0	0	0	0	1	0	1	0	0	1	0
5625	PRODH	0	0	0	0	1	0	0	5625	Gene_ID	H. sapiens	5625	H. sapiens	PRODH	proline dehydrogenase 1	GO:0010133 proline catabolic process to glutamate;GO:0006562 proline catabolic process;GO:0019470 4-hydroxyproline catabolic process		Predicted intracellular proteins; Potential drug targets; Enzymes; Disease related genes; ENZYME proteins:Oxidoreductases	Mitochondria (Approved); Additional: Nucleoplasm;Vesicles	Proline		(M5956)HALLMARK KRAS SIGNALING DN	1	0	0	0	0	0	0	0	0	0	0	1	0	0	0	0	0	0	0	0	0
54145	H2BFS	1	0	0	0	0	0	0	54145	Gene_ID	H. sapiens	54145	H. sapiens	H2BS1	H2B.S histone 1	GO:0002227 innate immune response in mucosa;GO:0002385 mucosal immune response;GO:0002251 organ or tissue specific immune response		Predicted intracellular proteins	Nucleoplasm (Approved); Additional: Cytosol				0	0	0	0	0	0	0	0	0	0	0	0	0	0	0	0	0	0	0	0	0
6251	RSU1	1	0	0	0	0	0	0	6251	Gene_ID	H. sapiens	6251	H. sapiens	RSU1	Ras suppressor protein 1	GO:0010811 positive regulation of cell-substrate adhesion;GO:0010810 regulation of cell-substrate adhesion;GO:0031589 cell-substrate adhesion		Predicted intracellular proteins	Vesicles (Approved)			(M5915)HALLMARK APICAL JUNCTION	0	0	0	0	0	0	0	0	0	0	0	0	0	0	0	0	0	0	0	0	0
2318	FLNC	1	0	0	0	0	0	0	2318	Gene_ID	H. sapiens	2318	H. sapiens	FLNC	filamin C	GO:0048747 muscle fiber development;GO:0055002 striated muscle cell development;GO:0055001 muscle cell development		Potential drug targets; Transporters:Accessory Factors Involved in Transport; Predicted intracellular proteins; Disease related genes	Cytosol;Plasma membrane (Supported)		(M16801)SIG REGULATION OF THE ACTIN CYTOSKELETON BY RHO GTPASES	(M5915)HALLMARK APICAL JUNCTION	0	0	0	1	0	0	0	0	0	0	0	0	0	0	0	0	0	0	0	0	0
4259	MGST3	0	0	0	0	0	0	1	4259	Gene_ID	H. sapiens	4259	H. sapiens	MGST3	microsomal glutathione S-transferase 3	GO:0019370 leukotriene biosynthetic process;GO:1901685 glutathione derivative metabolic process;GO:1901687 glutathione derivative biosynthetic process		Enzymes; ENZYME proteins:Transferases	Nucleoplasm (Approved)	Glutathione		(M5905)HALLMARK ADIPOGENESIS; (M5936)HALLMARK OXIDATIVE PHOSPHORYLATION; (M5945)HALLMARK HEME METABOLISM	0	0	0	0	0	0	0	0	0	0	0	0	0	0	0	0	0	0	0	0	0
10384	BTN3A3	0	0	0	0	0	0	1	10384	Gene_ID	H. sapiens	10384	H. sapiens	BTN3A3	butyrophilin subfamily 3 member A3	GO:0002456 T cell mediated immunity;GO:0050852 T cell receptor signaling pathway;GO:0050851 antigen receptor-mediated signaling pathway		Predicted intracellular proteins					0	0	0	0	0	0	0	0	0	0	0	0	0	0	0	0	0	0	0	0	0
521	ATP5I	0	0	0	0	0	0	1	521	Gene_ID	H. sapiens	521	H. sapiens	ATP5ME	ATP synthase membrane subunit e	GO:0042776 mitochondrial ATP synthesis coupled proton transport;GO:0015985 energy coupled proton transport, down electrochemical gradient;GO:0015986 ATP synthesis coupled proton transport		Predicted intracellular proteins	Mitochondria (Supported)	Phenethyl Isothiocyanate		(M5936)HALLMARK OXIDATIVE PHOSPHORYLATION	0	0	0	0	0	0	1	0	0	0	0	0	0	0	0	1	0	0	0	0	0
10383	TUBB4B	1	0	0	0	0	0	0	10383	Gene_ID	H. sapiens	10383	H. sapiens	TUBB4B	tubulin beta 4B class IVb	GO:0042267 natural killer cell mediated cytotoxicity;GO:0002228 natural killer cell mediated immunity;GO:0097711 ciliary basal body-plasma membrane docking		Predicted intracellular proteins; FDA approved drug targets:Small molecule drugs	Microtubules (Supported); Additional: Cytokinetic bridge;Mitotic spindle	Albendazole; Mebendazole; Epothilone D; Patupilone; Oxibendazole; CYT997; Phenethyl Isothiocyanate			1	0	1	0	0	1	1	0	0	0	0	0	0	0	1	0	0	0	0	1	0
391356	PTRHD1	1	0	0	0	0	0	0	391356	Gene_ID	H. sapiens	391356	H. sapiens	PTRHD1	peptidyl-tRNA hydrolase domain containing 1			Enzymes; Predicted intracellular proteins; ENZYME proteins:Hydrolases	Nucleoplasm (Approved)				0	0	0	0	0	0	0	0	0	0	0	0	0	0	0	0	0	0	0	0	0
8671	SLC4A4	0	0	0	0	1	0	0	8671	Gene_ID	H. sapiens	8671	H. sapiens	SLC4A4	solute carrier family 4 member 4	GO:0036376 sodium ion export across plasma membrane;GO:0045821 positive regulation of glycolytic process;GO:1903580 positive regulation of ATP metabolic process		Transporters:Electrochemical Potential-driven transporters; Predicted intracellular proteins; Disease related genes; Potential drug targets				(M5932)HALLMARK INFLAMMATORY RESPONSE	0	0	0	0	0	0	0	0	0	0	0	0	0	0	0	1	0	0	0	1	0
9361	LONP1	0	0	0	0	1	0	0	9361	Gene_ID	H. sapiens	9361	H. sapiens	LONP1	lon peptidase 1, mitochondrial	GO:0070407 oxidation-dependent protein catabolic process;GO:0010044 response to aluminum ion;GO:0032042 mitochondrial DNA metabolic process		Peptidases:Serine-type peptidases; Predicted intracellular proteins; Potential drug targets; ENZYME proteins:Hydrolases; Enzymes; Disease related genes	Mitochondria (Enhanced); Additional: Nucleoplasm			(M5934)HALLMARK XENOBIOTIC METABOLISM	0	0	0	0	0	0	0	0	0	0	0	0	0	0	0	0	0	1	0	1	0
54622	ARL15	0	1	0	0	0	0	0	54622	Gene_ID	H. sapiens	54622	H. sapiens	ARL15	ADP ribosylation factor like GTPase 15			Predicted intracellular proteins	Golgi apparatus (Approved); Additional: Cell Junctions;Plasma membrane				0	0	0	0	0	0	0	0	0	0	0	0	0	0	0	0	0	0	0	0	0
221074	SLC39A12	0	0	0	0	1	0	0	221074	Gene_ID	H. sapiens	221074	H. sapiens	SLC39A12	solute carrier family 39 member 12	GO:0071578 zinc ion import across plasma membrane;GO:0071577 zinc ion transmembrane transport;GO:0006829 zinc ion transport		Transporters:Electrochemical Potential-driven transporters					0	0	0	0	0	0	0	0	0	1	0	0	0	1	0	0	0	0	0	1	0
2547	XRCC6	0	0	1	0	0	0	0	2547	Gene_ID	H. sapiens	2547	H. sapiens	XRCC6	X-ray repair cross complementing 6	GO:0097680 double-strand break repair via classical nonhomologous end joining;GO:0071475 cellular hyperosmotic salinity response;GO:0075713 establishment of integrated proviral latency		Predicted intracellular proteins; Cancer-related genes:Candidate cancer biomarkers	Nucleoplasm (Enhanced)		(M42)PID DNA PK PATHWAY; (M32)PID HDAC CLASSIII PATHWAY; (M258)PID BARD1 PATHWAY	(M5908)HALLMARK ANDROGEN RESPONSE; (M5925)HALLMARK E2F TARGETS; (M5926)HALLMARK MYC TARGETS V1	0	0	1	0	0	0	0	0	0	0	0	0	0	0	0	0	0	0	0	1	0
51596	CUTA	0	0	0	0	0	0	1	51596	Gene_ID	H. sapiens	51596	H. sapiens	CUTA	cutA divalent cation tolerance homolog	GO:0010038 response to metal ion;GO:0010035 response to inorganic substance;GO:0008104 protein localization		Predicted intracellular proteins; Predicted secreted proteins	Focal adhesion sites;Plasma membrane (Approved)				0	0	0	0	0	0	0	0	0	0	0	0	0	0	0	0	0	1	0	0	0
9689	BZW1	1	0	0	0	0	0	0	9689	Gene_ID	H. sapiens	9689	H. sapiens	BZW1	basic leucine zipper and W2 domains 1			Predicted intracellular proteins	Vesicles (Approved)				0	0	0	0	0	0	0	0	0	0	0	0	0	0	0	0	0	0	0	0	0
2875	GPT	0	0	0	0	0	0	1	2875	Gene_ID	H. sapiens	2875	H. sapiens	GPT	glutamic--pyruvic transaminase	GO:0042851 L-alanine metabolic process;GO:0042853 L-alanine catabolic process;GO:0006522 alanine metabolic process		Enzymes; Predicted intracellular proteins; ENZYME proteins:Transferases		Pyridoxal phosphate; Glutamic acid; Alanine; Phenelzine			1	0	0	0	0	0	0	0	0	0	0	1	0	0	0	0	0	0	0	1	0
4045	LSAMP	0	0	0	0	0	0	1	4045	Gene_ID	H. sapiens	4045	H. sapiens	LSAMP	limbic system associated membrane protein	GO:0007155 cell adhesion;GO:0022610 biological adhesion;GO:0007399 nervous system development		Predicted intracellular proteins	Cytosol (Enhanced)				0	0	0	0	0	0	0	0	0	0	0	0	0	0	0	0	0	0	0	0	0
829	CAPZA1	1	0	0	0	0	0	0	829	Gene_ID	H. sapiens	829	H. sapiens	CAPZA1	capping actin protein of muscle Z-line subunit alpha 1	GO:0051016 barbed-end actin filament capping;GO:0051693 actin filament capping;GO:0030835 negative regulation of actin filament depolymerization		Predicted intracellular proteins					1	0	0	1	0	0	1	0	0	1	0	0	0	0	1	0	0	0	0	1	0
22954	TRIM32	0	1	0	0	0	0	0	22954	Gene_ID	H. sapiens	22954	H. sapiens	TRIM32	tripartite motif containing 32	GO:0007014 actin ubiquitination;GO:1903883 positive regulation of interleukin-17-mediated signaling pathway;GO:0036392 chemokine (C-C motif) ligand 20 production		Predicted intracellular proteins; Potential drug targets; Enzymes; Disease related genes; ENZYME proteins:Transferases	Intermediate filaments (Approved)				0	0	0	0	1	0	0	0	0	1	0	0	0	1	0	0	0	0	0	1	0
201626	PDE12	0	0	0	0	0	0	1	201626	Gene_ID	H. sapiens	201626	H. sapiens	PDE12	phosphodiesterase 12	GO:0000958 mitochondrial mRNA catabolic process;GO:0000957 mitochondrial RNA catabolic process;GO:0090324 negative regulation of oxidative phosphorylation		Enzymes; Predicted intracellular proteins; ENZYME proteins:Hydrolases					1	0	0	0	0	0	0	0	0	0	0	0	0	0	0	0	0	0	0	1	0
50810	HDGFRP3	1	0	0	0	0	0	0	50810	Gene_ID	H. sapiens	50810	H. sapiens	HDGFL3	HDGF like 3	GO:0007026 negative regulation of microtubule depolymerization;GO:0031114 regulation of microtubule depolymerization;GO:0031111 negative regulation of microtubule polymerization or depolymerization		Predicted intracellular proteins	Nucleoplasm (Supported)				0	0	0	0	0	0	0	0	0	1	0	0	0	0	0	0	0	0	0	0	0
811	CALR	0	0	0	0	1	0	0	811	Gene_ID	H. sapiens	811	H. sapiens	CALR	calreticulin	GO:0002397 MHC class I protein complex assembly;GO:0002502 peptide antigen assembly with MHC class I protein complex;GO:0002501 peptide antigen assembly with MHC protein complex		Predicted intracellular proteins; Cancer-related genes:Candidate cancer biomarkers	Endoplasmic reticulum (Supported)	Antihemophilic factor, human recombinant; Tenecteplase; Melatonin; Lanoteplase; Copper; Calcium citrate; Calcium Phosphate; Lonoctocog alfa; Moroctocog alfa; Calcium phosphate dihydrate		(M5923)HALLMARK PI3K AKT MTOR SIGNALING; (M5922)HALLMARK UNFOLDED PROTEIN RESPONSE; (M5924)HALLMARK MTORC1 SIGNALING	0	0	0	0	1	0	1	0	0	1	1	0	1	1	0	0	1	1	1	1	0
8831	SYNGAP1	0	0	1	0	0	0	0	8831	Gene_ID	H. sapiens	8831	H. sapiens	SYNGAP1	synaptic Ras GTPase activating protein 1	GO:0098880 maintenance of postsynaptic specialization structure;GO:0099558 maintenance of synapse structure;GO:0048169 regulation of long-term neuronal synaptic plasticity		Predicted intracellular proteins; RAS pathway related proteins; Disease related genes	Nucleoplasm (Approved)		(M269)PID RAS PATHWAY		0	1	0	1	1	0	0	0	1	1	0	0	0	1	0	0	0	0	0	1	0
11021	RAB35	1	0	0	0	0	0	0	11021	Gene_ID	H. sapiens	11021	H. sapiens	RAB35	RAB35, member RAS oncogene family	GO:0048227 plasma membrane to endosome transport;GO:0032482 Rab protein signal transduction;GO:0036010 protein localization to endosome		Predicted intracellular proteins					0	0	0	0	0	0	1	0	0	0	0	0	0	0	0	0	0	0	0	0	0
399687	MYO18A	1	0	0	0	0	0	0	399687	Gene_ID	H. sapiens	399687	H. sapiens	MYO18A	myosin XVIIIA	GO:1903028 positive regulation of opsonization;GO:0090164 asymmetric Golgi ribbon formation;GO:1903027 regulation of opsonization		Predicted intracellular proteins					0	0	1	0	0	0	1	0	0	1	1	0	0	0	0	0	0	0	0	1	0
10111	RAD50	1	0	0	0	0	0	0	10111	Gene_ID	H. sapiens	10111	H. sapiens	RAD50	RAD50 double strand break repair protein	GO:0031860 telomeric 3' overhang formation;GO:0000019 regulation of mitotic recombination;GO:1904354 negative regulation of telomere capping		Predicted intracellular proteins; Disease related genes	Nucleoplasm (Supported)		(M258)PID BARD1 PATHWAY; (M84)PID ATM PATHWAY; (M1)PID FANCONI PATHWAY	(M5925)HALLMARK E2F TARGETS	1	0	0	0	0	0	0	0	0	1	0	0	0	0	0	1	0	0	0	1	0
7431	VIM	1	0	0	0	0	0	0	7431	Gene_ID	H. sapiens	7431	H. sapiens	VIM	vimentin	GO:0060020 Bergmann glial cell differentiation;GO:0071225 cellular response to muramyl dipeptide;GO:0070307 lens fiber cell development		Predicted intracellular proteins; Disease related genes	Intermediate filaments (Supported)	Artenimol; Phenethyl Isothiocyanate	(M14)PID AURORA B PATHWAY; (M220)PID CASPASE PATHWAY	(M5930)HALLMARK EPITHELIAL MESENCHYMAL TRANSITION	1	0	0	0	0	1	1	0	0	1	0	0	0	1	0	0	0	0	1	1	0
1778	DYNC1H1	0	0	0	0	0	0	1	1778	Gene_ID	H. sapiens	1778	H. sapiens	DYNC1H1	dynein cytoplasmic 1 heavy chain 1	GO:0072382 minus-end-directed vesicle transport along microtubule;GO:0072385 minus-end-directed organelle transport along microtubule;GO:1905832 positive regulation of spindle assembly		Predicted intracellular proteins; Disease related genes	Centrosome;Cytosol (Supported)		(M163)PID LIS1 PATHWAY	(M5893)HALLMARK MITOTIC SPINDLE	1	0	1	0	0	1	1	0	0	1	0	0	0	0	0	0	0	0	0	1	0
4904	YBX1	0	0	0	0	0	0	1	4904	Gene_ID	H. sapiens	4904	H. sapiens	YBX1	Y-box binding protein 1	GO:1990428 miRNA transport;GO:0070934 CRD-mediated mRNA stabilization;GO:1903608 protein localization to cytoplasmic stress granule		Predicted intracellular proteins; Transcription factors:beta-Barrel DNA-binding domains; Cancer-related genes:Candidate cancer biomarkers	Cytosol (Enhanced); Additional: Vesicles		(M50)PID PTP1B PATHWAY		1	0	0	0	0	0	0	1	0	0	0	0	0	0	0	0	0	0	1	1	0
318	NUDT2	0	0	0	0	0	0	1	318	Gene_ID	H. sapiens	318	H. sapiens	NUDT2	nudix hydrolase 2	GO:0006167 AMP biosynthetic process;GO:0046033 AMP metabolic process;GO:0009168 purine ribonucleoside monophosphate biosynthetic process		Enzymes; Predicted intracellular proteins; ENZYME proteins:Hydrolases	Nucleoplasm (Approved)				1	0	0	0	0	0	0	0	0	0	0	0	0	0	0	1	0	0	0	1	0
10484	SEC23A	0	0	0	0	1	0	0	10484	Gene_ID	H. sapiens	10484	H. sapiens	SEC23A	SEC23 homolog A, COPII coat complex component	GO:0090110 COPII-coated vesicle cargo loading;GO:0035459 vesicle cargo loading;GO:0048207 vesicle targeting, rough ER to cis-Golgi		Predicted intracellular proteins; Disease related genes	Nucleoplasm;Vesicles (Approved)				0	1	0	0	0	0	1	0	0	0	0	0	0	0	0	0	0	0	0	1	0
4282	MIF	1	0	0	0	0	0	0	4282	Gene_ID	H. sapiens	4282	H. sapiens	MIF	macrophage migration inhibitory factor	GO:0010760 negative regulation of macrophage chemotaxis;GO:1905522 negative regulation of macrophage migration;GO:0010739 positive regulation of protein kinase A signaling		Predicted intracellular proteins; ENZYME proteins:Isomerase; Enzymes; Cancer-related genes:Candidate cancer biomarkers; Predicted secreted proteins	Cytosol (Supported); Additional: Nucleoplasm	3,4-Dihydroxycinnamic Acid; 7-Hydroxy-2-Oxo-Chromene-3-Carboxylic Acid Ethyl Ester; 4-Hydroxyphenylpyruvic acid; 3-(4-HYDROXYPHENYL)-4,5-DIHYDRO-5-ISOXAZOLE-ACETIC ACID METHYL ESTER; 4-HYDROXYBENZALDEHYDE O-(CYCLOHEXYLCARBONYL)OXIME; 3-FLUORO-4-HYDROXYBENZALDEHYDE O-(CYCLOHEXYLCARBONYL)OXIME; 4-HYDROXYBENZALDEHYDE O-(3,3-DIMETHYLBUTANOYL)OXIME; 6-HYDROXY-1,3-BENZOTHIAZOLE-2-SULFONAMIDE		(M5935)HALLMARK FATTY ACID METABOLISM; (M5891)HALLMARK HYPOXIA; (M5937)HALLMARK GLYCOLYSIS	0	0	1	0	1	0	0	0	0	0	0	0	0	0	1	0	0	0	0	1	0
57030	SLC17A7	0	0	1	0	0	0	0	57030	Gene_ID	H. sapiens	57030	H. sapiens	SLC17A7	solute carrier family 17 member 7	GO:0098700 neurotransmitter loading into synaptic vesicle;GO:1900242 regulation of synaptic vesicle endocytosis;GO:1903421 regulation of synaptic vesicle recycling		Transporters:Electrochemical Potential-driven transporters					0	0	0	0	0	0	1	0	1	0	1	0	1	0	0	0	0	0	0	0	0
27316	RBMX	0	0	0	0	1	0	0	27316	Gene_ID	H. sapiens	27316	H. sapiens	RBMX	RNA binding motif protein X-linked	GO:0048025 negative regulation of mRNA splicing, via spliceosome;GO:0048026 positive regulation of mRNA splicing, via spliceosome;GO:0033119 negative regulation of RNA splicing		Predicted intracellular proteins; Cancer-related genes:Mutational cancer driver genes; Disease related genes	Nucleoplasm (Approved)				1	0	0	0	0	1	0	0	0	0	0	0	0	0	0	0	0	0	0	1	0
79641	ROGDI	0	0	1	0	0	0	0	79641	Gene_ID	H. sapiens	79641	H. sapiens	ROGDI	rogdi atypical leucine zipper	GO:0042475 odontogenesis of dentin-containing tooth;GO:0042476 odontogenesis;GO:0007420 brain development		Predicted intracellular proteins; Disease related genes					0	0	0	0	0	0	0	0	0	0	0	0	0	0	0	0	0	0	0	0	0
8802	SUCLG1	1	0	0	0	0	0	0	8802	Gene_ID	H. sapiens	8802	H. sapiens	SUCLG1	succinate-CoA ligase GDP/ADP-forming subunit alpha	GO:0006099 tricarboxylic acid cycle;GO:0009060 aerobic respiration;GO:0045333 cellular respiration		Predicted intracellular proteins; Citric acid cycle related proteins; Potential drug targets; ENZYME proteins:Ligase; Enzymes; Disease related genes	Mitochondria (Approved); Additional: Cytosol;Plasma membrane			(M5935)HALLMARK FATTY ACID METABOLISM; (M5905)HALLMARK ADIPOGENESIS; (M5936)HALLMARK OXIDATIVE PHOSPHORYLATION	0	0	0	0	0	0	0	0	0	0	0	0	0	0	0	0	0	0	0	0	0
25801	GCA	1	0	0	0	0	0	0	25801	Gene_ID	H. sapiens	25801	H. sapiens	GCA	grancalcin	GO:0061025 membrane fusion;GO:0043312 neutrophil degranulation;GO:0002283 neutrophil activation involved in immune response		Predicted intracellular proteins	Cytosol (Supported); Additional: Plasma membrane	Calcium citrate; Calcium Phosphate; Calcium phosphate dihydrate		(M5921)HALLMARK COMPLEMENT	0	0	1	0	0	0	0	0	0	0	0	0	1	0	0	0	0	0	0	0	0
3020	H3F3A	1	0	0	0	0	0	0	3020	Gene_ID	H. sapiens	3020	H. sapiens	H3-3A	H3.3 histone A	GO:1902340 negative regulation of chromosome condensation;GO:0031509 subtelomeric heterochromatin assembly;GO:0140461 subtelomeric heterochromatin organization		Predicted intracellular proteins; Cancer-related genes; Disease related genes	Nucleoplasm (Supported)				1	0	0	0	0	1	1	0	0	1	0	0	0	0	1	0	0	0	0	1	0
91663	MYADM	1	0	0	0	0	0	0	91663	Gene_ID	H. sapiens	91663	H. sapiens	MYADM	myeloid associated differentiation marker	GO:0090038 negative regulation of protein kinase C signaling;GO:0034115 negative regulation of heterotypic cell-cell adhesion;GO:0070587 regulation of cell-cell adhesion involved in gastrulation		Transporters:Transporter channels and pores	Nuclear speckles (Approved)				0	1	0	1	1	0	0	0	0	1	0	0	0	1	0	0	0	0	0	0	0
7264	TSTA3	1	0	0	0	0	0	0	7264	Gene_ID	H. sapiens	7264	H. sapiens	GFUS	GDP-L-fucose synthase	GO:0042351 'de novo' GDP-L-fucose biosynthetic process;GO:0042350 GDP-L-fucose biosynthetic process;GO:0046368 GDP-L-fucose metabolic process		Enzymes; Predicted intracellular proteins; ENZYME proteins:Oxidoreductases	Cytosol (Approved); Additional: Nucleoplasm	NADH		(M5907)HALLMARK ESTROGEN RESPONSE LATE; (M5937)HALLMARK GLYCOLYSIS	0	0	0	0	0	0	1	0	0	0	0	0	0	0	0	1	0	0	0	0	0
219	ALDH1B1	0	0	1	0	0	0	0	219	Gene_ID	H. sapiens	219	H. sapiens	ALDH1B1	aldehyde dehydrogenase 1 family member B1	GO:0006069 ethanol oxidation;GO:0006068 ethanol catabolic process;GO:0034310 primary alcohol catabolic process		Enzymes; Predicted intracellular proteins; ENZYME proteins:Oxidoreductases	Mitochondria (Supported); Additional: Cytosol;Nucleoplasm;Vesicles	NADH			0	0	0	0	0	0	0	0	0	0	0	1	0	0	0	0	0	0	0	0	0
5911	RAP2A	0	0	0	0	1	0	0	5911	Gene_ID	H. sapiens	5911	H. sapiens	RAP2A	RAP2A, member of RAS oncogene family	GO:0032486 Rap protein signal transduction;GO:0045198 establishment of epithelial cell apical/basal polarity;GO:0035089 establishment of apical/basal cell polarity		Predicted intracellular proteins		Guanosine-5'-Triphosphate; Guanosine-5'-Diphosphate			0	1	0	0	1	0	0	0	0	1	0	0	0	1	0	0	0	0	0	0	0
6451	SH3BGRL	0	0	0	0	1	0	0	6451	Gene_ID	H. sapiens	6451	H. sapiens	SH3BGRL	SH3 domain binding glutamate rich protein like			Predicted intracellular proteins	Vesicles (Approved)				0	0	0	0	0	0	0	0	0	0	0	0	0	0	0	0	0	0	0	0	0
204	AK2	0	0	0	0	1	0	0	204	Gene_ID	H. sapiens	204	H. sapiens	AK2	adenylate kinase 2	GO:0006172 ADP biosynthetic process;GO:0009180 purine ribonucleoside diphosphate biosynthetic process;GO:0009136 purine nucleoside diphosphate biosynthetic process		Predicted intracellular proteins; Potential drug targets; Enzymes; Disease related genes; ENZYME proteins:Transferases	Mitochondria (Approved)	Bis(Adenosine)-5'-Pentaphosphate; Imidazole		(M5905)HALLMARK ADIPOGENESIS; (M5925)HALLMARK E2F TARGETS	0	0	0	0	0	0	0	0	0	0	0	0	0	0	0	1	0	0	0	0	0
8570	KHSRP	1	0	0	0	0	0	0	8570	Gene_ID	H. sapiens	8570	H. sapiens	KHSRP	KH-type splicing regulatory protein	GO:0010989 negative regulation of low-density lipoprotein particle clearance;GO:0010985 negative regulation of lipoprotein particle clearance;GO:0061158 3'-UTR-mediated mRNA destabilization		Predicted intracellular proteins	Nucleoplasm (Enhanced)	Resveratrol; Artenimol		(M5922)HALLMARK UNFOLDED PROTEIN RESPONSE	1	0	0	0	0	0	0	0	0	0	0	0	0	0	0	0	0	0	1	1	0
5579	PRKCB	0	0	0	1	0	0	0	5579	Gene_ID	H. sapiens	5579	H. sapiens	PRKCB	protein kinase C beta	GO:0035408 histone H3-T6 phosphorylation;GO:0035405 histone-threonine phosphorylation;GO:0099171 presynaptic modulation of chemical synaptic transmission	AGC Ser/Thr protein kinase family	Predicted intracellular proteins; RAS pathway related proteins; Kinases:AGC Ser/Thr protein kinases; Enzymes; Cancer-related genes:Candidate cancer biomarkers; ENZYME proteins:Transferases	Nucleoplasm (Supported); Additional: Cytosol	Vitamin E; Phosphorylcolamine; Enzastaurin; Ellagic acid; Cholecystokinin; alpha-Tocopherol succinate; D-alpha-Tocopherol acetate	(M134)PID TCR RAS PATHWAY; (M190)PID TCR JNK PATHWAY; (M226)PID VEGFR1 PATHWAY	(M5923)HALLMARK PI3K AKT MTOR SIGNALING; (M5950)HALLMARK ALLOGRAFT REJECTION	0	0	1	0	0	1	1	0	1	1	1	0	0	0	1	0	1	0	0	1	0
3861	KRT14	0	0	0	0	1	0	0	3861	Gene_ID	H. sapiens	3861	H. sapiens	KRT14	keratin 14	GO:0045110 intermediate filament bundle assembly;GO:0031581 hemidesmosome assembly;GO:0045109 intermediate filament organization		Disease related genes; Predicted intracellular proteins; Cancer-related genes:Candidate cancer biomarkers	Intermediate filaments (Enhanced)	Zinc; Zinc acetate	(M236)PID DELTA NP63 PATHWAY; (M115)PID REG GR PATHWAY		0	0	0	1	0	0	0	0	0	1	0	0	0	0	0	0	0	1	0	0	0
5605	MAP2K2	1	0	0	0	0	0	0	5605	Gene_ID	H. sapiens	5605	H. sapiens	MAP2K2	mitogen-activated protein kinase kinase 2	GO:0090170 regulation of Golgi inheritance;GO:0036289 peptidyl-serine autophosphorylation;GO:1903800 positive regulation of production of miRNAs involved in gene silencing by miRNA	STE Ser/Thr protein kinase family	Predicted intracellular proteins; RAS pathway related proteins; FDA approved drug targets:Small molecule drugs; Kinases:STE Ser/Thr protein kinases; Enzymes; Disease related genes; Cancer-related genes:Candidate cancer biomarkers; ENZYME proteins:Transferases	Cytosol (Supported)	Bosutinib; Trametinib; Selumetinib; Binimetinib; Fostamatinib	(M18895)SA TRKA RECEPTOR; (M267)PID ANTHRAX PATHWAY; (M213)PID AR NONGENOMIC PATHWAY		1	0	0	0	0	0	1	0	0	0	1	0	0	0	0	0	1	0	0	1	0
5705	PSMC5	0	0	0	0	1	0	0	5705	Gene_ID	H. sapiens	5705	H. sapiens	PSMC5	proteasome 26S subunit, ATPase 5	GO:0090261 positive regulation of inclusion body assembly;GO:0045899 positive regulation of RNA polymerase II transcription preinitiation complex assembly;GO:0045898 regulation of RNA polymerase II transcription preinitiation complex assembly		Predicted intracellular proteins	Cytosol;Plasma membrane (Supported)				1	0	0	0	0	0	0	0	1	1	0	1	0	0	0	0	0	0	0	1	0
51138	COPS4	1	0	0	0	0	0	0	51138	Gene_ID	H. sapiens	51138	H. sapiens	COPS4	COP9 signalosome subunit 4	GO:0000338 protein deneddylation;GO:0000715 nucleotide-excision repair, DNA damage recognition;GO:0006283 transcription-coupled nucleotide-excision repair		Predicted intracellular proteins	Nuclear speckles (Supported)				0	0	0	0	0	1	1	0	0	0	0	0	0	0	0	0	0	0	0	1	0
9343	EFTUD2	1	0	0	0	0	0	0	9343	Gene_ID	H. sapiens	9343	H. sapiens	EFTUD2	elongation factor Tu GTP binding domain containing 2	GO:0042220 response to cocaine;GO:0035690 cellular response to drug;GO:0043279 response to alkaloid		Predicted intracellular proteins; Disease related genes	Nucleoplasm (Approved); Additional: Cytosol;Vesicles				1	0	0	0	0	0	0	0	0	0	0	0	0	0	0	0	0	0	0	0	0
192683	SCAMP5	0	0	1	0	0	0	0	192683	Gene_ID	H. sapiens	192683	H. sapiens	SCAMP5	secretory carrier membrane protein 5	GO:0045956 positive regulation of calcium ion-dependent exocytosis;GO:0017158 regulation of calcium ion-dependent exocytosis;GO:1903307 positive regulation of regulated secretory pathway		Transporters:Accessory Factors Involved in Transport; Predicted intracellular proteins					0	0	1	0	0	0	0	0	0	1	1	0	1	0	0	0	0	0	0	0	0
50809	HP1BP3	0	1	0	0	0	0	0	50809	Gene_ID	H. sapiens	50809	H. sapiens	HP1BP3	heterochromatin protein 1 binding protein 3	GO:0097298 regulation of nucleus size;GO:0070828 heterochromatin organization;GO:0006334 nucleosome assembly		Predicted intracellular proteins	Nuclear speckles (Supported)	Artenimol			0	0	0	0	0	0	0	0	0	1	0	0	0	0	0	0	0	0	0	1	0
83452	RAB33B	0	0	1	0	0	0	0	83452	Gene_ID	H. sapiens	83452	H. sapiens	RAB33B	RAB33B, member RAS oncogene family	GO:1903434 negative regulation of constitutive secretory pathway;GO:1903433 regulation of constitutive secretory pathway;GO:2000156 regulation of retrograde vesicle-mediated transport, Golgi to ER		Predicted intracellular proteins; Disease related genes					0	0	0	0	0	0	1	0	0	0	1	0	1	0	0	0	0	0	0	0	0
2752	GLUL	0	0	0	0	1	0	0	2752	Gene_ID	H. sapiens	2752	H. sapiens	GLUL	glutamate-ammonia ligase	GO:0006542 glutamine biosynthetic process;GO:1904749 regulation of protein localization to nucleolus;GO:0006538 glutamate catabolic process		Predicted intracellular proteins; Potential drug targets; ENZYME proteins:Lyases; ENZYME proteins:Ligase; Enzymes; Disease related genes	Cytosol;Mitochondria (Supported); Additional: Plasma membrane	L-Glutamine; Glutamic acid		(M5935)HALLMARK FATTY ACID METABOLISM	1	0	0	0	0	0	1	0	1	0	0	1	0	0	0	0	0	0	0	0	0
5510	PPP1R7	0	0	0	0	1	0	0	5510	Gene_ID	H. sapiens	5510	H. sapiens	PPP1R7	protein phosphatase 1 regulatory subunit 7	GO:0035307 positive regulation of protein dephosphorylation;GO:0035306 positive regulation of dephosphorylation;GO:0043666 regulation of phosphoprotein phosphatase activity		Predicted intracellular proteins	Nucleoli (Approved)				0	0	0	0	0	0	0	0	0	0	0	0	0	0	0	0	0	0	0	0	0
1629	DBT	1	0	0	0	0	0	0	1629	Gene_ID	H. sapiens	1629	H. sapiens	DBT	dihydrolipoamide branched chain transacylase E2	GO:0009083 branched-chain amino acid catabolic process;GO:0009081 branched-chain amino acid metabolic process;GO:0016054 organic acid catabolic process		Predicted intracellular proteins; Potential drug targets; Enzymes; Disease related genes; ENZYME proteins:Transferases	Mitochondria (Supported)			(M5905)HALLMARK ADIPOGENESIS	1	0	0	0	0	1	0	0	0	0	0	1	0	0	0	0	0	0	0	0	0
4129	MAOB	0	1	0	0	0	0	0	4129	Gene_ID	H. sapiens	4129	H. sapiens	MAOB	monoamine oxidase B	GO:0045915 positive regulation of catecholamine metabolic process;GO:0045964 positive regulation of dopamine metabolic process;GO:0010044 response to aluminum ion		Enzymes; ENZYME proteins:Oxidoreductases; FDA approved drug targets:Small molecule drugs		Amphetamine; Phentermine; Tranylcypromine; Phenelzine; Zonisamide; Selegiline; Pioglitazone; Moclobemide; Isocarboxazid; Ephedra sinica root; Rasagiline; MMDA; 4-Methoxyamphetamine; Metamfetamine; Pargyline; Isatin; (R)-N-methyl-N-2-propynyl-1-indanamine; Farnesol; N-Dodecyl-N,N-Dimethyl-3-Ammonio-1-Propanesulfonate; Flavin adenine dinucleotide; N-Propargyl-1(S)-Aminoindan; Dodecyldimethylamine N…	(M275)PID ALPHA SYNUCLEIN PATHWAY	(M5936)HALLMARK OXIDATIVE PHOSPHORYLATION	1	0	0	0	0	0	0	0	1	0	0	0	0	0	0	0	0	1	0	1	0
25977	NECAP1	0	0	0	0	1	0	0	25977	Gene_ID	H. sapiens	25977	H. sapiens	NECAP1	NECAP endocytosis associated 1	GO:0006897 endocytosis;GO:0061024 membrane organization;GO:0015031 protein transport		Predicted intracellular proteins; Disease related genes	Vesicles (Approved); Additional: Cytosol				0	0	0	0	0	0	1	0	0	0	1	0	0	0	0	0	0	0	0	0	0
5498	PPOX	0	1	0	0	0	0	0	5498	Gene_ID	H. sapiens	5498	H. sapiens	PPOX	protoporphyrinogen oxidase	GO:0006782 protoporphyrinogen IX biosynthetic process;GO:0046501 protoporphyrinogen IX metabolic process;GO:0006783 heme biosynthetic process		Predicted intracellular proteins; Potential drug targets; Enzymes; Disease related genes; ENZYME proteins:Oxidoreductases	Mitochondria (Approved); Additional: Cytosol;Vesicles			(M5945)HALLMARK HEME METABOLISM	0	0	0	0	0	0	0	0	0	0	0	0	0	0	0	0	0	0	0	0	0
23521	RPL13A	0	0	0	1	0	0	0	23521	Gene_ID	H. sapiens	23521	H. sapiens	RPL13A	ribosomal protein L13a	GO:1901193 regulation of formation of translation preinitiation complex;GO:1901194 negative regulation of formation of translation preinitiation complex;GO:1904689 negative regulation of cytoplasmic translational initiation		Ribosomal proteins; Predicted intracellular proteins	Cytosol;Nucleoli (Approved)	(S)-3-phenyllactic acid; Anisomycin; Puromycin	(M5493)WNT SIGNALING		1	1	0	0	0	0	0	1	0	1	0	0	0	0	0	0	1	0	1	0	0

## Sheet: Enrichment
GroupID	Category	Term	Description	LogP	Log(q-value)	InTerm_InList	Genes	Symbols
1_Summary	Reactome Gene Sets	R-HSA-9675108	Nervous system development	-46.0329	-41.9492	98/577	102,214,286,389,1020,1175,1211,1212,1213,1284,1291,1292,1293,1460,1759,1981,2596,2817,3897,3983,4478,4627,4629,4637,5217,5361,5365,5605,5683,5684,5692,5693,5700,5701,5705,5710,5711,5716,5718,5786,5879,5909,5962,6133,6134,6138,6146,6147,6160,6164,6167,6169,6181,6187,6189,6193,6201,6205,6223,6230,6232,6237,6710,6711,6714,6923,7094,7204,7277,7280,7314,7402,7430,7525,8506,8874,9349,9491,9775,10092,10…	ADAM10,ALCAM,ANK1,RHOC,CDK5,AP2S1,CLTA,CLTB,CLTC,COL4A2,COL6A1,COL6A2,COL6A3,CSNK2B,DNM1,EIF4G1,GAP43,GPC1,L1CAM,ABLIM1,MSN,MYH9,MYH11,MYL6,PFN2,PLXNA1,PLXNB3,MAP2K2,PSMA2,PSMA3,PSMB4,PSMB5,PSMC1,PSMC2,PSMC5,PSMD4,PSMD5,PSMD10,PSMD12,PTPRA,RAC1,RAP1GAP,RDX,RPL9,RPL10,RPL15,RPL22,RPL23A,RPL31,RPL34,RPL37,RPL38,RPLP2,RPS2,RPS3A,RPS5,RPS7,RPS11,RPS19,RPS25,RPS27,RRAS,SPTB,SPTBN1,SRC,ELOB,TLN1,TRIO,T…
1_Member	Reactome Gene Sets	R-HSA-9675108	Nervous system development	-46.0329	-41.9492	98/577	102,214,286,389,1020,1175,1211,1212,1213,1284,1291,1292,1293,1460,1759,1981,2596,2817,3897,3983,4478,4627,4629,4637,5217,5361,5365,5605,5683,5684,5692,5693,5700,5701,5705,5710,5711,5716,5718,5786,5879,5909,5962,6133,6134,6138,6146,6147,6160,6164,6167,6169,6181,6187,6189,6193,6201,6205,6223,6230,6232,6237,6710,6711,6714,6923,7094,7204,7277,7280,7314,7402,7430,7525,8506,8874,9349,9491,9775,10092,10…	ADAM10,ALCAM,ANK1,RHOC,CDK5,AP2S1,CLTA,CLTB,CLTC,COL4A2,COL6A1,COL6A2,COL6A3,CSNK2B,DNM1,EIF4G1,GAP43,GPC1,L1CAM,ABLIM1,MSN,MYH9,MYH11,MYL6,PFN2,PLXNA1,PLXNB3,MAP2K2,PSMA2,PSMA3,PSMB4,PSMB5,PSMC1,PSMC2,PSMC5,PSMD4,PSMD5,PSMD10,PSMD12,PTPRA,RAC1,RAP1GAP,RDX,RPL9,RPL10,RPL15,RPL22,RPL23A,RPL31,RPL34,RPL37,RPL38,RPLP2,RPS2,RPS3A,RPS5,RPS7,RPS11,RPS19,RPS25,RPS27,RRAS,SPTB,SPTBN1,SRC,ELOB,TLN1,TRIO,T…
1_Member	Reactome Gene Sets	R-HSA-422475	Axon guidance	-46.0076	-41.9492	96/552	102,214,286,389,1020,1175,1211,1212,1213,1284,1291,1292,1293,1460,1759,1981,2596,2817,3897,3983,4478,4627,4629,4637,5217,5361,5365,5605,5683,5684,5692,5693,5700,5701,5705,5710,5711,5716,5718,5786,5879,5909,5962,6133,6134,6138,6146,6147,6160,6164,6167,6169,6181,6187,6189,6193,6201,6205,6223,6230,6232,6237,6710,6711,6714,6923,7094,7204,7277,7280,7314,7430,7525,8506,8874,9349,9491,9775,10092,10095,1…	ADAM10,ALCAM,ANK1,RHOC,CDK5,AP2S1,CLTA,CLTB,CLTC,COL4A2,COL6A1,COL6A2,COL6A3,CSNK2B,DNM1,EIF4G1,GAP43,GPC1,L1CAM,ABLIM1,MSN,MYH9,MYH11,MYL6,PFN2,PLXNA1,PLXNB3,MAP2K2,PSMA2,PSMA3,PSMB4,PSMB5,PSMC1,PSMC2,PSMC5,PSMD4,PSMD5,PSMD10,PSMD12,PTPRA,RAC1,RAP1GAP,RDX,RPL9,RPL10,RPL15,RPL22,RPL23A,RPL31,RPL34,RPL37,RPL38,RPLP2,RPS2,RPS3A,RPS5,RPS7,RPS11,RPS19,RPS25,RPS27,RRAS,SPTB,SPTBN1,SRC,ELOB,TLN1,TRIO,T…
1_Member	GO Biological Processes	GO:0019439	aromatic compound catabolic process	-29.8931	-26.1357	81/614	836,883,954,1153,1312,1656,1660,1854,1981,1994,2053,2184,2521,2876,2931,3146,3176,3183,3192,3842,4129,4670,4860,4869,4904,4907,5138,5445,5683,5684,5692,5693,5700,5701,5705,5710,5711,5716,5718,6133,6134,6138,6146,6147,6160,6164,6167,6169,6181,6187,6189,6193,6201,6205,6223,6230,6232,7314,7431,7812,8125,8570,9349,9491,9615,9775,9967,10128,10236,10591,10949,11163,23498,23521,25873,25939,30833,57819,8…	CASP3,KYAT1,ENTPD2,CIRBP,COMT,DDX6,DHX9,DUT,EIF4G1,ELAVL1,EPHX2,FAH,FUS,GPX1,GSK3A,HMGB1,HNMT,HNRNPC,HNRNPU,TNPO1,MAOB,HNRNPM,PNP,NPM1,YBX1,NT5E,PDE2A,PON2,PSMA2,PSMA3,PSMB4,PSMB5,PSMC1,PSMC2,PSMC5,PSMD4,PSMD5,PSMD10,PSMD12,RPL9,RPL10,RPL15,RPL22,RPL23A,RPL31,RPL34,RPL37,RPL38,RPLP2,RPS2,RPS3A,RPS5,RPS7,RPS11,RPS19,RPS25,RPS27,UBB,VIM,CSDE1,ANP32A,KHSRP,RPL23,PSMF1,GDA,EIF4A3,THRAP3,LRPPRC,HNRNPR…
1_Member	GO Biological Processes	GO:1901361	organic cyclic compound catabolic process	-29.0298	-25.4485	82/647	348,836,883,954,1153,1312,1656,1660,1854,1981,1994,2053,2184,2521,2876,2931,3146,3176,3183,3192,3842,4129,4670,4860,4869,4904,4907,5138,5683,5684,5692,5693,5700,5701,5705,5710,5711,5716,5718,6133,6134,6138,6146,6147,6160,6164,6167,6169,6181,6187,6189,6193,6201,6205,6223,6230,6232,7314,7431,7812,8125,8570,9349,9491,9615,9775,9967,10128,10236,10591,10949,11163,23475,23498,23521,25873,25939,30833,57…	APOE,CASP3,KYAT1,ENTPD2,CIRBP,COMT,DDX6,DHX9,DUT,EIF4G1,ELAVL1,EPHX2,FAH,FUS,GPX1,GSK3A,HMGB1,HNMT,HNRNPC,HNRNPU,TNPO1,MAOB,HNRNPM,PNP,NPM1,YBX1,NT5E,PDE2A,PSMA2,PSMA3,PSMB4,PSMB5,PSMC1,PSMC2,PSMC5,PSMD4,PSMD5,PSMD10,PSMD12,RPL9,RPL10,RPL15,RPL22,RPL23A,RPL31,RPL34,RPL37,RPL38,RPLP2,RPS2,RPS3A,RPS5,RPS7,RPS11,RPS19,RPS25,RPS27,UBB,VIM,CSDE1,ANP32A,KHSRP,RPL23,PSMF1,GDA,EIF4A3,THRAP3,LRPPRC,HNRNPR…
1_Member	GO Biological Processes	GO:0044270	cellular nitrogen compound catabolic process	-27.5153	-24.001	77/602	836,883,954,1153,1656,1660,1854,1981,1994,2521,2876,2931,3146,3176,3183,3192,3842,4670,4860,4869,4904,4907,5138,5683,5684,5692,5693,5700,5701,5705,5710,5711,5716,5718,6133,6134,6138,6146,6147,6160,6164,6167,6169,6181,6187,6189,6193,6201,6205,6223,6230,6232,7263,7314,7431,7812,8125,8570,9349,9491,9615,9775,9967,10128,10236,10591,10949,11163,23475,23498,23521,25873,25939,30833,57819,80349,201626	CASP3,KYAT1,ENTPD2,CIRBP,DDX6,DHX9,DUT,EIF4G1,ELAVL1,FUS,GPX1,GSK3A,HMGB1,HNMT,HNRNPC,HNRNPU,TNPO1,HNRNPM,PNP,NPM1,YBX1,NT5E,PDE2A,PSMA2,PSMA3,PSMB4,PSMB5,PSMC1,PSMC2,PSMC5,PSMD4,PSMD5,PSMD10,PSMD12,RPL9,RPL10,RPL15,RPL22,RPL23A,RPL31,RPL34,RPL37,RPL38,RPLP2,RPS2,RPS3A,RPS5,RPS7,RPS11,RPS19,RPS25,RPS27,TST,UBB,VIM,CSDE1,ANP32A,KHSRP,RPL23,PSMF1,GDA,EIF4A3,THRAP3,LRPPRC,HNRNPR,DNPH1,HNRNPA0,NUDT4,…
1_Member	GO Biological Processes	GO:0046700	heterocycle catabolic process	-27.0228	-23.5665	76/597	836,883,954,1153,1656,1660,1854,1981,1994,2521,2876,2931,3146,3176,3183,3192,3842,4670,4860,4869,4904,4907,5138,5683,5684,5692,5693,5700,5701,5705,5710,5711,5716,5718,6133,6134,6138,6146,6147,6160,6164,6167,6169,6181,6187,6189,6193,6201,6205,6223,6230,6232,7314,7431,7812,8125,8570,9349,9491,9615,9775,9967,10128,10236,10591,10949,11163,23475,23498,23521,25873,25939,30833,57819,80349,201626	CASP3,KYAT1,ENTPD2,CIRBP,DDX6,DHX9,DUT,EIF4G1,ELAVL1,FUS,GPX1,GSK3A,HMGB1,HNMT,HNRNPC,HNRNPU,TNPO1,HNRNPM,PNP,NPM1,YBX1,NT5E,PDE2A,PSMA2,PSMA3,PSMB4,PSMB5,PSMC1,PSMC2,PSMC5,PSMD4,PSMD5,PSMD10,PSMD12,RPL9,RPL10,RPL15,RPL22,RPL23A,RPL31,RPL34,RPL37,RPL38,RPLP2,RPS2,RPS3A,RPS5,RPS7,RPS11,RPS19,RPS25,RPS27,UBB,VIM,CSDE1,ANP32A,KHSRP,RPL23,PSMF1,GDA,EIF4A3,THRAP3,LRPPRC,HNRNPR,DNPH1,HNRNPA0,NUDT4,QPRT…
1_Member	GO Biological Processes	GO:0034655	nucleobase-containing compound catabolic process	-26.0124	-22.6073	72/557	836,954,1153,1656,1660,1854,1981,1994,2521,2876,2931,3146,3183,3192,3842,4670,4860,4869,4904,4907,5138,5683,5684,5692,5693,5700,5701,5705,5710,5711,5716,5718,6133,6134,6138,6146,6147,6160,6164,6167,6169,6181,6187,6189,6193,6201,6205,6223,6230,6232,7314,7431,7812,8125,8570,9349,9491,9615,9775,9967,10128,10236,10591,10949,11163,23521,25873,25939,30833,57819,80349,201626	CASP3,ENTPD2,CIRBP,DDX6,DHX9,DUT,EIF4G1,ELAVL1,FUS,GPX1,GSK3A,HMGB1,HNRNPC,HNRNPU,TNPO1,HNRNPM,PNP,NPM1,YBX1,NT5E,PDE2A,PSMA2,PSMA3,PSMB4,PSMB5,PSMC1,PSMC2,PSMC5,PSMD4,PSMD5,PSMD10,PSMD12,RPL9,RPL10,RPL15,RPL22,RPL23A,RPL31,RPL34,RPL37,RPL38,RPLP2,RPS2,RPS3A,RPS5,RPS7,RPS11,RPS19,RPS25,RPS27,UBB,VIM,CSDE1,ANP32A,KHSRP,RPL23,PSMF1,GDA,EIF4A3,THRAP3,LRPPRC,HNRNPR,DNPH1,HNRNPA0,NUDT4,RPL13A,RPL36,SA…
1_Member	Reactome Gene Sets	R-HSA-8953897	Cellular responses to external stimuli	-25.7002	-22.3821	80/690	318,523,534,815,816,829,830,1329,1340,1460,1465,1778,1780,1783,1915,1968,2876,2950,3020,4493,5683,5684,5692,5693,5700,5701,5705,5710,5711,5716,5718,5931,6133,6134,6138,6146,6147,6160,6164,6167,6169,6181,6187,6189,6193,6201,6205,6223,6230,6232,6396,6647,6923,7277,7280,7314,8359,8452,9114,9167,9349,9377,9491,9588,10013,10111,10128,10382,10383,11258,23043,23521,25828,25873,51382,51606,51807,84617,84…	NUDT2,ATP6V1A,ATP6V1G2,CAMK2A,CAMK2B,CAPZA1,CAPZA2,COX5B,COX6B1,CSNK2B,CSRP1,DYNC1H1,DYNC1I1,DYNC1LI2,EEF1A1,EIF2S3,GPX1,GSTP1,H3-3A,MT1E,PSMA2,PSMA3,PSMB4,PSMB5,PSMC1,PSMC2,PSMC5,PSMD4,PSMD5,PSMD10,PSMD12,RBBP7,RPL9,RPL10,RPL15,RPL22,RPL23A,RPL31,RPL34,RPL37,RPL38,RPLP2,RPS2,RPS3A,RPS5,RPS7,RPS11,RPS19,RPS25,RPS27,SEC13,SOD1,ELOB,TUBA4A,TUBB2A,UBB,H4C1,CUL3,ATP6V0D1,COX7A2L,RPL23,COX5A,PSMF1,PRD…
1_Member	Reactome Gene Sets	R-HSA-71291	Metabolism of amino acids and derivatives	-25.0609	-21.8154	58/374	445,586,883,1629,2184,2744,2752,2875,3028,3176,4942,5625,5683,5684,5692,5693,5700,5701,5705,5710,5711,5716,5718,6133,6134,6138,6146,6147,6160,6164,6167,6169,6181,6187,6189,6193,6201,6205,6223,6230,6232,6520,6538,7263,8424,8604,9349,9491,23446,23498,23521,25828,25873,26227,29968,51520,56267,80150	ASS1,BCAT1,KYAT1,DBT,FAH,GLS,GLUL,GPT,HSD17B10,HNMT,OAT,PRODH,PSMA2,PSMA3,PSMB4,PSMB5,PSMC1,PSMC2,PSMC5,PSMD4,PSMD5,PSMD10,PSMD12,RPL9,RPL10,RPL15,RPL22,RPL23A,RPL31,RPL34,RPL37,RPL38,RPLP2,RPS2,RPS3A,RPS5,RPS7,RPS11,RPS19,RPS25,RPS27,SLC3A2,SLC6A11,TST,BBOX1,SLC25A12,RPL23,PSMF1,SLC44A1,HAAO,RPL13A,TXN2,RPL36,PHGDH,PSAT1,LARS1,KYAT3,ASRGL1
1_Member	Reactome Gene Sets	R-HSA-2262752	Cellular responses to stress	-24.9201	-21.7068	78/676	318,523,534,815,816,829,830,1329,1340,1460,1778,1780,1783,1915,1968,2876,2950,3020,5683,5684,5692,5693,5700,5701,5705,5710,5711,5716,5718,5931,6133,6134,6138,6146,6147,6160,6164,6167,6169,6181,6187,6189,6193,6201,6205,6223,6230,6232,6396,6647,6923,7277,7280,7314,8359,8452,9114,9167,9349,9377,9491,9588,10013,10111,10128,10382,10383,11258,23043,23521,25828,25873,51382,51606,51807,84617,84790,259217	NUDT2,ATP6V1A,ATP6V1G2,CAMK2A,CAMK2B,CAPZA1,CAPZA2,COX5B,COX6B1,CSNK2B,DYNC1H1,DYNC1I1,DYNC1LI2,EEF1A1,EIF2S3,GPX1,GSTP1,H3-3A,PSMA2,PSMA3,PSMB4,PSMB5,PSMC1,PSMC2,PSMC5,PSMD4,PSMD5,PSMD10,PSMD12,RBBP7,RPL9,RPL10,RPL15,RPL22,RPL23A,RPL31,RPL34,RPL37,RPL38,RPLP2,RPS2,RPS3A,RPS5,RPS7,RPS11,RPS19,RPS25,RPS27,SEC13,SOD1,ELOB,TUBA4A,TUBB2A,UBB,H4C1,CUL3,ATP6V0D1,COX7A2L,RPL23,COX5A,PSMF1,PRDX6,HDAC6,RA…
1_Member	GO Biological Processes	GO:0006402	mRNA catabolic process	-24.0046	-20.9004	57/378	1153,1656,1660,1981,1994,2521,3183,3192,3842,4670,4869,4904,5683,5684,5692,5693,5700,5701,5705,5710,5711,5716,5718,6133,6134,6138,6146,6147,6160,6164,6167,6169,6181,6187,6189,6193,6201,6205,6223,6230,6232,7314,7431,7812,8125,8570,9349,9491,9775,9967,10236,10949,23521,25873,57819,80349,201626	CIRBP,DDX6,DHX9,EIF4G1,ELAVL1,FUS,HNRNPC,HNRNPU,TNPO1,HNRNPM,NPM1,YBX1,PSMA2,PSMA3,PSMB4,PSMB5,PSMC1,PSMC2,PSMC5,PSMD4,PSMD5,PSMD10,PSMD12,RPL9,RPL10,RPL15,RPL22,RPL23A,RPL31,RPL34,RPL37,RPL38,RPLP2,RPS2,RPS3A,RPS5,RPS7,RPS11,RPS19,RPS25,RPS27,UBB,VIM,CSDE1,ANP32A,KHSRP,RPL23,PSMF1,EIF4A3,THRAP3,HNRNPR,HNRNPA0,RPL13A,RPL36,LSM2,WDR61,PDE12
1_Member	Reactome Gene Sets	R-HSA-376176	Signaling by ROBO receptors	-23.8713	-20.7906	44/218	1981,2817,5217,5683,5684,5692,5693,5700,5701,5705,5710,5711,5716,5718,5879,6133,6134,6138,6146,6147,6160,6164,6167,6169,6181,6187,6189,6193,6201,6205,6223,6230,6232,6714,6923,7314,9349,9491,9775,10486,23122,23521,25873,55740	EIF4G1,GPC1,PFN2,PSMA2,PSMA3,PSMB4,PSMB5,PSMC1,PSMC2,PSMC5,PSMD4,PSMD5,PSMD10,PSMD12,RAC1,RPL9,RPL10,RPL15,RPL22,RPL23A,RPL31,RPL34,RPL37,RPL38,RPLP2,RPS2,RPS3A,RPS5,RPS7,RPS11,RPS19,RPS25,RPS27,SRC,ELOB,UBB,RPL23,PSMF1,EIF4A3,CAP2,CLASP2,RPL13A,RPL36,ENAH
1_Member	Reactome Gene Sets	R-HSA-8953854	Metabolism of RNA	-23.0268	-19.9896	75/673	103,1653,1656,1660,1665,1974,1981,1994,2521,3028,3178,3181,3183,3187,3188,3192,3842,4670,4809,4904,5094,5683,5684,5692,5693,5700,5701,5705,5710,5711,5716,5718,5725,6133,6134,6138,6146,6147,6160,6164,6167,6169,6181,6187,6189,6193,6201,6205,6223,6230,6232,6396,7314,7919,8125,8570,9343,9349,9491,9775,10189,10236,10594,10949,10992,11051,23020,23450,23451,23521,25873,27316,57819,80349,220988	ADAR,DDX1,DDX6,DHX9,DHX15,EIF4A2,EIF4G1,ELAVL1,FUS,HSD17B10,HNRNPA1,HNRNPA2B1,HNRNPC,HNRNPH1,HNRNPH2,HNRNPU,TNPO1,HNRNPM,SNU13,YBX1,PCBP2,PSMA2,PSMA3,PSMB4,PSMB5,PSMC1,PSMC2,PSMC5,PSMD4,PSMD5,PSMD10,PSMD12,PTBP1,RPL9,RPL10,RPL15,RPL22,RPL23A,RPL31,RPL34,RPL37,RPL38,RPLP2,RPS2,RPS3A,RPS5,RPS7,RPS11,RPS19,RPS25,RPS27,SEC13,UBB,DDX39B,ANP32A,KHSRP,EFTUD2,RPL23,PSMF1,EIF4A3,ALYREF,HNRNPR,PRPF8,HNRNPA…
1_Member	GO Biological Processes	GO:0006401	RNA catabolic process	-22.6035	-19.6058	58/417	1153,1656,1660,1981,1994,2521,3183,3192,3842,4670,4869,4904,5683,5684,5692,5693,5700,5701,5705,5710,5711,5716,5718,6133,6134,6138,6146,6147,6160,6164,6167,6169,6181,6187,6189,6193,6201,6205,6223,6230,6232,7314,7431,7812,8125,8570,9349,9491,9775,9967,10128,10236,10949,23521,25873,57819,80349,201626	CIRBP,DDX6,DHX9,EIF4G1,ELAVL1,FUS,HNRNPC,HNRNPU,TNPO1,HNRNPM,NPM1,YBX1,PSMA2,PSMA3,PSMB4,PSMB5,PSMC1,PSMC2,PSMC5,PSMD4,PSMD5,PSMD10,PSMD12,RPL9,RPL10,RPL15,RPL22,RPL23A,RPL31,RPL34,RPL37,RPL38,RPLP2,RPS2,RPS3A,RPS5,RPS7,RPS11,RPS19,RPS25,RPS27,UBB,VIM,CSDE1,ANP32A,KHSRP,RPL23,PSMF1,EIF4A3,THRAP3,LRPPRC,HNRNPR,HNRNPA0,RPL13A,RPL36,LSM2,WDR61,PDE12
1_Member	Reactome Gene Sets	R-HSA-9010553	Regulation of expression of SLITs and ROBOs	-21.2641	-18.3907	37/171	1981,5683,5684,5692,5693,5700,5701,5705,5710,5711,5716,5718,6133,6134,6138,6146,6147,6160,6164,6167,6169,6181,6187,6189,6193,6201,6205,6223,6230,6232,6923,7314,9349,9491,9775,23521,25873	EIF4G1,PSMA2,PSMA3,PSMB4,PSMB5,PSMC1,PSMC2,PSMC5,PSMD4,PSMD5,PSMD10,PSMD12,RPL9,RPL10,RPL15,RPL22,RPL23A,RPL31,RPL34,RPL37,RPL38,RPLP2,RPS2,RPS3A,RPS5,RPS7,RPS11,RPS19,RPS25,RPS27,ELOB,UBB,RPL23,PSMF1,EIF4A3,RPL13A,RPL36
1_Member	GO Biological Processes	GO:0043488	regulation of mRNA stability	-14.4013	-12.015	31/188	1153,1660,1981,1994,2521,3183,3192,3842,4670,4869,4904,5683,5684,5692,5693,5700,5701,5705,5710,5711,5716,5718,7314,7431,8125,8570,9491,9967,10236,10949,201626	CIRBP,DHX9,EIF4G1,ELAVL1,FUS,HNRNPC,HNRNPU,TNPO1,HNRNPM,NPM1,YBX1,PSMA2,PSMA3,PSMB4,PSMB5,PSMC1,PSMC2,PSMC5,PSMD4,PSMD5,PSMD10,PSMD12,UBB,VIM,ANP32A,KHSRP,PSMF1,THRAP3,HNRNPR,HNRNPA0,PDE12
1_Member	GO Biological Processes	GO:0043487	regulation of RNA stability	-13.7613	-11.417	31/198	1153,1660,1981,1994,2521,3183,3192,3842,4670,4869,4904,5683,5684,5692,5693,5700,5701,5705,5710,5711,5716,5718,7314,7431,8125,8570,9491,9967,10236,10949,201626	CIRBP,DHX9,EIF4G1,ELAVL1,FUS,HNRNPC,HNRNPU,TNPO1,HNRNPM,NPM1,YBX1,PSMA2,PSMA3,PSMB4,PSMB5,PSMC1,PSMC2,PSMC5,PSMD4,PSMD5,PSMD10,PSMD12,UBB,VIM,ANP32A,KHSRP,PSMF1,THRAP3,HNRNPR,HNRNPA0,PDE12
1_Member	GO Biological Processes	GO:0061013	regulation of mRNA catabolic process	-13.0465	-10.7698	31/210	1153,1660,1981,1994,2521,3183,3192,3842,4670,4869,4904,5683,5684,5692,5693,5700,5701,5705,5710,5711,5716,5718,7314,7431,8125,8570,9491,9967,10236,10949,201626	CIRBP,DHX9,EIF4G1,ELAVL1,FUS,HNRNPC,HNRNPU,TNPO1,HNRNPM,NPM1,YBX1,PSMA2,PSMA3,PSMB4,PSMB5,PSMC1,PSMC2,PSMC5,PSMD4,PSMD5,PSMD10,PSMD12,UBB,VIM,ANP32A,KHSRP,PSMF1,THRAP3,HNRNPR,HNRNPA0,PDE12
1_Member	GO Biological Processes	GO:1903311	regulation of mRNA metabolic process	-12.8297	-10.5809	39/334	1153,1660,1981,1994,2521,3178,3181,3183,3192,3842,4670,4869,4904,5683,5684,5692,5693,5700,5701,5705,5710,5711,5716,5718,5725,5936,6733,7314,7431,8125,8570,9491,9588,9967,10236,10949,11051,27316,201626	CIRBP,DHX9,EIF4G1,ELAVL1,FUS,HNRNPA1,HNRNPA2B1,HNRNPC,HNRNPU,TNPO1,HNRNPM,NPM1,YBX1,PSMA2,PSMA3,PSMB4,PSMB5,PSMC1,PSMC2,PSMC5,PSMD4,PSMD5,PSMD10,PSMD12,PTBP1,RBM4,SRPK2,UBB,VIM,ANP32A,KHSRP,PSMF1,PRDX6,THRAP3,HNRNPR,HNRNPA0,NUDT21,RBMX,PDE12
2_Summary	GO Biological Processes	GO:0072657	protein localization to membrane	-37.3523	-33.47	94/663	88,102,286,348,481,493,637,975,1000,1020,1213,1740,1804,2039,2040,2316,2339,2817,2934,3728,3799,3911,4035,4644,4666,4905,5064,5533,5864,5865,5911,5962,6133,6134,6138,6146,6147,6160,6164,6167,6169,6181,6187,6189,6193,6201,6205,6223,6230,6232,6616,6711,6726,6804,6812,7070,7430,8546,8831,8943,9135,9349,9378,9693,9868,10211,10399,10434,10484,10938,10979,23043,23114,23122,23184,23255,23499,23513,23521…	ACTN2,ADAM10,ANK1,APOE,ATP1B1,ATP2B4,BID,CD81,CDH2,CDK5,CLTC,DLG2,DPP6,DMTN,STOM,FLNA,FNTA,GPC1,GSN,JUP,KIF5B,LAMA5,LRP1,MYO5A,NACA,NSF,PALM,PPP3CC,RAB3A,RAB3B,RAP2A,RDX,RPL9,RPL10,RPL15,RPL22,RPL23A,RPL31,RPL34,RPL37,RPL38,RPLP2,RPS2,RPS3A,RPS5,RPS7,RPS11,RPS19,RPS25,RPS27,SNAP25,SPTBN1,SRP9,STX1A,STXBP1,THY1,EZR,AP3B1,SYNGAP1,AP3D1,RABEP1,RPL23,NRXN1,RAPGEF2,TOMM70,FLOT1,RACK1,LYPLA1,SEC23A,EHD…
2_Member	GO Biological Processes	GO:0072657	protein localization to membrane	-37.3523	-33.47	94/663	88,102,286,348,481,493,637,975,1000,1020,1213,1740,1804,2039,2040,2316,2339,2817,2934,3728,3799,3911,4035,4644,4666,4905,5064,5533,5864,5865,5911,5962,6133,6134,6138,6146,6147,6160,6164,6167,6169,6181,6187,6189,6193,6201,6205,6223,6230,6232,6616,6711,6726,6804,6812,7070,7430,8546,8831,8943,9135,9349,9378,9693,9868,10211,10399,10434,10484,10938,10979,23043,23114,23122,23184,23255,23499,23513,23521…	ACTN2,ADAM10,ANK1,APOE,ATP1B1,ATP2B4,BID,CD81,CDH2,CDK5,CLTC,DLG2,DPP6,DMTN,STOM,FLNA,FNTA,GPC1,GSN,JUP,KIF5B,LAMA5,LRP1,MYO5A,NACA,NSF,PALM,PPP3CC,RAB3A,RAB3B,RAP2A,RDX,RPL9,RPL10,RPL15,RPL22,RPL23A,RPL31,RPL34,RPL37,RPL38,RPLP2,RPS2,RPS3A,RPS5,RPS7,RPS11,RPS19,RPS25,RPS27,SNAP25,SPTBN1,SRP9,STX1A,STXBP1,THY1,EZR,AP3B1,SYNGAP1,AP3D1,RABEP1,RPL23,NRXN1,RAPGEF2,TOMM70,FLOT1,RACK1,LYPLA1,SEC23A,EHD…
2_Member	GO Biological Processes	GO:1990778	protein localization to cell periphery	-19.5484	-16.8224	48/331	88,102,286,481,493,975,1000,1020,1213,1804,2316,3728,3799,3911,4035,4644,4905,5064,5864,5865,5911,5962,6616,6711,6812,7430,9135,9693,10211,10399,10434,10484,10938,23043,23114,23122,23499,23513,26003,30845,53616,55737,57512,91663,112755,115827,145567,201475	ACTN2,ADAM10,ANK1,ATP1B1,ATP2B4,CD81,CDH2,CDK5,CLTC,DPP6,FLNA,JUP,KIF5B,LAMA5,LRP1,MYO5A,NSF,PALM,RAB3A,RAB3B,RAP2A,RDX,SNAP25,SPTBN1,STXBP1,EZR,RABEP1,RAPGEF2,FLOT1,RACK1,LYPLA1,SEC23A,EHD1,TNIK,NFASC,CLASP2,MACF1,SCRIB,GORASP2,EHD3,ADAM22,VPS35,GPR158,MYADM,STX1B,RAB3C,TTC7B,RAB12
2_Member	GO Biological Processes	GO:0072659	protein localization to plasma membrane	-18.7104	-16.0913	43/277	88,286,481,493,975,1000,1020,1213,1804,2316,3728,3799,3911,4035,4644,4905,5064,5864,5865,5911,5962,6711,6812,7430,9693,10211,10399,10434,10484,10938,23043,23114,23122,23499,23513,26003,30845,55737,57512,91663,115827,145567,201475	ACTN2,ANK1,ATP1B1,ATP2B4,CD81,CDH2,CDK5,CLTC,DPP6,FLNA,JUP,KIF5B,LAMA5,LRP1,MYO5A,NSF,PALM,RAB3A,RAB3B,RAP2A,RDX,SPTBN1,STXBP1,EZR,RAPGEF2,FLOT1,RACK1,LYPLA1,SEC23A,EHD1,TNIK,NFASC,CLASP2,MACF1,SCRIB,GORASP2,EHD3,VPS35,GPR158,MYADM,RAB3C,TTC7B,RAB12
[truncated: 589 more rows]
