# Supplementary material for: Tackling the Biological Meaning of the Human Olfactory Bulb Dyshomeostatic Proteome across Neurological Disorders: An Integrative Bioinformatic Approach
Source: Int J Mol Sci. 2021 Oct 20;22(21):11340. doi: 10.3390/ijms222111340 (PMC8583219; doi:10.3390/ijms222111340)
Supplement: Supplementary file 1 [file ijms-22-11340-s001.zip › SUPPLEMENTARY FILES /Supplementary Table S3. TRRUST R1.xlsx]

## Sheet: GO TRRUST
_MEMBER_C vs AD	_MEMBER_C vs ALS	_MEMBER_C vs DLB	_MEMBER_C vs FTLD-TDP43	_MEMBER_C vs PD	_MEMBER_C vs PSP	_MEMBER_C vs Mix D	_LogP_C vs AD	_LogP_C vs ALS	_LogP_C vs DLB	_LogP_C vs FTLD-TDP43	_LogP_C vs PD	_LogP_C vs PSP	_LogP_C vs V. Dem	GO	_PATTERN_	_RANK_	GiniIndex	Category	CategoryID	Description	PARENT_GO	LogP	Enrichment	Z-score	#TotalGeneInLibrary	#GeneInGO	#GeneInHitList	#GeneInGOAndHitList	%InGO	STDV %InGO	GeneID	Hits	Log(q-value)	EvidenceCutoff
1	0	0	0	1	0	1	-4.7	0	0	0	-2.4	0	-3.7	TRR01256	M1000101	3	0	TRRUST	34	Regulated by: SP1		-4.7	3.3	5.3	28162	522	277	17	6.1	1.4	102|348|960|1000|3371|4199|4282|4729|4842|6616|6647|7430|7431|7874|26227|28992|80781	ADAM10|APOE|CD44|CDH2|TNC|ME1|MIF|NDUFV2|NOS1|SNAP25|SOD1|EZR|VIM|USP7|PHGDH|MACROD1|COL18A1	-2.8	0
0	0	0	0	0	0	1	0	0	0	0	0	0	-4.1	TRR00872	M0000001	1	0	TRRUST	34	Regulated by: NFIC		-4.1	18	7.9	28162	30	214	4	1.9	0.93	2173|2670|3146|7450	FABP7|GFAP|HMGB1|VWF	-2.4	0
1	0	0	0	0	0	0	-2.8	0	0	0	0	0	0	TRR01269	M1000000	1	0	TRRUST	34	Regulated by: SREBF2		-2.8	13	5.7	28162	24	277	3	1.1	0.62	2224|4035|5445	FDPS|LRP1|PON2	-1.5	0
0	0	0	0	1	0	0	0	0	0	0	-2.4	0	0	TRR00780	M0000100	1	0	TRRUST	34	Regulated by: MYC		-2.4	4.8	3.9	28162	110	267	5	1.9	0.83	952|3181|5625|5725|10527	CD38|HNRNPA2B1|PRODH|PTBP1|IPO7	-1.2	0
0	0	0	0	1	0	0	0	0	0	0	-2.4	0	0	TRR00117	M0000100	1	0	TRRUST	34	Regulated by: CIITA		-2.4	9	4.7	28162	35	267	3	1.1	0.65	2775|5705|6772	GNAO1|PSMC5|STAT1	-1.2	0
1	0	0	0	0	0	0	-2.3	0	0	0	0	0	0	TRR01268	M1000000	1	0	TRRUST	34	Regulated by: SREBF1		-2.3	9	4.6	28162	34	277	3	1.1	0.62	47|2224|4035	ACLY|FDPS|LRP1	-1.2	0
0	1	0	0	0	0	0	0	-2.2	0	0	0	0	0	TRR01277	M0100000	1	0	TRRUST	34	Regulated by: STAT3		-2.2	7.7	4.2	28162	161	68	3	4.4	2.5	2246|3250|9590	FGF1|HPR|AKAP12	-1.1	0
0	0	0	0	1	0	0	0	0	0	0	-2.1	0	0	TRR00466	M0000100	1	0	TRRUST	34	Regulated by: HDAC1		-2.1	5.2	3.7	28162	81	267	4	1.5	0.74	231|2571|5243|5610	AKR1B1|GAD1|ABCB1|EIF2AK2	-1	0

## Sheet: HEATMAP TRRUST
GO	Description	_LogP_C vs AD	_LogP_C vs ALS	_LogP_C vs DLB	_LogP_C vs FTLD-TDP43	_LogP_C vs PD	_LogP_C vs PSP	_LogP_C vs V. Dem
TRR00466	Regulated by: HDAC1	0	0	0	0	-2.12919	0	0
TRR00117	Regulated by: CIITA	0	0	0	0	-2.35577	0	0
TRR00780	Regulated by: MYC	0	0	0	0	-2.39536	0	0
TRR01277	Regulated by: STAT3	0	-2.15468	0	0	0	0	0
TRR01268	Regulated by: SREBF1	-2.34715	0	0	0	0	0	0
TRR01269	Regulated by: SREBF2	-2.7865	0	0	0	0	0	0
TRR00872	Regulated by: NFIC	0	0	0	0	0	0	-4.1187
TRR01256	Regulated by: SP1	-4.72515	0	0	0	-2.35524	0	-3.70842
