# Supplementary material for: Tackling the Biological Meaning of the Human Olfactory Bulb Dyshomeostatic Proteome across Neurological Disorders: An Integrative Bioinformatic Approach
Source: Int J Mol Sci. 2021 Oct 20;22(21):11340. doi: 10.3390/ijms222111340 (PMC8583219; doi:10.3390/ijms222111340)
Supplement: Supplementary file 1 [file ijms-22-11340-s001.zip › SUPPLEMENTARY FILES /Supplementary Table S4. Transcription factors MSIGDB R1.xlsx]

## Sheet: GO MSIGDB
_MEMBER_C vs AD	_MEMBER_C vs ALS	_MEMBER_C vs DLB	_MEMBER_C vs FTLD-TDP43	_MEMBER_C vs PD	_MEMBER_C vs PSP	_MEMBER_C vs V. Dem	_LogP_C vs AD	_LogP_C vs ALS	_LogP_C vs DLB	_LogP_C vs FTLD-TDP43	_LogP_C vs PD	_LogP_C vs PSP	_LogP_C vs V. Dem	GO	_PATTERN_	_RANK_	GiniIndex	Category	CategoryID	Description	PARENT_GO	LogP	Enrichment	Z-score	#TotalGeneInLibrary	#GeneInGO	#GeneInHitList	#GeneInGOAndHitList	%InGO	STDV %InGO	GeneID	Hits	Log(q-value)	EvidenceCutoff
0	0	0	0	1	0	1	0	0	0	0	-7.3	0	-3.2	M613	M0000101	2	0	Transcription Factor Targets	16	TGANNYRGCA TCF11MAFG 01		-7.3	5.5	7.8	28162	307	267	16	6	1.5	1153|1500|1756|1938|1983|2710|4162|4974|5705|5931|7277|9352|9362|10236|10484|51062	CIRBP|CTNND1|DMD|EEF2|EIF5|GK|MCAM|OMG|PSMC5|RBBP7|TUBA4A|TXNL1|CPNE6|HNRNPR|SEC23A|ATL1	-4.8	0
1	1	0	0	1	0	1	-3.6	-6.1	0	0	-3.2	0	-3.9	M30131	M1100101	4	0	Transcription Factor Targets	16	PSMB5 TARGET GENES		-6.1	11	8.5	28162	304	68	8	12	3.9	2316|4860|5250|7168|54443|54622|79026|90678	FLNA|PNP|SLC25A3|TPM1|ANLN|ARL15|AHNAK|LRSAM1	-3.8	0
1	0	0	0	1	0	1	-5.7	0	0	0	-5.1	0	-2.4	M14141	M1000101	3	0	Transcription Factor Targets	16	NRF2 Q4		-5.7	5.1	6.6	28162	258	277	13	4.7	1.3	445|960|1756|2318|4035|5339|5683|5710|5718|7332|9868|79784|203068	ASS1|CD44|DMD|FLNC|LRP1|PLEC|PSMA2|PSMD4|PSMD12|UBE2L3|TOMM70|MYH14|TUBB	-3.5	0
0	0	0	0	1	0	1	0	0	0	0	-5.5	0	-5.6	M8004	M0000101	2	0	Transcription Factor Targets	16	TGASTMAGC NFE2 01		-5.6	6.7	7	28162	195	214	10	4.7	1.4	1778|2023|2950|4134|4974|5333|5339|6623|10313|84790	DYNC1H1|ENO1|GSTP1|MAP4|OMG|PLCD1|PLEC|SNCG|RTN3|TUBA1C	-3.4	0
0	0	0	0	1	0	0	0	0	0	0	-5.2	0	0	M9795	M0000100	1	0	Transcription Factor Targets	16	ARNT 02		-5.2	4.9	6.2	28162	256	267	12	4.5	1.3	1981|2764|2992|3188|5036|5909|7277|9361|10092|25948|51606|53826	EIF4G1|GMFB|GYG1|HNRNPH2|PA2G4|RAP1GAP|TUBA4A|LONP1|ARPC5|KBTBD2|ATP6V1H|FXYD6	-3.1	0
0	0	0	1	0	0	0	0	0	0	-5.1	0	0	0	M8509	M0001000	1	0	Transcription Factor Targets	16	NMYC 01		-5.1	18	9	28162	280	28	5	18	7.2	2819|4741|6146|7425|23521	GPD1|NEFM|RPL22|VGF|RPL13A	-3.1	0
1	0	0	0	1	0	1	-2.1	0	0	0	-4.7	0	-4.9	M15101	M1000101	3	0	Transcription Factor Targets	16	RFX1 02		-4.9	5.1	6	28162	286	214	11	5.1	1.5	2039|2185|3241|5339|5582|7087|10752|23705|25874|53826|54927	DMTN|PTK2B|HPCAL1|PLEC|PRKCG|ICAM5|CHL1|CADM1|MPC2|FXYD6|CHCHD3	-2.9	0
0	0	0	0	1	0	0	0	0	0	0	-4.8	0	0	M16291	M0000100	1	0	Transcription Factor Targets	16	YNGTTNNNATT UNKNOWN		-4.8	3.9	5.6	28162	376	267	14	5.2	1.4	397|800|1500|1756|2775|4076|4974|5789|8904|10857|10949|25977|56886|221074	ARHGDIB|CALD1|CTNND1|DMD|GNAO1|CAPRIN1|OMG|PTPRD|CPNE1|PGRMC1|HNRNPA0|NECAP1|UGGT1|SLC39A12	-2.8	0
1	0	0	0	0	0	0	-4.8	0	0	0	0	0	0	M6446	M1000000	1	0	Transcription Factor Targets	16	CACCCBINDINGFACTOR Q6		-4.8	4.5	5.8	28162	271	277	12	4.3	1.2	1915|2318|2670|2775|3691|3728|4035|6876|8396|10160|55611|84152	EEF1A1|FLNC|GFAP|GNAO1|ITGB4|JUP|LRP1|TAGLN|PIP4K2B|FARP1|OTUB1|PPP1R1B	-2.8	0
0	0	0	0	1	0	0	0	0	0	0	-4.7	0	0	M29915	M0000100	1	0	Transcription Factor Targets	16	CDC5L TARGET GENES		-4.7	4.1	5.6	28162	333	267	13	4.9	1.3	794|830|1292|1376|1460|2992|4355|7919|23580|25977|51382|51752|116988	CALB2|CAPZA2|COL6A2|CPT2|CSNK2B|GYG1|MPP2|DDX39B|CDC42EP4|NECAP1|ATP6V1D|ERAP1|AGAP3	-2.8	0
1	0	0	0	1	0	0	-3.4	0	0	0	-4.7	0	0	M171	M1000100	2	0	Transcription Factor Targets	16	GCCATNTTG YY1 Q6		-4.7	3.6	5.4	28162	437	267	15	5.6	1.4	1434|1656|1983|2775|3183|3189|5589|5705|5725|7430|8904|10484|23633|27316|56886	CSE1L|DDX6|EIF5|GNAO1|HNRNPC|HNRNPH3|PRKCSH|PSMC5|PTBP1|EZR|CPNE1|SEC23A|KPNA6|RBMX|UGGT1	-2.8	0
1	1	0	0	0	0	1	-3.8	-4.4	0	0	0	0	-4.7	M9645	M1100001	3	0	Transcription Factor Targets	16	GGGYGTGNY UNKNOWN		-4.7	3.3	5.2	28162	686	214	17	7.9	1.8	805|1012|1278|2185|2317|2596|4259|4924|5339|5582|6804|7347|8499|8826|8943|10752|10994	CALM2|CDH13|COL1A2|PTK2B|FLNB|GAP43|MGST3|NUCB1|PLEC|PRKCG|STX1A|UCHL3|PPFIA2|IQGAP1|AP3D1|CHL1|ILVBL	-2.7	0
0	0	0	0	1	0	0	0	0	0	0	-4.6	0	0	M8895	M0000100	1	0	Transcription Factor Targets	16	USF Q6 01		-4.6	4.8	5.8	28162	244	267	11	4.1	1.2	1981|1984|2710|2992|3188|3189|4869|10527|25948|51606|79624	EIF4G1|EIF5A|GK|GYG1|HNRNPH2|HNRNPH3|NPM1|IPO7|KBTBD2|ATP6V1H|ARMT1	-2.7	0
0	0	0	0	1	0	0	0	0	0	0	-4.6	0	0	M15389	M0000100	1	0	Transcription Factor Targets	16	PTF1BETA Q6		-4.6	4.7	5.7	28162	246	267	11	4.1	1.2	800|1012|1756|1917|1981|3861|8424|9066|10979|23446|23593	CALD1|CDH13|DMD|EEF1A2|EIF4G1|KRT14|BBOX1|SYT7|FERMT2|SLC44A1|HEBP2	-2.7	0
0	0	1	0	0	1	0	0	0	-4.5	0	0	-2.9	0	M10652	M0010010	2	0	Transcription Factor Targets	16	RORA1 01		-4.5	8	6.6	28162	248	99	7	7.1	2.6	523|816|2911|4741|5864|11168|59353	ATP6V1A|CAMK2B|GRM1|NEFM|RAB3A|PSIP1|TMEM35A	-2.7	0
1	0	1	0	1	0	1	-2.3	0	-2.2	0	-2.5	0	-4.5	M9769	M1010101	4	0	Transcription Factor Targets	16	CTGCAGY UNKNOWN		-4.5	3	5.1	28162	779	214	18	8.4	1.9	214|1012|2039|4062|4134|4137|4974|4978|5217|6271|7070|7447|9369|23406|26960|84251|140885|404037	ALCAM|CDH13|DMTN|LY6H|MAP4|MAPT|OMG|OPCML|PFN2|S100A1|THY1|VSNL1|NRXN3|COTL1|NBEA|SGIP1|SIRPA|HAPLN4	-2.6	0
1	0	0	0	0	0	1	-4.5	0	0	0	0	0	-3	M30176	M1000001	2	0	Transcription Factor Targets	16	SOX3 TARGET GENES		-4.5	3.2	5.1	28162	548	277	17	6.1	1.4	515|726|1175|1756|1915|3020|3176|3188|3728|3925|5947|8662|8943|11331|23312|51520|203068	ATP5PB|CAPN5|AP2S1|DMD|EEF1A1|H3-3A|HNMT|HNRNPH2|JUP|STMN1|RBP1|EIF3B|AP3D1|PHB2|DMXL2|LARS1|TUBB	-2.6	0
1	1	1	0	1	0	1	-4.4	-2.7	-2.4	0	-2.8	0	-3.3	M29968	M1110101	5	0	Transcription Factor Targets	16	FOXE1 TARGET GENES		-4.4	2.8	4.9	28162	726	277	20	7.2	1.6	805|1000|1020|1175|1347|1756|1974|2521|3178|3336|3842|4666|4860|5094|7170|8662|10211|10383|10525|23450	CALM2|CDH2|CDK5|AP2S1|COX7A2|DMD|EIF4A2|FUS|HNRNPA1|HSPE1|TNPO1|NACA|PNP|PCBP2|TPM3|EIF3B|FLOT1|TUBB4B|HYOU1|SF3B3	-2.6	0
1	0	0	0	0	0	0	-4.4	0	0	0	0	0	0	M3265	M1000000	1	0	Transcription Factor Targets	16	NFMUE1 Q6		-4.4	4.5	5.5	28162	250	277	11	4	1.2	515|1915|3178|4666|5693|5879|5898|5936|6616|8904|8943	ATP5PB|EEF1A1|HNRNPA1|NACA|PSMB5|RAC1|RALA|RBM4|SNAP25|CPNE1|AP3D1	-2.5	0
1	1	0	0	0	0	0	-2.9	-4.4	0	0	0	0	0	M15183	M1100000	2	0	Transcription Factor Targets	16	E12 Q6		-4.4	9.4	6.7	28162	265	68	6	8.8	3.4	1000|3911|5339|5498|6710|7857	CDH2|LAMA5|PLEC|PPOX|SPTB|SCG2	-2.5	0
1	0	1	0	0	0	1	-2.3	0	-2.6	0	0	0	-4.3	M16919	M1010001	3	0	Transcription Factor Targets	16	AP1FJ Q2		-4.3	4.9	5.6	28162	271	214	10	4.7	1.4	826|3696|4134|4974|5333|6714|9900|10313|84251|84790	CAPNS1|ITGB8|MAP4|OMG|PLCD1|SRC|SV2A|RTN3|SGIP1|TUBA1C	-2.5	0
1	0	0	0	1	0	0	-4.3	0	0	0	-2.5	0	0	M8368	M1000100	2	0	Transcription Factor Targets	16	WCAANNNYCAG UNKNOWN		-4.3	4.4	5.4	28162	254	277	11	4	1.2	1020|1756|3728|4035|4670|5710|8904|9900|28992|51520|55611	CDK5|DMD|JUP|LRP1|HNRNPM|PSMD4|CPNE1|SV2A|MACROD1|LARS1|OTUB1	-2.5	0
0	0	0	0	1	0	0	0	0	0	0	-4.3	0	0	M30333	M0000100	1	0	Transcription Factor Targets	16	ZNF507 TARGET GENES		-4.3	2.9	4.9	28162	648	267	18	6.7	1.5	16|103|811|830|1740|1938|3188|5725|5869|9377|9775|10961|23382|51382|51606|56886|79624|80700	AARS1|ADAR|CALR|CAPZA2|DLG2|EEF2|HNRNPH2|PTBP1|RAB5B|COX5A|EIF4A3|ERP29|AHCYL2|ATP6V1D|ATP6V1H|UGGT1|ARMT1|UBXN6	-2.5	0
1	0	0	0	1	0	1	-4.2	0	0	0	-3.3	0	-2.4	M399	M1000101	3	0	Transcription Factor Targets	16	SMTTTTGT UNKNOWN		-4.2	3.5	5.1	28162	407	277	14	5.1	1.3	47|1756|2521|2775|3178|3691|3728|3925|4035|4478|5094|6733|8904|29094	ACLY|DMD|FUS|GNAO1|HNRNPA1|ITGB4|JUP|STMN1|LRP1|MSN|PCBP2|SRPK2|CPNE1|LGALSL	-2.4	0
0	0	0	0	1	0	1	0	0	0	0	-4.2	0	-3.6	M10220	M0000101	2	0	Transcription Factor Targets	16	AP1 01		-4.2	4.3	5.3	28162	271	267	11	4.1	1.2	794|1756|1917|4974|5684|5931|6623|7277|10382|22924|64129	CALB2|DMD|EEF1A2|OMG|PSMA3|RBBP7|SNCG|TUBA4A|TUBB4A|MAPRE3|TINAGL1	-2.4	0
0	0	0	0	0	0	1	0	0	0	0	0	0	-4.2	M8756	M0000001	1	0	Transcription Factor Targets	16	GTTRYCATRR UNKNOWN		-4.2	6	5.8	28162	176	214	8	3.7	1.3	318|5582|10752|23705|25874|53826|54927|79012	NUDT2|PRKCG|CHL1|CADM1|MPC2|FXYD6|CHCHD3|CAMKV	-2.4	0
1	0	0	0	0	0	0	-4.1	0	0	0	0	0	0	M7691	M1000000	1	0	Transcription Factor Targets	16	CATTGTYY SOX9 B1		-4.1	3.6	5	28162	368	277	13	4.7	1.3	1756|1994|2775|3839|3842|3925|4082|7170|7171|10409|23321|25932|399687	DMD|ELAVL1|GNAO1|KPNA3|TNPO1|STMN1|MARCKS|TPM3|TPM4|BASP1|TRIM2|CLIC4|MYO18A	-2.3	0
0	0	0	0	1	0	0	0	0	0	0	-4.1	0	0	M12891	M0000100	1	0	Transcription Factor Targets	16	GGAANCGGAANY UNKNOWN		-4.1	6.7	5.9	28162	110	267	7	2.6	0.98	1460|1968|8815|10399|51382|51534|56886	CSNK2B|EIF2S3|BANF1|RACK1|ATP6V1D|VTA1|UGGT1	-2.3	0
0	0	0	0	1	0	0	0	0	0	0	-3.9	0	0	M6052	M0000100	1	0	Transcription Factor Targets	16	YCATTAA UNKNOWN		-3.9	3	4.7	28162	567	267	16	6	1.5	397|1604|1740|1756|3987|4162|4841|5589|5869|10382|11051|22911|25977|27316|55605|116988	ARHGDIB|CD55|DLG2|DMD|LIMS1|MCAM|NONO|PRKCSH|RAB5B|TUBB4A|NUDT21|WDR47|NECAP1|RBMX|KIF21A|AGAP3	-2.2	0
1	0	0	0	0	0	0	-3.9	0	0	0	0	0	0	M15719	M1000000	1	0	Transcription Factor Targets	16	YYCATTCAWW UNKNOWN		-3.9	4.8	5.2	28162	192	277	9	3.2	1.1	1756|2596|5577|7170|7874|8396|9201|10409|11021	DMD|GAP43|PRKAR2B|TPM3|USP7|PIP4K2B|DCLK1|BASP1|RAB35	-2.2	0
0	0	0	0	1	0	0	0	0	0	0	-3.8	0	0	M30254	M0000100	1	0	Transcription Factor Targets	16	ZMYND11 TARGET GENES		-3.8	10	6.4	28162	53	267	5	1.9	0.83	1495|1632|1936|5725|10949	CTNNA1|ECI1|EEF1D|PTBP1|HNRNPA0	-2.2	0
1	0	0	0	1	0	1	-3.8	0	0	0	-2.7	0	-2.6	M7173	M1000101	3	0	Transcription Factor Targets	16	TCCATTKW UNKNOWN		-3.8	4.2	5	28162	241	277	10	3.6	1.1	2775|3857|4082|4685|4842|7170|7812|9782|55611|399687	GNAO1|KRT9|MARCKS|NCAM2|NOS1|TPM3|CSDE1|MATR3|OTUB1|MYO18A	-2.1	0
0	0	1	0	1	0	0	0	0	-2.1	0	-3.8	0	0	M34465	M0010100	2	0	Transcription Factor Targets	16	NPM1 TARGET GENES		-3.8	3.6	4.8	28162	352	267	12	4.5	1.3	1938|1983|1984|3189|6201|7094|10013|10075|10987|27101|80700|116988	EEF2|EIF5|EIF5A|HNRNPH3|RPS7|TLN1|HDAC6|HUWE1|COPS5|CACYBP|UBXN6|AGAP3	-2.1	0
0	0	0	1	1	0	0	0	0	0	-3.8	-2.8	0	0	M11610	M0001100	2	0	Transcription Factor Targets	16	USF C		-3.8	14	7	28162	284	28	4	14	6.6	2819|6146|7425|23521	GPD1|RPL22|VGF|RPL13A	-2.1	0
0	0	0	0	1	0	1	0	0	0	0	-3.7	0	-3.8	M6885	M0000101	2	0	Transcription Factor Targets	16	AREB6 02		-3.8	4.6	5.1	28162	259	214	9	4.2	1.4	1012|2317|4974|6271|9369|26960|51060|84790|114787	CDH13|FLNB|OMG|S100A1|NRXN3|NBEA|TXNDC12|TUBA1C|GPRIN1	-2.1	0
0	0	0	0	0	0	1	0	0	0	0	0	0	-3.8	M9431	M0000001	1	0	Transcription Factor Targets	16	AP1 Q6		-3.8	4.6	5.1	28162	259	214	9	4.2	1.4	826|1778|2023|2670|4134|4974|5333|5339|7347	CAPNS1|DYNC1H1|ENO1|GFAP|MAP4|OMG|PLCD1|PLEC|UCHL3	-2.1	0
1	0	0	0	1	0	1	-2.4	0	0	0	-3.1	0	-3.7	M4121	M1000101	3	0	Transcription Factor Targets	16	TCF11MAFG 01		-3.7	5.1	5.2	28162	206	214	8	3.7	1.3	1780|2023|2596|4974|5217|10313|23705|84790	DYNC1I1|ENO1|GAP43|OMG|PFN2|RTN3|CADM1|TUBA1C	-2.1	0
1	0	0	0	0	0	0	-3.6	0	0	0	0	0	0	M29971	M1000000	1	0	Transcription Factor Targets	16	FOXG1 TARGET GENES		-3.6	2.8	4.3	28162	585	277	16	5.8	1.4	39|805|2224|3178|3628|4670|5094|5701|8359|9689|9782|11335|25828|28992|51138|56948	ACAT2|CALM2|FDPS|HNRNPA1|INPP1|HNRNPM|PCBP2|PSMC2|H4C1|BZW1|MATR3|CBX3|TXN2|MACROD1|COPS4|SDR39U1	-2	0
0	0	1	0	1	0	0	0	0	-3.6	0	-2.8	0	0	M946	M0010100	2	0	Transcription Factor Targets	16	GGATTA PITX2 Q2		-3.6	4.3	4.8	28162	594	99	9	9.1	2.9	815|1759|4905|10594|11198|57512|59353|126393|132204	CAMK2A|DNM1|NSF|PRPF8|SUPT16H|GPR158|TMEM35A|HSPB6|SYNPR	-2	0
1	0	1	0	1	0	0	-2.2	0	-2.3	0	-3.6	0	0	M29900	M1010100	3	0	Transcription Factor Targets	16	BANP TARGET GENES		-3.6	2.6	4.2	28162	739	267	18	6.7	1.5	159|389|1983|3189|4869|5036|6201|8815|9352|9775|9782|10075|10910|10938|11020|25977|27101|51520	ADSS2|RHOC|EIF5|HNRNPH3|NPM1|PA2G4|RPS7|BANF1|TXNL1|EIF4A3|MATR3|HUWE1|SUGT1|EHD1|IFT27|NECAP1|CACYBP|LARS1	-2	0
0	0	0	0	1	0	1	0	0	0	0	-3.5	0	-3.6	M1608	M0000101	2	0	Transcription Factor Targets	16	NFE2 01		-3.6	4.3	4.8	28162	275	214	9	4.2	1.4	1778|2023|2950|4134|4974|5339|6623|6714|84790	DYNC1H1|ENO1|GSTP1|MAP4|OMG|PLEC|SNCG|SRC|TUBA1C	-2	0
0	0	0	0	1	0	0	0	0	0	0	-3.5	0	0	M4088	M0000100	1	0	Transcription Factor Targets	16	TCF1P Q6		-3.5	3.9	4.7	28162	271	267	10	3.7	1.2	1740|1917|2876|7174|8904|10590|23092|25977|51807|80781	DLG2|EEF1A2|GPX1|TPP2|CPNE1|SCGN|ARHGAP26|NECAP1|TUBA8|COL18A1	-2	0
1	1	0	0	0	0	1	-2.9	-2.1	0	0	0	0	-3.5	M9573	M1100001	3	0	Transcription Factor Targets	16	TMTCGCGANR UNKNOWN		-3.5	5.5	5.1	28162	166	214	7	3.3	1.2	291|318|2521|5208|8402|8562|25874	SLC25A4|NUDT2|FUS|PFKFB2|SLC25A11|DENR|MPC2	-1.9	0
0	0	0	0	1	0	1	0	0	0	0	-3.5	0	-2.9	M11244	M0000101	2	0	Transcription Factor Targets	16	AREB6 01		-3.5	3.9	4.7	28162	273	267	10	3.7	1.2	216|1012|1983|2571|4162|5091|6538|7277|23446|51440	ALDH1A1|CDH13|EIF5|GAD1|MCAM|PC|SLC6A11|TUBA4A|SLC44A1|HPCAL4	-1.9	0
0	0	0	0	1	0	0	0	0	0	0	-3.5	0	0	M14948	M0000100	1	0	Transcription Factor Targets	16	NRF2 01		-3.5	3.9	4.7	28162	273	267	10	3.7	1.2	392|1376|1460|1984|5589|7919|10092|11051|51382|55275	ARHGAP1|CPT2|CSNK2B|EIF5A|PRKCSH|DDX39B|ARPC5|NUDT21|ATP6V1D|VPS53	-1.9	0
0	0	0	0	1	0	0	0	0	0	0	-3.5	0	0	M30316	M0000100	1	0	Transcription Factor Targets	16	ZNF410 TARGET GENES		-3.5	2.7	4.2	28162	619	267	16	6	1.5	794|1460|1938|2039|3188|3987|5725|5869|5954|10961|23382|23446|23580|51606|51752|79624	CALB2|CSNK2B|EEF2|DMTN|HNRNPH2|LIMS1|PTBP1|RAB5B|RCN1|ERP29|AHCYL2|SLC44A1|CDC42EP4|ATP6V1H|ERAP1|ARMT1	-1.9	0
1	0	0	0	0	0	1	-3.5	0	0	0	0	0	-2.4	M4644	M1000001	2	0	Transcription Factor Targets	16	DR1 Q3		-3.5	3.9	4.6	28162	264	277	10	3.6	1.1	1756|3336|4035|5339|6616|6647|8874|9491|9868|11331	DMD|HSPE1|LRP1|PLEC|SNAP25|SOD1|ARHGEF7|PSMF1|TOMM70|PHB2	-1.9	0
0	0	0	0	1	0	0	0	0	0	0	-3.5	0	0	M29962	M0000100	1	0	Transcription Factor Targets	16	F10 TARGET GENES		-3.5	3.8	4.6	28162	275	267	10	3.7	1.2	535|1756|2752|3608|4082|4646|4685|6451|6772|23446	ATP6V0A1|DMD|GLUL|ILF2|MARCKS|MYO6|NCAM2|SH3BGRL|STAT1|SLC44A1	-1.9	0
0	0	0	0	1	0	0	0	0	0	0	-3.5	0	0	M30403	M0000100	1	0	Transcription Factor Targets	16	ZSCAN21 TARGET GENES		-3.5	3	4.3	28162	499	267	14	5.2	1.4	103|389|830|1495|3417|4942|5814|10938|23122|23446|23580|51534|55157|414149	ADAR|RHOC|CAPZA2|CTNNA1|IDH1|OAT|PURB|EHD1|CLASP2|SLC44A1|CDC42EP4|VTA1|DARS2|ACBD7	-1.9	0
0	1	0	0	1	0	0	0	-2.3	0	0	-3.5	0	0	M19734	M0100100	2	0	Transcription Factor Targets	16	HSF1 01		-3.5	3.8	4.6	28162	276	267	10	3.7	1.2	88|482|1756|1983|2571|3181|10938|25977|51056|58473	ACTN2|ATP1B2|DMD|EIF5|GAD1|HNRNPA2B1|EHD1|NECAP1|LAP3|PLEKHB1	-1.9	0
1	0	0	0	0	0	1	-3.5	0	0	0	0	0	-3	M13332	M1000001	2	0	Transcription Factor Targets	16	HNF4 DR1 Q3		-3.5	3.8	4.6	28162	267	277	10	3.6	1.1	1756|3336|4035|5339|6616|6647|8874|9491|9868|64077	DMD|HSPE1|LRP1|PLEC|SNAP25|SOD1|ARHGEF7|PSMF1|TOMM70|LHPP	-1.9	0
0	0	0	0	1	0	0	0	0	0	0	-3.5	0	0	M30308	M0000100	1	0	Transcription Factor Targets	16	ZNF362 TARGET GENES		-3.5	2.7	4.2	28162	625	267	16	6	1.5	103|800|811|1175|1938|2764|4200|4355|7402|7520|8815|23122|51752|79624|144983|493856	ADAR|CALD1|CALR|AP2S1|EEF2|GMFB|ME2|MPP2|UTRN|XRCC5|BANF1|CLASP2|ERAP1|ARMT1|HNRNPA1L2|CISD2	-1.9	0
1	0	0	0	0	0	1	-2.7	0	0	0	0	0	-3.5	M11934	M1000001	2	0	Transcription Factor Targets	16	SRF Q5 01		-3.5	4.7	4.8	28162	225	214	8	3.7	1.3	291|1465|1933|3696|4637|6876|9369|11240	SLC25A4|CSRP1|EEF1B2|ITGB8|MYL6|TAGLN|NRXN3|PADI2	-1.9	0
0	0	1	0	0	0	0	0	0	-3.4	0	0	0	0	M16822	M0010000	1	0	Transcription Factor Targets	16	NRSF 01		-3.4	12	6.3	28162	97	99	4	4	2	535|2911|4741|192683	ATP6V0A1|GRM1|NEFM|SCAMP5	-1.9	0
0	1	0	0	1	0	0	0	-3.4	0	0	-2.5	0	0	M4998	M0100100	2	0	Transcription Factor Targets	16	MYOD Q6 01		-3.4	8.1	5.6	28162	257	68	5	7.4	3.2	1000|5339|5630|7857|9590	CDH2|PLEC|PRPH|SCG2|AKAP12	-1.9	0
1	0	0	0	1	0	0	-3.4	0	0	0	-2.6	0	0	M29991	M1000100	2	0	Transcription Factor Targets	16	HDAC4 TARGET GENES		-3.4	2.5	4.1	28162	679	277	17	6.1	1.4	1175|1487|1653|1974|2631|4729|5710|6201|6742|7171|7247|9491|11331|23071|23085|23513|93185	AP2S1|CTBP1|DDX1|EIF4A2|NIPSNAP2|NDUFV2|PSMD4|RPS7|SSBP1|TPM4|TSN|PSMF1|PHB2|ERP44|ERC1|SCRIB|IGSF8	-1.8	0
0	0	0	0	1	0	0	0	0	0	0	-3.4	0	0	M17925	M0000100	1	0	Transcription Factor Targets	16	MGGAAGTG GABP B		-3.4	2.5	4	28162	771	267	18	6.7	1.5	392|883|1376|1984|3188|3799|5530|5589|6623|7094|7919|10949|11051|22919|51292|51382|55275|60314	ARHGAP1|KYAT1|CPT2|EIF5A|HNRNPH2|KIF5B|PPP3CA|PRKCSH|SNCG|TLN1|DDX39B|HNRNPA0|NUDT21|MAPRE1|GMPR2|ATP6V1D|VPS53|MYG1	-1.8	0
1	0	1	0	1	0	0	-2	0	-2	0	-3.3	0	0	M11407	M1010100	3	0	Transcription Factor Targets	16	MEF2 02		-3.3	4	4.6	28162	236	267	9	3.4	1.1	231|477|482|1740|1756|2992|23092|51520|140679	AKR1B1|ATP1A2|ATP1B2|DLG2|DMD|GYG1|ARHGAP26|LARS1|SLC32A1	-1.8	0
0	0	0	0	1	0	0	0	0	0	0	-3.3	0	0	M8376	M0000100	1	0	Transcription Factor Targets	16	MEIS1BHOXA9 01		-3.3	5.1	4.9	28162	144	267	7	2.6	0.98	88|1012|1756|2775|10092|23446|25977	ACTN2|CDH13|DMD|GNAO1|ARPC5|SLC44A1|NECAP1	-1.8	0
1	0	0	0	0	0	1	-2	0	0	0	0	0	-3.3	M30253	M1000001	2	0	Transcription Factor Targets	16	ZMYM2 TARGET GENES		-3.3	6.1	5.1	28162	129	214	6	2.8	1.1	1465|4685|5478|5879|7171|10409	CSRP1|NCAM2|PPIA|RAC1|TPM4|BASP1	-1.8	0
1	0	0	0	1	0	1	-3.2	0	0	0	-3.3	0	-2	M12520	M1000101	3	0	Transcription Factor Targets	16	SOX9 B1		-3.3	4	4.5	28162	238	267	9	3.4	1.1	1656|1756|2775|3608|3861|4082|5954|8904|25977	DDX6|DMD|GNAO1|ILF2|KRT14|MARCKS|RCN1|CPNE1|NECAP1	-1.8	0
0	0	0	0	1	0	0	0	0	0	0	-3.3	0	0	M15128	M0000100	1	0	Transcription Factor Targets	16	CDPCR3HD 01		-3.3	4	4.5	28162	238	267	9	3.4	1.1	1012|1740|1756|1917|3181|7277|9362|220988|257194	CDH13|DLG2|DMD|EEF1A2|HNRNPA2B1|TUBA4A|CPNE6|HNRNPA3|NEGR1	-1.8	0
0	0	0	0	1	0	0	0	0	0	0	-3.3	0	0	M17361	M0000100	1	0	Transcription Factor Targets	16	MEF2 03		-3.3	4	4.5	28162	240	267	9	3.4	1.1	231|477|482|1740|1756|2992|7174|23092|140679	AKR1B1|ATP1A2|ATP1B2|DLG2|DMD|GYG1|TPP2|ARHGAP26|SLC32A1	-1.8	0
0	0	0	0	1	0	0	0	0	0	0	-3.3	0	0	M16585	M0000100	1	0	Transcription Factor Targets	16	EVI1 04		-3.3	3.9	4.5	28162	241	267	9	3.4	1.1	1740|1756|1983|4685|8671|8904|10949|25977|139322	DLG2|DMD|EIF5|NCAM2|SLC4A4|CPNE1|HNRNPA0|NECAP1|APOOL	-1.8	0
0	0	0	0	1	0	0	0	0	0	0	-3.3	0	0	M30063	M0000100	1	0	Transcription Factor Targets	16	MEF2D TARGET GENES		-3.3	2.6	4	28162	651	267	16	6	1.5	103|392|1175|1284|3181|3183|3300|5725|5814|6201|7430|10013|23382|27101|51752|55914	ADAR|ARHGAP1|AP2S1|COL4A2|HNRNPA2B1|HNRNPC|DNAJB2|PTBP1|PURB|RPS7|EZR|HDAC6|AHCYL2|CACYBP|ERAP1|ERBIN	-1.8	0
0	0	0	0	0	0	1	0	0	0	0	0	0	-3.2	M18670	M0000001	1	0	Transcription Factor Targets	16	SMAD4 Q6		-3.2	4.3	4.6	28162	244	214	8	3.7	1.3	1012|1278|5217|5339|10313|23705|51060|220296	CDH13|COL1A2|PFN2|PLEC|RTN3|CADM1|TXNDC12|HEPACAM	-1.8	0
1	0	0	1	1	0	0	-2.2	0	0	-2.6	-3.2	0	0	M29943	M1001100	3	0	Transcription Factor Targets	16	DLX6 TARGET GENES		-3.2	2.7	4	28162	594	267	15	5.6	1.4	16|389|1460|3181|5693|5705|7919|8027|10399|10938|10987|23580|25948|51292|51520	AARS1|RHOC|CSNK2B|HNRNPA2B1|PSMB5|PSMC5|DDX39B|STAM|RACK1|EHD1|COPS5|CDC42EP4|KBTBD2|GMPR2|LARS1	-1.7	0
0	0	0	0	1	0	0	0	0	0	0	-3.2	0	0	M30042	M0000100	1	0	Transcription Factor Targets	16	KMT2D TARGET GENES		-3.2	2.4	3.9	28162	793	267	18	6.7	1.5	1292|1968|2571|3300|3608|3987|4627|4685|4974|5887|6623|9352|10938|23446|23593|51706|55275|64129	COL6A2|EIF2S3|GAD1|DNAJB2|ILF2|LIMS1|MYH9|NCAM2|OMG|RAD23B|SNCG|TXNL1|EHD1|SLC44A1|HEBP2|CYB5R1|VPS53|TINAGL1	-1.7	0
0	0	0	0	1	0	0	0	0	0	0	-3.2	0	0	M572	M0000100	1	0	Transcription Factor Targets	16	TGCCAAR NF1 Q6		-3.2	2.5	3.9	28162	727	267	17	6.4	1.5	800|1604|1632|1740|1756|1981|2775|3913|5705|6538|8125|8424|8904|9362|22911|55605|56886	CALD1|CD55|ECI1|DLG2|DMD|EIF4G1|GNAO1|LAMB2|PSMC5|SLC6A11|ANP32A|BBOX1|CPNE1|CPNE6|WDR47|KIF21A|UGGT1	-1.7	0
0	0	0	0	0	0	1	0	0	0	0	0	0	-3.2	M11607	M0000001	1	0	Transcription Factor Targets	16	AAAYRNCTG UNKNOWN		-3.2	3.5	4.3	28162	375	214	10	4.7	1.4	1278|1780|4724|4974|5217|5339|5582|10632|140885|219771	COL1A2|DYNC1I1|NDUFS4|OMG|PFN2|PLEC|PRKCG|ATP5MG|SIRPA|CCNY	-1.7	0
0	0	0	0	1	0	0	0	0	0	0	-3.2	0	0	M30119	M0000100	1	0	Transcription Factor Targets	16	PHB2 TARGET GENES		-3.2	4.3	4.5	28162	198	267	8	3	1	2764|3300|4162|10013|10938|23305|26007|375790	GMFB|DNAJB2|MCAM|HDAC6|EHD1|ACSL6|TKFC|AGRN	-1.7	0
0	0	0	0	1	0	0	0	0	0	0	-3.2	0	0	M4220	M0000100	1	0	Transcription Factor Targets	16	E2F 03		-3.2	3.8	4.4	28162	249	267	9	3.4	1.1	204|1756|1984|5589|8125|10204|10527|10949|51382	AK2|DMD|EIF5A|PRKCSH|ANP32A|NUTF2|IPO7|HNRNPA0|ATP6V1D	-1.7	0
0	0	0	0	1	0	0	0	0	0	0	-3.2	0	0	M574	M0000100	1	0	Transcription Factor Targets	16	RSRFC4 01		-3.2	3.8	4.4	28162	249	267	9	3.4	1.1	482|1740|1756|1917|7174|10938|23092|23446|140679	ATP1B2|DLG2|DMD|EEF1A2|TPP2|EHD1|ARHGAP26|SLC44A1|SLC32A1	-1.7	0
1	1	0	0	0	0	0	-3.2	-2.3	0	0	0	0	0	M8746	M1100000	2	0	Transcription Factor Targets	16	RGAANNTTC HSF1 01		-3.2	2.9	4.1	28162	458	277	13	4.7	1.3	871|928|1756|1974|2318|2934|3336|4035|4199|5339|5786|10134|11335	SERPINH1|CD9|DMD|EIF4A2|FLNC|GSN|HSPE1|LRP1|ME1|PLEC|PTPRA|BCAP31|CBX3	-1.7	0
0	0	0	0	1	0	0	0	0	0	0	-3.2	0	0	M15929	M0000100	1	0	Transcription Factor Targets	16	MEF2 Q6 01		-3.2	3.8	4.3	28162	250	267	9	3.4	1.1	231|482|1740|1756|1917|2992|7174|23092|23446	AKR1B1|ATP1B2|DLG2|DMD|EEF1A2|GYG1|TPP2|ARHGAP26|SLC44A1	-1.7	0
0	1	0	0	0	0	0	0	-3.2	0	0	0	0	0	M14002	M0100000	1	0	Transcription Factor Targets	16	HTF 01		-3.2	17	6.8	28162	71	68	3	4.4	2.5	1278|1997|219287	COL1A2|ELF1|AMER2	-1.7	0
0	0	0	0	1	0	0	0	0	0	0	-3.2	0	0	M498	M0000100	1	0	Transcription Factor Targets	16	AP3 Q6		-3.2	3.8	4.3	28162	251	267	9	3.4	1.1	800|1500|1656|1756|1981|2571|8904|10949|23446	CALD1|CTNND1|DDX6|DMD|EIF4G1|GAD1|CPNE1|HNRNPA0|SLC44A1	-1.7	0
1	0	0	0	1	0	0	-3.1	0	0	0	-2.4	0	0	M1946	M1000100	2	0	Transcription Factor Targets	16	KCCGNSWTTT UNKNOWN		-3.1	5.6	4.8	28162	108	277	6	2.2	0.87	47|1974|3187|5936|8943|11335	ACLY|EIF4A2|HNRNPH1|RBM4|AP3D1|CBX3	-1.7	0
0	0	0	0	1	0	1	0	0	0	0	-2.5	0	-3.1	M1517	M0000101	2	0	Transcription Factor Targets	16	YY1 01		-3.1	4.2	4.4	28162	252	214	8	3.7	1.3	291|2521|4685|5217|6616|7143|7447|51596	SLC25A4|FUS|NCAM2|PFN2|SNAP25|TNR|VSNL1|CUTA	-1.7	0
1	0	0	0	1	0	0	-2.3	0	0	0	-3.1	0	0	M19808	M1000100	2	0	Transcription Factor Targets	16	RORA2 01		-3.1	4.7	4.6	28162	156	267	7	2.6	0.98	381|482|1153|1756|1984|4082|4355	ARF5|ATP1B2|CIRBP|DMD|EIF5A|MARCKS|MPP2	-1.7	0
1	0	0	0	0	0	0	-3.1	0	0	0	0	0	0	M29944	M1000000	1	0	Transcription Factor Targets	16	DMRT1 TARGET GENES		-3.1	3	4.1	28162	406	277	12	4.3	1.2	515|871|3176|5936|7520|8662|8802|11331|25828|29968|51382|84152	ATP5PB|SERPINH1|HNMT|RBM4|XRCC5|EIF3B|SUCLG1|PHB2|TXN2|PSAT1|ATP6V1D|PPP1R1B	-1.7	0
0	0	0	0	1	0	0	0	0	0	0	-3.1	0	0	M3109	M0000100	1	0	Transcription Factor Targets	16	CEBP Q3		-3.1	3.7	4.3	28162	255	267	9	3.4	1.1	800|811|830|1604|1740|1756|2775|8125|10236	CALD1|CALR|CAPZA2|CD55|DLG2|DMD|GNAO1|ANP32A|HNRNPR	-1.7	0
0	0	0	0	0	0	1	0	0	0	0	0	0	-3.1	M8101	M0000001	1	0	Transcription Factor Targets	16	NGFIC 01		-3.1	4.1	4.4	28162	255	214	8	3.7	1.3	2521|6616|7087|7171|7347|23325|25874|51060	FUS|SNAP25|ICAM5|TPM4|UCHL3|WASHC4|MPC2|TXNDC12	-1.7	0
1	0	0	0	0	0	0	-3.1	0	0	0	0	0	0	M9364	M1000000	1	0	Transcription Factor Targets	16	SRF Q6		-3.1	3.7	4.2	28162	248	277	9	3.2	1.1	1756|3020|4629|6251|6876|7170|9782|10096|91663	DMD|H3-3A|MYH11|RSU1|TAGLN|TPM3|MATR3|ACTR3|MYADM	-1.7	0
1	0	0	0	0	0	1	-2.9	0	0	0	0	0	-3.1	M11370	M1000001	2	0	Transcription Factor Targets	16	CREBP1 Q2		-3.1	4	4.3	28162	260	214	8	3.7	1.3	805|4884|6616|7171|7857|29978|84251|219287	CALM2|NPTX1|SNAP25|TPM4|SCG2|UBQLN2|SGIP1|AMER2	-1.6	0
0	0	0	0	0	0	1	0	0	0	0	0	0	-3.1	M17000	M0000001	1	0	Transcription Factor Targets	16	CP2 01		-3.1	4	4.3	28162	260	214	8	3.7	1.3	1278|2023|4062|4724|5138|5339|6804|55118	COL1A2|ENO1|LY6H|NDUFS4|PDE2A|PLEC|STX1A|CRTAC1	-1.6	0
1	0	0	0	1	0	0	-2.1	0	0	0	-3.1	0	0	M3011	M1000100	2	0	Transcription Factor Targets	16	GNCF 01		-3.1	6.8	5	28162	78	267	5	1.9	0.83	1756|2710|2775|8904|55914	DMD|GK|GNAO1|CPNE1|ERBIN	-1.6	0
0	0	1	0	0	0	0	0	0	-3.1	0	0	0	0	M17392	M0010000	1	0	Transcription Factor Targets	16	AGCYRWTTC UNKNOWN		-3.1	9.4	5.5	28162	121	99	4	4	2	523|1213|79641|126393	ATP6V1A|CLTC|ROGDI|HSPB6	-1.6	0
0	0	0	0	1	0	0	0	0	0	0	-3	0	0	M17712	M0000100	1	0	Transcription Factor Targets	16	WGTTNNNNNAAA UNKNOWN		-3	2.7	3.9	28162	554	267	14	5.2	1.4	477|800|1740|1756|2571|2876|3181|4162|5931|8904|10236|10949|22911|23580	ATP1A2|CALD1|DLG2|DMD|GAD1|GPX1|HNRNPA2B1|MCAM|RBBP7|CPNE1|HNRNPR|HNRNPA0|WDR47|CDC42EP4	-1.6	0
1	0	0	0	1	0	1	-2.9	0	0	0	-3	0	-2.9	M2610	M1000101	3	0	Transcription Factor Targets	16	RREB1 01		-3	4	4.3	28162	209	267	8	3	1	1981|2775|5886|5887|8904|9362|10236|10949	EIF4G1|GNAO1|RAD23A|RAD23B|CPNE1|CPNE6|HNRNPR|HNRNPA0	-1.6	0
0	0	0	0	0	0	1	0	0	0	0	0	0	-3	M8797	M0000001	1	0	Transcription Factor Targets	16	ALPHACP1 01		-3	4	4.3	28162	263	214	8	3.7	1.3	291|805|1211|5936|7087|7314|23705|51084	SLC25A4|CALM2|CLTA|RBM4|ICAM5|UBB|CADM1|CRYL1	-1.6	0
1	0	0	0	0	0	0	-3	0	0	0	0	0	0	M8549	M1000000	1	0	Transcription Factor Targets	16	AREB6 04		-3	3.6	4.2	28162	253	277	9	3.2	1.1	1756|4199|5339|6616|7082|11021|23111|59345|84152	DMD|ME1|PLEC|SNAP25|TJP1|RAB35|SPART|GNB4|PPP1R1B	-1.6	0
1	0	0	0	0	0	0	-3	0	0	0	0	0	0	M29979	M1000000	1	0	Transcription Factor Targets	16	GLI3 TARGET GENES		-3	2.4	3.7	28162	730	277	17	6.1	1.4	47|1915|2017|3187|5701|5711|5718|5786|5936|6193|8396|9377|10111|23541|29968|51138|51520	ACLY|EEF1A1|CTTN|HNRNPH1|PSMC2|PSMD5|PSMD12|PTPRA|RBM4|RPS5|PIP4K2B|COX5A|RAD50|SEC14L2|PSAT1|COPS4|LARS1	-1.6	0
0	0	0	0	1	0	0	0	0	0	0	-3	0	0	M13190	M0000100	1	0	Transcription Factor Targets	16	USF 01		-3	3.6	4.1	28162	264	267	9	3.4	1.1	1981|2876|2992|3188|4869|10092|25948|79624|220988	EIF4G1|GPX1|GYG1|HNRNPH2|NPM1|ARPC5|KBTBD2|ARMT1|HNRNPA3	-1.6	0
1	0	0	0	0	0	0	-3	0	0	0	0	0	0	M19224	M1000000	1	0	Transcription Factor Targets	16	ELK1 02		-3	3.6	4.1	28162	256	277	9	3.2	1.1	1175|1994|5701|5718|6396|7264|7332|10651|11313	AP2S1|ELAVL1|PSMC2|PSMD12|SEC13|GFUS|UBE2L3|MTX2|LYPLA2	-1.6	0
1	0	0	0	0	0	1	-2.3	0	0	0	0	0	-3	M7338	M1000001	2	0	Transcription Factor Targets	16	TFIII Q6		-3	4.5	4.4	28162	207	214	7	3.3	1.2	102|805|4035|10204|25874|54832|112755	ADAM10|CALM2|LRP1|NUTF2|MPC2|VPS13C|STX1B	-1.6	0
1	0	0	0	1	0	1	-2.9	0	0	0	-3	0	-2.3	M2054	M1000101	3	0	Transcription Factor Targets	16	AP1 Q6 01		-3	3.6	4.1	28162	267	267	9	3.4	1.1	1917|1981|2876|4974|5684|5931|6623|7277|93185	EEF1A2|EIF4G1|GPX1|OMG|PSMA3|RBBP7|SNCG|TUBA4A|IGSF8	-1.6	0
0	1	1	1	0	0	0	0	-2.3	-2.2	-3	0	0	0	M7165	M0111000	3	0	Transcription Factor Targets	16	ACTAYRNNNCCCR UNKNOWN		-3	8.7	5.3	28162	463	28	4	14	6.6	2931|6205|6237|115827	GSK3A|RPS11|RRAS|RAB3C	-1.6	0
1	1	0	0	1	0	0	-2.3	-2.7	0	0	-3	0	0	M12443	M1100100	3	0	Transcription Factor Targets	16	SRF C		-3	3.9	4.2	28162	215	267	8	3	1	392|800|1500|1756|4162|5931|9782|55914	ARHGAP1|CALD1|CTNND1|DMD|MCAM|RBBP7|MATR3|ERBIN	-1.6	0
1	0	0	0	1	0	0	-2.9	0	0	0	-2.5	0	0	M9300	M1000100	2	0	Transcription Factor Targets	16	SP1 Q4 01		-2.9	3.5	4.1	28162	259	277	9	3.2	1.1	2339|2521|3897|3925|6643|8575|8826|10155|23085	FNTA|FUS|L1CAM|STMN1|SNX2|PRKRA|IQGAP1|TRIM28|ERC1	-1.6	0
1	1	0	0	0	0	0	-2.9	-2.5	0	0	0	0	0	M29887	M1100000	2	0	Transcription Factor Targets	16	ARHGAP35 TARGET GENES		-2.9	5.2	4.5	28162	118	277	6	2.2	0.87	5339|5605|5711|6201|8452|11335	PLEC|MAP2K2|PSMD5|RPS7|CUL3|CBX3	-1.6	0
0	0	0	0	1	0	0	0	0	0	0	-2.9	0	0	M435	M0000100	1	0	Transcription Factor Targets	16	YATTNATC UNKNOWN		-2.9	3	3.9	28162	382	267	11	4.1	1.2	793|800|1740|1756|2775|2876|3913|4082|4974|8904|220988	CALB1|CALD1|DLG2|DMD|GNAO1|GPX1|LAMB2|MARCKS|OMG|CPNE1|HNRNPA3	-1.6	0
1	0	0	0	0	0	0	-2.9	0	0	0	0	0	0	M7806	M1000000	1	0	Transcription Factor Targets	16	HSF Q6		-2.9	3.9	4.2	28162	209	277	8	2.9	1	871|1974|2934|3336|5786|6616|11335|79784	SERPINH1|EIF4A2|GSN|HSPE1|PTPRA|SNAP25|CBX3|MYH14	-1.6	0
0	0	0	0	0	0	1	0	0	0	0	0	0	-2.9	M13672	M0000001	1	0	Transcription Factor Targets	16	HNF4 01		-2.9	3.9	4.1	28162	273	214	8	3.7	1.3	291|1933|4035|5339|6616|25874|29796|51596	SLC25A4|EEF1B2|LRP1|PLEC|SNAP25|MPC2|UQCR10|CUTA	-1.5	0
1	0	0	0	0	0	1	-2.2	0	0	0	0	0	-2.9	M30100	M1000001	2	0	Transcription Factor Targets	16	NR1I2 TARGET GENES		-2.9	3.5	4	28162	340	214	9	4.2	1.4	39|214|521|2023|5478|6520|7905|9456|54927	ACAT2|ALCAM|ATP5ME|ENO1|PPIA|SLC3A2|REEP5|HOMER1|CHCHD3	-1.5	0
0	1	0	0	0	0	0	0	-2.9	0	0	0	0	0	M11022	M0100000	1	0	Transcription Factor Targets	16	MAZ Q6		-2.9	8.6	5.2	28162	193	68	4	5.9	2.9	5498|9967|23352|79026	PPOX|THRAP3|UBR4|AHNAK	-1.5	0
0	0	1	0	0	0	1	0	0	-2.5	0	0	0	-2.9	M7477	M0010001	2	0	Transcription Factor Targets	16	AP1 Q2 01		-2.9	3.8	4.1	28162	274	214	8	3.7	1.3	1278|1778|2670|4259|4974|5333|6714|10313	COL1A2|DYNC1H1|GFAP|MGST3|OMG|PLCD1|SRC|RTN3	-1.5	0
1	0	0	0	1	0	1	-2.8	0	0	0	-2.9	0	-2.3	M13237	M1000101	3	0	Transcription Factor Targets	16	BACH2 01		-2.9	3.5	4	28162	273	267	9	3.4	1.1	389|794|1756|1981|2876|10382|22924|23413|64129	RHOC|CALB2|DMD|EIF4G1|GPX1|TUBB4A|MAPRE3|NCS1|TINAGL1	-1.5	0
1	0	0	0	0	0	0	-2.9	0	0	0	0	0	0	M30142	M1000000	1	0	Transcription Factor Targets	16	RFX7 TARGET GENES		-2.9	2.7	3.8	28162	492	277	13	4.7	1.3	515|805|6643|6742|7520|8802|11331|51138|51382|54472|54987|56948|84817	ATP5PB|CALM2|SNX2|SSBP1|XRCC5|SUCLG1|PHB2|COPS4|ATP6V1D|TOLLIP|CZIB|SDR39U1|TXNDC17	-1.5	0
1	0	0	0	1	0	0	-2.9	0	0	0	-2.6	0	0	M10498	M1000100	2	0	Transcription Factor Targets	16	TGCGCANK UNKNOWN		-2.9	2.6	3.7	28162	554	277	14	5.1	1.3	726|1756|1974|3178|3187|4035|5094|5683|7520|8883|11021|11335|54472|55856	CAPN5|DMD|EIF4A2|HNRNPA1|HNRNPH1|LRP1|PCBP2|PSMA2|XRCC5|NAE1|RAB35|CBX3|TOLLIP|ACOT13	-1.5	0
1	0	0	0	0	0	0	-2.9	0	0	0	0	0	0	M30015	M1000000	1	0	Transcription Factor Targets	16	HOXC13 TARGET GENES		-2.9	5	4.4	28162	121	277	6	2.2	0.87	1020|7082|23312|23450|51138|56948	CDK5|TJP1|DMXL2|SF3B3|COPS4|SDR39U1	-1.5	0
1	0	0	0	0	0	1	-2.9	0	0	0	0	0	-2.4	M14583	M1000001	2	0	Transcription Factor Targets	16	MAF Q6		-2.9	3.5	4	28162	264	277	9	3.2	1.1	214|1020|6616|8904|11160|23085|25813|55201|220296	ALCAM|CDK5|SNAP25|CPNE1|ERLIN2|ERC1|SAMM50|MAP1S|HEPACAM	-1.5	0
0	1	0	0	0	0	0	0	-2.9	0	0	0	0	0	M30360	M0100000	1	0	Transcription Factor Targets	16	ZNF589 TARGET GENES		-2.9	4.2	4.2	28162	683	68	7	10	3.7	5208|5498|7857|8239|10434|50809|128866	PFKFB2|PPOX|SCG2|USP9X|LYPLA1|HP1BP3|CHMP4B	-1.5	0
0	0	0	0	1	0	0	0	0	0	0	-2.9	0	0	M1181	M0000100	1	0	Transcription Factor Targets	16	EFC Q6		-2.9	3.5	4	28162	275	267	9	3.4	1.1	1756|3188|4841|10092|10987|28952|53826|93185|221074	DMD|HNRNPH2|NONO|ARPC5|COPS5|CCDC22|FXYD6|IGSF8|SLC39A12	-1.5	0
0	0	0	0	0	0	1	0	0	0	0	0	0	-2.9	M8695	M0000001	1	0	Transcription Factor Targets	16	CEBP 01		-2.9	3.8	4.1	28162	277	214	8	3.7	1.3	1012|2781|3241|4045|5582|7447|23705|84251	CDH13|GNAZ|HPCAL1|LSAMP|PRKCG|VSNL1|CADM1|SGIP1	-1.5	0
0	0	0	0	1	0	0	0	0	0	0	-2.9	0	0	M19578	M0000100	1	0	Transcription Factor Targets	16	YGCANTGCR UNKNOWN		-2.9	5	4.4	28162	127	267	6	2.2	0.91	1656|1984|4841|8904|23413|140679	DDX6|EIF5A|NONO|CPNE1|NCS1|SLC32A1	-1.5	0
1	0	0	0	0	0	0	-2.9	0	0	0	0	0	0	M14944	M1000000	1	0	Transcription Factor Targets	16	LEF1 Q6		-2.9	3.4	4	28162	267	277	9	3.2	1.1	781|1660|1974|2596|8904|10409|25801|80781|220296	CACNA2D1|DHX9|EIF4A2|GAP43|CPNE1|BASP1|GCA|COL18A1|HEPACAM	-1.5	0
0	1	0	0	1	0	1	0	-2.3	0	0	-2.8	0	-2.8	M2459	M0100101	3	0	Transcription Factor Targets	16	EGR Q6		-2.8	3.8	4.1	28162	280	214	8	3.7	1.3	400|813|3696|5886|7087|7171|51060|79012	ARL1|CALU|ITGB8|RAD23A|ICAM5|TPM4|TXNDC12|CAMKV	-1.5	0
0	0	1	0	0	1	0	0	0	-2.6	0	0	-2.8	0	M2489	M0010010	2	0	Transcription Factor Targets	16	ERR1 Q2		-2.8	13	5.8	28162	267	24	3	12	6.8	9551|11168|59353	ATP5MF|PSIP1|TMEM35A	-1.5	0
0	0	0	0	1	0	0	0	0	0	0	-2.8	0	0	M4815	M0000100	1	0	Transcription Factor Targets	16	WTTGKCTG UNKNOWN		-2.8	2.6	3.7	28162	519	267	13	4.9	1.3	800|1500|1756|3183|5684|5869|6102|7520|8125|10236|22911|23580|27316	CALD1|CTNND1|DMD|HNRNPC|PSMA3|RAB5B|RP2|XRCC5|ANP32A|HNRNPR|WDR47|CDC42EP4|RBMX	-1.5	0
0	0	0	1	0	1	0	0	0	0	-2.6	0	-2.8	0	M18461	M0001010	2	0	Transcription Factor Targets	16	ARNT 01		-2.8	13	5.8	28162	271	24	3	12	6.8	3609|55753|84152	ILF3|OGDHL|PPP1R1B	-1.5	0
0	0	0	0	1	0	0	0	0	0	0	-2.8	0	0	M34460	M0000100	1	0	Transcription Factor Targets	16	METHYLCYTOSINE DIOXYGENASE TET UNIPROT A0A023HHK9 UNREVIEWED TARGET GENES		-2.8	4.2	4.1	28162	177	267	7	2.6	0.98	1936|7402|9066|9377|10013|10961|259217	EEF1D|UTRN|SYT7|COX5A|HDAC6|ERP29|HSPA12A	-1.5	0
1	0	0	0	0	0	0	-2.8	0	0	0	0	0	0	M5987	M1000000	1	0	Transcription Factor Targets	16	ATF6 01		-2.8	4.8	4.3	28162	126	277	6	2.2	0.87	2318|2786|7171|7178|23085|54187	FLNC|GNG4|TPM4|TPT1|ERC1|NANS	-1.5	0
1	0	0	0	0	0	0	-2.8	0	0	0	0	0	0	M30096	M1000000	1	0	Transcription Factor Targets	16	NPAT TARGET GENES		-2.8	3.4	3.9	28162	273	277	9	3.2	1.1	3178|7520|8359|8774|11021|54187|54472|112936|132789	HNRNPA1|XRCC5|H4C1|NAPG|RAB35|NANS|TOLLIP|VPS26B|GNPDA2	-1.5	0
1	0	0	0	0	0	0	-2.8	0	0	0	0	0	0	M6093	M1000000	1	0	Transcription Factor Targets	16	TAAYNRNNTCC UNKNOWN		-2.8	4.1	4.1	28162	174	277	7	2.5	0.94	408|1020|2596|4082|5339|6616|84152	ARRB1|CDK5|GAP43|MARCKS|PLEC|SNAP25|PPP1R1B	-1.4	0
0	0	0	0	1	0	0	0	0	0	0	-2.8	0	0	M3888	M0000100	1	0	Transcription Factor Targets	16	SYATTGTG UNKNOWN		-2.8	3.6	3.9	28162	232	267	8	3	1	1460|1981|3187|4076|4974|7919|51706|55605	CSNK2B|EIF4G1|HNRNPH1|CAPRIN1|OMG|DDX39B|CYB5R1|KIF21A	-1.4	0
1	0	0	0	1	0	0	-2.8	0	0	0	-2.2	0	0	M29957	M1000100	2	0	Transcription Factor Targets	16	EMX1 TARGET GENES		-2.8	3.6	3.9	28162	224	277	8	2.9	1	805|1974|2521|5701|8662|10128|23085|51752	CALM2|EIF4A2|FUS|PSMC2|EIF3B|LRPPRC|ERC1|ERAP1	-1.4	0
0	0	0	0	1	0	1	0	0	0	0	-2.2	0	-2.7	M551	M0000101	2	0	Transcription Factor Targets	16	TEF1 Q6		-2.7	4.1	4	28162	227	214	7	3.3	1.2	10313|10763|11240|53826|64756|83442|84251	RTN3|NES|PADI2|FXYD6|ATPAF1|SH3BGRL3|SGIP1	-1.4	0
1	0	0	0	0	0	0	-2.7	0	0	0	0	0	0	M9896	M1000000	1	0	Transcription Factor Targets	16	NCX 01		-2.7	4	4	28162	176	277	7	2.5	0.94	478|2596|2786|4842|5936|11021|11160	ATP1A3|GAP43|GNG4|NOS1|RBM4|RAB35|ERLIN2	-1.4	0
1	0	0	0	0	0	0	-2.7	0	0	0	0	0	0	M30396	M1000000	1	0	Transcription Factor Targets	16	ZNF830 TARGET GENES		-2.7	3.3	3.8	28162	279	277	9	3.2	1.1	1347|5094|6201|7171|7431|27101|29085|51138|51382	COX7A2|PCBP2|RPS7|TPM4|VIM|CACYBP|PHPT1|COPS4|ATP6V1D	-1.4	0
1	0	1	0	0	0	1	-2.2	0	-2.1	0	0	0	-2.7	M30235	M1010001	3	0	Transcription Factor Targets	16	ZBTB1 TARGET GENES		-2.7	5.7	4.4	28162	115	214	5	2.3	1	293|9456|10409|26047|57020	SLC25A6|HOMER1|BASP1|CNTNAP2|VPS35L	-1.4	0
1	0	1	1	1	0	0	-2.5	0	-2.7	-2.7	-2.6	0	0	M9902	M1011100	4	0	Transcription Factor Targets	16	ELF1 Q6		-2.7	5.7	4.4	28162	249	99	5	5.1	2.2	816|1293|6164|11198|221476	CAMK2B|COL6A3|RPL34|SUPT16H|PI16	-1.4	0
1	0	0	0	0	0	0	-2.7	0	0	0	0	0	0	M30110	M1000000	1	0	Transcription Factor Targets	16	PAX7 TARGET GENES		-2.7	2.3	3.5	28162	710	277	16	5.8	1.4	102|445|824|1756|3020|3628|6643|7082|7170|7264|9782|23043|23122|23312|27101|30845	ADAM10|ASS1|CAPN2|DMD|H3-3A|INPP1|SNX2|TJP1|TPM3|GFUS|MATR3|TNIK|CLASP2|DMXL2|CACYBP|EHD3	-1.4	0
0	1	1	0	0	0	0	0	-2.7	-2.2	0	0	0	0	M3720	M0110000	2	0	Transcription Factor Targets	16	POU3F2 01		-2.7	12	5.6	28162	102	68	3	4.4	2.5	4133|5498|6710	MAP2|PPOX|SPTB	-1.4	0
0	1	0	0	0	0	1	0	-2.6	0	0	0	0	-2.7	M5479	M0100001	2	0	Transcription Factor Targets	16	SRF Q4		-2.7	4	4	28162	230	214	7	3.3	1.2	291|1465|1933|4637|6876|11240|51596	SLC25A4|CSRP1|EEF1B2|MYL6|TAGLN|PADI2|CUTA	-1.4	0
1	0	1	0	1	0	0	-2	0	-2	0	-2.7	0	0	M12826	M1010100	3	0	Transcription Factor Targets	16	ATF1 Q6		-2.7	3.6	3.9	28162	237	267	8	3	1	800|1740|1938|2710|4162|8904|10484|10938	CALD1|DLG2|EEF2|GK|MCAM|CPNE1|SEC23A|EHD1	-1.4	0
0	0	1	0	0	0	0	0	0	-2.7	0	0	0	0	M1630	M0010000	1	0	Transcription Factor Targets	16	TGACCTTG SF1 Q6		-2.7	5.6	4.4	28162	253	99	5	5.1	2.2	481|1917|5864|9900|59353	ATP1B1|EEF1A2|RAB3A|SV2A|TMEM35A	-1.4	0
0	1	0	0	0	0	1	0	-2.5	0	0	0	0	-2.7	M29995	M0100001	2	0	Transcription Factor Targets	16	HES4 TARGET GENES		-2.7	2.7	3.6	28162	593	214	12	5.6	1.6	39|822|2023|3696|5250|6133|8546|8826|9456|25874|29796|54927	ACAT2|CAPG|ENO1|ITGB8|SLC25A3|RPL9|AP3B1|IQGAP1|HOMER1|MPC2|UQCR10|CHCHD3	-1.4	0
0	0	1	0	0	0	0	0	0	-2.7	0	0	0	0	M30065	M0010000	1	0	Transcription Factor Targets	16	MIER1 TARGET GENES		-2.7	4.6	4.1	28162	374	99	6	6.1	2.4	2911|6855|11198|26047|57512|192683	GRM1|SYP|SUPT16H|CNTNAP2|GPR158|SCAMP5	-1.4	0
0	0	0	1	0	0	0	0	0	0	-2.7	0	0	0	M5	M0001000	1	0	Transcription Factor Targets	16	STAT 01		-2.7	12	5.4	28162	258	28	3	11	5.8	2931|6237|7425	GSK3A|RRAS|VGF	-1.4	0
0	0	0	0	1	0	0	0	0	0	0	-2.7	0	0	M29988	M0000100	1	0	Transcription Factor Targets	16	HAND1 TARGET GENES		-2.7	2.7	3.6	28162	476	267	12	4.5	1.3	88|397|1981|2752|3987|5445|6772|7174|10013|27101|55605|79180	ACTN2|ARHGDIB|EIF4G1|GLUL|LIMS1|PON2|STAT1|TPP2|HDAC6|CACYBP|KIF21A|EFHD2	-1.4	0
0	0	0	0	1	0	0	0	0	0	0	-2.7	0	0	M17805	M0000100	1	0	Transcription Factor Targets	16	MYC Q2		-2.7	3.9	4	28162	187	267	7	2.6	0.98	159|204|3189|5036|10527|51440|53826	ADSS2|AK2|HNRNPH3|PA2G4|IPO7|HPCAL4|FXYD6	-1.4	0
0	0	0	0	1	0	0	0	0	0	0	-2.7	0	0	M13849	M0000100	1	0	Transcription Factor Targets	16	TGACATY UNKNOWN		-2.7	2.3	3.5	28162	676	267	15	5.6	1.4	800|1293|1500|1740|1756|3987|4162|4841|5789|8904|9377|10938|23580|28952|220988	CALD1|COL6A3|CTNND1|DLG2|DMD|LIMS1|MCAM|NONO|PTPRD|CPNE1|COX5A|EHD1|CDC42EP4|CCDC22|HNRNPA3	-1.4	0
0	0	0	0	1	0	0	0	0	0	0	-2.7	0	0	M4764	M0000100	1	0	Transcription Factor Targets	16	TGTTTGY HNF3 Q6		-2.7	2.3	3.4	28162	748	267	16	6	1.5	800|883|1632|1656|1740|1756|4942|4974|4975|5869|5886|6623|8904|22924|23446|25977	CALD1|KYAT1|ECI1|DDX6|DLG2|DMD|OAT|OMG|OMP|RAB5B|RAD23A|SNCG|CPNE1|MAPRE3|SLC44A1|NECAP1	-1.4	0
0	0	0	0	1	0	0	0	0	0	0	-2.6	0	0	M30211	M0000100	1	0	Transcription Factor Targets	16	TOP2B TARGET GENES		-2.6	2.4	3.5	28162	612	267	14	5.2	1.4	392|794|1604|1666|3183|3417|3608|5516|9066|10484|10938|23382|23446|116988	ARHGAP1|CALB2|CD55|DECR1|HNRNPC|IDH1|ILF2|PPP2CB|SYT7|SEC23A|EHD1|AHCYL2|SLC44A1|AGAP3	-1.4	0
0	0	0	0	1	0	0	0	0	0	0	-2.6	0	0	M9034	M0000100	1	0	Transcription Factor Targets	16	OCT1 04		-2.6	3.5	3.8	28162	243	267	8	3	1	482|1012|1740|1756|2775|5789|6451|10092	ATP1B2|CDH13|DLG2|DMD|GNAO1|PTPRD|SH3BGRL|ARPC5	-1.4	0
0	0	0	1	0	0	0	0	0	0	-2.6	0	0	0	M19331	M0001000	1	0	Transcription Factor Targets	16	PR Q2		-2.6	11	5.3	28162	269	28	3	11	5.8	7425|9588|115827	VGF|PRDX6|RAB3C	-1.4	0
1	0	0	0	0	0	1	-2.6	0	0	0	0	0	-2.6	M4831	M1000001	2	0	Transcription Factor Targets	16	SP1 01		-2.6	3.9	3.9	28162	239	214	7	3.3	1.2	102|2596|4035|5333|7171|8499|23705	ADAM10|GAP43|LRP1|PLCD1|TPM4|PPFIA2|CADM1	-1.3	0
0	0	0	0	1	0	0	0	0	0	0	-2.6	0	0	M849	M0000100	1	0	Transcription Factor Targets	16	YGTCCTTGR UNKNOWN		-2.6	5.4	4.3	28162	98	267	5	1.9	0.83	1384|2710|4162|9066|10092	CRAT|GK|MCAM|SYT7|ARPC5	-1.3	0
0	0	0	0	1	0	1	0	0	0	0	-2.6	0	-2.5	M2209	M0000101	2	0	Transcription Factor Targets	16	CACBINDINGPROTEIN Q6		-2.6	3.4	3.7	28162	246	267	8	3	1	1756|1981|2775|3189|10236|23593|51440|257194	DMD|EIF4G1|GNAO1|HNRNPH3|HNRNPR|HEBP2|HPCAL4|NEGR1	-1.3	0
0	0	0	0	1	0	1	0	0	0	0	-2.6	0	-2.5	M19265	M0000101	2	0	Transcription Factor Targets	16	SREBP1 Q6		-2.6	3.4	3.7	28162	247	267	8	3	1	397|1656|1740|2775|8125|23499|23580|25977	ARHGDIB|DDX6|DLG2|GNAO1|ANP32A|MACF1|CDC42EP4|NECAP1	-1.3	0
1	0	0	0	0	0	0	-2.6	0	0	0	0	0	0	M13325	M1000000	1	0	Transcription Factor Targets	16	FOXJ2 01		-2.6	3.8	3.8	28162	187	277	7	2.5	0.94	1756|2596|2775|2781|5339|8904|10211	DMD|GAP43|GNAO1|GNAZ|PLEC|CPNE1|FLOT1	-1.3	0
0	0	0	0	1	0	0	0	0	0	0	-2.6	0	0	M17736	M0000100	1	0	Transcription Factor Targets	16	E2F1 Q3 01		-2.6	3.4	3.7	28162	250	267	8	3	1	204|1756|1981|1983|1984|4082|4841|5886	AK2|DMD|EIF4G1|EIF5|EIF5A|MARCKS|NONO|RAD23A	-1.3	0
1	0	0	0	1	0	0	-2	0	0	0	-2.6	0	0	M29950	M1000100	2	0	Transcription Factor Targets	16	DYRK1A TARGET GENES		-2.6	2.2	3.3	28162	765	267	16	6	1.5	1983|3189|3608|4869|5705|6201|6451|8815|9775|9782|10013|10075|10938|23446|27101|51062	EIF5|HNRNPH3|ILF2|NPM1|PSMC5|RPS7|SH3BGRL|BANF1|EIF4A3|MATR3|HDAC6|HUWE1|EHD1|SLC44A1|CACYBP|ATL1	-1.3	0
0	0	0	0	1	0	0	0	0	0	0	-2.5	0	0	M30190	M0000100	1	0	Transcription Factor Targets	16	TAF9B TARGET GENES		-2.5	2.4	3.4	28162	562	267	13	4.9	1.3	16|34|1384|1938|3189|3300|4860|6772|8125|8815|10399|10938|55577	AARS1|ACADM|CRAT|EEF2|HNRNPH3|DNAJB2|PNP|STAT1|ANP32A|BANF1|RACK1|EHD1|NAGK	-1.3	0
0	0	1	0	0	0	0	0	0	-2.5	0	0	0	0	M12915	M0010000	1	0	Transcription Factor Targets	16	NF1 Q6 01		-2.5	5.2	4.1	28162	276	99	5	5.1	2.2	523|8424|9900|57512|59353	ATP6V1A|BBOX1|SV2A|GPR158|TMEM35A	-1.3	0
0	0	0	0	1	0	0	0	0	0	0	-2.5	0	0	M1607	M0000100	1	0	Transcription Factor Targets	16	NERF Q2		-2.5	3.3	3.6	28162	254	267	8	3	1	397|2764|5931|6623|7094|7174|8506|23413	ARHGDIB|GMFB|RBBP7|SNCG|TLN1|TPP2|CNTNAP1|NCS1	-1.3	0
0	0	0	0	1	0	0	0	0	0	0	-2.5	0	0	M17508	M0000100	1	0	Transcription Factor Targets	16	USF2 Q6		-2.5	3.3	3.6	28162	254	267	8	3	1	159|204|3189|5036|10092|10527|51440|53826	ADSS2|AK2|HNRNPH3|PA2G4|ARPC5|IPO7|HPCAL4|FXYD6	-1.3	0
1	1	0	0	0	0	0	-2.5	-2.5	0	0	0	0	0	M6994	M1100000	2	0	Transcription Factor Targets	16	TBP 01		-2.5	6.7	4.4	28162	248	68	4	5.9	2.9	1278|5339|6223|6710	COL1A2|PLEC|RPS19|SPTB	-1.3	0
0	1	0	0	1	0	0	0	-2.5	0	0	-2	0	0	M5000	M0100100	2	0	Transcription Factor Targets	16	E2F1 Q4		-2.5	6.7	4.4	28162	249	68	4	5.9	2.9	1000|7168|55705|55914	CDH2|TPM1|IPO9|ERBIN	-1.3	0
0	0	0	0	1	0	0	0	0	0	0	-2.5	0	0	M2709	M0000100	1	0	Transcription Factor Targets	16	IRF1 01		-2.5	3.3	3.6	28162	255	267	8	3	1	1284|1756|2152|2775|5684|6451|10938|58473	COL4A2|DMD|F3|GNAO1|PSMA3|SH3BGRL|EHD1|PLEKHB1	-1.3	0
1	0	0	0	0	0	1	-2.4	0	0	0	0	0	-2.5	M11698	M1000001	2	0	Transcription Factor Targets	16	YY1 Q6		-2.5	3.7	3.7	28162	251	214	7	3.3	1.2	1778|4137|4904|5217|6616|8943|51060	DYNC1H1|MAPT|YBX1|PFN2|SNAP25|AP3D1|TXNDC12	-1.3	0
0	0	0	0	1	0	0	0	0	0	0	-2.5	0	0	M11838	M0000100	1	0	Transcription Factor Targets	16	FOXD3 01		-2.5	3.7	3.7	28162	202	267	7	2.6	0.98	800|1756|2775|4082|7402|8904|23446	CALD1|DMD|GNAO1|MARCKS|UTRN|CPNE1|SLC44A1	-1.3	0
1	0	0	0	1	0	1	-2.4	0	0	0	-2.1	0	-2.5	M30011	M1000101	3	0	Transcription Factor Targets	16	HOXB6 TARGET GENES		-2.5	2.5	3.4	28162	628	214	12	5.6	1.6	102|521|2521|4924|6133|8541|9647|23325|23451|27342|29085|54927	ADAM10|ATP5ME|FUS|NUCB1|RPL9|PPFIA3|PPM1F|WASHC4|SF3B1|RABGEF1|PHPT1|CHCHD3	-1.3	0
0	0	0	0	1	0	0	0	0	0	0	-2.5	0	0	M18645	M0000100	1	0	Transcription Factor Targets	16	MYB Q6		-2.5	3.3	3.6	28162	257	267	8	3	1	204|389|1012|2992|3861|7174|51292|56886	AK2|RHOC|CDH13|GYG1|KRT14|TPP2|GMPR2|UGGT1	-1.3	0
0	0	0	0	1	0	0	0	0	0	0	-2.5	0	0	M2685	M0000100	1	0	Transcription Factor Targets	16	AP4 Q6 01		-2.5	3.3	3.6	28162	257	267	8	3	1	286|1740|1756|4162|5530|5869|7277|10382	ANK1|DLG2|DMD|MCAM|PPP3CA|RAB5B|TUBA4A|TUBB4A	-1.3	0
0	0	0	0	1	0	0	0	0	0	0	-2.5	0	0	M18484	M0000100	1	0	Transcription Factor Targets	16	ATGGYGGA UNKNOWN		-2.5	5	4	28162	105	267	5	1.9	0.83	2775|3188|4841|5725|23633	GNAO1|HNRNPH2|NONO|PTBP1|KPNA6	-1.3	0
0	0	1	0	0	0	0	0	0	-2.5	0	0	0	0	M826	M0010000	1	0	Transcription Factor Targets	16	SREBP1 01		-2.5	6.5	4.4	28162	174	99	4	4	2	523|5864|9114|11198	ATP6V1A|RAB3A|ATP6V0D1|SUPT16H	-1.3	0
1	0	0	0	0	0	0	-2.5	0	0	0	0	0	0	M30038	M1000000	1	0	Transcription Factor Targets	16	KLF14 TARGET GENES		-2.5	3.3	3.6	28162	249	277	8	2.9	1	408|3336|5605|6201|6396|6543|11160|94030	ARRB1|HSPE1|MAP2K2|RPS7|SEC13|SLC8A2|ERLIN2|LRRC4B	-1.3	0
0	1	0	0	0	0	0	0	-2.5	0	0	0	0	0	M5067	M0100000	1	0	Transcription Factor Targets	16	E47 01		-2.5	6.5	4.3	28162	255	68	4	5.9	2.9	1000|5339|9590|128866	CDH2|PLEC|AKAP12|CHMP4B	-1.3	0
0	0	0	0	0	0	1	0	0	0	0	0	0	-2.5	M30274	M0000001	1	0	Transcription Factor Targets	16	ZNF202 TARGET GENES		-2.5	6.5	4.3	28162	81	214	4	1.9	0.93	6616|7430|84790|404037	SNAP25|EZR|TUBA1C|HAPLN4	-1.3	0
0	1	0	0	0	0	0	0	-2.5	0	0	0	0	0	M4061	M0100000	1	0	Transcription Factor Targets	16	T3R Q6		-2.5	6.5	4.3	28162	256	68	4	5.9	2.9	7168|51673|60484|79026	TPM1|TPPP3|HAPLN2|AHNAK	-1.3	0
0	0	0	0	1	0	0	0	0	0	0	-2.5	0	0	M9329	M0000100	1	0	Transcription Factor Targets	16	SRY 02		-2.5	3.3	3.6	28162	259	267	8	3	1	883|1656|1740|2775|5954|8904|25948|25977	KYAT1|DDX6|DLG2|GNAO1|RCN1|CPNE1|KBTBD2|NECAP1	-1.3	0
1	0	0	0	0	0	0	-2.5	0	0	0	0	0	0	M11791	M1000000	1	0	Transcription Factor Targets	16	SP1 Q2 01		-2.5	3.3	3.6	28162	250	277	8	2.9	1	47|102|1000|6643|7171|8396|10155|23085	ACLY|ADAM10|CDH2|SNX2|TPM4|PIP4K2B|TRIM28|ERC1	-1.3	0
0	0	0	0	0	0	1	0	0	0	0	0	0	-2.5	M10046	M0000001	1	0	Transcription Factor Targets	16	ATF B		-2.5	4.1	3.8	28162	191	214	6	2.8	1.1	805|4637|6616|7857|84251|113026	CALM2|MYL6|SNAP25|SCG2|SGIP1|PLCD3	-1.3	0
0	0	0	0	0	0	1	0	0	0	0	0	0	-2.4	M4896	M0000001	1	0	Transcription Factor Targets	16	CEBPA 01		-2.4	3.6	3.7	28162	256	214	7	3.3	1.2	5936|7143|8239|9369|23705|57863|140885	RBM4|TNR|USP9X|NRXN3|CADM1|CADM3|SIRPA	-1.2	0
1	0	0	0	0	0	0	-2.4	0	0	0	0	0	0	M12880	M1000000	1	0	Transcription Factor Targets	16	YY1 02		-2.4	3.2	3.6	28162	251	277	8	2.9	1	515|2775|4666|5898|6616|7812|8943|11313	ATP5PB|GNAO1|NACA|RALA|SNAP25|CSDE1|AP3D1|LYPLA2	-1.2	0
1	0	1	0	0	0	0	-2.4	0	-2	0	0	0	0	M16022	M1010000	2	0	Transcription Factor Targets	16	CTAWWWATA RSRFC4 Q2		-2.4	2.8	3.4	28162	366	277	10	3.6	1.1	493|1756|2244|3983|7170|7812|8359|8452|9900|29094	ATP2B4|DMD|FGB|ABLIM1|TPM3|CSDE1|H4C1|CUL3|SV2A|LGALSL	-1.2	0
0	1	0	0	0	0	0	0	-2.4	0	0	0	0	0	M18558	M0100000	1	0	Transcription Factor Targets	16	AP2 Q6		-2.4	6.4	4.3	28162	259	68	4	5.9	2.9	6710|8604|51706|65125	SPTB|SLC25A12|CYB5R1|WNK1	-1.2	0
1	1	0	0	0	0	0	-2.4	-2.4	0	0	0	0	0	M18963	M1100000	2	0	Transcription Factor Targets	16	HSF2 01		-2.4	6.4	4.3	28162	259	68	4	5.9	2.9	4133|5147|5339|6710	MAP2|PDE6D|PLEC|SPTB	-1.2	0
0	0	0	0	1	0	0	0	0	0	0	-2.4	0	0	M16653	M0000100	1	0	Transcription Factor Targets	16	GATGKMRGCG UNKNOWN		-2.4	6.4	4.3	28162	66	267	4	1.5	0.74	781|1938|1983|5886	CACNA2D1|EEF2|EIF5|RAD23A	-1.2	0
0	0	0	0	1	0	0	0	0	0	0	-2.4	0	0	M6517	M0000100	1	0	Transcription Factor Targets	16	AAAYWAACM HFH4 01		-2.4	3.2	3.5	28162	262	267	8	3	1	800|1756|1981|2876|3417|4974|8904|23446	CALD1|DMD|EIF4G1|GPX1|IDH1|OMG|CPNE1|SLC44A1	-1.2	0
0	0	0	0	1	0	0	0	0	0	0	-2.4	0	0	M30093	M0000100	1	0	Transcription Factor Targets	16	NKX6 1 TARGET GENES		-2.4	9.6	4.8	28162	33	267	3	1.1	0.65	1293|5243|60314	COL6A3|ABCB1|MYG1	-1.2	0
0	0	0	0	1	0	0	0	0	0	0	-2.4	0	0	M10921	M0000100	1	0	Transcription Factor Targets	16	AREB6 03		-2.4	3.2	3.5	28162	263	267	8	3	1	1500|1740|1756|10938|10961|23092|23446|23576	CTNND1|DLG2|DMD|EHD1|ERP29|ARHGAP26|SLC44A1|DDAH1	-1.2	0
0	0	0	0	1	0	1	0	0	0	0	-2.4	0	-2.4	M13173	M0000101	2	0	Transcription Factor Targets	16	IRF1 Q6		-2.4	3.2	3.5	28162	263	267	8	3	1	800|1740|3181|4685|7430|7919|10938|56886	CALD1|DLG2|HNRNPA2B1|NCAM2|EZR|DDX39B|EHD1|UGGT1	-1.2	0
1	0	0	0	0	0	0	-2.4	0	0	0	0	0	0	M30117	M1000000	1	0	Transcription Factor Targets	16	PER1 TARGET GENES		-2.4	9.5	4.8	28162	32	277	3	1.1	0.62	1915|1974|3187	EEF1A1|EIF4A2|HNRNPH1	-1.2	0
1	0	0	0	0	0	0	-2.4	0	0	0	0	0	0	M18594	M1000000	1	0	Transcription Factor Targets	16	COUP DR1 Q6		-2.4	3.2	3.5	28162	254	277	8	2.9	1	1756|3336|4035|5064|8874|9491|9868|11331	DMD|HSPE1|LRP1|PALM|ARHGEF7|PSMF1|TOMM70|PHB2	-1.2	0
0	1	0	0	0	0	0	0	-2.4	0	0	0	0	0	M34464	M0100000	1	0	Transcription Factor Targets	16	PGM3 TARGET GENES		-2.4	6.3	4.2	28162	264	68	4	5.9	2.9	5147|7168|8239|79026	PDE6D|TPM1|USP9X|AHNAK	-1.2	0
0	0	0	0	1	0	0	0	0	0	0	-2.4	0	0	M17944	M0000100	1	0	Transcription Factor Targets	16	MYCMAX 03		-2.4	3.2	3.5	28162	264	267	8	3	1	159|1981|4869|10092|25948|79624|80700|220988	ADSS2|EIF4G1|NPM1|ARPC5|KBTBD2|ARMT1|UBXN6|HNRNPA3	-1.2	0
0	0	0	0	1	0	0	0	0	0	0	-2.4	0	0	M4183	M0000100	1	0	Transcription Factor Targets	16	USF Q6		-2.4	3.2	3.5	28162	264	267	8	3	1	1981|2876|2992|3188|4670|4869|10527|79624	EIF4G1|GPX1|GYG1|HNRNPH2|HNRNPM|NPM1|IPO7|ARMT1	-1.2	0
0	0	0	0	0	0	1	0	0	0	0	0	0	-2.4	M3128	M0000001	1	0	Transcription Factor Targets	16	AAANWWTGC UNKNOWN		-2.4	4	3.7	28162	195	214	6	2.8	1.1	1012|4045|4974|5533|8499|220296	CDH13|LSAMP|OMG|PPP3CC|PPFIA2|HEPACAM	-1.2	0
0	0	0	0	0	0	1	0	0	0	0	0	0	-2.4	M8812	M0000001	1	0	Transcription Factor Targets	16	SF1 Q6		-2.4	3.5	3.6	28162	260	214	7	3.3	1.2	1329|4259|7447|9900|25874|92154|112755	COX5B|MGST3|VSNL1|SV2A|MPC2|MTSS2|STX1B	-1.2	0
0	0	1	0	0	0	0	0	0	-2.4	0	0	0	0	M4134	M0010000	1	0	Transcription Factor Targets	16	AP2REP 01		-2.4	6.3	4.2	28162	182	99	4	4	2	4747|6146|59353|192683	NEFL|RPL22|TMEM35A|SCAMP5	-1.2	0
0	0	0	0	0	0	1	0	0	0	0	0	0	-2.4	M15010	M0000001	1	0	Transcription Factor Targets	16	WHN B		-2.4	3.5	3.6	28162	261	214	7	3.3	1.2	291|805|3241|5217|23451|51084|140885	SLC25A4|CALM2|HPCAL1|PFN2|SF3B1|CRYL1|SIRPA	-1.2	0
0	0	0	0	1	0	0	0	0	0	0	-2.4	0	0	M7236	M0000100	1	0	Transcription Factor Targets	16	LMO2COM 01		-2.4	3.2	3.5	28162	265	267	8	3	1	793|1740|3799|8125|8904|10961|26007|116988	CALB1|DLG2|KIF5B|ANP32A|CPNE1|ERP29|TKFC|AGAP3	-1.2	0
1	0	0	0	0	0	0	-2.4	0	0	0	0	0	0	M30337	M1000000	1	0	Transcription Factor Targets	16	ZNF513 TARGET GENES		-2.4	2.1	3.1	28162	766	277	16	5.8	1.4	493|2053|3192|4199|4644|5605|5898|6733|7171|7332|9201|11021|23513|25932|26227|79180	ATP2B4|EPHX2|HNRNPU|ME1|MYO5A|MAP2K2|RALA|SRPK2|TPM4|UBE2L3|DCLK1|RAB35|SCRIB|CLIC4|PHGDH|EFHD2	-1.2	0
1	0	0	0	0	0	0	-2.4	0	0	0	0	0	0	M29934	M1000000	1	0	Transcription Factor Targets	16	CTR9 TARGET GENES		-2.4	6.2	4.2	28162	66	277	4	1.4	0.72	3192|7171|7178|7812	HNRNPU|TPM4|TPT1|CSDE1	-1.2	0
0	0	0	0	1	0	0	0	0	0	0	-2.4	0	0	M7220	M0000100	1	0	Transcription Factor Targets	16	GTTGNYNNRGNAAC UNKNOWN		-2.4	4.8	3.9	28162	111	267	5	1.9	0.83	2039|3188|4355|10382|53826	DMTN|HNRNPH2|MPP2|TUBB4A|FXYD6	-1.2	0
0	0	0	0	0	0	1	0	0	0	0	0	0	-2.4	M13889	M0000001	1	0	Transcription Factor Targets	16	PPAR DR1 Q2		-2.4	3.5	3.6	28162	264	214	7	3.3	1.2	1933|4035|5339|9796|25874|29796|51596	EEF1B2|LRP1|PLEC|PHYHIP|MPC2|UQCR10|CUTA	-1.2	0
0	0	0	0	1	0	0	0	0	0	0	-2.4	0	0	M13594	M0000100	1	0	Transcription Factor Targets	16	OCT1 06		-2.4	3.1	3.5	28162	268	267	8	3	1	1740|2775|4974|6451|8671|8904|10949|23446	DLG2|GNAO1|OMG|SH3BGRL|SLC4A4|CPNE1|HNRNPA0|SLC44A1	-1.2	0
0	0	0	0	0	0	1	0	0	0	0	0	0	-2.4	M16694	M0000001	1	0	Transcription Factor Targets	16	AP4 01		-2.4	3.5	3.5	28162	265	214	7	3.3	1.2	1012|4035|4978|5339|6616|10204|84790	CDH13|LRP1|OPCML|PLEC|SNAP25|NUTF2|TUBA1C	-1.2	0
0	0	0	0	0	0	1	0	0	0	0	0	0	-2.4	M9376	M0000001	1	0	Transcription Factor Targets	16	AP1 Q2		-2.4	3.5	3.5	28162	265	214	7	3.3	1.2	826|4134|4974|5333|7347|10313|84790	CAPNS1|MAP4|OMG|PLCD1|UCHL3|RTN3|TUBA1C	-1.2	0
0	1	0	0	0	0	0	0	-2.4	0	0	0	0	0	M30025	M0100000	1	0	Transcription Factor Targets	16	IGLV5 37 TARGET GENES		-2.4	3.9	3.7	28162	635	68	6	8.8	3.4	2246|4133|5339|5630|6710|79026	FGF1|MAP2|PLEC|PRPH|SPTB|AHNAK	-1.2	0
1	0	0	0	0	0	0	-2.4	0	0	0	0	0	0	M30335	M1000000	1	0	Transcription Factor Targets	16	ZNF512 TARGET GENES		-2.4	2.6	3.3	28162	438	277	11	4	1.2	2184|2631|3188|6647|6742|7204|7520|23406|55856|84823|129607	FAH|NIPSNAP2|HNRNPH2|SOD1|SSBP1|TRIO|XRCC5|COTL1|ACOT13|LMNB2|CMPK2	-1.2	0
0	0	0	0	1	0	0	0	0	0	0	-2.4	0	0	M16722	M0000100	1	0	Transcription Factor Targets	16	MYB Q5 01		-2.4	3.1	3.4	28162	269	267	8	3	1	204|389|1756|4974|5236|8904|9362|51292	AK2|RHOC|DMD|OMG|PGM1|CPNE1|CPNE6|GMPR2	-1.2	0
0	0	0	0	1	0	0	0	0	0	0	-2.4	0	0	M10166	M0000100	1	0	Transcription Factor Targets	16	MYAATNNNNNNNGGC UNKNOWN		-2.4	4.7	3.8	28162	112	267	5	1.9	0.83	1756|2876|8125|8424|10204	DMD|GPX1|ANP32A|BBOX1|NUTF2	-1.2	0
1	0	0	0	0	0	1	-2.4	0	0	0	0	0	-2.3	M30323	M1000001	2	0	Transcription Factor Targets	16	ZNF436 TARGET GENES		-2.4	2.4	3.2	28162	503	277	12	4.3	1.2	975|1175|3192|5064|5879|6543|6601|6733|7171|8774|9491|55201	CD81|AP2S1|HNRNPU|PALM|RAC1|SLC8A2|SMARCC2|SRPK2|TPM4|NAPG|PSMF1|MAP1S	-1.2	0
1	0	0	0	1	0	0	-2.2	0	0	0	-2.4	0	0	M29893	M1000100	2	0	Transcription Factor Targets	16	ATF5 TARGET GENES		-2.4	2.5	3.3	28162	456	267	11	4.1	1.2	204|3181|3608|4627|5589|6772|10910|25948|27101|51382|55915	AK2|HNRNPA2B1|ILF2|MYH9|PRKCSH|STAT1|SUGT1|KBTBD2|CACYBP|ATP6V1D|LANCL2	-1.2	0
0	0	0	0	1	0	0	0	0	0	0	-2.4	0	0	M8935	M0000100	1	0	Transcription Factor Targets	16	YAATNANRNNNCAG UNKNOWN		-2.4	6	4.1	28162	70	267	4	1.5	0.74	800|1604|5236|116988	CALD1|CD55|PGM1|AGAP3	-1.2	0
0	0	0	0	0	0	1	0	0	0	0	0	0	-2.3	M16213	M0000001	1	0	Transcription Factor Targets	16	ATF 01		-2.3	3.5	3.5	28162	267	214	7	3.3	1.2	4035|4637|4884|7171|7857|84251|219287	LRP1|MYL6|NPTX1|TPM4|SCG2|SGIP1|AMER2	-1.2	0
0	0	0	0	1	0	0	0	0	0	0	-2.3	0	0	M4372	M0000100	1	0	Transcription Factor Targets	16	STAT5A 04		-2.3	3.5	3.5	28162	214	267	7	2.6	0.98	811|1756|4841|5243|5789|8027|10236	CALR|DMD|NONO|ABCB1|PTPRD|STAM|HNRNPR	-1.2	0
0	0	0	1	0	0	0	0	0	0	-2.3	0	0	0	M6378	M0001000	1	0	Transcription Factor Targets	16	TTCYNRGAA STAT5B 01		-2.3	8.8	4.6	28162	341	28	3	11	5.8	2931|6237|7425	GSK3A|RRAS|VGF	-1.2	0
1	0	0	0	0	0	0	-2.3	0	0	0	0	0	0	M30167	M1000000	1	0	Transcription Factor Targets	16	SNAI1 TARGET GENES		-2.3	2.4	3.2	28162	506	277	12	4.3	1.2	47|515|2224|3691|3728|4729|5339|5636|6742|9343|25801|51752	ACLY|ATP5PB|FDPS|ITGB4|JUP|NDUFV2|PLEC|PRPSAP2|SSBP1|EFTUD2|GCA|ERAP1	-1.2	0
0	0	0	0	0	0	1	0	0	0	0	0	0	-2.3	M12599	M0000001	1	0	Transcription Factor Targets	16	MYOD 01		-2.3	3.4	3.5	28162	269	214	7	3.3	1.2	214|2185|4974|7857|25874|51060|54927	ALCAM|PTK2B|OMG|SCG2|MPC2|TXNDC12|CHCHD3	-1.2	0
0	0	0	0	0	0	1	0	0	0	0	0	0	-2.3	M19129	M0000001	1	0	Transcription Factor Targets	16	CREB Q2		-2.3	3.4	3.5	28162	269	214	7	3.3	1.2	805|4637|4884|7171|7857|29978|84251	CALM2|MYL6|NPTX1|TPM4|SCG2|UBQLN2|SGIP1	-1.2	0
1	0	0	0	0	0	0	-2.3	0	0	0	0	0	0	M6969	M1000000	1	0	Transcription Factor Targets	16	BACH1 01		-2.3	3.1	3.4	28162	263	277	8	2.9	1	1915|2670|3691|5339|5710|5718|6733|79784	EEF1A1|GFAP|ITGB4|PLEC|PSMD4|PSMD12|SRPK2|MYH14	-1.2	0
0	0	0	0	1	0	1	0	0	0	0	-2.3	0	-2.3	M5164	M0000101	2	0	Transcription Factor Targets	16	MYCMAX B		-2.3	3.1	3.4	28162	273	267	8	3	1	1984|4869|5931|9066|10204|10236|10527|51440	EIF5A|NPM1|RBBP7|SYT7|NUTF2|HNRNPR|IPO7|HPCAL4	-1.2	0
0	0	1	0	1	0	0	0	0	-2.1	0	-2.3	0	0	M9937	M0010100	2	0	Transcription Factor Targets	16	RSRFC4 Q2		-2.3	3.4	3.5	28162	217	267	7	2.6	0.98	482|1740|1756|1917|7174|23092|140679	ATP1B2|DLG2|DMD|EEF1A2|TPP2|ARHGAP26|SLC32A1	-1.2	0
0	0	0	0	0	0	1	0	0	0	0	0	0	-2.3	M12023	M0000001	1	0	Transcription Factor Targets	16	CREB Q4		-2.3	3.4	3.5	28162	272	214	7	3.3	1.2	4637|4884|6616|7171|7857|29978|84251	MYL6|NPTX1|SNAP25|TPM4|SCG2|UBQLN2|SGIP1	-1.2	0
0	0	0	0	0	0	1	0	0	0	0	0	0	-2.3	M6830	M0000001	1	0	Transcription Factor Targets	16	CEBP Q2 01		-2.3	3.4	3.5	28162	272	214	7	3.3	1.2	176|1778|5936|8239|9369|23705|140885	ACAN|DYNC1H1|RBM4|USP9X|NRXN3|CADM1|SIRPA	-1.2	0
0	0	0	0	1	0	0	0	0	0	0	-2.3	0	0	M4770	M0000100	1	0	Transcription Factor Targets	16	COREBINDINGFACTOR Q6		-2.3	3.1	3.4	28162	276	267	8	3	1	811|1284|1984|2876|8904|10204|10382|140679	CALR|COL4A2|EIF5A|GPX1|CPNE1|NUTF2|TUBB4A|SLC32A1	-1.1	0
0	0	0	0	1	0	0	0	0	0	0	-2.3	0	0	M7937	M0000100	1	0	Transcription Factor Targets	16	AP1 C		-2.3	3.1	3.4	28162	276	267	8	3	1	794|4974|5516|5931|6623|7277|10382|22924	CALB2|OMG|PPP2CB|RBBP7|SNCG|TUBA4A|TUBB4A|MAPRE3	-1.1	0
1	0	0	0	0	0	0	-2.3	0	0	0	0	0	0	M30340	M1000000	1	0	Transcription Factor Targets	16	ZNF528 TARGET GENES		-2.3	2.1	3	28162	786	277	16	5.8	1.4	2098|3188|3728|4282|4644|5094|5936|7178|8774|8943|9491|9689|10096|10155|80777|414149	ESD|HNRNPH2|JUP|MIF|MYO5A|PCBP2|RBM4|TPT1|NAPG|AP3D1|PSMF1|BZW1|ACTR3|TRIM28|CYB5B|ACBD7	-1.1	0
0	0	0	0	1	0	0	0	0	0	0	-2.3	0	0	M14900	M0000100	1	0	Transcription Factor Targets	16	USF 02		-2.3	3	3.3	28162	278	267	8	3	1	811|2876|3188|4162|4869|4974|25948|79624	CALR|GPX1|HNRNPH2|MCAM|NPM1|OMG|KBTBD2|ARMT1	-1.1	0
1	0	0	0	0	0	0	-2.3	0	0	0	0	0	0	M4384	M1000000	1	0	Transcription Factor Targets	16	YWATTWNNRGCT UNKNOWN		-2.3	5.7	4	28162	71	277	4	1.4	0.72	1756|2775|6616|8452	DMD|GNAO1|SNAP25|CUL3	-1.1	0
0	0	0	0	1	0	0	0	0	0	0	-2.3	0	0	M17216	M0000100	1	0	Transcription Factor Targets	16	RYTGCNWTGGNR UNKNOWN		-2.3	4.5	3.7	28162	118	267	5	1.9	0.83	5530|22924|51440|53826|221074	PPP3CA|MAPRE3|HPCAL4|FXYD6|SLC39A12	-1.1	0
0	1	0	0	0	0	0	0	-2.3	0	0	0	0	0	M29926	M0100000	1	0	Transcription Factor Targets	16	COBLL1 TARGET GENES		-2.3	8.4	4.4	28162	148	68	3	4.4	2.5	1997|6710|201475	ELF1|SPTB|RAB12	-1.1	0
0	0	0	0	1	0	0	0	0	0	0	-2.3	0	0	M4215	M0000100	1	0	Transcription Factor Targets	16	PAX4 04		-2.3	3.3	3.4	28162	223	267	7	2.6	0.98	800|1756|2775|3987|4082|10949|25977	CALD1|DMD|GNAO1|LIMS1|MARCKS|HNRNPA0|NECAP1	-1.1	0
0	0	0	0	1	0	0	0	0	0	0	-2.3	0	0	M17024	M0000100	1	0	Transcription Factor Targets	16	ETF Q6		-2.3	4.4	3.7	28162	119	267	5	1.9	0.83	5909|8027|23633|51440|57095	RAP1GAP|STAM|KPNA6|HPCAL4|PITHD1	-1.1	0
0	1	0	0	0	0	0	0	-2.2	0	0	0	0	0	M6628	M0100000	1	0	Transcription Factor Targets	16	GTGGGTGK UNKNOWN		-2.2	5.6	3.9	28162	297	68	4	5.9	2.9	6710|7168|8604|10409	SPTB|TPM1|SLC25A12|BASP1	-1.1	0
0	1	0	0	0	0	0	0	-2.2	0	0	0	0	0	M13977	M0100000	1	0	Transcription Factor Targets	16	CYTAGCAAY UNKNOWN		-2.2	8.2	4.4	28162	151	68	3	4.4	2.5	5250|51673|64746	SLC25A3|TPPP3|ACBD3	-1.1	0
0	0	0	0	1	0	0	0	0	0	0	-2.2	0	0	M5027	M0000100	1	0	Transcription Factor Targets	16	RYCACNNRNNRNCAG UNKNOWN		-2.2	5.6	3.9	28162	76	267	4	1.5	0.74	389|793|8904|23382	RHOC|CALB1|CPNE1|AHCYL2	-1.1	0
1	0	0	0	0	0	0	-2.2	0	0	0	0	0	0	M8720	M1000000	1	0	Transcription Factor Targets	16	STAT5A 03		-2.2	3	3.3	28162	274	277	8	2.9	1	2318|3925|4035|4082|7170|9900|11160|59345	FLNC|STMN1|LRP1|MARCKS|TPM3|SV2A|ERLIN2|GNB4	-1.1	0
0	1	0	0	0	0	0	0	-2.2	0	0	0	0	0	M30173	M0100000	1	0	Transcription Factor Targets	16	SOX10 TARGET GENES		-2.2	5.5	3.9	28162	301	68	4	5.9	2.9	6711|9590|50809|58473	SPTBN1|AKAP12|HP1BP3|PLEKHB1	-1.1	0
1	0	0	0	0	0	0	-2.2	0	0	0	0	0	0	M30080	M1000000	1	0	Transcription Factor Targets	16	NCOA2 TARGET GENES		-2.2	2.3	3	28162	527	277	12	4.3	1.2	1783|1915|2934|5577|5718|6285|7247|8802|9343|9689|23450|23541	DYNC1LI2|EEF1A1|GSN|PRKAR2B|PSMD12|S100B|TSN|SUCLG1|EFTUD2|BZW1|SF3B3|SEC14L2	-1.1	0
0	0	0	0	1	0	0	0	0	0	0	-2.2	0	0	M12043	M0000100	1	0	Transcription Factor Targets	16	EVI1 05		-2.2	3.6	3.4	28162	174	267	6	2.2	0.91	397|1756|2775|4685|8904|23446	ARHGDIB|DMD|GNAO1|NCAM2|CPNE1|SLC44A1	-1.1	0
0	0	1	0	0	0	0	0	0	-2.2	0	0	0	0	M18894	M0010000	1	0	Transcription Factor Targets	16	TCANNTGAY SREBP1 01		-2.2	3.6	3.4	28162	479	99	6	6.1	2.4	523|1759|5864|9114|9900|11198	ATP6V1A|DNM1|RAB3A|ATP6V0D1|SV2A|SUPT16H	-1.1	0
0	0	0	0	1	0	0	0	0	0	0	-2.2	0	0	M13493	M0000100	1	0	Transcription Factor Targets	16	E4F1 Q6		-2.2	2.9	3.2	28162	292	267	8	3	1	800|883|1984|2039|3181|4162|5814|10013	CALD1|KYAT1|EIF5A|DMTN|HNRNPA2B1|MCAM|PURB|HDAC6	-1.1	0
0	0	0	1	0	0	0	0	0	0	-2.1	0	0	0	M10112	M0001000	1	0	Transcription Factor Targets	16	RNGTGGGC UNKNOWN		-2.1	5.1	3.7	28162	784	28	4	14	6.6	5579|6146|6237|9324	PRKCB|RPL22|RRAS|HMGN3	-1	0
1	0	0	0	0	0	0	-2.1	0	0	0	0	0	0	M30090	M1000000	1	0	Transcription Factor Targets	16	NKX2 3 TARGET GENES		-2.1	2.3	3	28162	537	277	12	4.3	1.2	805|928|1175|2631|2670|5339|9343|9689|10096|10383|51382|80777	CALM2|CD9|AP2S1|NIPSNAP2|GFAP|PLEC|EFTUD2|BZW1|ACTR3|TUBB4B|ATP6V1D|CYB5B	-1	0
0	0	0	0	1	0	0	0	0	0	0	-2.1	0	0	M9279	M0000100	1	0	Transcription Factor Targets	16	E2F1 Q6		-2.1	3.1	3.2	28162	235	267	7	2.6	0.98	204|1756|3181|10236|10527|55914|56886	AK2|DMD|HNRNPA2B1|HNRNPR|IPO7|ERBIN|UGGT1	-1	0
0	0	0	0	1	0	0	0	0	0	0	-2.1	0	0	M1656	M0000100	1	0	Transcription Factor Targets	16	TAANNYSGCG UNKNOWN		-2.1	5.2	3.7	28162	81	267	4	1.5	0.74	4076|5886|9782|27316	CAPRIN1|RAD23A|MATR3|RBMX	-1	0
0	0	0	0	0	0	1	0	0	0	0	0	0	-2.1	M4453	M0000001	1	0	Transcription Factor Targets	16	MAZR 01		-2.1	3.5	3.3	28162	224	214	6	2.8	1.1	2521|4137|4884|5582|10313|25874	FUS|MAPT|NPTX1|PRKCG|RTN3|MPC2	-1	0
1	0	0	0	0	0	0	-2.1	0	0	0	0	0	0	M29986	M1000000	1	0	Transcription Factor Targets	16	GUCY1B1 TARGET GENES		-2.1	2.1	2.9	28162	677	277	14	5.1	1.3	1974|2521|3188|3925|6193|6601|7431|8662|9491|9689|10409|51606|54987|79135	EIF4A2|FUS|HNRNPH2|STMN1|RPS5|SMARCC2|VIM|EIF3B|PSMF1|BZW1|BASP1|ATP6V1H|CZIB|APOO	-1	0
1	0	0	0	0	0	0	-2.1	0	0	0	0	0	0	M29984	M1000000	1	0	Transcription Factor Targets	16	GTF2E2 TARGET GENES		-2.1	2.5	3	28162	409	277	10	3.6	1.1	829|1312|1915|2521|3187|7332|8904|10383|23450|51138	CAPZA1|COMT|EEF1A1|FUS|HNRNPH1|UBE2L3|CPNE1|TUBB4B|SF3B3|COPS4	-1	0
0	0	0	0	0	0	1	0	0	0	0	0	0	-2.1	M9142	M0000001	1	0	Transcription Factor Targets	16	ACCTGTTG UNKNOWN		-2.1	4.1	3.5	28162	160	214	5	2.3	1	2596|9796|23705|25874|54927	GAP43|PHYHIP|CADM1|MPC2|CHCHD3	-1	0
1	0	0	0	0	0	0	-2.1	0	0	0	0	0	0	M18233	M1000000	1	0	Transcription Factor Targets	16	CCGNMNNTNACG UNKNOWN		-2.1	5.1	3.7	28162	79	277	4	1.4	0.72	3336|8874|9689|25828	HSPE1|ARHGEF7|BZW1|TXN2	-1	0
0	0	0	0	0	0	1	0	0	0	0	0	0	-2.1	M13982	M0000001	1	0	Transcription Factor Targets	16	CREB Q2 01		-2.1	3.5	3.3	28162	226	214	6	2.8	1.1	4884|5250|6616|7171|7857|10994	NPTX1|SLC25A3|SNAP25|TPM4|SCG2|ILVBL	-1	0
0	0	0	0	0	0	1	0	0	0	0	0	0	-2.1	M492	M0000001	1	0	Transcription Factor Targets	16	SRY 01		-2.1	3.5	3.3	28162	228	214	6	2.8	1.1	4904|4978|5936|8991|23705|84251	YBX1|OPCML|RBM4|SELENBP1|CADM1|SGIP1	-1	0
0	0	0	0	1	0	0	0	0	0	0	-2.1	0	0	M10526	M0000100	1	0	Transcription Factor Targets	16	E2F4DP1 01		-2.1	3.1	3.1	28162	241	267	7	2.6	0.98	204|1756|3181|5931|10236|10527|56886	AK2|DMD|HNRNPA2B1|RBBP7|HNRNPR|IPO7|UGGT1	-1	0
1	0	0	0	0	0	0	-2.1	0	0	0	0	0	0	M29978	M1000000	1	0	Transcription Factor Targets	16	GLI1 TARGET GENES		-2.1	2.1	2.9	28162	616	277	13	4.7	1.3	47|408|975|1783|1974|3178|5947|6193|6251|6284|7204|9491|23312	ACLY|ARRB1|CD81|DYNC1LI2|EIF4A2|HNRNPA1|RBP1|RPS5|RSU1|S100A13|TRIO|PSMF1|DMXL2	-1	0
0	0	0	0	1	0	0	0	0	0	0	-2.1	0	0	M822	M0000100	1	0	Transcription Factor Targets	16	YTATTTTNR MEF2 02		-2.1	2.1	2.8	28162	715	267	14	5.2	1.4	1495|1500|1740|1756|1917|2775|2992|3300|3913|4974|7174|10092|10949|23092	CTNNA1|CTNND1|DLG2|DMD|EEF1A2|GNAO1|GYG1|DNAJB2|LAMB2|OMG|TPP2|ARPC5|HNRNPA0|ARHGAP26	-0.99	0
0	0	1	0	0	0	0	0	0	-2	0	0	0	0	M30301	M0010000	1	0	Transcription Factor Targets	16	ZNF331 TARGET GENES		-2	3.9	3.3	28162	363	99	5	5.1	2.2	1213|1759|6138|6164|6167	CLTC|DNM1|RPL15|RPL34|RPL37	-0.98	0
1	0	0	0	0	0	0	-2	0	0	0	0	0	0	M1793	M1000000	1	0	Transcription Factor Targets	16	ZF5 01		-2	3	3.1	28162	237	277	7	2.5	0.94	1994|3925|4905|8874|9201|11021|112936	ELAVL1|STMN1|NSF|ARHGEF7|DCLK1|RAB35|VPS26B	-0.97	0
0	0	0	0	1	0	0	0	0	0	0	-2	0	0	M17978	M0000100	1	0	Transcription Factor Targets	16	CCAWNWWNNNGGC UNKNOWN		-2	4.8	3.5	28162	87	267	4	1.5	0.74	1756|10013|10949|10979	DMD|HDAC6|HNRNPA0|FERMT2	-0.97	0
0	1	0	0	0	0	0	0	-2	0	0	0	0	0	M30115	M0100000	1	0	Transcription Factor Targets	16	PCGF1 TARGET GENES		-2	3.8	3.3	28162	539	68	5	7.4	3.2	813|5208|5339|23271|79026	CALU|PFKFB2|PLEC|CAMSAP2|AHNAK	-0.96	0
0	0	0	0	0	0	1	0	0	0	0	0	0	-2	M8942	M0000001	1	0	Transcription Factor Targets	16	GCTNWTTGK UNKNOWN		-2	3	3.1	28162	310	214	7	3.3	1.2	3696|4978|5339|5955|7314|8562|220296	ITGB8|OPCML|PLEC|RCN2|UBB|DENR|HEPACAM	-0.96	0
0	0	0	0	1	0	0	0	0	0	0	-2	0	0	M30349	M0000100	1	0	Transcription Factor Targets	16	ZNF558 TARGET GENES		-2	2.7	3	28162	310	267	8	3	1	103|159|535|9829|23446|23593|27101|79624	ADAR|ADSS2|ATP6V0A1|DNAJC6|SLC44A1|HEBP2|CACYBP|ARMT1	-0.96	0
1	0	0	0	0	0	0	-2	0	0	0	0	0	0	M12934	M1000000	1	0	Transcription Factor Targets	16	BRN2 01		-2	3	3	28162	240	277	7	2.5	0.94	1756|2775|4685|5339|6616|8904|84152	DMD|GNAO1|NCAM2|PLEC|SNAP25|CPNE1|PPP1R1B	-0.96	0
0	0	0	0	1	0	0	0	0	0	0	-2	0	0	M18699	M0000100	1	0	Transcription Factor Targets	16	NFAT Q6		-2	3	3	28162	249	267	7	2.6	0.98	1500|2775|2876|3987|4082|8904|22911	CTNND1|GNAO1|GPX1|LIMS1|MARCKS|CPNE1|WDR47	-0.96	0

## Sheet: HEATMAP MSIGDB
GO	Description	_LogP_C vs AD	_LogP_C vs ALS	_LogP_C vs DLB	_LogP_C vs FTLD-TDP43	_LogP_C vs PD	_LogP_C vs PSP	_LogP_C vs V. Dem
M10652	RORA1 01	0	0	-4.54955	0	0	-2.92411	0
M8509	NMYC 01	0	0	0	-5.11695	0	0	0
M9645	GGGYGTGNY UNKNOWN	-3.76533	-4.40696	0	0	0	0	-4.66181
M30131	PSMB5 TARGET GENES	-3.63555	-6.14947	0	0	-3.15759	0	-3.92081
M15183	E12 Q6	-2.87976	-4.35603	0	0	0	0	0
M29968	FOXE1 TARGET GENES	-4.41506	-2.73894	-2.38675	0	-2.78055	0	-3.3252
M9769	CTGCAGY UNKNOWN	-2.32496	0	-2.20637	0	-2.47849	0	-4.50533
M3265	NFMUE1 Q6	-4.38541	0	0	0	0	0	0
M6446	CACCCBINDINGFACTOR Q6	-4.76063	0	0	0	0	0	0
M30176	SOX3 TARGET GENES	-4.45964	0	0	0	0	0	-2.975
M14141	NRF2 Q4	-5.72186	0	0	0	-5.13405	0	-2.43044
M15101	RFX1 02	-2.11543	0	0	0	-4.68732	0	-4.88016
M8004	TGASTMAGC NFE2 01	0	0	0	0	-5.54705	0	-5.57555
M613	TGANNYRGCA TCF11MAFG 01	0	0	0	0	-7.33215	0	-3.21921
M29915	CDC5L TARGET GENES	0	0	0	0	-4.70058	0	0
M9795	ARNT 02	0	0	0	0	-5.16825	0	0
M16291	YNGTTNNNATT UNKNOWN	0	0	0	0	-4.78953	0	0
M8895	USF Q6 01	0	0	0	0	-4.62757	0	0
M15389	PTF1BETA Q6	0	0	0	0	-4.59496	0	0
M171	GCCATNTTG YY1 Q6	-3.36629	0	0	0	-4.67752	0	0
